# Supplementary material for: Experimental and numerical simulation studies on the mechanical properties and failure characteristics of rock masses with weak interlayers
Source: PLoS One. 2025 Aug 7;20(8):e0327047. doi: 10.1371/journal.pone.0327047 (PMC12331050; doi:10.1371/journal.pone.0327047)
Supplement: S1 Data — (XLSX) [file pone.0327047.s001.xlsx]

## Sheet: Sheet1
soft rock		hard rock
strain	stress	strain	stress
4.96429E-5	3.10671E-5	0	0.00408
4.96429E-5	0.00249	0	0.00408
4.96429E-5	0.00616	0	0.00408
4.96429E-5	0.0074	0	0.00611
4.96429E-5	0.0074	0	0.00611
4.96429E-5	0.0074	0	0.00815
4.96429E-5	0.00616	0	0.01223
4.96429E-5	0.00862	0	0.01427
4.96429E-5	0.00862	0	0.01631
4.96429E-5	0.00862	0	0.01834
4.96429E-5	0.00862	0	0.02038
4.96429E-5	0.0074	0	0.02038
4.96429E-5	0.0074	0	0.02038
4.96429E-5	0.00862	0	0.02446
4.96429E-5	0.0074	0	0.02446
4.96429E-5	0.00862	6.95E-5	0.02854
4.96429E-5	0.0074	6.95E-5	0.03261
4.96429E-5	0.00985	6.95E-5	0.03261
4.96429E-5	0.00985	6.95E-5	0.03873
4.96429E-5	0.01108	6.95E-5	0.03873
9.92857E-5	0.0123	6.95E-5	0.03873
9.92857E-5	0.01476	6.95E-5	0.03669
9.92857E-5	0.01843	6.95E-5	0.03873
9.92857E-5	0.01967	6.95E-5	0.03873
9.92857E-5	0.01967	6.95E-5	0.03873
9.92857E-5	0.02089	6.95E-5	0.03873
9.92857E-5	0.01843	6.95E-5	0.03873
9.92857E-5	0.01843	6.95E-5	0.04688
9.92857E-5	0.01967	6.95E-5	0.05096
9.92857E-5	0.02089	6.95E-5	0.05096
9.92857E-5	0.01967	6.95E-5	0.05299
9.92857E-5	0.01967	6.95E-5	0.05911
9.92857E-5	0.01967	6.95E-5	0.05911
9.92857E-5	0.02089	6.95E-5	0.06115
9.92857E-5	0.02212	6.95E-5	0.06115
9.92857E-5	0.02335	6.95E-5	0.06115
9.92857E-5	0.02458	6.95E-5	0.06318
9.92857E-5	0.02335	6.95E-5	0.06726
9.92857E-5	0.0258	6.95E-5	0.06726
9.92857E-5	0.02703	6.95E-5	0.07338
1.48929E-4	0.02949	6.95E-5	0.07949
1.48929E-4	0.03194	6.95E-5	0.08153
1.48929E-4	0.03316	6.95E-5	0.08561
1.48929E-4	0.03316	6.95E-5	0.08968
1.48929E-4	0.03439	6.95E-5	0.08968
1.48929E-4	0.03439	6.95E-5	0.09172
1.48929E-4	0.03562	6.95E-5	0.09376
1.48929E-4	0.03685	6.95E-5	0.09376
1.48929E-4	0.03685	6.95E-5	0.09987
1.48929E-4	0.03807	6.95E-5	0.10395
1.48929E-4	0.03807	6.95E-5	0.10803
1.48929E-4	0.03807	6.95E-5	0.11414
1.48929E-4	0.03807	6.95E-5	0.11822
1.48929E-4	0.03685	6.95E-5	0.12229
1.48929E-4	0.03685	6.95E-5	0.12841
1.48929E-4	0.03807	6.95E-5	0.13248
1.48929E-4	0.03807	6.95E-5	0.13656
1.48929E-4	0.0393	1.39E-4	0.14675
1.48929E-4	0.04052	1.39E-4	0.15083
1.48929E-4	0.04298	1.39E-4	0.15083
1.98571E-4	0.04421	1.39E-4	0.16306
1.98571E-4	0.04789	1.39E-4	0.16917
1.98571E-4	0.04912	1.39E-4	0.16917
1.98571E-4	0.04912	1.39E-4	0.17732
1.98571E-4	0.04912	1.39E-4	0.17936
1.98571E-4	0.04789	1.39E-4	0.17936
1.98571E-4	0.04912	1.39E-4	0.18955
1.98571E-4	0.04912	1.39E-4	0.19567
1.98571E-4	0.04912	1.39E-4	0.19567
1.98571E-4	0.04912	1.39E-4	0.20178
1.98571E-4	0.04912	1.39E-4	0.20382
1.98571E-4	0.04912	1.39E-4	0.20382
1.98571E-4	0.04912	1.39E-4	0.20994
1.98571E-4	0.05158	1.39E-4	0.21809
1.98571E-4	0.05279	2.08E-4	0.22013
1.98571E-4	0.05279	2.08E-4	0.22624
1.98571E-4	0.05403	2.08E-4	0.23032
1.98571E-4	0.05525	2.08E-4	0.23439
1.98571E-4	0.05648	2.08E-4	0.23643
2.48214E-4	0.05648	2.08E-4	0.23439
2.48214E-4	0.05894	2.08E-4	0.23643
2.48214E-4	0.06139	2.08E-4	0.23847
2.48214E-4	0.06261	2.08E-4	0.24051
2.48214E-4	0.06385	2.08E-4	0.23847
2.48214E-4	0.06261	2.08E-4	0.23643
2.48214E-4	0.06261	2.08E-4	0.24051
2.48214E-4	0.06261	2.08E-4	0.24051
2.48214E-4	0.06261	2.08E-4	0.23643
2.48214E-4	0.06261	2.08E-4	0.23643
2.48214E-4	0.06261	2.08E-4	0.23643
2.48214E-4	0.06261	2.08E-4	0.23847
2.48214E-4	0.06261	2.08E-4	0.24051
2.48214E-4	0.06507	2.08E-4	0.24051
2.48214E-4	0.06261	2.08E-4	0.24051
2.48214E-4	0.06507	2.08E-4	0.24662
2.48214E-4	0.06507	2.08E-4	0.24662
2.48214E-4	0.06752	2.08E-4	0.25274
2.48214E-4	0.06875	2.08E-4	0.2507
2.97857E-4	0.06998	2.08E-4	0.2507
2.97857E-4	0.07243	2.08E-4	0.25274
2.97857E-4	0.07366	2.08E-4	0.25274
2.97857E-4	0.07366	2.08E-4	0.25274
2.97857E-4	0.07366	2.08E-4	0.25682
2.97857E-4	0.07734	2.08E-4	0.26089
2.97857E-4	0.07734	2.08E-4	0.26293
2.97857E-4	0.07612	2.08E-4	0.27108
2.97857E-4	0.07488	2.08E-4	0.27312
2.97857E-4	0.07488	2.08E-4	0.2772
2.97857E-4	0.07734	2.08E-4	0.28535
2.97857E-4	0.07734	2.78E-4	0.28739
2.97857E-4	0.07612	2.78E-4	0.28739
2.97857E-4	0.07612	2.78E-4	0.30166
2.97857E-4	0.07612	2.78E-4	0.30369
2.97857E-4	0.07612	2.78E-4	0.30369
2.97857E-4	0.07612	2.78E-4	0.30166
2.97857E-4	0.07734	2.78E-4	0.30166
2.97857E-4	0.07857	2.78E-4	0.30166
2.97857E-4	0.0798	2.78E-4	0.30369
3.475E-4	0.08102	2.78E-4	0.30369
3.475E-4	0.08348	2.78E-4	0.30369
3.475E-4	0.0847	2.78E-4	0.30777
3.475E-4	0.08594	2.78E-4	0.31185
3.475E-4	0.08715	2.78E-4	0.31185
3.475E-4	0.08715	2.78E-4	0.31389
3.475E-4	0.08715	2.78E-4	0.31796
3.475E-4	0.08839	2.78E-4	0.32
3.475E-4	0.08839	2.78E-4	0.32611
3.475E-4	0.08839	2.78E-4	0.32611
3.475E-4	0.08839	2.78E-4	0.32611
3.475E-4	0.08715	2.78E-4	0.32611
3.475E-4	0.08594	2.78E-4	0.32815
3.475E-4	0.08839	2.78E-4	0.32815
3.475E-4	0.08839	2.78E-4	0.33223
3.475E-4	0.09207	2.78E-4	0.33631
3.475E-4	0.0933	2.78E-4	0.34038
3.475E-4	0.09452	2.78E-4	0.34038
3.475E-4	0.09575	2.78E-4	0.35057
3.475E-4	0.09575	2.78E-4	0.35057
3.97071E-4	0.09697	2.78E-4	0.36076
3.97071E-4	0.09943	2.78E-4	0.36688
3.97071E-4	0.10311	2.78E-4	0.36688
3.97071E-4	0.10434	2.78E-4	0.37503
3.97071E-4	0.10434	3.47E-4	0.37911
3.97071E-4	0.10434	3.47E-4	0.37911
3.97071E-4	0.10434	3.47E-4	0.38318
3.97071E-4	0.10434	3.47E-4	0.38522
3.97071E-4	0.10434	3.47E-4	0.38726
3.97071E-4	0.10311	3.47E-4	0.39541
3.97071E-4	0.10311	3.47E-4	0.39745
3.97071E-4	0.10311	3.47E-4	0.40153
3.97071E-4	0.10434	3.47E-4	0.40561
3.97071E-4	0.10311	3.47E-4	0.40764
3.97071E-4	0.10311	3.47E-4	0.40764
3.97071E-4	0.10434	3.47E-4	0.41376
3.97071E-4	0.10434	3.47E-4	0.41376
3.97071E-4	0.10557	3.47E-4	0.41376
4.46714E-4	0.10802	3.47E-4	0.41783
4.46714E-4	0.11048	3.47E-4	0.42191
4.46714E-4	0.1117	3.47E-4	0.42395
4.46714E-4	0.1117	3.47E-4	0.42599
4.46714E-4	0.11293	3.47E-4	0.42803
4.46714E-4	0.11293	3.47E-4	0.4321
4.46714E-4	0.11293	3.47E-4	0.43822
4.46714E-4	0.11538	3.47E-4	0.44229
4.46714E-4	0.11661	3.47E-4	0.44637
4.46714E-4	0.11661	3.47E-4	0.45045
4.46714E-4	0.11661	3.47E-4	0.45656
4.46714E-4	0.11416	3.47E-4	0.45656
4.46714E-4	0.11538	3.47E-4	0.46064
4.46714E-4	0.11661	3.47E-4	0.46675
4.46714E-4	0.11661	3.47E-4	0.46879
4.46714E-4	0.11538	3.47E-4	0.48306
4.46714E-4	0.11538	3.47E-4	0.4851
4.46714E-4	0.11784	3.47E-4	0.49121
4.46714E-4	0.1203	4.17E-4	0.49936
4.46714E-4	0.1203	4.17E-4	0.5014
4.96357E-4	0.12152	4.17E-4	0.50548
4.96357E-4	0.12275	4.17E-4	0.51159
4.96357E-4	0.1252	4.17E-4	0.51771
4.96357E-4	0.12643	4.17E-4	0.51771
4.96357E-4	0.12766	4.17E-4	0.52178
4.96357E-4	0.12766	4.17E-4	0.52586
4.96357E-4	0.12766	4.17E-4	0.5279
4.96357E-4	0.12888	4.17E-4	0.52994
4.96357E-4	0.12766	4.17E-4	0.52994
4.96357E-4	0.12766	4.17E-4	0.52994
4.96357E-4	0.12766	4.17E-4	0.53401
4.96357E-4	0.12888	4.17E-4	0.54217
4.96357E-4	0.13133	4.17E-4	0.54217
4.96357E-4	0.13133	4.17E-4	0.5442
4.96357E-4	0.13133	4.17E-4	0.54624
4.96357E-4	0.13011	4.17E-4	0.55032
4.96357E-4	0.13257	4.17E-4	0.55439
4.96357E-4	0.13257	4.17E-4	0.55643
4.96357E-4	0.13257	4.17E-4	0.56051
4.96357E-4	0.13502	4.17E-4	0.56866
5.46E-4	0.13624	4.17E-4	0.5707
5.46E-4	0.1387	4.17E-4	0.5707
5.46E-4	0.13993	4.17E-4	0.58293
5.46E-4	0.13993	4.86E-4	0.58701
5.46E-4	0.14115	4.86E-4	0.59108
5.46E-4	0.13993	4.86E-4	0.59924
5.46E-4	0.13993	4.86E-4	0.60331
5.46E-4	0.14238	4.86E-4	0.60331
5.46E-4	0.14238	4.86E-4	0.60739
5.46E-4	0.14238	4.86E-4	0.60943
5.46E-4	0.14115	4.86E-4	0.60943
5.46E-4	0.14115	4.86E-4	0.61758
5.46E-4	0.14238	4.86E-4	0.61554
5.46E-4	0.14115	4.86E-4	0.61554
5.46E-4	0.1436	4.86E-4	0.61962
5.46E-4	0.14115	4.86E-4	0.61758
5.46E-4	0.13993	4.86E-4	0.61758
5.46E-4	0.13993	4.86E-4	0.62166
5.46E-4	0.14484	4.86E-4	0.62573
5.46E-4	0.14729	4.86E-4	0.62573
5.95643E-4	0.14852	4.86E-4	0.63185
5.95643E-4	0.14974	4.86E-4	0.63592
5.95643E-4	0.1522	4.86E-4	0.63592
5.95643E-4	0.15466	4.86E-4	0.64204
5.95643E-4	0.15466	4.86E-4	0.64204
5.95643E-4	0.15466	4.86E-4	0.64204
5.95643E-4	0.15466	4.86E-4	0.64611
5.95643E-4	0.15466	4.86E-4	0.65019
5.95643E-4	0.15588	4.86E-4	0.65019
5.95643E-4	0.15833	4.86E-4	0.66242
5.95643E-4	0.15833	4.86E-4	0.66854
5.95643E-4	0.15588	4.86E-4	0.67261
5.95643E-4	0.15711	4.86E-4	0.67873
5.95643E-4	0.15833	5.56E-4	0.6828
6.45286E-4	0.15833	5.56E-4	0.6828
6.45286E-4	0.15833	5.56E-4	0.69707
6.45286E-4	0.15833	5.56E-4	0.70115
6.45286E-4	0.15833	5.56E-4	0.70318
6.45286E-4	0.15956	5.56E-4	0.7093
6.45286E-4	0.15833	5.56E-4	0.7093
6.45286E-4	0.15956	5.56E-4	0.71134
6.45286E-4	0.15956	5.56E-4	0.71338
6.45286E-4	0.15711	5.56E-4	0.71338
6.45286E-4	0.15588	5.56E-4	0.71338
6.45286E-4	0.15711	5.56E-4	0.71134
6.45286E-4	0.15711	5.56E-4	0.71541
6.45286E-4	0.15588	5.56E-4	0.71541
6.45286E-4	0.15466	5.56E-4	0.72153
6.45286E-4	0.15466	5.56E-4	0.72153
6.45286E-4	0.15466	5.56E-4	0.72153
6.45286E-4	0.15588	5.56E-4	0.72561
6.45286E-4	0.15711	5.56E-4	0.72764
6.45286E-4	0.15711	5.56E-4	0.72968
6.45286E-4	0.15833	5.56E-4	0.73172
6.94929E-4	0.15956	5.56E-4	0.73783
6.94929E-4	0.16079	5.56E-4	0.73783
6.94929E-4	0.16202	5.56E-4	0.74191
6.94929E-4	0.16324	5.56E-4	0.75006
6.94929E-4	0.16324	5.56E-4	0.75822
6.94929E-4	0.16324	5.56E-4	0.76025
6.94929E-4	0.16447	5.56E-4	0.76433
6.94929E-4	0.16324	5.56E-4	0.76637
6.94929E-4	0.16202	5.56E-4	0.77656
6.94929E-4	0.16202	5.56E-4	0.78268
6.94929E-4	0.16202	5.56E-4	0.78879
6.94929E-4	0.16324	6.25E-4	0.79694
6.94929E-4	0.16324	6.25E-4	0.80917
6.94929E-4	0.1657	6.25E-4	0.80917
6.94929E-4	0.1657	6.25E-4	0.81732
6.94929E-4	0.16693	6.25E-4	0.81936
6.94929E-4	0.1657	6.25E-4	0.81936
6.94929E-4	0.16693	6.25E-4	0.8214
6.94929E-4	0.16815	6.25E-4	0.82344
6.94929E-4	0.16938	6.25E-4	0.83159
6.94929E-4	0.16938	6.25E-4	0.83159
6.94929E-4	0.17183	6.25E-4	0.83159
6.94929E-4	0.17183	6.25E-4	0.82955
6.94929E-4	0.17429	6.25E-4	0.83363
6.94929E-4	0.17674	6.25E-4	0.83771
6.94929E-4	0.17797	6.25E-4	0.84178
6.94929E-4	0.18288	6.25E-4	0.84382
7.42857E-4	0.1841	6.25E-4	0.8479
7.42857E-4	0.18656	6.25E-4	0.85401
7.42857E-4	0.19147	6.25E-4	0.85809
7.42857E-4	0.19516	6.25E-4	0.85809
7.42857E-4	0.19883	6.25E-4	0.8642
7.42857E-4	0.19761	6.25E-4	0.87236
7.42857E-4	0.19883	6.25E-4	0.87643
7.42857E-4	0.20006	6.25E-4	0.87847
7.42857E-4	0.20006	6.25E-4	0.88255
7.42857E-4	0.20006	6.25E-4	0.88459
7.42857E-4	0.19761	6.25E-4	0.89274
7.42857E-4	0.20006	6.25E-4	0.90089
7.42857E-4	0.20129	6.25E-4	0.90497
7.42857E-4	0.20252	6.25E-4	0.90904
7.42857E-4	0.20497	6.25E-4	0.91924
7.42857E-4	0.20743	6.25E-4	0.92535
7.42857E-4	0.20988	6.25E-4	0.92943
7.42857E-4	0.21233	6.25E-4	0.93758
7.42857E-4	0.21356	6.95E-4	0.94573
7.42857E-4	0.21479	6.95E-4	0.95185
7.42857E-4	0.21846	6.95E-4	0.96204
7.92857E-4	0.22338	6.95E-4	0.97019
7.92857E-4	0.22583	6.95E-4	0.97223
7.92857E-4	0.22952	6.95E-4	0.98038
7.92857E-4	0.22952	6.95E-4	0.98446
7.92857E-4	0.23197	6.95E-4	0.98446
7.92857E-4	0.23319	6.95E-4	0.99057
7.92857E-4	0.23442	6.95E-4	0.99057
7.92857E-4	0.23442	6.95E-4	0.99669
7.92857E-4	0.23442	6.95E-4	1.00076
7.92857E-4	0.23688	6.95E-4	1.00484
7.92857E-4	0.2381	6.95E-4	1.00892
7.92857E-4	0.23688	6.95E-4	1.01299
7.92857E-4	0.2381	6.95E-4	1.02115
7.92857E-4	0.24055	6.95E-4	1.02318
7.92857E-4	0.24055	6.95E-4	1.0293
8.42857E-4	0.24301	6.95E-4	1.03745
8.42857E-4	0.24546	6.95E-4	1.04153
8.42857E-4	0.24792	6.95E-4	1.04561
8.42857E-4	0.25037	6.95E-4	1.05376
8.42857E-4	0.25037	6.95E-4	1.06395
8.42857E-4	0.25037	6.95E-4	1.06803
8.42857E-4	0.25161	7.64E-4	1.07822
8.42857E-4	0.25161	7.64E-4	1.08229
8.42857E-4	0.25161	7.64E-4	1.09045
8.42857E-4	0.25161	7.64E-4	1.09452
8.42857E-4	0.25282	7.64E-4	1.10268
8.42857E-4	0.25406	7.64E-4	1.10879
8.42857E-4	0.25406	7.64E-4	1.10879
8.42857E-4	0.25528	7.64E-4	1.10879
8.42857E-4	0.25651	7.64E-4	1.11287
8.42857E-4	0.25897	7.64E-4	1.1149
8.42857E-4	0.26019	7.64E-4	1.11898
8.42857E-4	0.26019	7.64E-4	1.12306
8.42857E-4	0.26142	7.64E-4	1.12306
8.42857E-4	0.26264	7.64E-4	1.12306
8.92857E-4	0.26388	7.64E-4	1.12917
8.92857E-4	0.2651	7.64E-4	1.13121
8.92857E-4	0.26755	7.64E-4	1.13732
8.92857E-4	0.26878	7.64E-4	1.1414
8.92857E-4	0.27001	7.64E-4	1.14548
8.92857E-4	0.27001	7.64E-4	1.14955
8.92857E-4	0.27246	7.64E-4	1.15159
8.92857E-4	0.27124	7.64E-4	1.15567
8.92857E-4	0.27246	7.64E-4	1.16586
8.92857E-4	0.27369	7.64E-4	1.17401
8.92857E-4	0.27369	7.64E-4	1.17809
8.92857E-4	0.27369	7.64E-4	1.18624
8.92857E-4	0.27491	7.64E-4	1.19032
8.92857E-4	0.27491	7.64E-4	1.19439
8.92857E-4	0.27615	8.34E-4	1.20051
8.92857E-4	0.27615	8.34E-4	1.21478
8.92857E-4	0.27982	8.34E-4	1.22293
8.92857E-4	0.28228	8.34E-4	1.22293
8.92857E-4	0.28351	8.34E-4	1.23108
9.42857E-4	0.28597	8.34E-4	1.23516
9.42857E-4	0.28842	8.34E-4	1.2372
9.42857E-4	0.29087	8.34E-4	1.2372
9.42857E-4	0.2921	8.34E-4	1.24127
9.42857E-4	0.29455	8.34E-4	1.24331
9.42857E-4	0.29455	8.34E-4	1.24739
9.42857E-4	0.2921	8.34E-4	1.24943
9.42857E-4	0.2921	8.34E-4	1.2535
9.42857E-4	0.29087	8.34E-4	1.25962
9.42857E-4	0.2921	8.34E-4	1.25962
9.42857E-4	0.29087	8.34E-4	1.26166
9.42857E-4	0.29333	8.34E-4	1.26369
9.42857E-4	0.29333	8.34E-4	1.26777
9.42857E-4	0.29455	8.34E-4	1.27185
9.42857E-4	0.29578	8.34E-4	1.27796
9.42857E-4	0.29824	8.34E-4	1.28204
9.42857E-4	0.29946	8.34E-4	1.28815
9.42857E-4	0.30069	8.34E-4	1.29427
9.42857E-4	0.30437	8.34E-4	1.30242
9.42857E-4	0.30682	8.34E-4	1.31057
9.42857E-4	0.30805	8.34E-4	1.31873
9.42857E-4	0.31051	8.34E-4	1.32688
9.92857E-4	0.31541	8.34E-4	1.33096
9.92857E-4	0.32033	9.03E-4	1.33707
9.92857E-4	0.32033	9.03E-4	1.34318
9.92857E-4	0.32278	9.03E-4	1.35134
9.92857E-4	0.32523	9.03E-4	1.35949
9.92857E-4	0.32646	9.03E-4	1.36153
9.92857E-4	0.32769	9.03E-4	1.36561
9.92857E-4	0.32646	9.03E-4	1.36764
9.92857E-4	0.32646	9.03E-4	1.37376
9.92857E-4	0.32769	9.03E-4	1.37987
9.92857E-4	0.32891	9.03E-4	1.38191
9.92857E-4	0.33136	9.03E-4	1.38191
9.92857E-4	0.33382	9.03E-4	1.38395
9.92857E-4	0.33382	9.03E-4	1.39006
9.92857E-4	0.33505	9.03E-4	1.3921
9.92857E-4	0.33873	9.03E-4	1.39618
9.92857E-4	0.34118	9.03E-4	1.39618
0.00104	0.34363	9.03E-4	1.40025
0.00104	0.34609	9.03E-4	1.40025
0.00104	0.34855	9.03E-4	1.40637
0.00104	0.34977	9.03E-4	1.41248
0.00104	0.34977	9.03E-4	1.4186
0.00104	0.351	9.03E-4	1.42675
0.00104	0.35223	9.03E-4	1.43287
0.00104	0.35345	9.03E-4	1.43694
0.00104	0.35223	9.03E-4	1.44306
0.00104	0.35345	9.03E-4	1.45121
0.00104	0.35345	9.03E-4	1.45732
0.00104	0.35345	9.03E-4	1.46344
0.00104	0.35469	9.03E-4	1.46955
0.00104	0.3559	9.03E-4	1.47975
0.00104	0.35714	9.73E-4	1.4879
0.00104	0.3559	9.73E-4	1.50013
0.00104	0.35714	9.73E-4	1.51032
0.00104	0.35836	9.73E-4	1.51847
0.00104	0.36205	9.73E-4	1.52255
0.00109	0.3645	9.73E-4	1.52662
0.00109	0.36572	9.73E-4	1.53478
0.00109	0.36941	9.73E-4	1.53682
0.00109	0.37063	9.73E-4	1.53885
0.00109	0.37309	9.73E-4	1.54089
0.00109	0.37432	9.73E-4	1.54497
0.00109	0.37432	9.73E-4	1.55312
0.00109	0.37554	9.73E-4	1.55312
0.00109	0.37799	9.73E-4	1.5572
0.00109	0.37799	9.73E-4	1.56127
0.00109	0.37677	9.73E-4	1.56535
0.00109	0.37799	9.73E-4	1.57146
0.00109	0.37799	9.73E-4	1.5735
0.00109	0.37799	9.73E-4	1.57554
0.00109	0.38168	9.73E-4	1.58166
0.00109	0.38291	9.73E-4	1.58369
0.00109	0.38413	9.73E-4	1.59185
0.00109	0.38536	9.73E-4	1.60204
0.00109	0.38781	9.73E-4	1.60815
0.00109	0.38905	9.73E-4	1.61427
0.00109	0.39272	0.00104	1.62446
0.00114	0.39641	0.00104	1.63057
0.00114	0.40008	0.00104	1.63465
0.00114	0.40254	0.00104	1.64484
0.00114	0.40499	0.00104	1.64892
0.00114	0.40499	0.00104	1.65096
0.00114	0.40745	0.00104	1.65911
0.00114	0.40745	0.00104	1.66115
0.00114	0.40868	0.00104	1.66115
0.00114	0.40868	0.00104	1.66522
0.00114	0.4099	0.00104	1.66726
0.00114	0.41359	0.00104	1.6693
0.00114	0.41359	0.00104	1.67134
0.00114	0.41481	0.00104	1.67134
0.00114	0.41604	0.00104	1.67338
0.00114	0.41972	0.00104	1.67745
0.00114	0.42095	0.00104	1.67949
0.00114	0.42217	0.00104	1.68764
0.00114	0.42341	0.00104	1.69172
0.00114	0.42586	0.00104	1.69172
0.00114	0.42954	0.00104	1.6958
0.00119	0.43077	0.00104	1.70395
0.00119	0.43444	0.00104	1.70803
0.00119	0.43935	0.00104	1.7121
0.00119	0.44304	0.00104	1.71618
0.00119	0.44426	0.00111	1.72637
0.00119	0.44671	0.00111	1.73045
0.00119	0.44671	0.00111	1.73656
0.00119	0.44671	0.00111	1.74268
0.00119	0.44671	0.00111	1.75083
0.00119	0.44795	0.00111	1.7549
0.00119	0.44917	0.00111	1.75694
0.00119	0.4504	0.00111	1.75898
0.00119	0.45163	0.00111	1.75898
0.00119	0.45285	0.00111	1.76102
0.00119	0.45531	0.00111	1.76102
0.00119	0.45653	0.00111	1.76713
0.00119	0.45898	0.00111	1.76917
0.00119	0.46267	0.00111	1.76917
0.00124	0.46758	0.00111	1.77121
0.00124	0.47004	0.00111	1.77325
0.00124	0.47126	0.00111	1.77732
0.00124	0.47371	0.00111	1.77936
0.00124	0.47494	0.00111	1.78548
0.00124	0.47494	0.00111	1.78955
0.00124	0.47617	0.00111	1.79159
0.00124	0.4774	0.00111	1.79159
0.00124	0.47617	0.00111	1.79363
0.00124	0.47862	0.00111	1.79771
0.00124	0.47862	0.00111	1.79975
0.00124	0.47862	0.00111	1.80586
0.00124	0.47985	0.00111	1.81401
0.00124	0.48231	0.00111	1.82013
0.00124	0.48353	0.00111	1.8242
0.00124	0.48476	0.00111	1.83236
0.00124	0.48721	0.00111	1.84255
0.00124	0.48721	0.00111	1.85274
0.00124	0.49213	0.00118	1.85885
0.00129	0.49458	0.00118	1.86293
0.00129	0.49826	0.00118	1.87108
0.00129	0.50071	0.00118	1.87312
0.00129	0.50317	0.00118	1.8772
0.00129	0.5044	0.00118	1.87924
0.00129	0.50562	0.00118	1.88331
0.00129	0.50685	0.00118	1.88331
0.00129	0.50685	0.00118	1.88331
0.00129	0.50685	0.00118	1.88331
0.00129	0.50685	0.00118	1.88739
0.00129	0.50807	0.00118	1.88943
0.00129	0.50807	0.00118	1.89146
0.00129	0.5093	0.00118	1.89554
0.00129	0.51053	0.00118	1.89962
0.00129	0.51053	0.00118	1.90166
0.00129	0.51298	0.00118	1.89962
0.00129	0.51544	0.00118	1.90166
0.00129	0.51544	0.00118	1.90777
0.00129	0.51544	0.00118	1.90981
0.00134	0.52035	0.00118	1.91185
0.00134	0.52526	0.00118	1.91796
0.00134	0.52526	0.00118	1.92611
0.00134	0.52771	0.00118	1.93223
0.00134	0.53139	0.00118	1.93834
0.00134	0.53385	0.00118	1.94446
0.00134	0.53139	0.00118	1.95261
0.00134	0.53262	0.00118	1.95465
0.00134	0.53385	0.00118	1.96688
0.00134	0.53385	0.00118	1.97299
0.00134	0.53508	0.00118	1.98115
0.00134	0.53753	0.00118	1.9893
0.00134	0.53999	0.00125	1.99338
0.00134	0.53999	0.00125	2.00561
0.00134	0.54121	0.00125	2.0158
0.00134	0.54366	0.00125	2.02191
0.00134	0.54366	0.00125	2.03006
0.00134	0.54612	0.00125	2.0321
0.00134	0.54857	0.00125	2.03414
0.00134	0.55103	0.00125	2.03822
0.00134	0.55593	0.00125	2.04025
0.00134	0.55962	0.00125	2.04433
0.00134	0.56453	0.00125	2.05045
0.00139	0.56944	0.00125	2.05452
0.00139	0.57189	0.00125	2.0586
0.00139	0.57435	0.00125	2.06268
0.00139	0.57802	0.00125	2.06675
0.00139	0.58048	0.00125	2.0749
0.00139	0.58048	0.00125	2.07694
0.00139	0.58171	0.00125	2.08102
0.00139	0.58293	0.00125	2.0851
0.00139	0.58539	0.00125	2.08917
0.00139	0.58662	0.00125	2.09732
0.00139	0.58662	0.00125	2.10344
0.00139	0.58784	0.00125	2.10752
0.00139	0.58784	0.00125	2.11159
0.00139	0.59275	0.00125	2.12178
0.00139	0.59398	0.00132	2.12994
0.00139	0.59889	0.00132	2.1442
0.00144	0.60011	0.00132	2.14828
0.00144	0.60135	0.00132	2.15236
0.00144	0.60625	0.00132	2.15847
0.00144	0.60748	0.00132	2.16051
0.00144	0.60871	0.00132	2.16662
0.00144	0.60993	0.00132	2.1707
0.00144	0.60993	0.00132	2.17478
0.00144	0.60993	0.00132	2.17682
0.00144	0.60993	0.00132	2.17885
0.00144	0.61116	0.00132	2.18089
0.00144	0.61238	0.00132	2.18089
0.00144	0.61362	0.00132	2.18293
0.00144	0.61484	0.00132	2.18497
0.00144	0.61484	0.00132	2.18497
0.00144	0.61607	0.00132	2.18701
0.00144	0.61729	0.00132	2.18904
0.00144	0.62098	0.00132	2.19312
0.00144	0.6222	0.00132	2.1972
0.00144	0.62344	0.00132	2.20127
0.00144	0.62711	0.00132	2.20331
0.00144	0.63325	0.00132	2.20739
0.00149	0.63816	0.00132	2.2135
0.00149	0.64061	0.00132	2.22166
0.00149	0.64429	0.00132	2.22777
0.00149	0.64552	0.00132	2.23389
0.00149	0.64798	0.00139	2.23592
0.00149	0.6492	0.00139	2.24611
0.00149	0.6492	0.00139	2.25223
0.00149	0.65043	0.00139	2.25834
0.00149	0.65165	0.00139	2.2665
0.00149	0.65411	0.00139	2.27057
0.00149	0.65288	0.00139	2.27261
0.00149	0.65534	0.00139	2.27465
0.00149	0.6578	0.00139	2.27669
0.00149	0.6578	0.00139	2.27873
0.00149	0.65901	0.00139	2.28076
0.00149	0.66025	0.00139	2.27873
0.00149	0.66515	0.00139	2.2828
0.00149	0.66761	0.00139	2.28484
0.00149	0.67252	0.00139	2.28688
0.00154	0.6762	0.00139	2.28484
0.00154	0.67865	0.00139	2.28892
0.00154	0.6811	0.00139	2.29707
0.00154	0.68234	0.00139	2.29707
0.00154	0.68479	0.00139	2.30115
0.00154	0.68601	0.00139	2.30726
0.00154	0.68847	0.00139	2.3093
0.00154	0.6897	0.00139	2.31338
0.00154	0.69092	0.00139	2.31745
0.00154	0.69092	0.00139	2.32561
0.00154	0.6897	0.00139	2.32968
0.00154	0.69092	0.00139	2.33376
0.00154	0.6897	0.00139	2.34395
0.00154	0.68847	0.00139	2.34803
0.00154	0.69092	0.00139	2.35618
0.00154	0.69337	0.00146	2.35822
0.00154	0.69583	0.00146	2.36841
0.00154	0.69706	0.00146	2.37452
0.00154	0.69952	0.00146	2.38471
0.00154	0.70565	0.00146	2.39083
0.00159	0.70933	0.00146	2.39083
0.00159	0.71424	0.00146	2.3949
0.00159	0.7167	0.00146	2.39694
0.00159	0.72037	0.00146	2.39898
0.00159	0.72283	0.00146	2.40713
0.00159	0.72406	0.00146	2.40917
0.00159	0.72528	0.00146	2.41325
0.00159	0.72652	0.00146	2.41325
0.00159	0.72773	0.00146	2.41529
0.00159	0.72897	0.00146	2.41529
0.00159	0.73019	0.00146	2.41936
0.00159	0.73019	0.00146	2.4214
0.00159	0.73142	0.00146	2.42548
0.00159	0.73019	0.00146	2.42955
0.00159	0.73265	0.00146	2.42955
0.00159	0.73388	0.00146	2.43159
0.00159	0.73633	0.00146	2.44178
0.00159	0.74246	0.00146	2.44382
0.00164	0.74492	0.00146	2.44586
0.00164	0.75106	0.00146	2.45197
0.00164	0.75228	0.00146	2.46217
0.00164	0.75596	0.00146	2.47032
0.00164	0.75964	0.00146	2.47643
0.00164	0.75842	0.00146	2.48459
0.00164	0.75842	0.00146	2.49478
0.00164	0.75964	0.00146	2.50497
0.00164	0.75842	0.00146	2.50904
0.00164	0.75842	0.00146	2.51924
0.00164	0.75842	0.00153	2.52943
0.00164	0.75964	0.00153	2.53962
0.00164	0.75964	0.00153	2.54777
0.00164	0.76209	0.00153	2.55185
0.00164	0.76209	0.00153	2.55796
0.00164	0.76333	0.00153	2.56204
0.00164	0.76455	0.00153	2.56408
0.00164	0.76578	0.00153	2.56408
0.00164	0.77315	0.00153	2.57019
0.00164	0.77437	0.00153	2.57223
0.00169	0.77805	0.00153	2.57834
0.00169	0.78418	0.00153	2.58446
0.00169	0.78787	0.00153	2.58854
0.00169	0.79155	0.00153	2.59261
0.00169	0.79155	0.00153	2.59465
0.00169	0.794	0.00153	2.60076
0.00169	0.794	0.00153	2.60484
0.00169	0.79278	0.00153	2.60892
0.00169	0.79278	0.00153	2.61707
0.00169	0.794	0.00153	2.61911
0.00169	0.79278	0.00153	2.62726
0.00169	0.794	0.00153	2.63134
0.00169	0.794	0.00153	2.63745
0.00169	0.79645	0.00153	2.64764
0.00169	0.79645	0.00153	2.6558
0.00169	0.80014	0.00153	2.66599
0.00169	0.8026	0.00153	2.67006
0.00169	0.80873	0.0016	2.67822
0.00169	0.81118	0.0016	2.69248
0.00174	0.81487	0.0016	2.70268
0.00174	0.81978	0.0016	2.70471
0.00174	0.81978	0.0016	2.71083
0.00174	0.821	0.0016	2.71898
0.00174	0.82468	0.0016	2.72102
0.00174	0.82714	0.0016	2.7251
0.00174	0.8296	0.0016	2.72917
0.00174	0.83081	0.0016	2.73325
0.00174	0.83205	0.0016	2.73529
0.00174	0.83327	0.0016	2.73936
0.00174	0.8345	0.0016	2.7414
0.00174	0.83696	0.0016	2.74548
0.00174	0.83573	0.0016	2.74955
0.00174	0.83696	0.0016	2.74955
0.00174	0.83818	0.0016	2.75363
0.00174	0.83941	0.0016	2.75975
0.00174	0.84432	0.0016	2.76178
0.00174	0.84677	0.0016	2.7679
0.00174	0.85168	0.0016	2.77197
0.00174	0.85168	0.0016	2.78013
0.00174	0.85536	0.0016	2.78217
0.00179	0.85904	0.0016	2.78624
0.00179	0.8615	0.0016	2.79643
0.00179	0.86641	0.0016	2.80662
0.00179	0.87009	0.0016	2.81682
0.00179	0.87132	0.00167	2.82293
0.00179	0.87255	0.00167	2.83516
0.00179	0.87377	0.00167	2.83924
0.00179	0.87623	0.00167	2.84331
0.00179	0.87745	0.00167	2.84943
0.00179	0.87745	0.00167	2.8535
0.00179	0.87745	0.00167	2.85758
0.00179	0.87868	0.00167	2.85962
0.00179	0.88113	0.00167	2.86573
0.00179	0.88236	0.00167	2.86981
0.00179	0.88236	0.00167	2.87389
0.00179	0.88359	0.00167	2.87592
0.00179	0.8885	0.00167	2.88
0.00179	0.88973	0.00167	2.88
0.00184	0.89586	0.00167	2.88204
0.00184	0.90077	0.00167	2.88
0.00184	0.90446	0.00167	2.88408
0.00184	0.90813	0.00167	2.88815
0.00184	0.90936	0.00167	2.88815
0.00184	0.91182	0.00167	2.89019
0.00184	0.91304	0.00167	2.89427
0.00184	0.91304	0.00167	2.90446
0.00184	0.91427	0.00167	2.90854
0.00184	0.91427	0.00167	2.91465
0.00184	0.91673	0.00167	2.91873
0.00184	0.91673	0.00167	2.92688
0.00184	0.91673	0.00167	2.93707
0.00184	0.91549	0.00167	2.93911
0.00184	0.91673	0.00167	2.9493
0.00184	0.91673	0.00174	2.95949
0.00184	0.9204	0.00174	2.96561
0.00184	0.92531	0.00174	2.97783
0.00184	0.92776	0.00174	2.98599
0.00184	0.93268	0.00174	2.99006
0.00189	0.93882	0.00174	2.9921
0.00189	0.94372	0.00174	2.99618
0.00189	0.9474	0.00174	2.99822
0.00189	0.94863	0.00174	2.99822
0.00189	0.95231	0.00174	3.00025
0.00189	0.95231	0.00174	2.99822
0.00189	0.95231	0.00174	2.99618
0.00189	0.95476	0.00174	3.00229
0.00189	0.95599	0.00174	3.00229
0.00189	0.95476	0.00174	3.00637
0.00189	0.95599	0.00174	3.00841
0.00189	0.95845	0.00174	3.01045
0.00189	0.95845	0.00174	3.01248
0.00189	0.96091	0.00174	3.01656
0.00189	0.96212	0.00174	3.0186
0.00189	0.96336	0.00174	3.02471
0.00189	0.96581	0.00174	3.03083
0.00189	0.96949	0.00174	3.02879
0.00189	0.9744	0.00174	3.0349
0.00189	0.97685	0.00174	3.03898
0.00194	0.98176	0.00174	3.0451
0.00194	0.98545	0.00174	3.05732
0.00194	0.99035	0.00174	3.06955
0.00194	0.99403	0.00174	3.07363
0.00194	0.99772	0.00174	3.07975
0.00194	0.99772	0.00174	3.0879
0.00194	0.99894	0.00174	3.10013
0.00194	1.0014	0.00174	3.11032
0.00194	1.00017	0.00174	3.12662
0.00194	1.00262	0.00174	3.13274
0.00194	1.00385	0.00181	3.14497
0.00194	1.00508	0.00181	3.15108
0.00194	1.00508	0.00181	3.16127
0.00194	1.0063	0.00181	3.17146
0.00194	1.00999	0.00181	3.18166
0.00194	1.01244	0.00181	3.18777
0.00194	1.01612	0.00181	3.18777
0.00194	1.01981	0.00181	3.19389
0.00194	1.02103	0.00181	3.19796
0.00199	1.02594	0.00181	3.20204
0.00199	1.03208	0.00181	3.20611
0.00199	1.03698	0.00181	3.21427
0.00199	1.03944	0.00181	3.21834
0.00199	1.03944	0.00181	3.22038
0.00199	1.0419	0.00181	3.22446
0.00199	1.0419	0.00181	3.23261
0.00199	1.0419	0.00181	3.23873
0.00199	1.04312	0.00181	3.24688
0.00199	1.04435	0.00181	3.24892
0.00199	1.04557	0.00181	3.25707
0.00199	1.0468	0.00181	3.26726
0.00199	1.04926	0.00181	3.27745
0.00199	1.04926	0.00181	3.28357
0.00199	1.05048	0.00181	3.29376
0.00199	1.05171	0.00188	3.30599
0.00204	1.05417	0.00188	3.31414
0.00204	1.05662	0.00188	3.32229
0.00204	1.05907	0.00188	3.33045
0.00204	1.06275	0.00188	3.33045
0.00204	1.06398	0.00188	3.33248
0.00204	1.0652	0.00188	3.33452
0.00204	1.0652	0.00188	3.33656
0.00204	1.0652	0.00188	3.3386
0.00204	1.06644	0.00188	3.34064
0.00204	1.06889	0.00188	3.34064
0.00204	1.06889	0.00188	3.34268
0.00204	1.07011	0.00188	3.34064
0.00204	1.07134	0.00188	3.34268
0.00204	1.07134	0.00188	3.34268
0.00204	1.07257	0.00188	3.34675
0.00204	1.07257	0.00188	3.35287
0.00204	1.07502	0.00188	3.35287
0.00204	1.07871	0.00188	3.35694
0.00204	1.07871	0.00188	3.36102
0.00204	1.08239	0.00188	3.36713
0.00204	1.08729	0.00188	3.37325
0.00204	1.0922	0.00188	3.37936
0.00209	1.09834	0.00188	3.38548
0.00209	1.1008	0.00188	3.38752
0.00209	1.10693	0.00188	3.39363
0.00209	1.10938	0.00188	3.39975
0.00209	1.11307	0.00188	3.4079
0.00209	1.11429	0.00188	3.42217
0.00209	1.11552	0.00195	3.43032
0.00209	1.11798	0.00195	3.44051
0.00209	1.11798	0.00195	3.44866
0.00209	1.1192	0.00195	3.45682
0.00209	1.12043	0.00195	3.45885
0.00209	1.12165	0.00195	3.46293
0.00209	1.12165	0.00195	3.46701
0.00209	1.12411	0.00195	3.46497
0.00209	1.12534	0.00195	3.46904
0.00209	1.12779	0.00195	3.47108
0.00209	1.13025	0.00195	3.47924
0.00209	1.1327	0.00195	3.48127
0.00209	1.13516	0.00195	3.48535
0.00209	1.13761	0.00195	3.48943
0.00214	1.14252	0.00195	3.49146
0.00214	1.14865	0.00195	3.49758
0.00214	1.15479	0.00195	3.49758
0.00214	1.15601	0.00195	3.50369
0.00214	1.15601	0.00195	3.50369
0.00214	1.15847	0.00195	3.50777
0.00214	1.15847	0.00195	3.51389
0.00214	1.16215	0.00195	3.52204
0.00214	1.16338	0.00195	3.52815
0.00214	1.16461	0.00195	3.53223
0.00214	1.16583	0.00195	3.53834
0.00214	1.16706	0.00195	3.5465
0.00214	1.16828	0.00195	3.55669
0.00214	1.16828	0.00195	3.56688
0.00214	1.17074	0.00202	3.57299
0.00214	1.17197	0.00202	3.58115
0.00214	1.17319	0.00202	3.58522
0.00214	1.17442	0.00202	3.59134
0.00214	1.17688	0.00202	3.59949
0.00214	1.18179	0.00202	3.60153
0.00219	1.18915	0.00202	3.60357
0.00219	1.19528	0.00202	3.59949
0.00219	1.20142	0.00202	3.60153
0.00219	1.20265	0.00202	3.60357
0.00219	1.20633	0.00202	3.60357
0.00219	1.20878	0.00202	3.60357
0.00219	1.20756	0.00202	3.60561
0.00219	1.20878	0.00202	3.60561
0.00219	1.21001	0.00202	3.60561
0.00219	1.21001	0.00202	3.60561
0.00219	1.21001	0.00202	3.61172
0.00219	1.21124	0.00202	3.6158
0.00219	1.21369	0.00202	3.61783
0.00219	1.21369	0.00202	3.62395
0.00219	1.21492	0.00202	3.63006
0.00219	1.2186	0.00202	3.63414
0.00219	1.22351	0.00202	3.63618
0.00219	1.2272	0.00202	3.63822
0.00219	1.23333	0.00202	3.64637
0.00224	1.23578	0.00202	3.6586
0.00224	1.24069	0.00202	3.66268
0.00224	1.24683	0.00202	3.67287
0.00224	1.24929	0.00202	3.68306
0.00224	1.25051	0.00202	3.69325
0.00224	1.25296	0.00202	3.69936
0.00224	1.25174	0.00202	3.70955
0.00224	1.25296	0.00202	3.72178
0.00224	1.25542	0.00202	3.73605
0.00224	1.25665	0.00208	3.75032
0.00224	1.25665	0.00208	3.75847
0.00224	1.2591	0.00208	3.7707
0.00224	1.2591	0.00208	3.77682
0.00224	1.26032	0.00208	3.78904
0.00224	1.26401	0.00208	3.79924
0.00224	1.26646	0.00208	3.80739
0.00224	1.26892	0.00208	3.81146
0.00224	1.27259	0.00208	3.8135
0.00224	1.27751	0.00208	3.81758
0.00229	1.28119	0.00208	3.82166
0.00229	1.28732	0.00208	3.82777
0.00229	1.29223	0.00208	3.83389
0.00229	1.29592	0.00208	3.83592
0.00229	1.29837	0.00208	3.84408
0.00229	1.29837	0.00208	3.84815
0.00229	1.30082	0.00208	3.85427
0.00229	1.30328	0.00208	3.86242
0.00229	1.30328	0.00208	3.87057
0.00229	1.3045	0.00208	3.87873
0.00229	1.30573	0.00208	3.88484
0.00229	1.30695	0.00208	3.89096
0.00229	1.30819	0.00208	3.90318
0.00229	1.30819	0.00208	3.91338
0.00229	1.30941	0.00208	3.91949
0.00229	1.31309	0.00215	3.93172
0.00229	1.31309	0.00215	3.94395
0.00229	1.31922	0.00215	3.95006
0.00229	1.32414	0.00215	3.96025
0.00229	1.32537	0.00215	3.96841
0.00234	1.33028	0.00215	3.97248
0.00234	1.33641	0.00215	3.97656
0.00234	1.34255	0.00215	3.98064
0.00234	1.345	0.00215	3.98268
0.00234	1.34868	0.00215	3.98471
0.00234	1.35113	0.00215	3.98879
0.00234	1.35113	0.00215	3.99083
0.00234	1.35358	0.00215	3.99287
0.00234	1.35358	0.00215	3.99694
0.00234	1.35482	0.00215	3.99694
0.00234	1.35604	0.00215	4.00306
0.00234	1.35727	0.00215	4.0051
0.00234	1.35727	0.00215	4.01121
0.00234	1.3585	0.00215	4.01325
0.00234	1.35973	0.00215	4.01732
0.00234	1.36095	0.00215	4.02344
0.00234	1.36586	0.00215	4.03159
0.00234	1.36954	0.00215	4.04178
0.00234	1.37322	0.00215	4.0479
0.00239	1.37813	0.00215	4.05605
0.00239	1.38059	0.00215	4.0642
0.00239	1.38794	0.00215	4.06828
0.00239	1.3904	0.00222	4.07439
0.00239	1.39286	0.00222	4.08662
0.00239	1.39409	0.00222	4.09682
0.00239	1.39531	0.00222	4.10089
0.00239	1.39654	0.00222	4.10497
0.00239	1.39654	0.00222	4.10904
0.00239	1.399	0.00222	4.11312
0.00239	1.40022	0.00222	4.11312
0.00239	1.399	0.00222	4.1172
0.00239	1.39776	0.00222	4.1172
0.00239	1.40145	0.00222	4.11924
0.00239	1.4039	0.00222	4.11924
0.00239	1.40881	0.00222	4.12535
0.00239	1.41003	0.00222	4.12739
0.00239	1.41372	0.00222	4.12943
0.00239	1.41863	0.00222	4.13554
0.00244	1.42109	0.00222	4.13962
0.00244	1.42845	0.00222	4.14369
0.00244	1.43458	0.00222	4.14777
0.00244	1.43949	0.00222	4.15389
0.00244	1.44072	0.00222	4.16204
0.00244	1.44194	0.00222	4.16408
0.00244	1.44317	0.00222	4.16611
0.00244	1.44317	0.00222	4.17223
0.00244	1.44563	0.00222	4.18038
0.00244	1.44563	0.00222	4.18854
0.00244	1.44563	0.00222	4.19261
0.00244	1.44685	0.00222	4.20484
0.00244	1.44808	0.00222	4.21299
0.00244	1.44931	0.00222	4.22318
0.00244	1.45299	0.00229	4.23541
0.00244	1.4579	0.00229	4.24357
0.00244	1.46035	0.00229	4.25376
0.00244	1.46281	0.00229	4.26395
0.00244	1.46648	0.00229	4.26803
0.00244	1.47017	0.00229	4.2721
0.00248	1.4763	0.00229	4.27618
0.00248	1.47999	0.00229	4.28025
0.00248	1.48489	0.00229	4.28025
0.00248	1.48735	0.00229	4.28433
0.00248	1.48735	0.00229	4.29045
0.00248	1.48612	0.00229	4.29248
0.00248	1.48735	0.00229	4.29452
0.00248	1.48612	0.00229	4.29656
0.00248	1.48857	0.00229	4.30064
0.00248	1.48857	0.00229	4.30471
0.00248	1.48981	0.00229	4.30675
0.00248	1.49226	0.00229	4.31083
0.00248	1.49471	0.00229	4.31694
0.00248	1.49594	0.00229	4.32306
0.00248	1.49962	0.00229	4.32713
0.00248	1.5033	0.00229	4.33325
0.00248	1.50575	0.00229	4.33936
0.00248	1.50821	0.00229	4.34752
0.00248	1.51189	0.00229	4.35363
0.00248	1.52048	0.00229	4.35771
0.00253	1.52417	0.00229	4.36586
0.00253	1.5303	0.00229	4.37401
0.00253	1.53644	0.00229	4.38013
0.00253	1.54134	0.00229	4.39236
0.00253	1.54134	0.00229	4.40255
0.00253	1.54134	0.00229	4.40866
0.00253	1.54257	0.00229	4.41885
0.00253	1.54257	0.00236	4.4372
0.00253	1.54257	0.00236	4.46573
0.00253	1.5438	0.00236	4.47389
0.00253	1.54503	0.00236	4.47796
0.00253	1.54748	0.00236	4.48408
0.00253	1.54871	0.00236	4.49019
0.00253	1.54871	0.00236	4.49631
0.00253	1.55116	0.00236	4.49834
0.00253	1.5573	0.00236	4.50038
0.00253	1.55975	0.00236	4.50854
0.00253	1.56466	0.00236	4.51261
0.00253	1.56957	0.00236	4.51261
0.00253	1.57203	0.00236	4.51873
0.00253	1.57939	0.00236	4.52484
0.00258	1.58797	0.00236	4.53299
0.00258	1.59289	0.00236	4.53503
0.00258	1.59657	0.00236	4.54115
0.00258	1.59903	0.00236	4.54522
0.00258	1.60025	0.00236	4.55541
0.00258	1.6027	0.00236	4.55745
0.00258	1.60393	0.00236	4.56561
0.00258	1.60516	0.00236	4.57376
0.00258	1.60516	0.00236	4.57783
0.00258	1.60884	0.00236	4.58599
0.00258	1.61006	0.00236	4.60025
0.00258	1.6113	0.00236	4.61248
0.00258	1.61252	0.00236	4.6186
0.00258	1.6162	0.00243	4.63083
0.00258	1.61743	0.00243	4.6451
0.00258	1.62112	0.00243	4.65936
0.00258	1.62602	0.00243	4.67159
0.00263	1.63215	0.00243	4.67567
0.00263	1.63706	0.00243	4.68178
0.00263	1.63952	0.00243	4.68178
0.00263	1.64442	0.00243	4.68382
0.00263	1.64442	0.00243	4.6879
0.00263	1.64442	0.00243	4.69401
0.00263	1.64688	0.00243	4.69605
0.00263	1.65056	0.00243	4.69809
0.00263	1.65056	0.00243	4.70217
0.00263	1.65056	0.00243	4.70828
0.00263	1.65056	0.00243	4.71439
0.00263	1.65424	0.00243	4.72051
0.00263	1.65669	0.00243	4.72459
0.00263	1.65915	0.00243	4.72866
0.00263	1.66161	0.00243	4.73274
0.00263	1.66651	0.00243	4.74089
0.00263	1.66775	0.00243	4.74701
0.00263	1.6702	0.00243	4.75516
0.00263	1.67511	0.00243	4.76739
0.00263	1.68247	0.00243	4.77146
0.00263	1.68738	0.00243	4.78166
0.00268	1.69105	0.00243	4.79389
0.00268	1.6972	0.00243	4.8
0.00268	1.70211	0.0025	4.80611
0.00268	1.70701	0.0025	4.81834
0.00268	1.70824	0.0025	4.8265
0.00268	1.70947	0.0025	4.83057
0.00268	1.70947	0.0025	4.83669
0.00268	1.71069	0.0025	4.84484
0.00268	1.71192	0.0025	4.84892
0.00268	1.71438	0.0025	4.84892
0.00268	1.7156	0.0025	4.85299
0.00268	1.71683	0.0025	4.85911
0.00268	1.71928	0.0025	4.86318
0.00268	1.72051	0.0025	4.86522
0.00268	1.72665	0.0025	4.86522
0.00268	1.73033	0.0025	4.86522
0.00268	1.73156	0.0025	4.87134
0.00273	1.73769	0.0025	4.87338
0.00273	1.74137	0.0025	4.87745
0.00273	1.74628	0.0025	4.88561
0.00273	1.75119	0.0025	4.89376
0.00273	1.7561	0.0025	4.89783
0.00273	1.76101	0.0025	4.90191
0.00273	1.76101	0.0025	4.90599
0.00273	1.76223	0.0025	4.91414
0.00273	1.76101	0.0025	4.92229
0.00273	1.76223	0.0025	4.92637
0.00273	1.76469	0.0025	4.93452
0.00273	1.76469	0.0025	4.94268
0.00273	1.76592	0.0025	4.95287
0.00273	1.76592	0.0025	4.9651
0.00273	1.76837	0.0025	4.97529
0.00273	1.77083	0.00257	4.98955
0.00273	1.77205	0.00257	4.99567
0.00273	1.77573	0.00257	5.0079
0.00273	1.77941	0.00257	5.01809
0.00273	1.78555	0.00257	5.02217
0.00273	1.79292	0.00257	5.03032
0.00273	1.79782	0.00257	5.03439
0.00278	1.80519	0.00257	5.03847
0.00278	1.81009	0.00257	5.04051
0.00278	1.81622	0.00257	5.04662
0.00278	1.81746	0.00257	5.05274
0.00278	1.82236	0.00257	5.05682
0.00278	1.82359	0.00257	5.05885
0.00278	1.82604	0.00257	5.06293
0.00278	1.82849	0.00257	5.06701
0.00278	1.82973	0.00257	5.07108
0.00278	1.83095	0.00257	5.07516
0.00278	1.83218	0.00257	5.0772
0.00278	1.83464	0.00257	5.08127
0.00278	1.83464	0.00257	5.09146
0.00278	1.83955	0.00257	5.09554
0.00278	1.84322	0.00257	5.10166
0.00278	1.84445	0.00257	5.10981
0.00278	1.84936	0.00257	5.12
0.00278	1.85672	0.00257	5.12611
0.00283	1.86286	0.00257	5.13427
0.00283	1.86654	0.00257	5.14854
0.00283	1.87022	0.00257	5.15873
0.00283	1.87267	0.00257	5.17299
0.00283	1.87267	0.00257	5.17911
0.00283	1.87513	0.00257	5.19338
0.00283	1.87513	0.00257	5.20153
0.00283	1.87758	0.00257	5.21783
0.00283	1.87636	0.00264	5.2321
0.00283	1.87758	0.00264	5.25248
0.00283	1.87881	0.00264	5.27083
0.00283	1.88004	0.00264	5.27694
0.00283	1.88372	0.00264	5.28917
0.00283	1.88372	0.00264	5.29936
0.00283	1.88618	0.00264	5.30752
0.00283	1.88863	0.00264	5.30955
0.00283	1.89477	0.00264	5.31363
0.00283	1.9009	0.00264	5.32178
0.00283	1.90336	0.00264	5.32382
0.00288	1.90827	0.00264	5.32586
0.00288	1.91195	0.00264	5.33605
0.00288	1.91931	0.00264	5.34013
0.00288	1.92299	0.00264	5.3442
0.00288	1.92668	0.00264	5.34828
0.00288	1.93036	0.00264	5.35847
0.00288	1.93036	0.00264	5.36866
0.00288	1.93404	0.00264	5.37682
0.00288	1.93526	0.00264	5.38089
0.00288	1.93526	0.00264	5.39108
0.00288	1.93526	0.00264	5.40331
0.00288	1.9365	0.00264	5.40739
0.00288	1.93772	0.00264	5.41758
0.00288	1.93895	0.00264	5.42981
0.00288	1.94017	0.00264	5.44408
0.00288	1.94631	0.00264	5.45019
0.00288	1.94877	0.00264	5.46854
0.00288	1.95122	0.00271	5.48688
0.00288	1.9549	0.00271	5.50522
0.00293	1.9598	0.00271	5.52153
0.00293	1.9684	0.00271	5.52561
0.00293	1.97331	0.00271	5.5358
0.00293	1.97576	0.00271	5.53987
0.00293	1.97944	0.00271	5.54803
0.00293	1.97944	0.00271	5.55822
0.00293	1.98189	0.00271	5.56025
0.00293	1.98313	0.00271	5.56433
0.00293	1.98558	0.00271	5.56841
0.00293	1.98558	0.00271	5.57452
0.00293	1.9868	0.00271	5.58268
0.00293	1.9868	0.00271	5.58879
0.00293	1.99049	0.00271	5.59694
0.00293	1.99295	0.00271	5.60102
0.00293	1.99416	0.00271	5.60917
0.00293	1.9954	0.00271	5.61325
0.00293	1.99785	0.00271	5.6214
0.00293	2.00398	0.00271	5.62955
0.00293	2.00767	0.00271	5.64178
0.00293	2.0138	0.00271	5.65197
0.00293	2.01871	0.00271	5.65809
0.00293	2.02485	0.00271	5.67032
0.00293	2.02852	0.00271	5.68255
0.00293	2.03466	0.00271	5.69885
0.00298	2.04325	0.00271	5.70497
0.00298	2.05185	0.00278	5.72331
0.00298	2.05552	0.00278	5.73962
0.00298	2.06043	0.00278	5.74573
0.00298	2.06412	0.00278	5.75592
0.00298	2.0678	0.00278	5.76204
0.00298	2.07025	0.00278	5.77019
0.00298	2.07394	0.00278	5.77631
0.00298	2.07761	0.00278	5.77631
0.00298	2.07884	0.00278	5.78242
0.00298	2.0813	0.00278	5.78854
0.00298	2.08252	0.00278	5.79465
0.00298	2.08497	0.00278	5.79669
0.00298	2.08866	0.00278	5.8028
0.00298	2.09111	0.00278	5.80688
0.00298	2.09724	0.00278	5.80892
0.00303	2.10338	0.00278	5.81503
0.00303	2.11197	0.00278	5.82115
0.00303	2.1132	0.00278	5.82726
0.00303	2.11811	0.00278	5.83134
0.00303	2.12057	0.00278	5.84153
0.00303	2.12179	0.00278	5.8558
0.00303	2.12424	0.00278	5.86395
0.00303	2.12302	0.00278	5.87006
0.00303	2.12424	0.00278	5.87822
0.00303	2.12547	0.00278	5.88637
0.00303	2.12547	0.00278	5.8986
0.00303	2.12547	0.00278	5.90675
0.00303	2.12793	0.00278	5.92306
0.00303	2.1316	0.00278	5.93732
0.00303	2.13406	0.00278	5.95567
0.00303	2.1402	0.00285	5.96382
0.00303	2.14266	0.00285	5.99236
0.00303	2.14511	0.00285	6.00459
0.00308	2.15124	0.00285	6.01478
0.00308	2.15738	0.00285	6.01885
0.00308	2.16351	0.00285	6.02089
0.00308	2.16596	0.00285	6.02701
0.00308	2.16842	0.00285	6.03516
0.00308	2.16965	0.00285	6.0372
0.00308	2.16965	0.00285	6.04331
0.00308	2.16965	0.00285	6.04943
0.00308	2.1721	0.00285	6.05758
0.00308	2.17333	0.00285	6.05962
0.00308	2.17578	0.00285	6.06573
0.00308	2.17578	0.00285	6.07592
0.00308	2.17702	0.00285	6.07592
0.00308	2.17947	0.00285	6.08
0.00308	2.18192	0.00285	6.09019
0.00308	2.18315	0.00285	6.09631
0.00308	2.18683	0.00285	6.10038
0.00308	2.19174	0.00285	6.10854
0.00308	2.19665	0.00285	6.1228
0.00308	2.20032	0.00285	6.13503
0.00313	2.20646	0.00285	6.14115
0.00313	2.2126	0.00285	6.15338
0.00313	2.21628	0.00285	6.16764
0.00313	2.22242	0.00285	6.18395
0.00313	2.22733	0.00285	6.21248
0.00313	2.22978	0.00285	6.22064
0.00313	2.22978	0.00285	6.23287
0.00313	2.23101	0.00285	6.25121
0.00313	2.23347	0.00285	6.2614
0.00313	2.23592	0.00285	6.27771
0.00313	2.23592	0.00292	6.32255
0.00313	2.23592	0.00292	6.33682
0.00313	2.23837	0.00292	6.34293
0.00313	2.2396	0.00292	6.35924
0.00313	2.24083	0.00292	6.37146
0.00313	2.24696	0.00292	6.38166
0.00313	2.25064	0.00292	6.38777
0.00313	2.25678	0.00292	6.38981
0.00313	2.26291	0.00292	6.4
0.00313	2.2666	0.00292	6.41223
0.00313	2.27151	0.00292	6.41834
0.00313	2.2801	0.00292	6.42446
0.00313	2.28991	0.00292	6.43057
0.00318	2.29482	0.00292	6.44076
0.00318	2.30341	0.00292	6.44484
0.00318	2.31078	0.00292	6.45299
0.00318	2.31446	0.00292	6.46318
0.00318	2.31691	0.00292	6.47745
0.00318	2.3206	0.00292	6.48153
0.00318	2.32427	0.00292	6.4958
0.00318	2.32427	0.00292	6.51006
0.00318	2.3255	0.00292	6.52025
0.00318	2.32673	0.00292	6.53045
0.00318	2.33041	0.00292	6.54879
0.00318	2.33409	0.00292	6.5651
0.00318	2.33532	0.00292	6.57529
0.00318	2.34145	0.00292	6.6079
0.00318	2.34391	0.00299	6.62217
0.00318	2.34882	0.00299	6.65274
0.00318	2.35741	0.00299	6.67108
0.00323	2.36354	0.00299	6.6772
0.00323	2.37091	0.00299	6.68943
0.00323	2.37581	0.00299	6.69758
0.00323	2.3795	0.00299	6.70777
0.00323	2.38195	0.00299	6.70981
0.00323	2.38441	0.00299	6.71592
0.00323	2.38808	0.00299	6.72
0.00323	2.38932	0.00299	6.72408
0.00323	2.39177	0.00299	6.73019
0.00323	2.39177	0.00299	6.73834
0.00323	2.39422	0.00299	6.74242
0.00323	2.39545	0.00299	6.74854
0.00323	2.39668	0.00299	6.75261
0.00323	2.40159	0.00299	6.76076
0.00323	2.40281	0.00299	6.77503
0.00323	2.40527	0.00299	6.78726
0.00323	2.41141	0.00299	6.79134
0.00323	2.41754	0.00299	6.80153
0.00323	2.42122	0.00299	6.81783
0.00323	2.42858	0.00299	6.82599
0.00328	2.43717	0.00299	6.84229
0.00328	2.44085	0.00299	6.85656
0.00328	2.44822	0.00299	6.87694
0.00328	2.45313	0.00299	6.90548
0.00328	2.45558	0.00306	6.9279
0.00328	2.4568	0.00306	6.93605
0.00328	2.45804	0.00306	6.95439
0.00328	2.45926	0.00306	6.96459
0.00328	2.46049	0.00306	6.9707
0.00328	2.46294	0.00306	6.97885
0.00328	2.4654	0.00306	6.98701
0.00328	2.46907	0.00306	6.99108
0.00328	2.47031	0.00306	6.9972
0.00328	2.47031	0.00306	7.00127
0.00328	2.47521	0.00306	7.00739
0.00328	2.47889	0.00306	7.01146
0.00328	2.48503	0.00306	7.01554
0.00328	2.48749	0.00306	7.02166
0.00328	2.49485	0.00306	7.02981
0.00333	2.50467	0.00306	7.03592
0.00333	2.51325	0.00306	7.03796
0.00333	2.51816	0.00306	7.04611
0.00333	2.52185	0.00306	7.05019
0.00333	2.52676	0.00306	7.06038
0.00333	2.52798	0.00306	7.07669
0.00333	2.53043	0.00306	7.08688
0.00333	2.53043	0.00306	7.10318
0.00333	2.53166	0.00306	7.10726
0.00333	2.53412	0.00306	7.11949
0.00333	2.53534	0.00306	7.1358
0.00333	2.53903	0.00306	7.15006
0.00333	2.54025	0.00306	7.18268
0.00333	2.54271	0.00306	7.19083
0.00333	2.54639	0.00313	7.21121
0.00333	2.54761	0.00313	7.21936
0.00333	2.55375	0.00313	7.23771
0.00333	2.55866	0.00313	7.25197
0.00333	2.56479	0.00313	7.26624
0.00333	2.57339	0.00313	7.27439
0.00333	2.58075	0.00313	7.27643
0.00333	2.58566	0.00313	7.28255
0.00338	2.59548	0.00313	7.28866
0.00338	2.6053	0.00313	7.29274
0.00338	2.61143	0.00313	7.29478
0.00338	2.61634	0.00313	7.30293
0.00338	2.6188	0.00313	7.31108
0.00338	2.62125	0.00313	7.3172
0.00338	2.62371	0.00313	7.32331
0.00338	2.62371	0.00313	7.32943
0.00338	2.62616	0.00313	7.33554
0.00338	2.62861	0.00313	7.33962
0.00338	2.62861	0.00313	7.34777
0.00338	2.63107	0.00313	7.36204
0.00338	2.63352	0.00313	7.37427
0.00338	2.63966	0.00313	7.3865
0.00338	2.6458	0.00313	7.39465
0.00338	2.65193	0.00313	7.40892
0.00338	2.65683	0.00313	7.41707
0.00342	2.6642	0.00313	7.43134
0.00342	2.66788	0.00313	7.44764
0.00342	2.67524	0.00313	7.46803
0.00342	2.67892	0.00313	7.4986
0.00342	2.68137	0.00313	7.50675
0.00342	2.68383	0.00313	7.52306
0.00342	2.68383	0.00313	7.5414
0.00342	2.68506	0.0032	7.58624
0.00342	2.68506	0.0032	7.60459
0.00342	2.68752	0.0032	7.6107
0.00342	2.68997	0.0032	7.63516
0.00342	2.69119	0.0032	7.64127
0.00342	2.69365	0.0032	7.65146
0.00342	2.6961	0.0032	7.66166
0.00342	2.70101	0.0032	7.66777
0.00342	2.70592	0.0032	7.67185
0.00342	2.71083	0.0032	7.67592
0.00342	2.71819	0.0032	7.68408
0.00342	2.72065	0.0032	7.69223
0.00347	2.73046	0.0032	7.70242
0.00347	2.7366	0.0032	7.70446
0.00347	2.74396	0.0032	7.71057
0.00347	2.74642	0.0032	7.72076
0.00347	2.75133	0.0032	7.72484
0.00347	2.75255	0.0032	7.73911
0.00347	2.75501	0.0032	7.7493
0.00347	2.75624	0.0032	7.76764
0.00347	2.75746	0.0032	7.78599
0.00347	2.75869	0.0032	7.80637
0.00347	2.75991	0.0032	7.82064
0.00347	2.76237	0.0032	7.8349
0.00347	2.76482	0.0032	7.85121
0.00347	2.76973	0.0032	7.8614
0.00347	2.77464	0.0032	7.88994
0.00347	2.77587	0.0032	7.92255
0.00347	2.78078	0.00327	7.9307
0.00347	2.78445	0.00327	7.94904
0.00347	2.79182	0.00327	7.96739
0.00347	2.79796	0.00327	7.97962
0.00347	2.80654	0.00327	7.98369
0.00352	2.81636	0.00327	7.99592
0.00352	2.8225	0.00327	8.00408
0.00352	2.83232	0.00327	8.01019
0.00352	2.83723	0.00327	8.01834
0.00352	2.83968	0.00327	8.02242
0.00352	2.8409	0.00327	8.03057
0.00352	2.84214	0.00327	8.03669
0.00352	2.84459	0.00327	8.0428
0.00352	2.84582	0.00327	8.05096
0.00352	2.84704	0.00327	8.05911
0.00352	2.8495	0.00327	8.06726
0.00352	2.85072	0.00327	8.07338
0.00352	2.85441	0.00327	8.08357
0.00352	2.85686	0.00327	8.09783
0.00352	2.86299	0.00327	8.1121
0.00352	2.86913	0.00327	8.12841
0.00352	2.87526	0.00327	8.13656
0.00352	2.88386	0.00327	8.14879
0.00352	2.88754	0.00327	8.15898
0.00352	2.89613	0.00327	8.17529
0.00357	2.90226	0.00327	8.19567
0.00357	2.91208	0.00334	8.22624
0.00357	2.92068	0.00334	8.25682
0.00357	2.92804	0.00334	8.26293
0.00357	2.93172	0.00334	8.27312
0.00357	2.93295	0.00334	8.28331
0.00357	2.93417	0.00334	8.28739
0.00357	2.93908	0.00334	8.28943
0.00357	2.93908	0.00334	8.29554
0.00357	2.94031	0.00334	8.30369
0.00357	2.94399	0.00334	8.30573
0.00357	2.94645	0.00334	8.31389
0.00357	2.9489	0.00334	8.31796
0.00357	2.95258	0.00334	8.32408
0.00357	2.95994	0.00334	8.32815
0.00357	2.96854	0.00334	8.33631
0.00357	2.97099	0.00334	8.34854
0.00357	2.97835	0.00334	8.35465
0.00362	2.98694	0.00334	8.36076
0.00362	2.99554	0.00334	8.36484
0.00362	3.0029	0.00334	8.37503
0.00362	3.00657	0.00334	8.38318
0.00362	3.01149	0.00334	8.39338
0.00362	3.01517	0.00334	8.40968
0.00362	3.01517	0.00334	8.42599
0.00362	3.01639	0.00334	8.44025
0.00362	3.01884	0.00334	8.44637
0.00362	3.0213	0.00334	8.46268
0.00362	3.02253	0.00334	8.48102
0.00362	3.02499	0.00334	8.51159
0.00362	3.02744	0.00341	8.53197
0.00362	3.03235	0.00341	8.55236
0.00362	3.03603	0.00341	8.56866
0.00362	3.03971	0.00341	8.57478
0.00362	3.04585	0.00341	8.58293
0.00362	3.05199	0.00341	8.58904
0.00362	3.05566	0.00341	8.59516
0.00362	3.06548	0.00341	8.60535
0.00367	3.07653	0.00341	8.60943
0.00367	3.08635	0.00341	8.6135
0.00367	3.09002	0.00341	8.62369
0.00367	3.09616	0.00341	8.63185
0.00367	3.10107	0.00341	8.63185
0.00367	3.10352	0.00341	8.64
0.00367	3.10475	0.00341	8.64408
0.00367	3.10843	0.00341	8.64815
0.00367	3.10965	0.00341	8.65631
0.00367	3.11334	0.00341	8.6665
0.00367	3.11334	0.00341	8.67873
0.00367	3.11702	0.00341	8.68688
0.00367	3.11702	0.00341	8.69911
0.00367	3.11825	0.00341	8.7093
0.00367	3.12438	0.00341	8.72357
0.00367	3.13052	0.00341	8.7358
0.00367	3.13665	0.00341	8.74395
0.00367	3.14647	0.00341	8.75618
0.00367	3.15015	0.00341	8.78268
0.00372	3.1612	0.00341	8.79083
0.00372	3.17101	0.00341	8.8214
0.00372	3.17837	0.00341	8.90089
0.00372	3.17961	0.00341	8.96408
0.00372	3.18329	0.00341	8.99465
0.00372	3.18451	0.00347	9.03745
0.00372	3.18574	0.00347	9.04968
0.00372	3.18697	0.00347	9.07822
0.00372	3.18943	0.00347	9.09248
0.00372	3.19064	0.00347	9.0986
0.00372	3.1931	0.00347	9.11083
0.00372	3.19433	0.00347	9.11694
0.00372	3.19679	0.00347	9.12102
0.00372	3.20046	0.00347	9.12713
0.00372	3.2066	0.00347	9.13121
0.00372	3.21028	0.00347	9.1414
0.00372	3.21887	0.00347	9.14548
0.00372	3.22746	0.00347	9.15159
0.00372	3.23115	0.00347	9.16178
0.00372	3.23973	0.00347	9.16994
0.00372	3.24955	0.00347	9.1842
0.00377	3.25937	0.00347	9.18624
0.00377	3.26428	0.00347	9.19847
0.00377	3.2741	0.00347	9.21478
0.00377	3.28146	0.00347	9.22089
0.00377	3.28514	0.00347	9.23924
0.00377	3.28759	0.00347	9.25758
0.00377	3.29373	0.00347	9.27592
0.00377	3.29741	0.00347	9.28611
0.00377	3.29864	0.00347	9.30446
0.00377	3.30232	0.00347	9.33299
0.00377	3.30601	0.00347	9.3493
0.00377	3.30968	0.00347	9.37172
0.00377	3.31337	0.00347	9.40433
0.00377	3.31582	0.00354	9.43287
0.00377	3.32195	0.00354	9.44917
0.00377	3.32809	0.00354	9.45732
0.00377	3.33546	0.00354	9.46955
0.00377	3.34037	0.00354	9.48178
0.00382	3.35877	0.00354	9.48586
0.00382	3.36491	0.00354	9.49401
0.00382	3.36859	0.00354	9.50013
0.00382	3.37227	0.00354	9.5042
0.00382	3.37595	0.00354	9.51236
0.00382	3.38086	0.00354	9.51847
0.00382	3.37964	0.00354	9.52459
0.00382	3.38086	0.00354	9.53682
0.00382	3.38331	0.00354	9.54089
0.00382	3.387	0.00354	9.54701
0.00382	3.38946	0.00354	9.55924
0.00382	3.38946	0.00354	9.57146
0.00382	3.39313	0.00354	9.57962
0.00382	3.39804	0.00354	9.59185
0.00382	3.40049	0.00354	9.60815
0.00382	3.40663	0.00354	9.6265
0.00382	3.41276	0.00354	9.6428
0.00382	3.4189	0.00354	9.64688
0.00382	3.42872	0.00354	9.67949
0.00382	3.43485	0.00354	9.69376
0.00387	3.44467	0.00354	9.70191
0.00387	3.46308	0.00354	9.7386
0.00387	3.46921	0.00361	9.76917
0.00387	3.47045	0.00361	9.79975
0.00387	3.4729	0.00361	9.80586
0.00387	3.47412	0.00361	9.81605
0.00387	3.47535	0.00361	9.82217
0.00387	3.47781	0.00361	9.82624
0.00387	3.47903	0.00361	9.82828
0.00387	3.48272	0.00361	9.83236
0.00387	3.48272	0.00361	9.83847
0.00387	3.48517	0.00361	9.84866
0.00387	3.4913	0.00361	9.85274
0.00387	3.49621	0.00361	9.85682
0.00387	3.50112	0.00361	9.86497
0.00387	3.50357	0.00361	9.87108
0.00387	3.51217	0.00361	9.8772
0.00387	3.51584	0.00361	9.88535
0.00387	3.52566	0.00361	9.89554
0.00392	3.54162	0.00361	9.90369
0.00392	3.5502	0.00361	9.90981
0.00392	3.55757	0.00361	9.92
0.00392	3.56126	0.00361	9.93427
0.00392	3.56616	0.00361	9.94854
0.00392	3.56739	0.00361	9.95669
0.00392	3.56984	0.00361	9.97299
0.00392	3.56984	0.00361	9.9893
0.00392	3.57107	0.00361	10.0097
0.00392	3.57107	0.00361	10.028
0.00392	3.57229	0.00361	10.0586
0.00392	3.5772	0.00368	10.0749
0.00392	3.58211	0.00368	10.1075
0.00392	3.58825	0.00368	10.1157
0.00392	3.59316	0.00368	10.1279
0.00392	3.59683	0.00368	10.132
0.00392	3.60543	0.00368	10.1381
0.00392	3.61156	0.00368	10.1422
0.00392	3.62384	0.00368	10.1503
0.00392	3.63611	0.00368	10.1564
0.00392	3.6447	0.00368	10.1605
0.00397	3.65329	0.00368	10.1687
0.00397	3.6582	0.00368	10.1789
0.00397	3.66802	0.00368	10.187
0.00397	3.6717	0.00368	10.1911
0.00397	3.67661	0.00368	10.2013
0.00397	3.67784	0.00368	10.2094
0.00397	3.68151	0.00368	10.2217
0.00397	3.6852	0.00368	10.2298
0.00397	3.68765	0.00368	10.2359
0.00397	3.69133	0.00368	10.2461
0.00397	3.69257	0.00368	10.2522
0.00397	3.6987	0.00368	10.2645
0.00397	3.69992	0.00368	10.2787
0.00397	3.70484	0.00368	10.293
0.00397	3.7122	0.00368	10.3215
0.00397	3.72078	0.00368	10.3276
0.00402	3.73183	0.00368	10.3419
0.00402	3.73674	0.00368	10.3725
0.00402	3.7441	0.00368	10.4051
0.00402	3.75023	0.00368	10.4214
0.00402	3.75514	0.00368	10.4438
0.00402	3.75514	0.00368	10.4622
0.00407	3.7576	0.00368	10.4866
0.00407	3.76005	0.00375	10.5213
0.00407	3.76005	0.00375	10.5376
0.00407	3.75883	0.00375	10.5559
0.00407	3.75637	0.00375	10.5824
0.00407	3.75392	0.00375	10.5885
0.00407	3.75392	0.00375	10.5967
0.00407	3.75269	0.00375	10.6028
0.00407	3.75023	0.00375	10.611
0.00407	3.74656	0.00375	10.6171
0.00407	3.74533	0.00375	10.6232
0.00407	3.74533	0.00375	10.6374
0.00407	3.7441	0.00375	10.6456
0.00407	3.7441	0.00375	10.6517
0.00407	3.74287	0.00375	10.6619
0.00407	3.7441	0.00375	10.6721
0.00407	3.7441	0.00375	10.6823
0.00407	3.7441	0.00375	10.6864
0.00407	3.74287	0.00375	10.7006
0.00407	3.74165	0.00375	10.7149
0.00407	3.74165	0.00375	10.7292
0.00407	3.74042	0.00375	10.7373
0.00407	3.74165	0.00375	10.7659
0.00407	3.74287	0.00375	10.7862
0.00407	3.7441	0.00375	10.7944
0.00407	3.74778	0.00375	10.8107
0.00407	3.75023	0.00375	10.8535
0.00407	3.75392	0.00375	10.8881
0.00407	3.75883	0.00375	10.8963
0.00407	3.76496	0.00382	10.9269
0.00407	3.76864	0.00382	10.9554
0.00407	3.77723	0.00382	10.9656
0.00412	3.78828	0.00382	10.9758
0.00412	3.80423	0.00382	10.9799
0.00412	3.80914	0.00382	10.988
0.00412	3.81159	0.00382	10.9921
0.00412	3.81405	0.00382	11.0002
0.00412	3.81405	0.00382	11.0084
0.00412	3.8165	0.00382	11.0145
0.00412	3.81773	0.00382	11.0227
0.00412	3.82141	0.00382	11.0267
0.00412	3.82509	0.00382	11.0369
0.00412	3.82509	0.00382	11.0471
0.00412	3.82632	0.00382	11.0634
0.00412	3.82509	0.00382	11.0736
0.00412	3.82877	0.00382	11.0798
0.00412	3.83246	0.00382	11.092
0.00412	3.83491	0.00382	11.096
0.00412	3.84228	0.00382	11.1083
0.00412	3.84595	0.00382	11.1246
0.00412	3.85209	0.00382	11.1429
0.00412	3.86927	0.00382	11.1613
0.00412	3.87418	0.00382	11.1817
0.00412	3.88277	0.00382	11.2
0.00412	3.88767	0.00382	11.2306
0.00412	3.89873	0.00382	11.2754
0.00412	3.92449	0.00389	11.2815
0.00412	3.9343	0.00389	11.3101
0.00412	3.93922	0.00389	11.3182
0.00417	3.94903	0.00389	11.3264
0.00417	3.97358	0.00389	11.3345
0.00417	3.97972	0.00389	11.3386
0.00417	3.98953	0.00389	11.3406
0.00417	3.99689	0.00389	11.3447
0.00417	4.00426	0.00389	11.3529
0.00417	4.00795	0.00389	11.361
0.00417	4.01531	0.00389	11.3692
0.00417	4.02389	0.00389	11.3773
0.00417	4.03003	0.00389	11.3834
0.00417	4.03739	0.00389	11.3916
0.00417	4.03985	0.00389	11.3957
0.00417	4.04721	0.00389	11.4018
0.00417	4.05212	0.00389	11.414
0.00417	4.06194	0.00389	11.4242
0.00422	4.08034	0.00389	11.4344
0.00422	4.0877	0.00389	11.4405
0.00422	4.09384	0.00389	11.4568
0.00422	4.0963	0.00389	11.469
0.00422	4.09875	0.00389	11.4874
0.00422	4.10243	0.00389	11.5057
0.00422	4.10366	0.00389	11.5159
0.00422	4.10611	0.00389	11.5322
0.00422	4.10611	0.00389	11.5547
0.00422	4.10857	0.00389	11.571
0.00422	4.10857	0.00396	11.6036
0.00422	4.11225	0.00396	11.6321
0.00422	4.1147	0.00396	11.6464
0.00422	4.11839	0.00396	11.6545
0.00422	4.1233	0.00396	11.6647
0.00422	4.12697	0.00396	11.6708
0.00422	4.13311	0.00396	11.6749
0.00422	4.14293	0.00396	11.6831
0.00422	4.15275	0.00396	11.6871
0.00422	4.15766	0.00396	11.6953
0.00427	4.17483	0.00396	11.7014
0.00427	4.18465	0.00396	11.7096
0.00427	4.18588	0.00396	11.7177
0.00427	4.19324	0.00396	11.7197
0.00427	4.19569	0.00396	11.7259
0.00427	4.19815	0.00396	11.732
0.00427	4.19938	0.00396	11.7361
0.00427	4.20551	0.00396	11.7462
0.00427	4.20674	0.00396	11.7564
0.00427	4.20919	0.00396	11.7666
0.00427	4.21165	0.00396	11.7768
0.00427	4.21411	0.00396	11.789
0.00427	4.21656	0.00396	11.7972
0.00427	4.22269	0.00396	11.8135
0.00427	4.22514	0.00396	11.8257
0.00427	4.23251	0.00396	11.8441
0.00427	4.23987	0.00396	11.8665
0.00427	4.24969	0.00396	11.8848
0.00432	4.25583	0.00396	11.9134
0.00432	4.26687	0.00396	11.9439
0.00432	4.27546	0.00396	11.9725
0.00432	4.28037	0.00403	11.9806
0.00432	4.28283	0.00403	12.0255
0.00432	4.28528	0.00403	12.0296
0.00432	4.28773	0.00403	12.0377
0.00432	4.28896	0.00403	12.0438
0.00432	4.29141	0.00403	12.052
0.00432	4.29386	0.00403	12.0601
0.00432	4.29755	0.00403	12.0622
0.00432	4.30123	0.00403	12.0703
0.00432	4.30246	0.00403	12.0785
0.00432	4.30492	0.00403	12.0846
0.00432	4.30982	0.00403	12.0887
0.00432	4.31596	0.00403	12.0927
0.00432	4.32455	0.00403	12.107
0.00432	4.32823	0.00403	12.1111
0.00432	4.33928	0.00403	12.1213
0.00432	4.35645	0.00403	12.1294
0.00432	4.36014	0.00403	12.1376
0.00432	4.36996	0.00403	12.1498
0.00437	4.37978	0.00403	12.158
0.00437	4.39205	0.00403	12.1743
0.00437	4.39818	0.00403	12.1906
0.00437	4.40432	0.00403	12.2089
0.00437	4.40677	0.00403	12.2191
0.00437	4.4129	0.00403	12.2354
0.00437	4.41535	0.00403	12.2782
0.00437	4.41781	0.00403	12.2843
0.00437	4.42027	0.00403	12.3027
0.00437	4.42395	0.0041	12.3332
0.00437	4.42517	0.0041	12.3801
0.00437	4.43008	0.0041	12.3862
0.00437	4.43499	0.0041	12.3985
0.00437	4.43868	0.0041	12.4066
0.00437	4.44481	0.0041	12.4148
0.00437	4.45463	0.0041	12.4209
0.00437	4.46444	0.0041	12.425
0.00441	4.47549	0.0041	12.4352
0.00441	4.48162	0.0041	12.4433
0.00441	4.49022	0.0041	12.4453
0.00441	4.49513	0.0041	12.4555
0.00441	4.4988	0.0041	12.4637
0.00441	4.50126	0.0041	12.4698
0.00441	4.50249	0.0041	12.4759
0.00441	4.50494	0.0041	12.4861
0.00441	4.50616	0.0041	12.4983
0.00441	4.50862	0.0041	12.5085
0.00441	4.51108	0.0041	12.5187
0.00441	4.5123	0.0041	12.5248
0.00441	4.51476	0.0041	12.535
0.00441	4.51722	0.0041	12.5513
0.00441	4.52212	0.0041	12.5595
0.00441	4.52949	0.0041	12.5778
0.00441	4.53685	0.0041	12.5962
0.00441	4.54052	0.0041	12.6267
0.00441	4.54912	0.0041	12.6349
0.00441	4.5663	0.0041	12.6512
0.00446	4.57243	0.00417	12.694
0.00446	4.58961	0.00417	12.7124
0.00446	4.59697	0.00417	12.7205
0.00446	4.60066	0.00417	12.7327
0.00446	4.60311	0.00417	12.7429
0.00446	4.60557	0.00417	12.749
0.00446	4.60802	0.00417	12.7531
0.00446	4.60802	0.00417	12.7613
0.00446	4.6117	0.00417	12.7653
0.00446	4.6117	0.00417	12.7674
0.00446	4.61293	0.00417	12.7776
0.00446	4.61538	0.00417	12.7878
0.00446	4.61906	0.00417	12.7959
0.00446	4.62397	0.00417	12.8061
0.00446	4.63011	0.00417	12.8102
0.00446	4.6387	0.00417	12.8163
0.00446	4.64115	0.00417	12.8245
0.00446	4.65097	0.00417	12.8367
0.00446	4.66938	0.00417	12.8448
0.00451	4.67674	0.00417	12.853
0.00451	4.68288	0.00417	12.8673
0.00451	4.68779	0.00417	12.8734
0.00451	4.6927	0.00417	12.8876
0.00451	4.69392	0.00417	12.9019
0.00451	4.69761	0.00417	12.9182
0.00451	4.70129	0.00417	12.9488
0.00451	4.70374	0.00417	12.9569
0.00451	4.70497	0.00417	12.9753
0.00451	4.70619	0.00417	13.0059
0.00451	4.70865	0.00424	13.0364
0.00451	4.71233	0.00424	13.0466
0.00451	4.71846	0.00424	13.0609
0.00451	4.7197	0.00424	13.0731
0.00451	4.72583	0.00424	13.0772
0.00451	4.73319	0.00424	13.0833
0.00451	4.7381	0.00424	13.0935
0.00451	4.74792	0.00424	13.0996
0.00451	4.75774	0.00424	13.1078
0.00451	4.76878	0.00424	13.1098
0.00451	4.77983	0.00424	13.118
0.00456	4.79455	0.00424	13.1261
0.00456	4.80314	0.00424	13.1302
0.00456	4.81051	0.00424	13.1404
0.00456	4.81787	0.00424	13.1506
0.00456	4.82033	0.00424	13.1587
0.00456	4.82278	0.00424	13.1608
0.00456	4.82769	0.00424	13.171
0.00456	4.82769	0.00424	13.1812
0.00456	4.83014	0.00424	13.1954
0.00456	4.83136	0.00424	13.2015
0.00456	4.83627	0.00424	13.2158
0.00456	4.8375	0.00424	13.2341
0.00456	4.84363	0.00424	13.2443
0.00456	4.851	0.00424	13.2525
0.00456	4.85836	0.00424	13.2708
0.00456	4.86696	0.00424	13.2994
0.00456	4.87186	0.00424	13.3095
0.00461	4.88291	0.00424	13.3381
0.00461	4.89518	0.00424	13.3564
0.00461	4.90132	0.00424	13.3952
0.00461	4.90622	0.00424	13.4135
0.00461	4.90868	0.00431	13.44
0.00461	4.91113	0.00431	13.4706
0.00461	4.91359	0.00431	13.491
0.00461	4.91481	0.00431	13.5073
0.00461	4.91604	0.00431	13.5134
0.00461	4.91972	0.00431	13.5256
0.00466	4.91972	0.00431	13.5358
0.00466	4.92095	0.00431	13.5378
0.00466	4.92462	0.00431	13.544
0.00466	4.92462	0.00431	13.5521
0.00466	4.92341	0.00431	13.5582
0.00466	4.92462	0.00431	13.5643
0.00466	4.92217	0.00431	13.5725
0.00466	4.91972	0.00431	13.5786
0.00466	4.91972	0.00431	13.5868
0.00466	4.91972	0.00431	13.5949
0.00466	4.91849	0.00431	13.601
0.00466	4.91849	0.00431	13.6153
0.00466	4.91727	0.00431	13.6316
0.00466	4.91604	0.00431	13.654
0.00466	4.91481	0.00431	13.6662
0.00466	4.91604	0.00431	13.6785
0.00466	4.91604	0.00431	13.6948
0.00466	4.91481	0.00431	13.7029
0.00466	4.91727	0.00431	13.7335
0.00466	4.91849	0.00431	13.7641
0.00466	4.92095	0.00431	13.7845
0.00466	4.92341	0.00431	13.8171
0.00471	4.92586	0.00431	13.8273
0.00471	4.93322	0.00438	13.8599
0.00471	4.93568	0.00438	13.8823
0.00471	4.9369	0.00438	13.9108
0.00471	4.93935	0.00438	13.921
0.00471	4.94058	0.00438	13.9292
0.00471	4.94058	0.00438	13.9353
0.00471	4.94058	0.00438	13.9394
0.00471	4.94058	0.00438	13.9475
0.00471	4.94058	0.00438	13.9577
0.00471	4.94058	0.00438	13.9659
0.00471	4.94058	0.00438	13.972
0.00471	4.94058	0.00438	13.9761
0.00471	4.94304	0.00438	13.9862
0.00471	4.94304	0.00438	13.9924
0.00471	4.94426	0.00438	14.0025
0.00471	4.94426	0.00438	14.0127
0.00471	4.94795	0.00438	14.027
0.00471	4.95285	0.00438	14.0413
0.00471	4.95653	0.00438	14.0474
0.00471	4.96022	0.00438	14.0596
0.00471	4.96267	0.00438	14.078
0.00471	4.97249	0.00438	14.1065
0.00471	4.97985	0.00438	14.1126
0.00471	4.98844	0.00438	14.1289
0.00471	4.99335	0.00438	14.1595
0.00471	5.01176	0.00438	14.1697
0.00471	5.03017	0.00438	14.2023
0.00471	5.03385	0.00445	14.2308
0.00471	5.06085	0.00445	14.2594
0.00471	5.07066	0.00445	14.2655
0.00471	5.08171	0.00445	14.2777
0.00476	5.09643	0.00445	14.2879
0.00476	5.12344	0.00445	14.296
0.00476	5.23019	0.00445	14.3042
0.00476	5.23142	0.00445	14.3083
0.00476	5.23633	0.00445	14.3103
0.00476	5.23755	0.00445	14.3164
0.00476	5.24124	0.00445	14.3266
0.00476	5.24369	0.00445	14.3348
0.00476	5.2486	0.00445	14.345
0.00476	5.25351	0.00445	14.3531
0.00476	5.26088	0.00445	14.3592
0.00476	5.26824	0.00445	14.3653
0.00476	5.27191	0.00445	14.3776
0.00476	5.28173	0.00445	14.3898
0.00476	5.29155	0.00445	14.4
0.00481	5.30996	0.00445	14.4061
0.00481	5.32223	0.00445	14.4183
0.00481	5.32714	0.00445	14.4245
0.00481	5.33573	0.00445	14.4408
0.00481	5.33696	0.00445	14.4591
0.00481	5.33941	0.00445	14.4754
0.00481	5.34187	0.00445	14.4938
0.00481	5.34309	0.00445	14.5039
0.00481	5.34554	0.00445	14.5366
0.00481	5.34677	0.00445	14.5671
0.00481	5.34923	0.00452	14.5875
0.00481	5.35414	0.00452	14.6344
0.00481	5.35536	0.00452	14.6425
0.00481	5.36027	0.00452	14.6548
0.00481	5.36273	0.00452	14.6609
0.00481	5.36764	0.00452	14.669
0.00481	5.37255	0.00452	14.6772
0.00481	5.38236	0.00452	14.6833
0.00481	5.39954	0.00452	14.6874
0.00481	5.40691	0.00452	14.6955
0.00486	5.42409	0.00452	14.6976
0.00486	5.429	0.00452	14.7037
0.00486	5.43636	0.00452	14.7119
0.00486	5.44372	0.00452	14.718
0.00486	5.4474	0.00452	14.7281
0.00486	5.44863	0.00452	14.7383
0.00486	5.44863	0.00452	14.7424
0.00486	5.45109	0.00452	14.7485
0.00486	5.45354	0.00452	14.7628
0.00486	5.45599	0.00452	14.773
0.00486	5.45845	0.00452	14.7771
0.00486	5.46212	0.00452	14.7954
0.00486	5.46336	0.00452	14.8117
0.00486	5.47072	0.00452	14.8301
0.00486	5.47685	0.00452	14.8464
0.00486	5.48176	0.00452	14.8566
0.00486	5.49035	0.00452	14.8749
0.00486	5.49648	0.00452	14.9014
0.00491	5.5149	0.00452	14.932
0.00491	5.53208	0.00452	14.9626
0.00491	5.53453	0.00452	14.9952
0.00491	5.53944	0.00452	15.0257
0.00491	5.54312	0.00452	15.0339
0.00491	5.54557	0.00459	15.0665
0.00491	5.5468	0.00459	15.1012
0.00491	5.55048	0.00459	15.1154
0.00491	5.55417	0.00459	15.1276
0.00491	5.55662	0.00459	15.1338
0.00491	5.55784	0.00459	15.146
0.00491	5.55907	0.00459	15.148
0.00491	5.56275	0.00459	15.1541
0.00491	5.56399	0.00459	15.1623
0.00491	5.57012	0.00459	15.1705
0.00491	5.57626	0.00459	15.1786
0.00491	5.58116	0.00459	15.1827
0.00491	5.58975	0.00459	15.1929
0.00491	5.59466	0.00459	15.2031
0.00491	5.61184	0.00459	15.2133
0.00491	5.62165	0.00459	15.2194
0.00491	5.64252	0.00459	15.2295
0.00496	5.64865	0.00459	15.2662
0.00496	5.6597	0.00459	15.2662
0.00496	5.6781	0.00459	15.2744
0.00496	5.68179	0.00459	15.2887
0.00496	5.68792	0.00459	15.305
0.00496	5.69037	0.00459	15.3274
0.00496	5.69161	0.00459	15.3457
0.00496	5.69283	0.00459	15.3763
0.00496	5.69406	0.00459	15.4252
0.00496	5.69651	0.00459	15.4395
0.00496	5.70019	0.00459	15.4497
0.00496	5.7051	0.00466	15.4925
0.00496	5.70756	0.00466	15.5394
0.00496	5.7137	0.00466	15.5475
0.00496	5.72351	0.00466	15.5536
0.00496	5.72597	0.00466	15.5638
0.00496	5.74315	0.00466	15.5659
0.00501	5.76033	0.00466	15.5659
0.00501	5.77015	0.00466	15.5597
0.00501	5.77505	0.00466	15.5659
0.00501	5.78365	0.00466	15.574
0.00501	5.7861	0.00466	15.5781
0.00501	5.78856	0.00466	15.5822
0.00501	5.79101	0.00466	15.5862
0.00501	5.79223	0.00466	15.5903
0.00501	5.79469	0.00466	15.6168
0.00501	5.79469	0.00466	15.625
0.00501	5.79592	0.00466	15.629
0.00501	5.79714	0.00466	15.6352
0.00501	5.80328	0.00466	15.6433
0.00501	5.80696	0.00466	15.6576
0.00501	5.80941	0.00466	15.6698
0.00501	5.81678	0.00466	15.6882
0.00501	5.82046	0.00466	15.7187
0.00501	5.83028	0.00466	15.7269
0.00501	5.83519	0.00466	15.7554
0.00501	5.85237	0.00466	15.7778
0.00506	5.86218	0.00466	15.7901
0.00506	5.88304	0.00466	15.839
0.00506	5.88795	0.00466	15.8736
0.00506	5.89531	0.00473	15.9083
0.00506	5.899	0.00473	15.9307
0.00506	5.90022	0.00473	15.9776
0.00506	5.90267	0.00473	15.9898
0.00506	5.90391	0.00473	16.002
0.00506	5.90636	0.00473	16.0041
0.00506	5.90881	0.00473	16.0082
0.00506	5.91127	0.00473	16.0122
0.00506	5.91495	0.00473	16.0183
0.00506	5.91863	0.00473	16.0265
0.00506	5.92354	0.00473	16.0306
0.00506	5.92722	0.00473	16.0346
0.00506	5.93336	0.00473	16.0387
0.00506	5.94195	0.00473	16.0469
0.00506	5.94685	0.00473	16.055
0.00506	5.9579	0.00473	16.0652
0.00511	5.97631	0.00473	16.0774
0.00511	5.99348	0.00473	16.0856
0.00511	5.99962	0.00473	16.1019
0.00511	6.00208	0.00473	16.1162
0.00511	6.00454	0.00473	16.1243
0.00511	6.00575	0.00473	16.1406
0.00511	6.00821	0.00473	16.159
0.00511	6.00944	0.00473	16.1896
0.00511	6.01067	0.00473	16.212
0.00511	6.01312	0.00473	16.2283
0.00511	6.01435	0.00473	16.2446
0.00511	6.01681	0.00473	16.2915
[truncated: 2,629 more rows]
