# Supplementary material for: Experimental and numerical simulation studies on the mechanical properties and failure characteristics of rock masses with weak interlayers
Source: PLoS One. 2025 Aug 7;20(8):e0327047. doi: 10.1371/journal.pone.0327047 (PMC12331050; doi:10.1371/journal.pone.0327047)
Supplement: S2 Data — (XLSX) [file pone.0327047.s002.xlsx]

## Sheet: Sheet1
10mm		20mm		30mm		40mm			Fig 6-0°
strain	stress	strain	stress	strain	stress	strain	stress
0	0.00313	7.43416E-5	0.0164	1.91558E-5	0.00511	8.92064E-10	0.00109
3.42293E-10	0.0072	7.43416E-5	0.01813	1.91558E-5	0.00599	5.50106E-5	0.00186
6.60722E-5	0.01737	7.43416E-5	0.02508	1.91558E-5	0.00643	5.50106E-5	0.00264
6.60722E-5	0.02143	7.43416E-5	0.03029	1.91558E-5	0.00818	5.50106E-5	0.00342
6.60722E-5	0.02956	7.43416E-5	0.03029	1.91558E-5	0.00906	5.50106E-5	0.00186
6.60722E-5	0.03566	7.43416E-5	0.03723	1.91558E-5	0.00862	5.50106E-5	0.00264
6.60722E-5	0.04176	7.43416E-5	0.03723	1.91558E-5	0.00994	5.50106E-5	0.00264
6.60722E-5	0.04583	7.43416E-5	0.03897	1.91558E-5	0.00994	5.50106E-5	0.00419
6.60722E-5	0.04786	7.43416E-5	0.04246	1.91558E-5	0.00994	5.50106E-5	0.00342
6.60722E-5	0.05194	7.43416E-5	0.04766	1.91558E-5	0.00994	5.50106E-5	0.00264
6.60722E-5	0.05194	7.43416E-5	0.05114	1.91558E-5	0.00994	5.50106E-5	0.00574
6.60722E-5	0.056	7.43416E-5	0.05462	1.91558E-5	0.00994	5.50106E-5	0.00574
6.60722E-5	0.05803	7.43416E-5	0.05462	1.91558E-5	0.01038	5.50106E-5	0.00574
6.60722E-5	0.06414	7.43416E-5	0.05636	1.91558E-5	0.01126	5.50106E-5	0.00574
6.60722E-5	0.06819	7.43416E-5	0.05982	1.91558E-5	0.01126	5.50106E-5	0.00574
6.60722E-5	0.07226	7.43416E-5	0.06504	1.91558E-5	0.0117	5.50106E-5	0.00574
6.60722E-5	0.07632	7.43416E-5	0.06504	1.91558E-5	0.01258	5.50106E-5	0.00652
6.60722E-5	0.07836	7.43416E-5	0.06504	1.91558E-5	0.01346	5.50106E-5	0.00652
6.60722E-5	0.08446	7.43416E-5	0.06677	1.91558E-5	0.01346	5.50106E-5	0.00652
6.60722E-5	0.08446	7.43416E-5	0.07198	1.91558E-5	0.01434	5.50106E-5	0.00652
6.60722E-5	0.0926	7.43416E-5	0.0772	1.91558E-5	0.01478	5.50106E-5	0.00574
6.60722E-5	0.0987	7.43416E-5	0.08241	1.91558E-5	0.01565	5.50106E-5	0.00574
6.60722E-5	0.10683	7.43416E-5	0.08589	1.91558E-5	0.01653	5.50106E-5	0.00652
6.60722E-5	0.1109	7.43416E-5	0.0911	1.91558E-5	0.01785	5.50106E-5	0.00652
6.60722E-5	0.11497	7.43416E-5	0.09457	1.91558E-5	0.01785	5.50106E-5	0.00574
6.60722E-5	0.1231	7.43416E-5	0.09457	1.91558E-5	0.01917	5.50106E-5	0.00807
6.60722E-5	0.12717	7.43416E-5	0.10152	1.91558E-5	0.02005	5.50106E-5	0.00652
6.60722E-5	0.13326	7.43416E-5	0.10326	5.38757E-5	0.02093	5.50106E-5	0.00652
6.60722E-5	0.14342	7.43416E-5	0.10673	5.38757E-5	0.02181	5.50106E-5	0.00885
6.60722E-5	0.15563	1.48683E-4	0.11369	5.38757E-5	0.02181	5.50106E-5	0.00807
6.60722E-5	0.16579	1.48683E-4	0.11715	5.38757E-5	0.02312	5.50106E-5	0.00807
6.60722E-5	0.16986	1.48683E-4	0.1189	5.38757E-5	0.02356	5.50106E-5	0.00885
6.60722E-5	0.18613	1.48683E-4	0.12411	5.38757E-5	0.024	5.50106E-5	0.01039
1.32153E-4	0.20036	1.48683E-4	0.12758	5.38757E-5	0.02444	5.50106E-5	0.01039
1.32153E-4	0.21459	1.48683E-4	0.12758	5.38757E-5	0.02444	5.50106E-5	0.00885
1.32153E-4	0.2207	1.48683E-4	0.13279	5.38757E-5	0.02444	5.50106E-5	0.00962
1.32153E-4	0.22272	1.48683E-4	0.13627	5.38757E-5	0.02444	5.50106E-5	0.00962
1.32153E-4	0.22882	1.48683E-4	0.138	5.38757E-5	0.02488	1.101E-4	0.01117
1.32153E-4	0.23086	1.48683E-4	0.13974	5.38757E-5	0.02576	1.101E-4	0.01039
1.32153E-4	0.2329	1.48683E-4	0.13974	5.38757E-5	0.0262	1.101E-4	0.00962
1.32153E-4	0.23696	1.48683E-4	0.14149	5.38757E-5	0.02576	1.101E-4	0.0135
1.32153E-4	0.24103	1.48683E-4	0.14494	5.38757E-5	0.02576	1.101E-4	0.01427
1.32153E-4	0.25119	1.48683E-4	0.14668	5.38757E-5	0.02708	1.101E-4	0.0135
1.32153E-4	0.25323	1.48683E-4	0.14668	5.38757E-5	0.02708	1.101E-4	0.0135
1.32153E-4	0.25932	1.48683E-4	0.15017	5.38757E-5	0.02752	1.101E-4	0.0135
1.32153E-4	0.26339	1.48683E-4	0.1519	5.38757E-5	0.0284	1.101E-4	0.0135
1.32153E-4	0.26746	1.48683E-4	0.1519	5.38757E-5	0.02884	1.101E-4	0.01272
1.32153E-4	0.26746	1.48683E-4	0.15711	5.38757E-5	0.02884	1.101E-4	0.01195
1.32153E-4	0.27356	1.48683E-4	0.15885	5.38757E-5	0.03015	1.101E-4	0.01195
1.32153E-4	0.27762	1.48683E-4	0.15885	5.38757E-5	0.03103	1.101E-4	0.01427
1.32153E-4	0.27966	1.48683E-4	0.16407	5.38757E-5	0.03191	1.101E-4	0.01272
1.32153E-4	0.28373	1.48683E-4	0.1658	5.38757E-5	0.03235	1.101E-4	0.0135
1.32153E-4	0.29389	1.48683E-4	0.16928	5.38757E-5	0.03367	1.101E-4	0.01427
1.32153E-4	0.30813	1.48683E-4	0.17102	5.38757E-5	0.03411	1.101E-4	0.01272
1.32153E-4	0.31626	1.48683E-4	0.17622	8.84958E-5	0.03499	1.101E-4	0.0135
1.32153E-4	0.32033	1.48683E-4	0.18317	8.84958E-5	0.03631	1.101E-4	0.01505
1.32153E-4	0.33049	2.23024E-4	0.18665	8.84958E-5	0.03762	1.101E-4	0.01505
1.32153E-4	0.34065	2.23024E-4	0.18838	8.84958E-5	0.03762	1.101E-4	0.01505
1.32153E-4	0.35285	2.23024E-4	0.19533	8.84958E-5	0.0385	1.101E-4	0.0166
1.98226E-4	0.35896	2.23024E-4	0.20055	8.84958E-5	0.0385	1.101E-4	0.01815
1.98226E-4	0.36912	2.23024E-4	0.20228	8.84958E-5	0.0385	1.101E-4	0.01737
1.98226E-4	0.37725	2.23024E-4	0.20402	8.84958E-5	0.0385	1.101E-4	0.0166
1.98226E-4	0.38132	2.23024E-4	0.2075	8.84958E-5	0.03938	1.101E-4	0.01737
1.98226E-4	0.38538	2.23024E-4	0.21097	8.84958E-5	0.03938	1.101E-4	0.01815
1.98226E-4	0.38945	2.23024E-4	0.21097	8.84958E-5	0.03938	1.101E-4	0.0166
1.98226E-4	0.39148	2.23024E-4	0.2127	8.84958E-5	0.03938	1.101E-4	0.0166
1.98226E-4	0.39148	2.23024E-4	0.21097	8.84958E-5	0.03894	1.101E-4	0.0166
1.98226E-4	0.39352	2.23024E-4	0.20922	8.84958E-5	0.03894	1.101E-4	0.01582
1.98226E-4	0.39555	2.23024E-4	0.21097	8.84958E-5	0.03982	1.101E-4	0.01737
1.98226E-4	0.40166	2.23024E-4	0.21444	8.84958E-5	0.0407	1.101E-4	0.01737
1.98226E-4	0.40775	2.23024E-4	0.21444	8.84958E-5	0.04114	1.65188E-4	0.0166
1.98226E-4	0.40978	2.23024E-4	0.21965	8.84958E-5	0.04114	1.65188E-4	0.01893
1.98226E-4	0.41588	2.23024E-4	0.22313	8.84958E-5	0.04158	1.65188E-4	0.01893
1.98226E-4	0.41994	2.23024E-4	0.22486	8.84958E-5	0.04158	1.65188E-4	0.01815
1.98226E-4	0.42198	2.23024E-4	0.22661	8.84958E-5	0.04158	1.65188E-4	0.01737
1.98226E-4	0.42808	2.23024E-4	0.22835	8.84958E-5	0.04246	1.65188E-4	0.01737
1.98226E-4	0.43419	2.23024E-4	0.22835	8.84958E-5	0.0429	1.65188E-4	0.01815
1.98226E-4	0.43825	2.23024E-4	0.23008	8.84958E-5	0.04334	1.65188E-4	0.01815
1.98226E-4	0.44232	2.23024E-4	0.23355	8.84958E-5	0.04509	1.65188E-4	0.01815
1.98226E-4	0.44842	2.23024E-4	0.23529	8.84958E-5	0.04553	1.65188E-4	0.01893
1.98226E-4	0.45452	2.23024E-4	0.2405	8.84958E-5	0.04597	1.65188E-4	0.01893
1.98226E-4	0.46468	2.23024E-4	0.24571	8.84958E-5	0.04817	1.65188E-4	0.01893
1.98226E-4	0.47078	2.23024E-4	0.2492	1.23166E-4	0.04905	1.65188E-4	0.01893
1.98226E-4	0.47689	2.23024E-4	0.25266	1.23166E-4	0.04993	1.65188E-4	0.01893
1.98226E-4	0.48705	2.23024E-4	0.25439	1.23166E-4	0.05081	1.65188E-4	0.0197
1.98226E-4	0.49315	2.23024E-4	0.25788	1.23166E-4	0.05169	1.65188E-4	0.0197
1.98226E-4	0.50331	2.23024E-4	0.26308	1.23166E-4	0.05212	1.65188E-4	0.0197
1.98226E-4	0.51347	2.97366E-4	0.26657	1.23166E-4	0.05212	1.65188E-4	0.0197
2.64297E-4	0.52365	2.97366E-4	0.27178	1.23166E-4	0.05212	1.65188E-4	0.0228
2.64297E-4	0.53178	2.97366E-4	0.27699	1.23166E-4	0.05212	1.65188E-4	0.0228
2.64297E-4	0.53787	2.97366E-4	0.28219	1.23166E-4	0.05344	1.65188E-4	0.0228
2.64297E-4	0.54804	2.97366E-4	0.28741	1.23166E-4	0.05388	1.65188E-4	0.02203
2.64297E-4	0.55618	2.97366E-4	0.28741	1.23166E-4	0.05388	1.65188E-4	0.0228
2.64297E-4	0.55821	2.97366E-4	0.29088	1.23166E-4	0.05388	1.65188E-4	0.02203
2.64297E-4	0.56024	2.97366E-4	0.29436	1.23166E-4	0.05344	1.65188E-4	0.02125
2.64297E-4	0.56024	2.97366E-4	0.29609	1.23166E-4	0.05344	1.65188E-4	0.02125
2.64297E-4	0.56228	2.97366E-4	0.29783	1.23166E-4	0.05432	1.65188E-4	0.02125
2.64297E-4	0.56228	2.97366E-4	0.29956	1.23166E-4	0.0552	1.65188E-4	0.02203
2.64297E-4	0.56634	2.97366E-4	0.30131	1.23166E-4	0.0552	1.65188E-4	0.0228
2.64297E-4	0.57041	2.97366E-4	0.30305	1.23166E-4	0.05564	1.65188E-4	0.02358
2.64297E-4	0.57652	2.97366E-4	0.30305	1.23166E-4	0.05608	1.65188E-4	0.0228
2.64297E-4	0.57652	2.97366E-4	0.30305	1.23166E-4	0.05652	1.65188E-4	0.02358
2.64297E-4	0.58262	2.97366E-4	0.30652	1.23166E-4	0.05696	1.65188E-4	0.02358
2.64297E-4	0.58668	2.97366E-4	0.30999	1.23166E-4	0.05784	1.65188E-4	0.02358
2.64297E-4	0.59278	2.97366E-4	0.31173	1.23166E-4	0.05828	1.65188E-4	0.02358
2.64297E-4	0.59888	2.97366E-4	0.31347	1.23166E-4	0.05915	1.65188E-4	0.02358
2.64297E-4	0.60498	2.97366E-4	0.31694	1.23166E-4	0.05959	1.65188E-4	0.0259
2.64297E-4	0.6131	2.97366E-4	0.32215	1.23166E-4	0.06091	1.65188E-4	0.0259
2.64297E-4	0.61515	2.97366E-4	0.3239	1.23166E-4	0.06223	1.65188E-4	0.0259
2.64297E-4	0.62328	2.97366E-4	0.32736	1.23166E-4	0.06311	2.20277E-4	0.02746
2.64297E-4	0.63141	2.97366E-4	0.33084	1.23166E-4	0.06355	2.20277E-4	0.02668
2.64297E-4	0.63955	2.97366E-4	0.33257	1.23166E-4	0.06443	2.20277E-4	0.02668
2.64297E-4	0.64971	2.97366E-4	0.33432	1.23166E-4	0.06531	2.20277E-4	0.0259
2.64297E-4	0.65174	2.97366E-4	0.33606	1.57836E-4	0.06619	2.20277E-4	0.0259
2.64297E-4	0.66191	2.97366E-4	0.34126	1.57836E-4	0.0675	2.20277E-4	0.0259
2.64297E-4	0.67207	2.97366E-4	0.34821	1.57836E-4	0.06838	2.20277E-4	0.02746
2.64297E-4	0.68427	2.97366E-4	0.35342	1.57836E-4	0.0697	2.20277E-4	0.02823
3.30379E-4	0.69647	2.97366E-4	0.35864	1.57836E-4	0.0697	2.20277E-4	0.02823
3.30379E-4	0.70054	3.71707E-4	0.36385	1.57836E-4	0.07014	2.20277E-4	0.02668
3.30379E-4	0.71071	3.71707E-4	0.37079	1.57836E-4	0.0697	2.20277E-4	0.0259
3.30379E-4	0.71477	3.71707E-4	0.37601	1.57836E-4	0.07058	2.20277E-4	0.0259
3.30379E-4	0.72087	3.71707E-4	0.38122	1.57836E-4	0.07058	2.20277E-4	0.02823
3.30379E-4	0.72697	3.71707E-4	0.38295	1.57836E-4	0.07102	2.20277E-4	0.02823
3.30379E-4	0.73103	3.71707E-4	0.3847	1.57836E-4	0.07146	2.20277E-4	0.02746
3.30379E-4	0.7351	3.71707E-4	0.3899	1.57836E-4	0.07146	2.20277E-4	0.029
3.30379E-4	0.73714	3.71707E-4	0.39164	1.57836E-4	0.07146	2.20277E-4	0.02978
3.30379E-4	0.7412	3.71707E-4	0.39164	1.57836E-4	0.07234	2.20277E-4	0.03056
3.30379E-4	0.74528	3.71707E-4	0.39164	1.57836E-4	0.07322	2.20277E-4	0.02978
3.30379E-4	0.7473	3.71707E-4	0.39512	1.57836E-4	0.07322	2.20277E-4	0.029
3.30379E-4	0.7473	3.71707E-4	0.39859	1.57836E-4	0.07366	2.20277E-4	0.029
3.30379E-4	0.74934	3.71707E-4	0.40033	1.57836E-4	0.0741	2.20277E-4	0.029
3.30379E-4	0.75747	3.71707E-4	0.40207	1.57836E-4	0.0741	2.20277E-4	0.02978
3.30379E-4	0.7595	3.71707E-4	0.40554	1.57836E-4	0.07497	2.20277E-4	0.02978
3.30379E-4	0.76561	3.71707E-4	0.40727	1.57836E-4	0.07541	2.20277E-4	0.02978
3.30379E-4	0.7717	3.71707E-4	0.40902	1.57836E-4	0.07585	2.20277E-4	0.02978
3.30379E-4	0.77984	3.71707E-4	0.41249	1.57836E-4	0.07629	2.20277E-4	0.02978
3.30379E-4	0.7839	3.71707E-4	0.41423	1.57836E-4	0.07717	2.20277E-4	0.03133
3.30379E-4	0.79204	3.71707E-4	0.41944	1.57836E-4	0.07849	2.20277E-4	0.03056
3.30379E-4	0.79813	3.71707E-4	0.42292	1.57836E-4	0.07937	2.20277E-4	0.03056
3.30379E-4	0.80831	3.71707E-4	0.42466	1.57836E-4	0.07981	2.20277E-4	0.03133
3.30379E-4	0.81643	3.71707E-4	0.42812	1.57836E-4	0.08025	2.20277E-4	0.03288
3.30379E-4	0.82253	3.71707E-4	0.43161	1.92506E-4	0.082	2.20277E-4	0.03288
3.30379E-4	0.8327	3.71707E-4	0.43334	1.92506E-4	0.08288	2.20277E-4	0.0321
3.30379E-4	0.84083	3.71707E-4	0.4455	1.92506E-4	0.08376	2.20277E-4	0.03288
3.30379E-4	0.84489	3.71707E-4	0.45246	1.92506E-4	0.08508	2.20277E-4	0.03288
3.30379E-4	0.85709	3.71707E-4	0.45592	1.92506E-4	0.08552	2.75366E-4	0.03133
3.30379E-4	0.87134	4.4605E-4	0.4594	1.92506E-4	0.08552	2.75366E-4	0.0321
3.30379E-4	0.88354	4.4605E-4	0.46635	1.92506E-4	0.0864	2.75366E-4	0.0321
3.30379E-4	0.8937	4.4605E-4	0.47156	1.92506E-4	0.08596	2.75366E-4	0.03366
3.96452E-4	0.9059	4.4605E-4	0.4733	1.92506E-4	0.08596	2.75366E-4	0.03288
3.96452E-4	0.92216	4.4605E-4	0.47677	1.92506E-4	0.08596	2.75366E-4	0.03288
3.96452E-4	0.93232	4.4605E-4	0.48199	1.92506E-4	0.0864	2.75366E-4	0.03443
3.96452E-4	0.93843	4.4605E-4	0.48199	1.92506E-4	0.08772	2.75366E-4	0.03443
3.96452E-4	0.94452	4.4605E-4	0.48372	1.92506E-4	0.08772	2.75366E-4	0.03443
3.96452E-4	0.9486	4.4605E-4	0.4872	1.92506E-4	0.08816	2.75366E-4	0.03521
3.96452E-4	0.9547	4.4605E-4	0.48893	1.92506E-4	0.08816	2.75366E-4	0.03598
3.96452E-4	0.95673	4.4605E-4	0.4924	1.92506E-4	0.08904	2.75366E-4	0.03598
3.96452E-4	0.9608	4.4605E-4	0.4924	1.92506E-4	0.08904	2.75366E-4	0.03676
3.96452E-4	0.9669	4.4605E-4	0.49415	1.92506E-4	0.08904	2.75366E-4	0.03676
3.96452E-4	0.96893	4.4605E-4	0.49936	1.92506E-4	0.08991	2.75366E-4	0.03676
3.96452E-4	0.97299	4.4605E-4	0.50109	1.92506E-4	0.09035	2.75366E-4	0.03598
3.96452E-4	0.97706	4.4605E-4	0.50283	1.92506E-4	0.09079	2.75366E-4	0.03443
3.96452E-4	0.97909	4.4605E-4	0.50457	1.92506E-4	0.09167	2.75366E-4	0.03443
3.96452E-4	0.98722	4.4605E-4	0.50979	1.92506E-4	0.09211	2.75366E-4	0.03598
3.96452E-4	0.99739	4.4605E-4	0.51152	1.92506E-4	0.09387	2.75366E-4	0.03753
3.96452E-4	0.99943	4.4605E-4	0.51325	1.92506E-4	0.09431	2.75366E-4	0.03753
3.96452E-4	1.0096	4.4605E-4	0.51498	1.92506E-4	0.09475	2.75366E-4	0.03598
3.96452E-4	1.02179	4.4605E-4	0.5202	1.92506E-4	0.09519	2.75366E-4	0.03676
3.96452E-4	1.02585	4.4605E-4	0.52367	2.27176E-4	0.0987	2.75366E-4	0.03598
3.96452E-4	1.03805	4.4605E-4	0.52715	2.27176E-4	0.09914	2.75366E-4	0.03598
3.96452E-4	1.04619	4.4605E-4	0.53063	2.27176E-4	0.10002	2.75366E-4	0.03753
3.96452E-4	1.05636	4.4605E-4	0.53757	2.27176E-4	0.10046	2.75366E-4	0.03753
3.96452E-4	1.06246	5.20391E-4	0.54452	2.27176E-4	0.1009	2.75366E-4	0.03831
3.96452E-4	1.07466	5.20391E-4	0.548	2.27176E-4	0.1009	2.75366E-4	0.03909
4.62523E-4	1.08686	5.20391E-4	0.55495	2.27176E-4	0.10134	2.75366E-4	0.03909
4.62523E-4	1.09906	5.20391E-4	0.55842	2.27176E-4	0.10222	2.75366E-4	0.03676
4.62523E-4	1.10516	5.20391E-4	0.56363	2.27176E-4	0.10266	2.75366E-4	0.03676
4.62523E-4	1.11532	5.20391E-4	0.56363	2.27176E-4	0.10266	2.75366E-4	0.03676
4.62523E-4	1.12346	5.20391E-4	0.56711	2.27176E-4	0.10266	2.75366E-4	0.04064
4.62523E-4	1.12548	5.20391E-4	0.57058	2.27176E-4	0.10266	2.75366E-4	0.04064
4.62523E-4	1.12753	5.20391E-4	0.57058	2.27176E-4	0.1031	2.75366E-4	0.04141
4.62523E-4	1.12956	5.20391E-4	0.56885	2.27176E-4	0.10266	2.75366E-4	0.03909
4.62523E-4	1.13159	5.20391E-4	0.57232	2.27176E-4	0.1031	2.75366E-4	0.03986
4.62523E-4	1.13566	5.20391E-4	0.57406	2.27176E-4	0.10354	2.75366E-4	0.04064
4.62523E-4	1.13973	5.20391E-4	0.57406	2.27176E-4	0.10486	2.75366E-4	0.04219
4.62523E-4	1.14582	5.20391E-4	0.57579	2.27176E-4	0.10486	3.30455E-4	0.04141
4.62523E-4	1.14989	5.20391E-4	0.57927	2.27176E-4	0.10573	3.30455E-4	0.04219
4.62523E-4	1.15395	5.20391E-4	0.58101	2.27176E-4	0.10617	3.30455E-4	0.04141
4.62523E-4	1.15598	5.20391E-4	0.58274	2.27176E-4	0.10749	3.30455E-4	0.04064
4.62523E-4	1.16005	5.20391E-4	0.58449	2.27176E-4	0.10793	3.30455E-4	0.04141
4.62523E-4	1.16615	5.20391E-4	0.58621	2.27176E-4	0.10837	3.30455E-4	0.04141
4.62523E-4	1.16818	5.20391E-4	0.5897	2.27176E-4	0.10881	3.30455E-4	0.04064
4.62523E-4	1.17225	5.20391E-4	0.59316	2.27176E-4	0.10925	3.30455E-4	0.04064
4.62523E-4	1.18039	5.20391E-4	0.59664	2.27176E-4	0.11013	3.30455E-4	0.03986
4.62523E-4	1.19056	5.20391E-4	0.60185	2.27176E-4	0.11145	3.30455E-4	0.03986
4.62523E-4	1.19462	5.20391E-4	0.60533	2.27176E-4	0.11189	3.30455E-4	0.03986
4.62523E-4	1.20479	5.20391E-4	0.60533	2.27176E-4	0.1132	3.30455E-4	0.04296
4.62523E-4	1.21495	5.20391E-4	0.6088	2.27176E-4	0.1132	3.30455E-4	0.04296
4.62523E-4	1.22309	5.20391E-4	0.61575	2.61846E-4	0.11628	3.30455E-4	0.04219
4.62523E-4	1.23528	5.20391E-4	0.61923	2.61846E-4	0.1176	3.30455E-4	0.04374
4.62523E-4	1.24138	5.20391E-4	0.62444	2.61846E-4	0.11804	3.30455E-4	0.04296
4.62523E-4	1.25155	5.20391E-4	0.62965	2.61846E-4	0.1176	3.30455E-4	0.04296
4.62523E-4	1.26579	5.94733E-4	0.63486	2.61846E-4	0.11848	3.30455E-4	0.04374
4.62523E-4	1.27392	5.94733E-4	0.6366	2.61846E-4	0.11848	3.30455E-4	0.04296
5.28604E-4	1.28815	5.94733E-4	0.64181	2.61846E-4	0.11848	3.30455E-4	0.04296
5.28604E-4	1.30238	5.94733E-4	0.64528	2.61846E-4	0.11892	3.30455E-4	0.04451
5.28604E-4	1.31255	5.94733E-4	0.64703	2.61846E-4	0.11892	3.30455E-4	0.04451
5.28604E-4	1.31661	5.94733E-4	0.65049	2.61846E-4	0.11892	3.30455E-4	0.04296
5.28604E-4	1.32475	5.94733E-4	0.65223	2.61846E-4	0.11936	3.30455E-4	0.04374
5.28604E-4	1.33085	5.94733E-4	0.65571	2.61846E-4	0.12023	3.30455E-4	0.04451
5.28604E-4	1.33491	5.94733E-4	0.65745	2.61846E-4	0.12067	3.30455E-4	0.04451
5.28604E-4	1.33695	5.94733E-4	0.65919	2.61846E-4	0.12155	3.30455E-4	0.04606
5.28604E-4	1.34101	5.94733E-4	0.66092	2.61846E-4	0.12111	3.30455E-4	0.04451
5.28604E-4	1.34711	5.94733E-4	0.66266	2.61846E-4	0.12067	3.30455E-4	0.04451
5.28604E-4	1.35119	5.94733E-4	0.66439	2.61846E-4	0.12243	3.30455E-4	0.04529
5.28604E-4	1.35525	5.94733E-4	0.66439	2.61846E-4	0.12287	3.30455E-4	0.04529
5.28604E-4	1.35727	5.94733E-4	0.66787	2.61846E-4	0.12287	3.30455E-4	0.04529
5.28604E-4	1.36135	5.94733E-4	0.67134	2.61846E-4	0.12375	3.30455E-4	0.04451
5.28604E-4	1.36338	5.94733E-4	0.67482	2.61846E-4	0.12419	3.30455E-4	0.04606
5.28604E-4	1.36947	5.94733E-4	0.67829	2.61846E-4	0.12507	3.30455E-4	0.04606
5.28604E-4	1.37761	5.94733E-4	0.68002	2.61846E-4	0.12595	3.30455E-4	0.04684
5.28604E-4	1.38372	5.94733E-4	0.68177	2.61846E-4	0.12683	3.30455E-4	0.04684
5.28604E-4	1.39388	5.94733E-4	0.6835	2.61846E-4	0.12814	3.30455E-4	0.04761
5.28604E-4	1.39592	5.94733E-4	0.68698	2.61846E-4	0.12946	3.30455E-4	0.04994
5.28604E-4	1.40404	5.94733E-4	0.69045	2.61846E-4	0.12946	3.85544E-4	0.04839
5.28604E-4	1.41624	5.94733E-4	0.69566	2.61846E-4	0.13078	3.85544E-4	0.04839
5.28604E-4	1.42642	5.94733E-4	0.69566	2.61846E-4	0.13166	3.85544E-4	0.05149
5.28604E-4	1.43048	5.94733E-4	0.69914	2.61846E-4	0.13254	3.85544E-4	0.04917
5.28604E-4	1.44064	5.94733E-4	0.70436	2.96516E-4	0.13386	3.85544E-4	0.04917
5.28604E-4	1.45081	5.94733E-4	0.7113	2.96516E-4	0.13518	3.85544E-4	0.05072
5.28604E-4	1.45895	5.94733E-4	0.71651	2.96516E-4	0.13649	3.85544E-4	0.04917
5.28604E-4	1.47318	5.94733E-4	0.72346	2.96516E-4	0.13737	3.85544E-4	0.04917
5.28604E-4	1.4874	5.94733E-4	0.72867	2.96516E-4	0.13869	3.85544E-4	0.05072
5.94676E-4	1.50165	6.69074E-4	0.73736	2.96516E-4	0.13869	3.85544E-4	0.04994
5.94676E-4	1.51181	6.69074E-4	0.74083	2.96516E-4	0.13869	3.85544E-4	0.04994
5.94676E-4	1.51791	6.69074E-4	0.74605	2.96516E-4	0.13913	3.85544E-4	0.05072
5.94676E-4	1.52604	6.69074E-4	0.75125	2.96516E-4	0.13913	3.85544E-4	0.04994
5.94676E-4	1.52807	6.69074E-4	0.75648	2.96516E-4	0.14089	3.85544E-4	0.04994
5.94676E-4	1.53214	6.69074E-4	0.7582	2.96516E-4	0.14177	3.85544E-4	0.05227
5.94676E-4	1.53621	6.69074E-4	0.76168	2.96516E-4	0.14221	3.85544E-4	0.05227
5.94676E-4	1.54434	6.69074E-4	0.76342	2.96516E-4	0.14352	3.85544E-4	0.05227
5.94676E-4	1.55043	6.69074E-4	0.7669	2.96516E-4	0.14396	3.85544E-4	0.04994
5.94676E-4	1.55247	6.69074E-4	0.76516	2.96516E-4	0.14396	3.85544E-4	0.05072
5.94676E-4	1.55247	6.69074E-4	0.7669	2.96516E-4	0.14484	3.85544E-4	0.05149
5.94676E-4	1.56061	6.69074E-4	0.76863	2.96516E-4	0.14528	3.85544E-4	0.05304
5.94676E-4	1.56468	6.69074E-4	0.77037	2.96516E-4	0.14572	3.85544E-4	0.05304
5.94676E-4	1.57077	6.69074E-4	0.7721	2.96516E-4	0.1466	3.85544E-4	0.05304
5.94676E-4	1.5728	6.69074E-4	0.77559	2.96516E-4	0.14704	3.85544E-4	0.05459
5.94676E-4	1.58094	6.69074E-4	0.78079	2.96516E-4	0.14704	3.85544E-4	0.05382
5.94676E-4	1.58908	6.69074E-4	0.786	2.96516E-4	0.14748	3.85544E-4	0.05459
5.94676E-4	1.59517	6.69074E-4	0.78774	2.96516E-4	0.14836	3.85544E-4	0.05304
5.94676E-4	1.59924	6.69074E-4	0.78948	2.96516E-4	0.14924	3.85544E-4	0.05382
5.94676E-4	1.60738	6.69074E-4	0.79642	2.96516E-4	0.15012	3.85544E-4	0.05382
5.94676E-4	1.6155	6.69074E-4	0.79816	2.96516E-4	0.15143	3.85544E-4	0.05537
5.94676E-4	1.61957	6.69074E-4	0.80337	2.96516E-4	0.15275	3.85544E-4	0.0577
5.94676E-4	1.62974	6.69074E-4	0.80512	3.31186E-4	0.15407	3.85544E-4	0.0577
5.94676E-4	1.63991	6.69074E-4	0.80858	3.31186E-4	0.15583	3.85544E-4	0.05614
5.94676E-4	1.65413	6.69074E-4	0.8138	3.31186E-4	0.15583	3.85544E-4	0.05692
5.94676E-4	1.66023	6.69074E-4	0.82075	3.31186E-4	0.15671	3.85544E-4	0.05614
5.94676E-4	1.67243	6.69074E-4	0.8277	3.31186E-4	0.15759	3.85544E-4	0.05614
5.94676E-4	1.6887	6.69074E-4	0.83465	3.31186E-4	0.15759	3.85544E-4	0.05614
5.94676E-4	1.70089	7.43416E-4	0.8416	3.31186E-4	0.15759	3.85544E-4	0.05614
5.94676E-4	1.72733	7.43416E-4	0.8468	3.31186E-4	0.15759	3.85544E-4	0.05847
5.94676E-4	1.73343	7.43416E-4	0.85202	3.31186E-4	0.15802	4.40633E-4	0.05847
6.60748E-4	1.74766	7.43416E-4	0.85896	3.31186E-4	0.15846	4.40633E-4	0.05924
6.60748E-4	1.75579	7.43416E-4	0.86245	3.31186E-4	0.15846	4.40633E-4	0.05924
6.60748E-4	1.76596	7.43416E-4	0.86245	3.31186E-4	0.1589	4.40633E-4	0.05924
6.60748E-4	1.77613	7.43416E-4	0.86592	3.31186E-4	0.15978	4.40633E-4	0.05924
6.60748E-4	1.78223	7.43416E-4	0.86765	3.31186E-4	0.15978	4.40633E-4	0.06002
6.60748E-4	1.78833	7.43416E-4	0.86939	3.31186E-4	0.15978	4.40633E-4	0.0608
6.60748E-4	1.7924	7.43416E-4	0.87287	3.31186E-4	0.1611	4.40633E-4	0.0608
6.60748E-4	1.79849	7.43416E-4	0.8746	3.31186E-4	0.1611	4.40633E-4	0.06235
6.60748E-4	1.80866	7.43416E-4	0.87634	3.31186E-4	0.16154	4.40633E-4	0.0639
6.60748E-4	1.8107	7.43416E-4	0.87981	3.31186E-4	0.1633	4.40633E-4	0.0639
6.60748E-4	1.8168	7.43416E-4	0.88329	3.31186E-4	0.16462	4.40633E-4	0.06312
6.60748E-4	1.81882	7.43416E-4	0.88329	3.31186E-4	0.16462	4.40633E-4	0.06312
6.60748E-4	1.82087	7.43416E-4	0.88677	3.31186E-4	0.16681	4.40633E-4	0.06312
6.60748E-4	1.82493	7.43416E-4	0.8885	3.31186E-4	0.16901	4.40633E-4	0.06312
6.60748E-4	1.83103	7.43416E-4	0.89198	3.31186E-4	0.16989	4.40633E-4	0.06312
6.60748E-4	1.83916	7.43416E-4	0.89545	3.31186E-4	0.17033	4.40633E-4	0.06312
6.60748E-4	1.85136	7.43416E-4	0.89719	3.65856E-4	0.17165	4.40633E-4	0.06157
6.60748E-4	1.85949	7.43416E-4	0.90067	3.65856E-4	0.17209	4.40633E-4	0.06235
6.60748E-4	1.86357	7.43416E-4	0.90762	3.65856E-4	0.17252	4.40633E-4	0.06235
6.60748E-4	1.87373	7.43416E-4	0.91108	3.65856E-4	0.1734	4.40633E-4	0.06467
6.60748E-4	1.88593	7.43416E-4	0.91629	3.65856E-4	0.1734	4.40633E-4	0.06467
6.60748E-4	1.89813	7.43416E-4	0.91804	3.65856E-4	0.17428	4.40633E-4	0.06467
6.60748E-4	1.90423	7.43416E-4	0.92498	3.65856E-4	0.17516	4.40633E-4	0.06312
6.60748E-4	1.92049	7.43416E-4	0.93193	3.65856E-4	0.17516	4.40633E-4	0.0639
6.60748E-4	1.93472	8.17757E-4	0.93715	3.65856E-4	0.17604	4.40633E-4	0.0639
7.2682E-4	1.94286	8.17757E-4	0.94582	3.65856E-4	0.17648	4.40633E-4	0.0639
7.2682E-4	1.95708	8.17757E-4	0.94931	3.65856E-4	0.17648	4.40633E-4	0.06467
7.2682E-4	1.96726	8.17757E-4	0.95451	3.65856E-4	0.17648	4.40633E-4	0.06467
7.2682E-4	1.97539	8.17757E-4	0.95625	3.65856E-4	0.17648	4.40633E-4	0.06623
7.2682E-4	1.97945	8.17757E-4	0.958	3.65856E-4	0.1778	4.40633E-4	0.06623
7.2682E-4	1.98556	8.17757E-4	0.958	3.65856E-4	0.17824	4.40633E-4	0.06623
7.2682E-4	1.98962	8.17757E-4	0.96147	3.65856E-4	0.17912	4.40633E-4	0.06623
7.2682E-4	1.99572	8.17757E-4	0.96494	3.65856E-4	0.17912	4.40633E-4	0.06623
7.2682E-4	2.00183	8.17757E-4	0.96494	3.65856E-4	0.17912	4.40633E-4	0.06623
7.2682E-4	2.00385	8.17757E-4	0.96667	3.65856E-4	0.17912	4.40633E-4	0.067
7.2682E-4	2.00995	8.17757E-4	0.97016	3.65856E-4	0.17956	4.40633E-4	0.06855
7.2682E-4	2.01403	8.17757E-4	0.97536	3.65856E-4	0.18131	4.40633E-4	0.06855
7.2682E-4	2.01809	8.17757E-4	0.97363	3.65856E-4	0.18219	4.95722E-4	0.06855
7.2682E-4	2.02419	8.17757E-4	0.97363	3.65856E-4	0.18263	4.95722E-4	0.06933
7.2682E-4	2.02825	8.17757E-4	0.9771	3.65856E-4	0.18351	4.95722E-4	0.06933
7.2682E-4	2.03436	8.17757E-4	0.97884	3.65856E-4	0.18439	4.95722E-4	0.07088
7.2682E-4	2.04045	8.17757E-4	0.98231	3.65856E-4	0.18571	4.95722E-4	0.07088
7.2682E-4	2.04655	8.17757E-4	0.98405	3.65856E-4	0.18746	4.95722E-4	0.07088
7.2682E-4	2.05468	8.17757E-4	0.98753	3.65856E-4	0.18834	4.95722E-4	0.06855
7.2682E-4	2.05875	8.17757E-4	0.99101	3.65856E-4	0.18834	4.95722E-4	0.0701
7.2682E-4	2.06689	8.17757E-4	0.99274	3.65856E-4	0.18966	4.95722E-4	0.0701
7.2682E-4	2.07095	8.17757E-4	0.99621	4.00526E-4	0.19098	4.95722E-4	0.07165
7.2682E-4	2.08112	8.17757E-4	1.00316	4.00526E-4	0.19186	4.95722E-4	0.07165
7.2682E-4	2.08926	8.17757E-4	1.00838	4.00526E-4	0.19406	4.95722E-4	0.07165
7.2682E-4	2.09738	8.17757E-4	1.00838	4.00526E-4	0.1945	4.95722E-4	0.07088
7.2682E-4	2.10958	8.17757E-4	1.01533	4.00526E-4	0.1945	4.95722E-4	0.0732
7.2682E-4	2.12382	8.17757E-4	1.02053	4.00526E-4	0.19581	4.95722E-4	0.0732
7.2682E-4	2.13804	8.17757E-4	1.02401	4.00526E-4	0.19625	4.95722E-4	0.07243
7.2682E-4	2.14618	8.17757E-4	1.03269	4.00526E-4	0.19713	4.95722E-4	0.07165
7.92902E-4	2.15838	8.92098E-4	1.03964	4.00526E-4	0.19757	4.95722E-4	0.07165
7.92902E-4	2.18481	8.92098E-4	1.04486	4.00526E-4	0.19801	4.95722E-4	0.07243
7.92902E-4	2.19701	8.92098E-4	1.0518	4.00526E-4	0.19801	4.95722E-4	0.0732
7.92902E-4	2.19905	8.92098E-4	1.05528	4.00526E-4	0.19801	4.95722E-4	0.0732
7.92902E-4	2.20515	8.92098E-4	1.05877	4.00526E-4	0.19801	4.95722E-4	0.07243
7.92902E-4	2.21125	8.92098E-4	1.06222	4.00526E-4	0.19801	4.95722E-4	0.0732
7.92902E-4	2.21532	8.92098E-4	1.06744	4.00526E-4	0.19801	4.95722E-4	0.0732
7.92902E-4	2.21532	8.92098E-4	1.06744	4.00526E-4	0.19845	4.95722E-4	0.07553
7.92902E-4	2.21735	8.92098E-4	1.07092	4.00526E-4	0.19889	4.95722E-4	0.07243
7.92902E-4	2.22345	8.92098E-4	1.07612	4.00526E-4	0.19977	4.95722E-4	0.07243
7.92902E-4	2.22752	8.92098E-4	1.07787	4.00526E-4	0.20065	4.95722E-4	0.07398
7.92902E-4	2.23157	8.92098E-4	1.08307	4.00526E-4	0.20065	4.95722E-4	0.07398
7.92902E-4	2.23768	8.92098E-4	1.08481	4.00526E-4	0.20372	4.95722E-4	0.07398
7.92902E-4	2.24175	8.92098E-4	1.08481	4.00526E-4	0.20416	4.95722E-4	0.07398
7.92902E-4	2.24581	8.92098E-4	1.08481	4.00526E-4	0.20548	4.95722E-4	0.07553
7.92902E-4	2.25191	8.92098E-4	1.08655	4.00526E-4	0.20592	4.95722E-4	0.07475
7.92902E-4	2.25802	8.92098E-4	1.0883	4.00526E-4	0.20724	4.95722E-4	0.07708
7.92902E-4	2.26208	8.92098E-4	1.0935	4.00526E-4	0.20768	4.95722E-4	0.07786
7.92902E-4	2.27224	8.92098E-4	1.0987	4.00526E-4	0.20856	4.95722E-4	0.07786
7.92902E-4	2.27834	8.92098E-4	1.10219	4.00526E-4	0.21031	5.50811E-4	0.07941
7.92902E-4	2.28648	8.92098E-4	1.10392	4.00526E-4	0.21075	5.50811E-4	0.08018
7.92902E-4	2.2946	8.92098E-4	1.10913	4.00526E-4	0.21207	5.50811E-4	0.08018
7.92902E-4	2.30071	8.92098E-4	1.11088	4.00526E-4	0.21339	5.50811E-4	0.08018
7.92902E-4	2.31087	8.92098E-4	1.11609	4.00526E-4	0.21427	5.50811E-4	0.08018
7.92902E-4	2.32308	8.92098E-4	1.11955	4.35196E-4	0.21559	5.50811E-4	0.08018
7.92902E-4	2.33731	8.92098E-4	1.12478	4.35196E-4	0.2169	5.50811E-4	0.08096
7.92902E-4	2.35154	8.92098E-4	1.12824	4.35196E-4	0.21822	5.50811E-4	0.08096
7.92902E-4	2.35967	8.92098E-4	1.13693	4.35196E-4	0.21954	5.50811E-4	0.08018
7.92902E-4	2.3739	8.92098E-4	1.14214	4.35196E-4	0.22042	5.50811E-4	0.07941
8.58974E-4	2.38001	8.92098E-4	1.15083	4.35196E-4	0.22086	5.50811E-4	0.07863
8.58974E-4	2.39627	8.92098E-4	1.15951	4.35196E-4	0.2213	5.50811E-4	0.07863
8.58974E-4	2.40848	8.92098E-4	1.16299	4.35196E-4	0.22262	5.50811E-4	0.08173
8.58974E-4	2.41864	9.62617E-4	1.16821	4.35196E-4	0.2235	5.50811E-4	0.08018
8.58974E-4	2.42677	9.62617E-4	1.17167	4.35196E-4	0.22394	5.50811E-4	0.08018
8.58974E-4	2.43084	9.62617E-4	1.18036	4.35196E-4	0.22437	5.50811E-4	0.08173
8.58974E-4	2.43693	9.62617E-4	1.18731	4.35196E-4	0.22481	5.50811E-4	0.08173
8.58974E-4	2.44304	9.62617E-4	1.19426	4.35196E-4	0.22525	5.50811E-4	0.08173
8.58974E-4	2.44913	9.62617E-4	1.19773	4.35196E-4	0.22525	5.50811E-4	0.08096
8.58974E-4	2.44913	9.62617E-4	1.20121	4.35196E-4	0.22569	5.50811E-4	0.08328
8.58974E-4	2.45118	9.62617E-4	1.20641	4.35196E-4	0.22789	5.50811E-4	0.08251
8.58974E-4	2.4593	9.62617E-4	1.2099	4.35196E-4	0.22877	5.50811E-4	0.08173
8.58974E-4	2.46337	9.62617E-4	1.21337	4.35196E-4	0.22877	5.50811E-4	0.08328
8.58974E-4	2.46946	9.62617E-4	1.21511	4.35196E-4	0.23009	5.50811E-4	0.08328
8.58974E-4	2.47557	9.62617E-4	1.21859	4.35196E-4	0.23184	5.50811E-4	0.08328
8.58974E-4	2.47964	9.62617E-4	1.21859	4.35196E-4	0.23228	5.50811E-4	0.08096
8.58974E-4	2.48574	9.62617E-4	1.21859	4.35196E-4	0.2336	5.50811E-4	0.08096
8.58974E-4	2.4898	9.62617E-4	1.2238	4.35196E-4	0.23404	5.50811E-4	0.08251
8.58974E-4	2.49996	9.62617E-4	1.229	4.35196E-4	0.23492	5.50811E-4	0.08251
8.58974E-4	2.5081	9.62617E-4	1.23075	4.35196E-4	0.23624	5.50811E-4	0.08251
8.58974E-4	2.5203	9.62617E-4	1.23249	4.35196E-4	0.23756	5.50811E-4	0.08406
8.58974E-4	2.52437	9.62617E-4	1.23595	4.69866E-4	0.23844	5.50811E-4	0.08406
8.58974E-4	2.53657	9.62617E-4	1.24291	4.69866E-4	0.24019	5.50811E-4	0.08483
8.58974E-4	2.54674	9.62617E-4	1.24985	4.69866E-4	0.24107	5.50811E-4	0.08561
8.58974E-4	2.55079	9.62617E-4	1.25679	4.69866E-4	0.24107	5.50811E-4	0.08638
8.58974E-4	2.56299	9.62617E-4	1.26028	4.69866E-4	0.24327	5.50811E-4	0.08638
8.58974E-4	2.57723	9.62617E-4	1.26549	4.69866E-4	0.24371	5.50811E-4	0.08716
8.58974E-4	2.59553	9.62617E-4	1.27244	4.69866E-4	0.24371	5.50811E-4	0.08716
8.58974E-4	2.60366	9.62617E-4	1.27592	4.69866E-4	0.24459	6.059E-4	0.08716
8.58974E-4	2.62196	9.62617E-4	1.28113	4.69866E-4	0.24503	6.059E-4	0.08716
8.58974E-4	2.64026	9.62617E-4	1.28981	4.69866E-4	0.24591	6.059E-4	0.08716
8.58974E-4	2.65856	9.62617E-4	1.30023	4.69866E-4	0.24678	6.059E-4	0.08716
9.25046E-4	2.67483	9.62617E-4	1.30545	4.69866E-4	0.24722	6.059E-4	0.08716
9.25046E-4	2.68296	0.00103	1.31412	4.69866E-4	0.2481	6.059E-4	0.08794
9.25046E-4	2.69719	0.00103	1.32281	4.69866E-4	0.24854	6.059E-4	0.08794
9.25046E-4	2.70126	0.00103	1.33151	4.69866E-4	0.24898	6.059E-4	0.08871
9.25046E-4	2.70939	0.00103	1.33497	4.69866E-4	0.24898	6.059E-4	0.08871
9.25046E-4	2.71753	0.00103	1.33846	4.69866E-4	0.2503	6.059E-4	0.08948
9.25046E-4	2.72159	0.00103	1.34366	4.69866E-4	0.25074	6.059E-4	0.08794
9.25046E-4	2.7277	0.00103	1.34714	4.69866E-4	0.25162	6.059E-4	0.08871
9.25046E-4	2.7277	0.00103	1.35062	4.69866E-4	0.2525	6.059E-4	0.08948
9.25046E-4	2.73379	0.00103	1.35408	4.69866E-4	0.25425	6.059E-4	0.09026
9.25046E-4	2.74193	0.00103	1.36105	4.69866E-4	0.25425	6.059E-4	0.09104
9.25046E-4	2.75006	0.00103	1.36278	4.69866E-4	0.25865	6.059E-4	0.09104
9.25046E-4	2.75615	0.00103	1.3645	4.69866E-4	0.25953	6.059E-4	0.09414
9.25046E-4	2.75819	0.00103	1.37145	4.69866E-4	0.26041	6.059E-4	0.09181
9.25046E-4	2.76632	0.00103	1.37493	5.04536E-4	0.26128	6.059E-4	0.09181
9.25046E-4	2.7704	0.00103	1.37668	5.04536E-4	0.2626	6.059E-4	0.09181
9.25046E-4	2.78056	0.00103	1.37841	5.04536E-4	0.26348	6.059E-4	0.09181
9.25046E-4	2.78869	0.00103	1.38363	5.04536E-4	0.26436	6.059E-4	0.09259
9.25046E-4	2.79886	0.00103	1.38884	5.04536E-4	0.2648	6.059E-4	0.09104
9.25046E-4	2.81105	0.00103	1.39579	5.04536E-4	0.26568	6.059E-4	0.09336
9.25046E-4	2.81716	0.00103	1.39925	5.04536E-4	0.26568	6.059E-4	0.09336
9.25046E-4	2.82732	0.00103	1.40447	5.04536E-4	0.26568	6.059E-4	0.09491
9.25046E-4	2.84156	0.00103	1.41142	5.04536E-4	0.26612	6.059E-4	0.09491
9.25046E-4	2.85579	0.00103	1.41664	5.04536E-4	0.26568	6.059E-4	0.09414
9.25046E-4	2.86392	0.00103	1.42532	5.04536E-4	0.26612	6.059E-4	0.09491
9.25046E-4	2.88222	0.00103	1.43401	5.04536E-4	0.26656	6.059E-4	0.09491
9.8777E-4	2.89849	0.00103	1.44268	5.04536E-4	0.26744	6.059E-4	0.09569
9.8777E-4	2.91881	0.00103	1.45137	5.04536E-4	0.26788	6.059E-4	0.09724
9.8777E-4	2.92899	0.0011	1.45659	5.04536E-4	0.26788	6.059E-4	0.09647
9.8777E-4	2.93711	0.0011	1.46527	5.04536E-4	0.26832	6.059E-4	0.09647
9.8777E-4	2.94525	0.0011	1.4757	5.04536E-4	0.26919	6.059E-4	0.09724
9.8777E-4	2.94728	0.0011	1.47916	5.04536E-4	0.26875	6.059E-4	0.09724
9.8777E-4	2.95338	0.0011	1.48091	5.04536E-4	0.26875	6.059E-4	0.09724
9.8777E-4	2.95948	0.0011	1.48612	5.04536E-4	0.26963	6.059E-4	0.09647
9.8777E-4	2.96356	0.0011	1.49307	5.04536E-4	0.27007	6.059E-4	0.09801
9.8777E-4	2.96558	0.0011	1.4948	5.04536E-4	0.27095	6.059E-4	0.09801
9.8777E-4	2.96965	0.0011	1.49828	5.04536E-4	0.27271	6.059E-4	0.09801
9.8777E-4	2.97575	0.0011	1.50176	5.04536E-4	0.27315	6.059E-4	0.09879
9.8777E-4	2.98184	0.0011	1.50523	5.04536E-4	0.27447	6.059E-4	0.09879
9.8777E-4	2.98389	0.0011	1.51218	5.04536E-4	0.27579	6.60989E-4	0.09957
9.8777E-4	2.98998	0.0011	1.51218	5.04536E-4	0.2771	6.60989E-4	0.10189
9.8777E-4	2.99609	0.0011	1.51565	5.04536E-4	0.27798	6.60989E-4	0.10267
9.8777E-4	3.00421	0.0011	1.51913	5.04536E-4	0.2793	6.60989E-4	0.10422
9.8777E-4	3.00828	0.0011	1.52435	5.39206E-4	0.27974	6.60989E-4	0.10344
9.8777E-4	3.01845	0.0011	1.52608	5.39206E-4	0.28018	6.60989E-4	0.10344
9.8777E-4	3.02659	0.0011	1.52954	5.39206E-4	0.28194	6.60989E-4	0.10422
9.8777E-4	3.03675	0.0011	1.53303	5.39206E-4	0.2837	6.60989E-4	0.105
9.8777E-4	3.04895	0.0011	1.5365	5.39206E-4	0.28413	6.60989E-4	0.105
9.8777E-4	3.05505	0.0011	1.54345	5.39206E-4	0.28501	6.60989E-4	0.10577
9.8777E-4	3.06928	0.0011	1.54866	5.39206E-4	0.28501	6.60989E-4	0.105
9.8777E-4	3.08148	0.0011	1.55735	5.39206E-4	0.28545	6.60989E-4	0.10422
9.8777E-4	3.08757	0.0011	1.56603	5.39206E-4	0.28545	6.60989E-4	0.105
9.8777E-4	3.10182	0.0011	1.56951	5.39206E-4	0.28633	6.60989E-4	0.10422
9.8777E-4	3.11604	0.0011	1.57646	5.39206E-4	0.28677	6.60989E-4	0.10422
9.8777E-4	3.14858	0.0011	1.58341	5.39206E-4	0.28721	6.60989E-4	0.10422
0.00105	3.15671	0.0011	1.59383	5.39206E-4	0.28809	6.60989E-4	0.10577
0.00105	3.17094	0.0011	1.60079	5.39206E-4	0.28809	6.60989E-4	0.105
0.00105	3.17908	0.0011	1.60946	5.39206E-4	0.28809	6.60989E-4	0.10654
0.00105	3.18924	0.0011	1.61815	5.39206E-4	0.28897	6.60989E-4	0.10732
0.00105	3.19534	0.00118	1.62336	5.39206E-4	0.28985	6.60989E-4	0.10654
0.00105	3.19941	0.00118	1.63206	5.39206E-4	0.29029	6.60989E-4	0.10887
0.00105	3.20347	0.00118	1.64248	5.39206E-4	0.29029	6.60989E-4	0.1081
0.00105	3.20754	0.00118	1.65117	5.39206E-4	0.29117	6.60989E-4	0.1081
0.00105	3.20957	0.00118	1.65463	5.39206E-4	0.29117	6.60989E-4	0.10887
0.00105	3.21567	0.00118	1.65984	5.39206E-4	0.29204	6.60989E-4	0.10965
0.00105	3.22177	0.00118	1.66332	5.39206E-4	0.29292	6.60989E-4	0.10965
0.00105	3.22584	0.00118	1.66853	5.39206E-4	0.2938	6.60989E-4	0.10887
0.00105	3.22991	0.00118	1.67375	5.39206E-4	0.2938	6.60989E-4	0.10965
0.00105	3.23601	0.00118	1.67548	5.39206E-4	0.29688	6.60989E-4	0.10965
0.00105	3.24414	0.00118	1.68243	5.39206E-4	0.2982	6.60989E-4	0.10965
0.00105	3.25024	0.00118	1.68591	5.39206E-4	0.29864	6.60989E-4	0.10887
0.00105	3.25431	0.00118	1.69112	5.39206E-4	0.30039	6.60989E-4	0.10965
0.00105	3.26244	0.00118	1.69285	5.39206E-4	0.30171	6.60989E-4	0.11197
0.00105	3.27261	0.00118	1.69807	5.39206E-4	0.30303	6.60989E-4	0.11197
0.00105	3.28073	0.00118	1.70501	5.39206E-4	0.30523	6.60989E-4	0.11197
0.00105	3.28684	0.00118	1.7085	5.39206E-4	0.30699	6.60989E-4	0.1143
0.00105	3.297	0.00118	1.7137	5.39206E-4	0.30699	6.60989E-4	0.11507
0.00105	3.3092	0.00118	1.72065	5.73826E-4	0.3105	6.60989E-4	0.11507
0.00105	3.3153	0.00118	1.7276	5.73826E-4	0.31138	6.60989E-4	0.11662
0.00105	3.32954	0.00118	1.73629	5.73826E-4	0.31358	7.16078E-4	0.1174
0.00105	3.34376	0.00118	1.73802	5.73826E-4	0.31489	7.16078E-4	0.1174
0.00105	3.35801	0.00118	1.74671	5.73826E-4	0.31577	7.16078E-4	0.1174
0.00105	3.37427	0.00118	1.75193	5.73826E-4	0.31577	7.16078E-4	0.1174
0.00105	3.38443	0.00118	1.76061	5.73826E-4	0.31841	7.16078E-4	0.11662
0.00113	3.40071	0.00118	1.77103	5.73826E-4	0.31885	7.16078E-4	0.1174
0.00113	3.41899	0.00118	1.78146	5.73826E-4	0.31885	7.16078E-4	0.1174
0.00113	3.43324	0.00118	1.79362	5.73826E-4	0.32017	7.16078E-4	0.1174
0.00113	3.43933	0.00118	1.79709	5.73826E-4	0.32105	7.16078E-4	0.11818
0.00113	3.44746	0.00118	1.80578	5.73826E-4	0.32193	7.16078E-4	0.11973
0.00113	3.45153	0.00118	1.81621	5.73826E-4	0.32193	7.16078E-4	0.11973
0.00113	3.4556	0.00125	1.83009	5.73826E-4	0.32324	7.16078E-4	0.12128
0.00113	3.46169	0.00125	1.83706	5.73826E-4	0.32324	7.16078E-4	0.12128
0.00113	3.4678	0.00125	1.84574	5.73826E-4	0.325	7.16078E-4	0.12128
0.00113	3.47389	0.00125	1.85616	5.73826E-4	0.32676	7.16078E-4	0.12283
0.00113	3.48	0.00125	1.86136	5.73826E-4	0.32676	7.16078E-4	0.12283
0.00113	3.48203	0.00125	1.87005	5.73826E-4	0.32808	7.16078E-4	0.12205
0.00113	3.49016	0.00125	1.87526	5.73826E-4	0.3294	7.16078E-4	0.12205
0.00113	3.49627	0.00125	1.88395	5.73826E-4	0.33027	7.16078E-4	0.12205
0.00113	3.50033	0.00125	1.88743	5.73826E-4	0.33159	7.16078E-4	0.12205
0.00113	3.50643	0.00125	1.89264	5.73826E-4	0.33203	7.16078E-4	0.12515
0.00113	3.5105	0.00125	1.89959	5.73826E-4	0.33203	7.16078E-4	0.12438
0.00113	3.52066	0.00125	1.9048	5.73826E-4	0.33423	7.16078E-4	0.12438
0.00113	3.52472	0.00125	1.91349	5.73826E-4	0.33599	7.16078E-4	0.12515
0.00113	3.53489	0.00125	1.91696	5.73826E-4	0.33599	7.16078E-4	0.12438
0.00113	3.54506	0.00125	1.92564	6.08496E-4	0.33862	7.16078E-4	0.12438
0.00113	3.55523	0.00125	1.92912	6.08496E-4	0.33994	7.16078E-4	0.12515
0.00113	3.56337	0.00125	1.93434	6.08496E-4	0.34038	7.16078E-4	0.12593
0.00113	3.57555	0.00125	1.94128	6.08496E-4	0.34214	7.16078E-4	0.12593
0.00113	3.58979	0.00125	1.94997	6.08496E-4	0.34302	7.16078E-4	0.12593
0.00113	3.60606	0.00125	1.95865	6.08496E-4	0.34478	7.16078E-4	0.12825
0.00113	3.6142	0.00125	1.96387	6.08496E-4	0.34521	7.16078E-4	0.12825
0.00113	3.63249	0.00125	1.9743	6.08496E-4	0.34609	7.16078E-4	0.12825
0.00113	3.64876	0.00125	1.98472	6.08496E-4	0.34697	7.16078E-4	0.12903
0.00113	3.6569	0.00125	1.99861	6.08496E-4	0.34697	7.16078E-4	0.12903
0.00113	3.68738	0.00125	2.00904	6.08496E-4	0.34741	7.16078E-4	0.12903
0.00119	3.70568	0.00125	2.01598	6.08496E-4	0.34785	7.16078E-4	0.12981
0.00119	3.72399	0.00125	2.02641	6.08496E-4	0.34873	7.16078E-4	0.12981
0.00119	3.73619	0.00133	2.03163	6.08496E-4	0.34873	7.16078E-4	0.13213
0.00119	3.74229	0.00133	2.04378	6.08496E-4	0.34917	7.16078E-4	0.13291
0.00119	3.75041	0.00133	2.05593	6.08496E-4	0.35049	7.16078E-4	0.13291
0.00119	3.75449	0.00133	2.06463	6.08496E-4	0.35225	7.71167E-4	0.13524
0.00119	3.76262	0.00133	2.07331	6.08496E-4	0.35225	7.71167E-4	0.13524
0.00119	3.76669	0.00133	2.07679	6.08496E-4	0.35225	7.71167E-4	0.13524
0.00119	3.77075	0.00133	2.08547	6.08496E-4	0.35356	7.71167E-4	0.13601
0.00119	3.77889	0.00133	2.09242	6.08496E-4	0.35444	7.71167E-4	0.13446
0.00119	3.78091	0.00133	2.0959	6.08496E-4	0.35664	7.71167E-4	0.13446
0.00119	3.78702	0.00133	2.09937	6.08496E-4	0.35752	7.71167E-4	0.13524
0.00119	3.79516	0.00133	2.10459	6.08496E-4	0.3584	7.71167E-4	0.13446
0.00119	3.80328	0.00133	2.10807	6.08496E-4	0.36015	7.71167E-4	0.13446
0.00119	3.80938	0.00133	2.11153	6.08496E-4	0.36235	7.71167E-4	0.13601
0.00119	3.81548	0.00133	2.11849	6.43166E-4	0.36323	7.71167E-4	0.13678
0.00119	3.82565	0.00133	2.12544	6.43166E-4	0.36411	7.71167E-4	0.13601
0.00119	3.82972	0.00133	2.13238	6.43166E-4	0.36543	7.71167E-4	0.13834
0.00119	3.83988	0.00133	2.13585	6.43166E-4	0.36718	7.71167E-4	0.13911
0.00119	3.84598	0.00133	2.1428	6.43166E-4	0.36806	7.71167E-4	0.13911
0.00119	3.85614	0.00133	2.14803	6.43166E-4	0.3685	7.71167E-4	0.13911
0.00119	3.86834	0.00133	2.15322	6.43166E-4	0.36938	7.71167E-4	0.13756
0.00119	3.87648	0.00133	2.16365	6.43166E-4	0.36982	7.71167E-4	0.13756
0.00119	3.89275	0.00133	2.16887	6.43166E-4	0.36982	7.71167E-4	0.13989
0.00119	3.90901	0.00133	2.18277	6.43166E-4	0.3707	7.71167E-4	0.14066
0.00119	3.92935	0.00133	2.19318	6.43166E-4	0.3707	7.71167E-4	0.14144
0.00119	3.93748	0.00133	2.19841	6.43166E-4	0.37158	7.71167E-4	0.14144
0.00125	3.96594	0.0014	2.21056	6.43166E-4	0.37202	7.71167E-4	0.14221
0.00125	3.97814	0.0014	2.22272	6.43166E-4	0.37246	7.71167E-4	0.14221
0.00125	3.98832	0.0014	2.23489	6.43166E-4	0.37246	7.71167E-4	0.14221
0.00125	4.00051	0.0014	2.23835	6.43166E-4	0.37246	7.71167E-4	0.14221
0.00125	4.00254	0.0014	2.24356	6.43166E-4	0.37378	7.71167E-4	0.14299
0.00125	4.0066	0.0014	2.25052	6.43166E-4	0.37422	7.71167E-4	0.14221
0.00125	4.00865	0.0014	2.25574	6.43166E-4	0.37465	7.71167E-4	0.14299
0.00125	4.01678	0.0014	2.26093	6.43166E-4	0.37509	7.71167E-4	0.14299
0.00125	4.02084	0.0014	2.26268	6.43166E-4	0.37553	7.71167E-4	0.14454
0.00125	4.02288	0.0014	2.26615	6.43166E-4	0.37553	7.71167E-4	0.14454
0.00125	4.03101	0.0014	2.26615	6.43166E-4	0.37773	7.71167E-4	0.14376
0.00125	4.03304	0.0014	2.27136	6.43166E-4	0.37905	7.71167E-4	0.14376
0.00125	4.04118	0.0014	2.27658	6.43166E-4	0.38037	7.71167E-4	0.14454
0.00125	4.0493	0.0014	2.28179	6.43166E-4	0.38081	7.71167E-4	0.14531
0.00125	4.05744	0.0014	2.28527	6.43166E-4	0.383	7.71167E-4	0.14842
0.00125	4.06151	0.0014	2.28699	6.43166E-4	0.38432	7.71167E-4	0.14842
0.00125	4.06557	0.0014	2.29048	6.43166E-4	0.38564	7.71167E-4	0.14919
0.00125	4.07777	0.0014	2.29569	6.43166E-4	0.38696	7.71167E-4	0.15074
0.00125	4.08184	0.0014	2.30264	6.43166E-4	0.3874	7.71167E-4	0.15074
0.00125	4.09404	0.0014	2.30785	6.43166E-4	0.38959	7.71167E-4	0.15074
0.00125	4.10421	0.0014	2.30958	6.43166E-4	0.39047	7.71167E-4	0.15229
0.00125	4.11844	0.0014	2.31479	6.77836E-4	0.39223	8.26176E-4	0.15307
0.00125	4.1286	0.0014	2.31827	6.77836E-4	0.39399	8.26176E-4	0.15384
0.00125	4.1347	0.0014	2.32522	6.77836E-4	0.39575	8.26176E-4	0.15462
0.00125	4.1469	0.0014	2.33391	6.77836E-4	0.39663	8.26176E-4	0.15539
0.00125	4.1591	0.0014	2.34433	6.77836E-4	0.3975	8.26176E-4	0.15539
0.00125	4.19164	0.0014	2.34954	6.77836E-4	0.39794	8.26176E-4	0.15695
0.00125	4.19774	0.0014	2.35996	6.77836E-4	0.39882	8.26176E-4	0.15617
0.00125	4.214	0.0014	2.37386	6.77836E-4	0.3997	8.26176E-4	0.15539
0.00132	4.24653	0.0014	2.38428	6.77836E-4	0.40058	8.26176E-4	0.15695
0.00132	4.25263	0.0014	2.39471	6.77836E-4	0.40058	8.26176E-4	0.15695
0.00132	4.26077	0.00148	2.39993	6.77836E-4	0.40234	8.26176E-4	0.15695
0.00132	4.26687	0.00148	2.41556	6.77836E-4	0.40278	8.26176E-4	0.1585
0.00132	4.27296	0.00148	2.42946	6.77836E-4	0.40366	8.26176E-4	0.1585
0.00132	4.28109	0.00148	2.43466	6.77836E-4	0.40453	8.26176E-4	0.15772
0.00132	4.28516	0.00148	2.44509	6.77836E-4	0.40497	8.26176E-4	0.1585
0.00132	4.28923	0.00148	2.44857	6.77836E-4	0.40541	8.26176E-4	0.16005
0.00132	4.29533	0.00148	2.45031	6.77836E-4	0.40629	8.26176E-4	0.16082
0.00132	4.30143	0.00148	2.45377	6.77836E-4	0.40805	8.26176E-4	0.16005
0.00132	4.30346	0.00148	2.45725	6.77836E-4	0.40981	8.26176E-4	0.16005
0.00132	4.30754	0.00148	2.46073	6.77836E-4	0.41025	8.26176E-4	0.16005
0.00132	4.3116	0.00148	2.46594	6.77836E-4	0.412	8.26176E-4	0.16005
0.00132	4.31363	0.00148	2.47116	6.77836E-4	0.41332	8.26176E-4	0.16082
0.00132	4.32176	0.00148	2.47462	6.77836E-4	0.41376	8.26176E-4	0.16082
0.00132	4.33396	0.00148	2.48331	6.77836E-4	0.41552	8.26176E-4	0.1647
0.00132	4.34412	0.00148	2.48505	6.77836E-4	0.41684	8.26176E-4	0.16392
0.00132	4.34819	0.00148	2.48852	6.77836E-4	0.41903	8.26176E-4	0.16392
0.00132	4.35632	0.00148	2.49548	6.77836E-4	0.41991	8.26176E-4	0.16625
0.00132	4.36446	0.00148	2.50242	6.77836E-4	0.42167	8.26176E-4	0.16548
0.00132	4.37666	0.00148	2.5111	6.77836E-4	0.42255	8.26176E-4	0.16548
0.00132	4.38683	0.00148	2.51458	6.77836E-4	0.42431	8.26176E-4	0.16702
0.00132	4.39293	0.00148	2.52152	6.77836E-4	0.42607	8.26176E-4	0.16702
0.00132	4.40513	0.00148	2.53022	6.77836E-4	0.42738	8.26176E-4	0.16858
0.00132	4.41122	0.00148	2.53891	7.12506E-4	0.43002	8.26176E-4	0.17013
0.00132	4.42953	0.00148	2.54759	7.12506E-4	0.43134	8.26176E-4	0.1709
0.00132	4.44579	0.00148	2.55453	7.12506E-4	0.43397	8.26176E-4	0.1709
0.00132	4.46612	0.00148	2.56496	7.12506E-4	0.43485	8.26176E-4	0.17168
0.00132	4.49459	0.00148	2.57017	7.12506E-4	0.43705	8.26176E-4	0.17323
0.00138	4.50476	0.00148	2.58233	7.12506E-4	0.43793	8.26176E-4	0.17401
0.00138	4.52915	0.00148	2.59797	7.12506E-4	0.43881	8.26176E-4	0.17401
0.00138	4.53526	0.00148	2.61186	7.12506E-4	0.44013	8.81265E-4	0.17401
0.00138	4.54135	0.00155	2.62577	7.12506E-4	0.44057	8.81265E-4	0.17478
0.00138	4.54339	0.00155	2.63098	7.12506E-4	0.44188	8.81265E-4	0.17711
0.00138	4.54542	0.00155	2.64488	7.12506E-4	0.4432	8.81265E-4	0.17788
0.00138	4.55152	0.00155	2.65703	7.12506E-4	0.44364	8.81265E-4	0.17788
0.00138	4.55355	0.00155	2.66399	7.12506E-4	0.44496	8.81265E-4	0.17788
0.00138	4.55965	0.00155	2.66919	7.12506E-4	0.44496	8.81265E-4	0.17866
0.00138	4.56168	0.00155	2.67267	7.12506E-4	0.44804	8.81265E-4	0.17943
0.00138	4.56982	0.00155	2.68136	7.12506E-4	0.44935	8.81265E-4	0.17866
0.00138	4.57389	0.00155	2.68309	7.12506E-4	0.44935	8.81265E-4	0.17866
0.00138	4.57999	0.00155	2.68657	7.12506E-4	0.45155	8.81265E-4	0.17866
0.00138	4.58813	0.00155	2.69352	7.12506E-4	0.45331	8.81265E-4	0.18021
0.00138	4.59625	0.00155	2.70047	7.12506E-4	0.45419	8.81265E-4	0.18021
0.00138	4.60438	0.00155	2.70221	7.12506E-4	0.45551	8.81265E-4	0.18021
0.00138	4.60845	0.00155	2.7109	7.12506E-4	0.4577	8.81265E-4	0.18409
0.00138	4.61659	0.00155	2.7161	7.12506E-4	0.45858	8.81265E-4	0.18409
0.00138	4.62471	0.00155	2.72306	7.12506E-4	0.46078	8.81265E-4	0.18409
0.00138	4.62879	0.00155	2.73	7.12506E-4	0.4621	8.81265E-4	0.18486
0.00138	4.64098	0.00155	2.73521	7.47176E-4	0.4621	8.81265E-4	0.18563
0.00138	4.64912	0.00155	2.74216	7.47176E-4	0.46561	8.81265E-4	0.18563
0.00138	4.66132	0.00155	2.75085	7.47176E-4	0.46781	8.81265E-4	0.18641
0.00138	4.66945	0.00155	2.75433	7.47176E-4	0.46825	8.81265E-4	0.18719
0.00138	4.68774	0.00155	2.75953	7.47176E-4	0.46957	8.81265E-4	0.18719
0.00138	4.71622	0.00155	2.76995	7.47176E-4	0.47001	8.81265E-4	0.18874
0.00138	4.73248	0.00155	2.78213	7.47176E-4	0.47045	8.81265E-4	0.18951
0.00138	4.75078	0.00155	2.78907	7.47176E-4	0.4722	8.81265E-4	0.18951
0.00138	4.76095	0.00155	2.80123	7.47176E-4	0.47308	8.81265E-4	0.18874
0.00138	4.77722	0.00155	2.81512	7.47176E-4	0.47308	8.81265E-4	0.19029
0.00138	4.78534	0.00155	2.82728	7.47176E-4	0.47396	8.81265E-4	0.19029
0.00146	4.81787	0.00163	2.84119	7.47176E-4	0.4744	8.81265E-4	0.19262
0.00146	4.83618	0.00163	2.8464	7.47176E-4	0.47528	8.81265E-4	0.19339
0.00146	4.85041	0.00163	2.8603	7.47176E-4	0.47528	8.81265E-4	0.19416
0.00146	4.86261	0.00163	2.87072	7.47176E-4	0.47572	8.81265E-4	0.19494
0.00146	4.86668	0.00163	2.87593	7.47176E-4	0.47572	8.81265E-4	0.19494
0.00146	4.87684	0.00163	2.88288	7.47176E-4	0.47748	8.81265E-4	0.19572
0.00146	4.88294	0.00163	2.88983	7.47176E-4	0.47879	9.36354E-4	0.19727
0.00146	4.88904	0.00163	2.89679	7.47176E-4	0.48055	9.36354E-4	0.19882
0.00146	4.89717	0.00163	2.89852	7.47176E-4	0.48187	9.36354E-4	0.19882
0.00146	4.90124	0.00163	2.90373	7.47176E-4	0.48275	9.36354E-4	0.20037
0.00146	4.90937	0.00163	2.90894	7.47176E-4	0.48363	9.36354E-4	0.20037
0.00146	4.91344	0.00163	2.91415	7.47176E-4	0.48495	9.36354E-4	0.20037
0.00146	4.92157	0.00163	2.91763	7.47176E-4	0.48626	9.36354E-4	0.20192
0.00146	4.93174	0.00163	2.91937	7.47176E-4	0.48846	9.36354E-4	0.20115
0.00146	4.93987	0.00163	2.92632	7.47176E-4	0.49022	9.36354E-4	0.20192
0.00146	4.95004	0.00163	2.935	7.47176E-4	0.49198	9.36354E-4	0.20115
0.00146	4.95411	0.00163	2.93674	7.81846E-4	0.4933	9.36354E-4	0.20115
0.00146	4.96224	0.00163	2.94368	7.81846E-4	0.49417	9.36354E-4	0.20115
0.00146	4.97647	0.00163	2.95063	7.81846E-4	0.49593	9.36354E-4	0.20269
0.00146	4.98663	0.00163	2.96106	7.81846E-4	0.49769	9.36354E-4	0.20347
0.00146	4.9907	0.00163	2.96627	7.81846E-4	0.49901	9.36354E-4	0.20347
0.00146	5.00697	0.00163	2.97321	7.81846E-4	0.50033	9.36354E-4	0.20192
0.00146	5.02527	0.00163	2.98538	7.81846E-4	0.50121	9.36354E-4	0.20269
0.00146	5.03341	0.00163	2.99754	7.81846E-4	0.50121	9.36354E-4	0.20347
0.00146	5.04966	0.00163	3.00275	7.81846E-4	0.50164	9.36354E-4	0.20502
0.00146	5.06797	0.00163	3.01665	7.81846E-4	0.50164	9.36354E-4	0.20657
0.00146	5.09847	0.0017	3.02881	7.81846E-4	0.50208	9.36354E-4	0.20657
0.00152	5.11269	0.0017	3.03403	7.81846E-4	0.50252	9.36354E-4	0.2089
0.00152	5.12287	0.0017	3.04619	7.81846E-4	0.50296	9.36354E-4	0.2089
0.00152	5.13303	0.0017	3.05661	7.81846E-4	0.5034	9.36354E-4	0.2089
0.00152	5.1432	0.0017	3.06182	7.81846E-4	0.50428	9.36354E-4	0.2089
0.00152	5.15134	0.0017	3.06529	7.81846E-4	0.50384	9.36354E-4	0.2089
0.00152	5.1554	0.0017	3.07225	7.81846E-4	0.50516	9.36354E-4	0.20812
0.00152	5.15946	0.0017	3.07746	7.81846E-4	0.50604	9.36354E-4	0.20967
0.00152	5.16963	0.0017	3.08266	7.81846E-4	0.50692	9.36354E-4	0.20967
0.00152	5.17166	0.0017	3.08266	7.81846E-4	0.5078	9.36354E-4	0.20967
0.00152	5.17979	0.0017	3.08614	7.81846E-4	0.50955	9.36354E-4	0.212
0.00152	5.18386	0.0017	3.09136	7.81846E-4	0.50999	9.36354E-4	0.212
0.00152	5.19199	0.0017	3.09656	7.81846E-4	0.51131	9.36354E-4	0.21122
0.00152	5.19199	0.0017	3.0983	7.81846E-4	0.51307	9.36354E-4	0.21355
0.00152	5.19606	0.0017	3.10351	7.81846E-4	0.51307	9.36354E-4	0.21355
0.00152	5.20623	0.0017	3.10699	7.81846E-4	0.51483	9.36354E-4	0.21355
0.00152	5.21437	0.0017	3.11221	7.81846E-4	0.51615	9.36354E-4	0.21588
0.00152	5.22046	0.0017	3.11394	7.81846E-4	0.5179	9.36354E-4	0.21665
0.00152	5.22452	0.0017	3.12262	7.81846E-4	0.51966	9.36354E-4	0.2182
0.00152	5.23673	0.0017	3.12783	7.81846E-4	0.52142	9.36354E-4	0.21975
0.00152	5.24282	0.0017	3.13305	7.81846E-4	0.5223	9.36354E-4	0.22053
0.00152	5.25706	0.0017	3.14174	7.81846E-4	0.52493	9.91443E-4	0.22053
0.00152	5.26927	0.0017	3.1452	7.81846E-4	0.52669	9.91443E-4	0.22286
0.00152	5.28146	0.0017	3.15389	8.16516E-4	0.52801	9.91443E-4	0.22286
0.00152	5.29365	0.0017	3.16432	8.16516E-4	0.53065	9.91443E-4	0.22363
0.00152	5.30179	0.0017	3.16779	8.16516E-4	0.53284	9.91443E-4	0.22518
0.00152	5.32009	0.0017	3.18169	8.16516E-4	0.53284	9.91443E-4	0.22596
0.00152	5.33636	0.0017	3.19385	8.16516E-4	0.53372	9.91443E-4	0.22596
0.00152	5.35262	0.0017	3.20601	8.16516E-4	0.53504	9.91443E-4	0.2244
0.00152	5.38312	0.0017	3.21122	8.16516E-4	0.53548	9.91443E-4	0.2244
0.00159	5.39328	0.0017	3.22686	8.16516E-4	0.53724	9.91443E-4	0.2244
0.00159	5.40753	0.00178	3.24076	8.16516E-4	0.53812	9.91443E-4	0.22518
0.00159	5.41565	0.00178	3.25292	8.16516E-4	0.53812	9.91443E-4	0.2244
0.00159	5.42785	0.00178	3.25987	8.16516E-4	0.53944	9.91443E-4	0.2244
0.00159	5.43598	0.00178	3.26855	8.16516E-4	0.54075	9.91443E-4	0.22673
0.00159	5.44209	0.00178	3.2755	8.16516E-4	0.54119	9.91443E-4	0.22751
0.00159	5.44615	0.00178	3.28071	8.16516E-4	0.54119	9.91443E-4	0.22751
0.00159	5.45022	0.00178	3.28419	8.16516E-4	0.54295	9.91443E-4	0.22518
0.00159	5.45631	0.00178	3.2894	8.16516E-4	0.54427	9.91443E-4	0.22673
0.00159	5.46242	0.00178	3.29462	8.16516E-4	0.54471	9.91443E-4	0.22673
0.00159	5.47259	0.00178	3.29635	8.16516E-4	0.54603	9.91443E-4	0.22828
0.00159	5.47665	0.00178	3.29982	8.16516E-4	0.54734	9.91443E-4	0.22983
0.00159	5.48479	0.00178	3.30678	8.16516E-4	0.5491	9.91443E-4	0.22906
0.00159	5.49292	0.00178	3.31198	8.16516E-4	0.54998	9.91443E-4	0.23139
0.00159	5.49292	0.00178	3.31721	8.16516E-4	0.55174	9.91443E-4	0.23139
0.00159	5.50308	0.00178	3.32066	8.16516E-4	0.5535	9.91443E-4	0.23139
0.00159	5.51121	0.00178	3.32763	8.16516E-4	0.55613	9.91443E-4	0.23216
0.00159	5.52138	0.00178	3.33283	8.16516E-4	0.55745	9.91443E-4	0.23216
0.00159	5.52546	0.00178	3.33979	8.16516E-4	0.55877	9.91443E-4	0.23216
0.00159	5.53968	0.00178	3.34151	8.16516E-4	0.56009	9.91443E-4	0.23293
0.00159	5.54984	0.00178	3.35021	8.16516E-4	0.56097	9.91443E-4	0.23371
0.00159	5.56204	0.00178	3.36063	8.16516E-4	0.5636	9.91443E-4	0.23371
0.00159	5.57831	0.00178	3.3641	8.16516E-4	0.56624	9.91443E-4	0.23526
0.00159	5.58441	0.00178	3.37279	8.16516E-4	0.56756	9.91443E-4	0.23526
0.00159	5.60069	0.00178	3.38321	8.51186E-4	0.57107	9.91443E-4	0.23449
0.00159	5.62101	0.00178	3.39711	8.51186E-4	0.57195	9.91443E-4	0.23604
0.00159	5.62914	0.00178	3.40753	8.51186E-4	0.57547	9.91443E-4	0.23604
0.00159	5.64541	0.00178	3.41449	8.51186E-4	0.5781	9.91443E-4	0.23604
0.00159	5.66372	0.00178	3.42664	8.51186E-4	0.57986	9.91443E-4	0.23681
0.00165	5.69624	0.00178	3.44054	8.51186E-4	0.57986	9.91443E-4	0.23759
0.00165	5.70234	0.00178	3.45444	8.51186E-4	0.58294	9.91443E-4	0.23836
0.00165	5.71454	0.00178	3.46139	8.51186E-4	0.58382	9.91443E-4	0.24069
0.00165	5.7247	0.00185	3.47529	8.51186E-4	0.58425	9.91443E-4	0.24146
0.00165	5.73284	0.00185	3.49961	8.51186E-4	0.58557	9.91443E-4	0.24146
0.00165	5.73894	0.00185	3.50309	8.51186E-4	0.58645	0.00105	0.24146
0.00165	5.74098	0.00185	3.51178	8.51186E-4	0.58777	0.00105	0.24224
0.00165	5.74504	0.00185	3.5222	8.51186E-4	0.58909	0.00105	0.24224
0.00165	5.75317	0.00185	3.52914	8.51186E-4	0.58997	0.00105	0.24302
0.00165	5.7552	0.00185	3.53089	8.51186E-4	0.59041	0.00105	0.24534
0.00165	5.76131	0.00185	3.53608	8.51186E-4	0.5926	0.00105	0.24612
0.00165	5.76944	0.00185	3.54305	8.51186E-4	0.59436	0.00105	0.24844
0.00165	5.77757	0.00185	3.54826	8.51186E-4	0.59436	0.00105	0.24844
0.00165	5.7796	0.00185	3.55173	8.51186E-4	0.59612	0.00105	0.24999
0.00165	5.78774	0.00185	3.55346	8.51186E-4	0.59788	0.00105	0.24767
0.00165	5.79587	0.00185	3.56042	8.51186E-4	0.59919	0.00105	0.24844
0.00165	5.80197	0.00185	3.56388	8.51186E-4	0.60051	0.00105	0.24922
0.00165	5.80807	0.00185	3.5691	8.51186E-4	0.60227	0.00105	0.24922
0.00165	5.81823	0.00185	3.57779	8.51186E-4	0.60491	0.00105	0.24999
0.00165	5.83247	0.00185	3.58474	8.51186E-4	0.60579	0.00105	0.24999
0.00165	5.8406	0.00185	3.59168	8.51186E-4	0.60842	0.00105	0.25077
0.00165	5.8467	0.00185	3.5969	8.85856E-4	0.60974	0.00105	0.25077
0.00165	5.86094	0.00185	3.60906	8.85856E-4	0.61413	0.00105	0.25077
0.00165	5.87517	0.00185	3.62121	8.85856E-4	0.61501	0.00105	0.2531
0.00165	5.8833	0.00185	3.63164	8.85856E-4	0.61633	0.00105	0.2531
0.00165	5.91584	0.00185	3.64207	8.85856E-4	0.61765	0.00105	0.25387
0.00165	5.92802	0.00185	3.64901	8.85856E-4	0.61809	0.00105	0.25387
0.00165	5.94633	0.00185	3.67334	8.85856E-4	0.61853	0.00105	0.25387
0.00165	5.9748	0.00185	3.67855	8.85856E-4	0.61985	0.00105	0.25465
0.00165	5.98294	0.00185	3.68897	8.85856E-4	0.62029	0.00105	0.25542
0.00165	6.01546	0.00193	3.69939	8.85856E-4	0.62029	0.00105	0.2562
0.00171	6.0297	0.00193	3.71155	8.85856E-4	0.62116	0.00105	0.2562
0.00171	6.04393	0.00193	3.7272	8.85856E-4	0.62204	0.00105	0.2562
0.00171	6.05206	0.00193	3.7324	8.85856E-4	0.62204	0.00105	0.25697
0.00171	6.06426	0.00193	3.74283	8.85856E-4	0.62424	0.00105	0.25697
0.00171	6.07442	0.00193	3.75325	8.85856E-4	0.62468	0.00105	0.25775
0.00171	6.07646	0.00193	3.75846	8.85856E-4	0.62556	0.00105	0.2593
0.00171	6.08662	0.00193	3.76193	8.85856E-4	0.62732	0.00105	0.2593
0.00171	6.09273	0.00193	3.76715	8.85856E-4	0.62776	0.00105	0.26085
0.00171	6.10087	0.00193	3.77063	8.85856E-4	0.62907	0.00105	0.2624
0.00171	6.11103	0.00193	3.77409	8.85856E-4	0.63083	0.00105	0.2624
0.00171	6.11307	0.00193	3.77757	8.85856E-4	0.63215	0.00105	0.26395
0.00171	6.12323	0.00193	3.78799	8.85856E-4	0.63347	0.00105	0.26473
0.00171	6.13136	0.00193	3.79494	8.85856E-4	0.63391	0.00105	0.26473
0.00171	6.14356	0.00193	3.80016	8.85856E-4	0.63567	0.00105	0.26628
0.00171	6.14763	0.00193	3.80189	8.85856E-4	0.63786	0.00105	0.26705
0.00171	6.15779	0.00193	3.80883	8.85856E-4	0.6405	0.00105	0.26705
0.00171	6.16593	0.00193	3.81579	8.85856E-4	0.64138	0.00105	0.27016
0.00171	6.16796	0.00193	3.82795	9.20526E-4	0.64357	0.0011	0.27093
0.00171	6.18016	0.00193	3.83142	9.20526E-4	0.64621	0.0011	0.27093
0.00171	6.19235	0.00193	3.84011	9.20526E-4	0.64753	0.0011	0.27326
0.00171	6.20862	0.00193	3.85227	9.20526E-4	0.64973	0.0011	0.27326
0.00171	6.22488	0.00193	3.85749	9.20526E-4	0.65148	0.0011	0.27326
0.00171	6.23506	0.00193	3.86791	9.20526E-4	0.65192	0.0011	0.27636
0.00171	6.24929	0.00193	3.88007	9.20526E-4	0.65236	0.0011	0.27636
0.00171	6.26962	0.00193	3.89223	9.20526E-4	0.65368	0.0011	0.27558
0.00171	6.28995	0.00193	3.89919	9.20526E-4	0.65456	0.0011	0.27636
0.00171	6.29809	0.002	3.91308	9.20526E-4	0.65456	0.0011	0.27636
0.00179	6.33265	0.002	3.92872	9.20526E-4	0.65588	0.0011	0.27636
0.00179	6.34688	0.002	3.94088	9.20526E-4	0.65632	0.0011	0.27791
0.00179	6.35095	0.002	3.94956	9.20526E-4	0.6572	0.0011	0.27868
0.00179	6.36112	0.002	3.95477	9.20526E-4	0.65807	0.0011	0.27868
0.00179	6.36722	0.002	3.96346	9.20526E-4	0.65807	0.0011	0.27946
0.00179	6.37738	0.002	3.96867	9.20526E-4	0.65939	0.0011	0.27946
0.00179	6.38145	0.002	3.97389	9.20526E-4	0.66071	0.0011	0.28023
0.00179	6.38755	0.002	3.97562	9.20526E-4	0.66115	0.0011	0.28101
0.00179	6.39364	0.002	3.9791	9.20526E-4	0.66159	0.0011	0.28101
0.00179	6.40178	0.002	3.98605	9.20526E-4	0.66379	0.0011	0.28101
0.00179	6.40788	0.002	3.98779	9.20526E-4	0.66423	0.0011	0.28101
0.00179	6.41398	0.002	3.99299	9.20526E-4	0.66598	0.0011	0.28256
0.00179	6.42008	0.002	3.99821	9.20526E-4	0.66818	0.0011	0.28256
0.00179	6.42212	0.002	4.00515	9.20526E-4	0.66906	0.0011	0.28334
0.00179	6.42618	0.002	4.01036	9.20526E-4	0.66994	0.0011	0.28334
0.00179	6.43635	0.002	4.01558	9.20526E-4	0.67126	0.0011	0.28256
0.00179	6.44651	0.002	4.02252	9.20526E-4	0.67345	0.0011	0.28566
0.00179	6.45871	0.002	4.02427	9.20526E-4	0.67477	0.0011	0.28566
0.00179	6.46278	0.002	4.02949	9.20526E-4	0.67873	0.0011	0.28566
0.00179	6.47701	0.002	4.03817	9.20526E-4	0.68092	0.0011	0.28876
0.00179	6.48515	0.002	4.04859	9.20526E-4	0.68092	0.0011	0.28876
0.00179	6.49735	0.002	4.05727	9.55196E-4	0.68488	0.0011	0.28876
0.00179	6.50344	0.002	4.06248	9.55196E-4	0.68664	0.0011	0.29031
0.00179	6.51768	0.002	4.07464	9.55196E-4	0.68927	0.0011	0.29187
0.00179	6.53597	0.002	4.08507	9.55196E-4	0.69191	0.0011	0.29187
0.00179	6.54411	0.002	4.0955	9.55196E-4	0.69235	0.0011	0.29341
0.00179	6.56241	0.002	4.10244	9.55196E-4	0.69235	0.0011	0.29497
0.00179	6.59087	0.002	4.11635	9.55196E-4	0.69411	0.0011	0.29497
0.00179	6.62137	0.002	4.13023	9.55196E-4	0.69543	0.0011	0.29884
0.00185	6.63764	0.00207	4.1372	9.55196E-4	0.69587	0.00116	0.3004
0.00185	6.64374	0.00207	4.15282	9.55196E-4	0.69718	0.00116	0.3004
0.00185	6.65594	0.00207	4.16846	9.55196E-4	0.69894	0.00116	0.29962
0.00185	6.66611	0.00207	4.17888	9.55196E-4	0.69894	0.00116	0.3004
0.00185	6.67017	0.00207	4.18236	9.55196E-4	0.70114	0.00116	0.3004
0.00185	6.67423	0.00207	4.18756	9.55196E-4	0.70158	0.00116	0.30272
0.00185	6.68237	0.00207	4.19452	9.55196E-4	0.7029	0.00116	0.30194
0.00185	6.6905	0.00207	4.20147	9.55196E-4	0.70334	0.00116	0.30194
0.00185	6.69253	0.00207	4.20841	9.55196E-4	0.70377	0.00116	0.3035
0.00185	6.7027	0.00207	4.21015	9.55196E-4	0.70553	0.00116	0.30505
0.00185	6.70677	0.00207	4.2171	9.55196E-4	0.70641	0.00116	0.30505
0.00185	6.71287	0.00207	4.22057	9.55196E-4	0.70817	0.00116	0.30505
0.00185	6.71693	0.00207	4.22579	9.55196E-4	0.70993	0.00116	0.30582
0.00185	6.7271	0.00207	4.23274	9.55196E-4	0.71168	0.00116	0.30582
0.00185	6.73726	0.00207	4.23794	9.55196E-4	0.713	0.00116	0.3066
0.00185	6.74337	0.00207	4.24489	9.55196E-4	0.71564	0.00116	0.3066
0.00185	6.75354	0.00207	4.24836	9.55196E-4	0.71696	0.00116	0.30737
0.00185	6.7576	0.00207	4.25532	9.55196E-4	0.71915	0.00116	0.30815
0.00185	6.76574	0.00207	4.26401	9.55196E-4	0.72091	0.00116	0.31125
0.00185	6.7698	0.00207	4.27095	9.55196E-4	0.72179	0.00116	0.31125
0.00185	6.782	0.00207	4.27964	9.55196E-4	0.72443	0.00116	0.31047
0.00185	6.79421	0.00207	4.28484	9.55196E-4	0.72619	0.00116	0.31047
0.00185	6.81047	0.00207	4.29353	9.55196E-4	0.7297	0.00116	0.31047
0.00185	6.82469	0.00207	4.29875	9.55196E-4	0.73278	0.00116	0.3128
0.00185	6.83283	0.00207	4.31092	9.89866E-4	0.73497	0.00116	0.3128
0.00185	6.86536	0.00207	4.32134	9.89866E-4	0.73849	0.00116	0.3128
0.00185	6.8796	0.00207	4.33522	9.89866E-4	0.74025	0.00116	0.31358
0.00185	6.89789	0.00207	4.34913	9.89866E-4	0.74332	0.00116	0.31435
0.00185	6.92636	0.00207	4.35608	9.89866E-4	0.74508	0.00116	0.31513
0.00192	6.9345	0.00207	4.36999	9.89866E-4	0.74684	0.00116	0.31745
0.00192	6.95076	0.00207	4.38388	9.89866E-4	0.74903	0.00116	0.31745
0.00192	6.96092	0.00215	4.39951	9.89866E-4	0.74991	0.00116	0.31745
0.00192	6.97109	0.00215	4.42209	9.89866E-4	0.75211	0.00116	0.31823
0.00192	6.97923	0.00215	4.43426	9.89866E-4	0.75255	0.00116	0.31901
0.00192	6.98736	0.00215	4.44294	9.89866E-4	0.75343	0.00116	0.31978
0.00192	6.99143	0.00215	4.44816	9.89866E-4	0.75475	0.00116	0.32133
0.00192	6.99549	0.00215	4.45336	9.89866E-4	0.75607	0.00116	0.32133
0.00192	7.00363	0.00215	4.46031	9.89866E-4	0.75782	0.00116	0.32133
0.00192	7.01175	0.00215	4.46727	9.89866E-4	0.7587	0.00116	0.32366
0.00192	7.01786	0.00215	4.47074	9.89866E-4	0.76046	0.00116	0.32366
0.00192	7.02193	0.00215	4.47595	9.89866E-4	0.76266	0.00116	0.32443
0.00192	7.03006	0.00215	4.48464	9.89866E-4	0.76354	0.00116	0.32754
0.00192	7.03615	0.00215	4.49159	9.89866E-4	0.76441	0.00116	0.32831
0.00192	7.04226	0.00215	4.49853	9.89866E-4	0.76705	0.00116	0.32831
0.00192	7.04632	0.00215	4.50201	9.89866E-4	0.76837	0.00121	0.33141
0.00192	7.06056	0.00215	4.5055	9.89866E-4	0.76969	0.00121	0.33296
0.00192	7.07072	0.00215	4.51418	9.89866E-4	0.77188	0.00121	0.33296
0.00192	7.08292	0.00215	4.51764	9.89866E-4	0.77408	0.00121	0.33606
0.00192	7.08902	0.00215	4.52634	9.89866E-4	0.77408	0.00121	0.33684
0.00192	7.09918	0.00215	4.53676	9.89866E-4	0.77804	0.00121	0.33684
0.00192	7.11342	0.00215	4.54544	9.89866E-4	0.78067	0.00121	0.33839
0.00192	7.12765	0.00215	4.54892	0.00102	0.78419	0.00121	0.33839
0.00192	7.13579	0.00215	4.55761	0.00102	0.78638	0.00121	0.33917
0.00192	7.15205	0.00215	4.57323	0.00102	0.78946	0.00121	0.33994
0.00192	7.17035	0.00215	4.58714	0.00102	0.79078	0.00121	0.34072
0.00192	7.17849	0.00215	4.61146	0.00102	0.79254	0.00121	0.33994
0.00192	7.20897	0.00215	4.6184	0.00102	0.79341	0.00121	0.34072
0.00192	7.23948	0.00215	4.63056	0.00102	0.79341	0.00121	0.34072
0.00192	7.25575	0.00215	4.63752	0.00102	0.79473	0.00121	0.34149
0.00192	7.27812	0.00221	4.65316	0.00102	0.79561	0.00121	0.34304
0.00198	7.29438	0.00221	4.67748	0.00102	0.79561	0.00121	0.34382
0.00198	7.32488	0.00221	4.68791	0.00102	0.79781	0.00121	0.34382
0.00198	7.33707	0.00221	4.69658	0.00102	0.79913	0.00121	0.34382
0.00198	7.34928	0.00221	4.7018	0.00102	0.80045	0.00121	0.34459
0.00198	7.35944	0.00221	4.70875	0.00102	0.80132	0.00121	0.34459
0.00198	7.36555	0.00221	4.71395	0.00102	0.80264	0.00121	0.34537
0.00198	7.36961	0.00221	4.7157	0.00102	0.80308	0.00121	0.34537
0.00198	7.37774	0.00221	4.72092	0.00102	0.8044	0.00121	0.34537
0.00198	7.38791	0.00221	4.72438	0.00102	0.80528	0.00121	0.34692
0.00198	7.39604	0.00221	4.7348	0.00102	0.80704	0.00121	0.34769
0.00198	7.40214	0.00221	4.73654	0.00102	0.80879	0.00121	0.34769
0.00198	7.40418	0.00221	4.74349	0.00102	0.81055	0.00121	0.35157
0.00198	7.41231	0.00221	4.75218	0.00102	0.81319	0.00121	0.35157
0.00198	7.42044	0.00221	4.75739	0.00102	0.81407	0.00121	0.35157
0.00198	7.4306	0.00221	4.76434	0.00102	0.81626	0.00121	0.3539
0.00198	7.44078	0.00221	4.76781	0.00102	0.8189	0.00121	0.35467
0.00198	7.44484	0.00221	4.77476	0.00102	0.8211	0.00121	0.35467
0.00198	7.45907	0.00221	4.78171	0.00106	0.82329	0.00121	0.35622
0.00198	7.46516	0.00221	4.79213	0.00106	0.82505	0.00121	0.35778
0.00198	7.47941	0.00221	4.79735	0.00106	0.82769	0.00121	0.35855
0.00198	7.49364	0.00221	4.80951	0.00106	0.82813	0.00121	0.36088
0.00198	7.50991	0.00221	4.82166	0.00106	0.83032	0.00121	0.36243
0.00198	7.53024	0.00221	4.82862	0.00106	0.83208	0.00121	0.36243
0.00198	7.5465	0.00221	4.84251	0.00106	0.83296	0.00127	0.36631
0.00198	7.56278	0.00221	4.85641	0.00106	0.83384	0.00127	0.36631
0.00198	7.58107	0.00221	4.87031	0.00106	0.83428	0.00127	0.36631
0.00198	7.6075	0.00229	4.88942	0.00106	0.8356	0.00127	0.36863
0.00205	7.61767	0.00229	4.90158	0.00106	0.83648	0.00127	0.37018
0.00205	7.63393	0.00229	4.912	0.00106	0.83692	0.00127	0.37018
0.00205	7.64613	0.00229	4.91895	0.00106	0.83779	0.00127	0.37173
0.00205	7.65223	0.00229	4.92591	0.00106	0.83867	0.00127	0.37251
0.00205	7.6624	0.00229	4.92764	0.00106	0.83911	0.00127	0.37173
0.00205	7.67257	0.00229	4.93459	0.00106	0.83955	0.00127	0.37251
0.00205	7.67663	0.00229	4.9398	0.00106	0.84043	0.00127	0.37251
0.00205	7.6807	0.00229	4.94153	0.00106	0.84219	0.00127	0.37251
0.00205	7.68883	0.00229	4.94502	0.00106	0.84351	0.00127	0.37406
0.00205	7.69697	0.00229	4.95371	0.00106	0.84483	0.00127	0.37406
0.00205	7.7051	0.00229	4.96065	0.00106	0.84614	0.00127	0.37483
0.00205	7.70917	0.00229	4.96238	0.00106	0.8479	0.00127	0.37483
0.00205	7.71526	0.00229	4.96934	0.00106	0.8501	0.00127	0.37561
0.00205	7.77422	0.00229	4.97455	0.00106	0.85273	0.00127	0.37561
0.00205	7.7783	0.00229	4.9815	0.00106	0.85317	0.00127	0.37871
0.00205	7.83929	0.00229	4.9867	0.00106	0.85537	0.00127	0.37871
0.00205	7.85353	0.00229	4.99019	0.00106	0.85801	0.00127	0.37794
0.00205	7.86573	0.00229	4.99886	0.00106	0.85933	0.00127	0.38026
0.00205	7.87995	0.00229	5.00582	0.00106	0.86196	0.00127	0.38026
0.00205	7.88606	0.00229	5.01104	0.00106	0.8646	0.00127	0.38026
0.00205	7.90231	0.00229	5.01972	0.00109	0.86811	0.00127	0.38104
0.00205	7.91249	0.00229	5.03014	0.00109	0.86987	0.00127	0.38181
0.00205	7.92876	0.00229	5.0423	0.00109	0.87295	0.00127	0.38181
0.00205	7.94502	0.00229	5.04751	0.00109	0.87514	0.00127	0.38491
0.00205	7.95518	0.00229	5.05967	0.00109	0.87734	0.00127	0.38491
0.00205	7.97145	0.00229	5.07009	0.00109	0.87822	0.00127	0.38491
0.00205	7.99179	0.00229	5.08226	0.00109	0.8791	0.00127	0.38724
0.00205	8.01008	0.00229	5.08921	0.00109	0.88042	0.00127	0.38802
0.00205	8.04058	0.00229	5.11526	0.00109	0.88086	0.00127	0.38802
0.00212	8.07108	0.00236	5.12916	0.00109	0.8813	0.00127	0.38879
0.00212	8.08532	0.00236	5.14479	0.00109	0.88218	0.00127	0.39034
0.00212	8.09142	0.00236	5.15001	0.00109	0.88218	0.00127	0.39034
0.00212	8.09954	0.00236	5.16392	0.00109	0.88349	0.00127	0.39112
0.00212	8.10768	0.00236	5.17259	0.00109	0.88393	0.00127	0.39112
0.00212	8.11378	0.00236	5.17781	0.00109	0.88525	0.00127	0.39189
0.00212	8.11785	0.00236	5.18476	0.00109	0.88657	0.00127	0.39344
0.00212	8.12802	0.00236	5.19171	0.00109	0.88833	0.00127	0.39499
0.00212	8.13412	0.00236	5.19518	0.00109	0.88921	0.00127	0.39499
0.00212	8.13614	0.00236	5.20039	0.00109	0.89096	0.00127	0.39887
0.00212	8.14225	0.00236	5.20212	0.00109	0.89228	0.00127	0.40042
0.00212	8.15039	0.00236	5.20907	0.00109	0.89316	0.00127	0.4012
0.00212	8.1585	0.00236	5.21255	0.00109	0.89536	0.00127	0.40275
0.00212	8.16258	0.00236	5.2195	0.00109	0.898	0.00132	0.40352
0.00212	8.17071	0.00236	5.22297	0.00109	0.89975	0.00132	0.40352
0.00212	8.17884	0.00236	5.2282	0.00109	0.90107	0.00132	0.40585
0.00212	8.18901	0.00236	5.23514	0.00109	0.90239	0.00132	0.4074
0.00212	8.19715	0.00236	5.23861	0.00109	0.9059	0.00132	0.40818
0.00212	8.20325	0.00236	5.2473	0.00109	0.90678	0.00132	0.40973
0.00212	8.21748	0.00236	5.25425	0.00109	0.90898	0.00132	0.4105
0.00212	8.22967	0.00236	5.26467	0.00109	0.9103	0.00132	0.4105
0.00212	8.23781	0.00236	5.27336	0.00109	0.91338	0.00132	0.4105
0.00212	8.25001	0.00236	5.2803	0.00109	0.91469	0.00132	0.41205
0.00212	8.26831	0.00236	5.29247	0.00109	0.91821	0.00132	0.41205
0.00212	8.2866	0.00236	5.30463	0.00109	0.92041	0.00132	0.41283
0.00212	8.29474	0.00236	5.31158	0.00113	0.92392	0.00132	0.41205
0.00212	8.31304	0.00236	5.32721	0.00113	0.92744	0.00132	0.41283
0.00212	8.34355	0.00236	5.34285	0.00113	0.93359	0.00132	0.41205
0.00212	8.36387	0.00236	5.35849	0.00113	0.93535	0.00132	0.41438
0.00218	8.39437	0.00236	5.36543	0.00113	0.93754	0.00132	0.41438
0.00218	8.4025	0.00236	5.38975	0.00113	0.94018	0.00132	0.41593
0.00218	8.41877	0.00244	5.40538	0.00113	0.9415	0.00132	0.4167
0.00218	8.42487	0.00244	5.43145	0.00113	0.94369	0.00132	0.4167
0.00218	8.433	0.00244	5.44188	0.00113	0.94413	0.00132	0.41593
0.00218	8.44114	0.00244	5.44708	0.00113	0.94633	0.00132	0.41515
0.00218	8.44723	0.00244	5.45403	0.00113	0.94809	0.00132	0.41515
0.00218	8.45536	0.00244	5.46098	0.00113	0.94853	0.00132	0.41748
0.00218	8.45944	0.00244	5.46271	0.00113	0.94985	0.00132	0.41748
0.00218	8.46756	0.00244	5.47141	0.00113	0.95204	0.00132	0.41748
0.00218	8.47367	0.00244	5.47662	0.00113	0.95336	0.00132	0.42136
0.00218	8.4818	0.00244	5.48356	0.00113	0.9538	0.00132	0.42058
0.00218	8.4879	0.00244	5.48705	0.00113	0.95644	0.00132	0.42136
0.00218	8.49197	0.00244	5.49399	0.00113	0.95863	0.00132	0.42291
0.00218	8.5001	0.00244	5.49921	0.00113	0.95863	0.00132	0.42291
0.00218	8.5062	0.00244	5.50441	0.00113	0.96171	0.00132	0.42446
0.00218	8.51433	0.00244	5.50615	0.00113	0.96391	0.00132	0.42833
0.00218	8.5245	0.00244	5.51658	0.00113	0.96479	0.00132	0.42911
0.00218	8.5367	0.00244	5.52525	0.00113	0.9683	0.00132	0.42989
0.00218	8.54889	0.00244	5.53394	0.00113	0.97006	0.00132	0.43144
0.00218	8.55703	0.00244	5.53743	0.00113	0.97314	0.00132	0.43066
0.00218	8.57533	0.00244	5.55132	0.00116	0.97577	0.00132	0.43144
0.00218	8.58754	0.00244	5.56174	0.00116	0.97929	0.00132	0.43221
0.00218	8.6038	0.00244	5.56696	0.00116	0.97929	0.00132	0.43454
0.00218	8.6099	0.00244	5.57912	0.00116	0.985	0.00132	0.43454
0.00218	8.6404	0.00244	5.59301	0.00116	0.9872	0.00132	0.43609
0.00218	8.65463	0.00244	5.60517	0.00116	0.98807	0.00132	0.43609
0.00218	8.67496	0.00244	5.6208	0.00116	0.98983	0.00132	0.43609
0.00218	8.69326	0.00244	5.62776	0.00116	0.99027	0.00138	0.44074
0.00218	8.72375	0.00244	5.65555	0.00116	0.99115	0.00138	0.44307
0.00218	8.75629	0.0025	5.67119	0.00116	0.99203	0.00138	0.44384
0.00218	8.76442	0.0025	5.69551	0.00116	0.99291	0.00138	0.44539
0.00225	8.79695	0.0025	5.70421	0.00116	0.99291	0.00138	0.44539
0.00225	8.81322	0.0025	5.71636	0.00116	0.99467	0.00138	0.44617
0.00225	8.82542	0.0025	5.72331	0.00116	0.99554	0.00138	0.44695
0.00225	8.83762	0.0025	5.73026	0.00116	0.99642	0.00138	0.44772
0.00225	8.84168	0.0025	5.73546	0.00116	0.99774	0.00138	0.44772
0.00225	8.84779	0.0025	5.74416	0.00116	0.9995	0.00138	0.44927
0.00225	8.85795	0.0025	5.74936	0.00116	1.00082	0.00138	0.4485
0.00225	8.86202	0.0025	5.75458	0.00116	1.00126	0.00138	0.4485
0.00225	8.87015	0.0025	5.75805	0.00116	1.00345	0.00138	0.44927
0.00225	8.87829	0.0025	5.76326	0.00116	1.00521	0.00138	0.4485
0.00225	8.88845	0.0025	5.77021	0.00116	1.00741	0.00138	0.4485
0.00225	8.89455	0.0025	5.7789	0.00116	1.00829	0.00138	0.45082
0.00225	8.90065	0.0025	5.78238	0.00116	1.01136	0.00138	0.4516
0.00225	8.90675	0.0025	5.79107	0.00116	1.014	0.00138	0.4516
0.00225	8.91896	0.0025	5.79975	0.00116	1.01532	0.00138	0.45082
0.00225	8.93318	0.0025	5.80496	0.00116	1.01752	0.00138	0.45237
0.00225	8.93725	0.0025	5.81192	0.00116	1.02015	0.00138	0.45315
0.00225	8.94944	0.0025	5.82234	0.00116	1.02279	0.00138	0.4547
0.00225	8.95961	0.0025	5.83102	0.0012	1.02674	0.00138	0.45547
0.00225	8.96774	0.0025	5.83796	0.0012	1.02762	0.00138	0.45547
0.00225	8.98604	0.0025	5.84839	0.0012	1.03026	0.00138	0.4547
0.00225	9.0023	0.0025	5.86229	0.0012	1.03289	0.00138	0.4547
0.00225	9.01858	0.0025	5.87619	0.0012	1.03421	0.00138	0.45547
0.00225	9.03891	0.0025	5.90224	0.0012	1.03509	0.00138	0.45547
0.00225	9.05721	0.0025	5.9092	0.0012	1.03597	0.00138	0.45625
0.00225	9.08974	0.00258	5.92308	0.0012	1.03685	0.00138	0.45703
0.00225	9.11821	0.00258	5.93178	0.0012	1.03685	0.00138	0.4578
0.0023	9.12634	0.00258	5.94568	0.0012	1.03817	0.00138	0.45857
0.0023	9.14464	0.00258	5.95436	0.0012	1.03949	0.00138	0.45935
0.0023	9.15684	0.00258	5.96479	0.0012	1.03992	0.00138	0.4609
0.0023	9.16497	0.00258	5.97347	0.0012	1.04036	0.00138	0.46246
0.0023	9.17107	0.00258	5.97695	0.0012	1.04168	0.00138	0.46246
0.0023	9.17717	0.00258	5.98564	0.0012	1.04256	0.00138	0.46478
0.0023	9.18326	0.00258	5.9891	0.0012	1.04476	0.00138	0.4671
0.0023	9.18531	0.00258	5.99432	0.0012	1.04652	0.00138	0.4671
0.0023	9.19547	0.00258	5.99953	0.0012	1.04739	0.00138	0.46866
0.0023	9.20563	0.00258	6.00126	0.0012	1.04915	0.00138	0.46866
0.0023	9.2158	0.00258	6.00822	0.0012	1.05003	0.00138	0.46788
0.0023	9.22393	0.00258	6.01169	0.0012	1.05179	0.00138	0.47098
0.0023	9.22801	0.00258	6.01864	0.0012	1.05267	0.00138	0.47176
0.0023	9.23613	0.00258	6.0256	0.0012	1.05618	0.00138	0.47253
0.0023	9.2463	0.00258	6.03254	0.0012	1.05882	0.00138	0.47563
0.0023	9.25443	0.00258	6.03949	0.0012	1.06014	0.00143	0.47641
0.0023	9.25849	0.00258	6.04297	0.0012	1.06233	0.00143	0.47641
0.0023	9.26867	0.00258	6.05164	0.0012	1.06541	0.00143	0.47874
0.0023	9.2768	0.00258	6.06034	0.0012	1.06805	0.00143	0.48106
0.0023	9.28494	0.00258	6.0725	0.0012	1.06937	0.00143	0.48106
0.0023	9.3012	0.00258	6.07771	0.0012	1.07244	0.00143	0.48106
0.0023	9.3134	0.00258	6.08639	0.00123	1.07596	0.00143	0.48184
0.0023	9.34186	0.00258	6.09681	0.00123	1.07771	0.00143	0.48106
0.0023	9.35813	0.00258	6.10377	0.00123	1.08167	0.00143	0.48184
0.0023	9.36627	0.00258	6.1194	0.00123	1.08299	0.00143	0.48417
0.0023	9.38456	0.00258	6.13331	0.00123	1.0865	0.00143	0.48417
0.0023	9.40287	0.00258	6.15936	0.00123	1.08826	0.00143	0.48417
0.0023	9.43743	0.00258	6.16631	0.00123	1.0887	0.00143	0.48339
0.0023	9.44556	0.00265	6.18021	0.00123	1.09002	0.00143	0.48339
0.00238	9.46386	0.00265	6.20452	0.00123	1.09222	0.00143	0.48494
0.00238	9.48216	0.00265	6.21669	0.00123	1.09353	0.00143	0.48571
0.00238	9.4903	0.00265	6.22364	0.00123	1.09397	0.00143	0.48571
0.00238	9.50452	0.00265	6.22711	0.00123	1.09485	0.00143	0.48882
0.00238	9.51468	0.00265	6.23406	0.00123	1.09617	0.00143	0.48882
0.00238	9.52689	0.00265	6.2358	0.00123	1.09705	0.00143	0.48882
0.00238	9.53299	0.00265	6.24102	0.00123	1.09837	0.00143	0.49114
0.00238	9.53706	0.00265	6.24621	0.00123	1.10013	0.00143	0.49037
0.00238	9.54519	0.00265	6.25318	0.00123	1.10144	0.00143	0.49114
0.00238	9.55129	0.00265	6.26012	0.00123	1.10232	0.00143	0.49347
0.00238	9.56145	0.00265	6.2636	0.00123	1.10408	0.00143	0.4927
0.00238	9.56552	0.00265	6.27055	0.00123	1.10584	0.00143	0.4927
0.00238	9.56959	0.00265	6.27576	0.00123	1.10803	0.00143	0.49424
0.00238	9.57976	0.00265	6.2827	0.00123	1.11067	0.00143	0.49424
0.00238	9.58585	0.00265	6.28965	0.00123	1.11199	0.00143	0.49424
0.00238	9.59602	0.00265	6.29313	0.00123	1.11463	0.00143	0.49657
0.00238	9.60619	0.00265	6.30181	0.00123	1.11594	0.00143	0.49657
0.00238	9.62042	0.00265	6.30529	0.00123	1.11858	0.00143	0.49734
0.00238	9.62652	0.00265	6.31572	0.00123	1.12122	0.00143	0.4989
0.00238	9.63668	0.00265	6.32614	0.00123	1.12385	0.00143	0.502
0.00238	9.65092	0.00265	6.33831	0.00123	1.12737	0.00143	0.502
0.00238	9.66719	0.00265	6.34698	0.00123	1.12913	0.00143	0.502
0.00238	9.68345	0.00265	6.3522	0.00123	1.13528	0.00143	0.502
0.00238	9.69158	0.00265	6.3661	0.00123	1.13835	0.00143	0.502
0.00238	9.72411	0.00265	6.37825	0.00127	1.14451	0.00143	0.50355
0.00238	9.73225	0.00265	6.3939	0.00127	1.14758	0.00143	0.50355
0.00238	9.74649	0.00265	6.41127	0.00127	1.14934	0.00143	0.50355
0.00238	9.76681	0.00265	6.41821	0.00127	1.15242	0.00143	0.5082
0.00238	9.79732	0.00265	6.45469	0.00127	1.15373	0.00143	0.50898
0.00245	9.82782	0.00265	6.46165	0.00127	1.15593	0.00143	0.50898
0.00245	9.83798	0.00273	6.47727	0.00127	1.15725	0.00143	0.51208
0.00245	9.85221	0.00273	6.50335	0.00127	1.15901	0.00143	0.51518
0.00245	9.86238	0.00273	6.52419	0.00127	1.1612	0.00143	0.51518
0.00245	9.87051	0.00273	6.53114	0.00127	1.16208	0.00143	0.51751
0.00245	9.87458	0.00273	6.53461	0.00127	1.1634	0.00143	0.51828
0.00245	9.88271	0.00273	6.65969	0.00127	1.16472	0.00143	0.51828
0.00245	9.89085	0.00273	6.66143	0.00127	1.16648	0.00149	0.52604
0.00245	9.89491	0.00273	6.66317	0.00127	1.16867	0.00149	0.52604
0.00245	9.90305	0.00273	6.6649	0.00127	1.16911	0.00149	0.52681
0.00245	9.91321	0.00273	6.67359	0.00127	1.17087	0.00149	0.52759
0.00245	9.92338	0.00273	6.6788	0.00127	1.17175	0.00149	0.52836
0.00245	9.93151	0.00273	6.68053	0.00127	1.17439	0.00149	0.52836
0.00245	9.93558	0.00273	6.68923	0.00127	1.17658	0.00149	0.52681
0.00245	9.94777	0.00273	6.69618	0.00127	1.17834	0.00149	0.52681
0.00245	9.95794	0.00273	6.70138	0.00127	1.18098	0.00149	0.52681
0.00245	9.96811	0.00273	6.70486	0.00127	1.18273	0.00149	0.52914
0.00245	9.97421	0.00273	6.71528	0.00127	1.18449	0.00149	0.52991
0.00245	9.98641	0.00273	6.72397	0.00127	1.18889	0.00149	0.52914
0.00245	10.0027	0.00273	6.7344	0.00127	1.19196	0.00149	0.53069
0.00245	10.0067	0.00273	6.74656	0.0013	1.19372	0.00149	0.53069
0.00245	10.0169	0.00273	6.7535	0.0013	1.19767	0.00149	0.53069
0.00245	10.0474	0.00273	6.76566	0.0013	1.19943	0.00149	0.53224
0.00245	10.0616	0.00273	6.77261	0.0013	1.20119	0.00149	0.53224
0.00245	10.0698	0.00273	6.78651	0.0013	1.2069	0.00149	0.53301
0.00245	10.0881	0.00273	6.79867	0.0013	1.20778	0.00149	0.53379
0.00245	10.1165	0.00273	6.82647	0.0013	1.20822	0.00149	0.53457
0.00245	10.145	0.00273	6.84211	0.0013	1.20866	0.00149	0.53457
0.00245	10.1755	0.00273	6.84906	0.0013	1.21042	0.00149	0.53689
0.00245	10.1857	0.00273	6.87685	0.0013	1.2113	0.00149	0.53767
0.00245	10.204	0.0028	6.90291	0.0013	1.21305	0.00149	0.53767
0.00251	10.2284	0.0028	6.91681	0.0013	1.21393	0.00149	0.54077
0.00251	10.2589	0.0028	6.93071	0.0013	1.21437	0.00149	0.54154
0.00251	10.2751	0.0028	6.93592	0.0013	1.21569	0.00149	0.54232
0.00251	10.2853	0.0028	6.94461	0.0013	1.21657	0.00149	0.54387
0.00251	10.2975	0.0028	6.94807	0.0013	1.21789	0.00149	0.54387
0.00251	10.3016	0.0028	6.95502	0.0013	1.21921	0.00149	0.54387
0.00251	10.3097	0.0028	6.96198	0.0013	1.2214	0.00149	0.54542
0.00251	10.3158	0.0028	6.97066	0.0013	1.2236	0.00149	0.54697
0.00251	10.3219	0.0028	6.97762	0.0013	1.22448	0.00149	0.54697
0.00251	10.3321	0.0028	6.98108	0.0013	1.22624	0.00149	0.55007
0.00251	10.3382	0.0028	6.98978	0.0013	1.22843	0.00149	0.5493
0.00251	10.3443	0.0028	6.99846	0.0013	1.23063	0.00149	0.55007
0.00251	10.3504	0.0028	7.0054	0.0013	1.23327	0.00149	0.55472
0.00251	10.3585	0.0028	7.01062	0.0013	1.23458	0.00149	0.55472
0.00251	10.3687	0.0028	7.01931	0.0013	1.23766	0.00149	0.5555
0.00251	10.3788	0.0028	7.02799	0.0013	1.23942	0.00149	0.55783
0.00251	10.391	0.0028	7.03147	0.0013	1.24205	0.00149	0.55938
0.00251	10.3971	0.0028	7.04016	0.00134	1.24513	0.00149	0.55938
0.00251	10.4134	0.0028	7.05579	0.00134	1.24865	0.00149	0.56636
0.00251	10.4419	0.0028	7.06794	0.00134	1.25216	0.00154	0.56713
0.00251	10.4541	0.0028	7.07491	0.00134	1.25348	0.00154	0.56791
0.00251	10.4622	0.0028	7.0888	0.00134	1.25568	0.00154	0.57178
0.00251	10.4805	0.0028	7.11311	0.00134	1.25699	0.00154	0.57489
0.00251	10.4988	0.0028	7.12354	0.00134	1.25787	0.00154	0.57566
0.00251	10.5069	0.0028	7.13918	0.00134	1.25787	0.00154	0.57799
0.00251	10.5394	0.0028	7.14787	0.00134	1.25875	0.00154	0.57876
0.00251	10.5598	0.00288	7.17393	0.00134	1.26051	0.00154	0.57876
0.00258	10.5923	0.00288	7.19129	0.00134	1.26095	0.00154	0.57954
0.00258	10.6025	0.00288	7.2052	0.00134	1.26227	0.00154	0.58031
0.00258	10.6167	0.00288	7.21388	0.00134	1.26359	0.00154	0.58031
0.00258	10.6289	0.00288	7.21736	0.00134	1.2649	0.00154	0.58031
0.00258	10.6411	0.00288	7.22431	0.00134	1.2649	0.00154	0.58109
0.00258	10.6493	0.00288	7.22778	0.00134	1.26578	0.00154	0.58264
0.00258	10.6533	0.00288	7.233	0.00134	1.2671	0.00154	0.58419
0.00258	10.6594	0.00288	7.23994	0.00134	1.2693	0.00154	0.58419
0.00258	10.6655	0.00288	7.24689	0.00134	1.2715	0.00154	0.58497
0.00258	10.6736	0.00288	7.25558	0.00134	1.27237	0.00154	0.58574
0.00258	10.6838	0.00288	7.25905	0.00134	1.27413	0.00154	0.58652
0.00258	10.692	0.00288	7.26599	0.00134	1.27545	0.00154	0.58652
0.00258	10.7042	0.00288	7.26948	0.00134	1.27809	0.00154	0.58652
0.00258	10.7082	0.00288	7.27642	0.00134	1.27984	0.00154	0.58807
0.00258	10.7163	0.00288	7.28338	0.00134	1.2838	0.00154	0.58807
0.00258	10.7245	0.00288	7.29033	0.00134	1.28688	0.00154	0.59039
0.00258	10.7347	0.00288	7.299	0.00134	1.28688	0.00154	0.59039
0.00258	10.7469	0.00288	7.30249	0.00134	1.29127	0.00154	0.59039
0.00258	10.7529	0.00288	7.31291	0.00134	1.29435	0.00154	0.59195
0.00258	10.7672	0.00288	7.32332	0.00134	1.29698	0.00154	0.59272
0.00258	10.7733	0.00288	7.33375	0.00134	1.30006	0.00154	0.59272
0.00258	10.7895	0.00288	7.34592	0.00137	1.30226	0.00154	0.59505
0.00258	10.8038	0.00288	7.35286	0.00137	1.30401	0.00154	0.59582
0.00258	10.82	0.00288	7.36502	0.00137	1.31148	0.00154	0.59737
0.00258	10.8485	0.00288	7.37196	0.00137	1.3128	0.00154	0.60125
0.00258	10.8566	0.00288	7.39629	0.00137	1.315	0.00154	0.60202
0.00258	10.8749	0.00288	7.41193	0.00137	1.31676	0.00154	0.6028
0.00258	10.9054	0.00288	7.43624	0.00137	1.31764	0.00154	0.60668
0.00258	10.938	0.00295	7.45362	0.00137	1.31807	0.00154	0.60668
0.00264	10.9685	0.00295	7.46057	0.00137	1.31939	0.00154	0.60745
0.00264	10.9766	0.00295	7.48663	0.00137	1.32071	0.0016	0.60978
0.00264	10.9908	0.00295	7.49879	0.00137	1.32115	0.0016	0.61211
0.00264	10.9969	0.00295	7.50921	0.00137	1.32203	0.0016	0.61288
0.00264	11.0071	0.00295	7.51443	0.00137	1.32291	0.0016	0.61366
0.00264	11.0152	0.00295	7.52311	0.00137	1.32467	0.0016	0.61521
0.00264	11.0213	0.00295	7.53179	0.00137	1.32554	0.0016	0.61521
0.00264	11.0254	0.00295	7.53354	0.00137	1.32686	0.0016	0.61831
0.00264	11.0335	0.00295	7.54049	0.00137	1.32906	0.0016	0.61908
0.00264	11.0396	0.00295	7.54743	0.00137	1.33126	0.0016	0.61908
0.00264	11.0478	0.00295	7.55438	0.00137	1.33258	0.0016	0.61986
0.00264	11.0579	0.00295	7.55613	0.00137	1.33345	0.0016	0.61986
0.00264	11.062	0.00295	7.56653	0.00137	1.33609	0.0016	0.61986
0.00264	11.0701	0.00295	7.57523	0.00137	1.33917	0.0016	0.61986
0.00264	11.0803	0.00295	7.58393	0.00137	1.34224	0.0016	0.61908
0.00264	11.0864	0.00295	7.59261	0.00137	1.344	0.0016	0.61908
0.00264	11.0986	0.00295	7.59607	0.00137	1.34664	0.0016	0.61908
0.00264	11.1088	0.00295	7.60303	0.00137	1.34927	0.0016	0.62063
0.00264	11.121	0.00295	7.61519	0.00137	1.35103	0.0016	0.62063
0.00264	11.1271	0.00295	7.6204	0.00137	1.35455	0.0016	0.62141
0.00264	11.1352	0.00295	7.63256	0.00137	1.35938	0.0016	0.62141
0.00264	11.1494	0.00295	7.64299	0.00137	1.36377	0.0016	0.62141
0.00264	11.1657	0.00295	7.6673	0.00137	1.36553	0.0016	0.62296
0.00264	11.1799	0.00295	7.67252	0.00141	1.36905	0.0016	0.62451
0.00264	11.1901	0.00295	7.68294	0.00141	1.373	0.0016	0.62451
0.00264	11.2226	0.00295	7.70726	0.00141	1.38003	0.0016	0.62451
0.00264	11.2308	0.00295	7.71942	0.00141	1.38223	0.0016	0.62606
0.00264	11.2633	0.00295	7.74896	0.00141	1.38355	0.0016	0.62606
0.00264	11.2938	0.00295	7.75591	0.00141	1.38574	0.0016	0.62684
0.00271	11.3101	0.00295	7.7698	0.00141	1.38794	0.0016	0.62762
0.00271	11.3406	0.00303	7.79413	0.00141	1.38838	0.0016	0.62762
0.00271	11.3467	0.00303	7.80281	0.00141	1.38926	0.0016	0.62916
0.00271	11.3589	0.00303	7.83061	0.00141	1.39058	0.0016	0.62994
0.00271	11.369	0.00303	7.84103	0.00141	1.39233	0.0016	0.62994
0.00271	11.3772	0.00303	7.84798	0.00141	1.39321	0.0016	0.63226
0.00271	11.3873	0.00303	7.8532	0.00141	1.39453	0.0016	0.63304
0.00271	11.3914	0.00303	7.86362	0.00141	1.39761	0.0016	0.63459
0.00271	11.3975	0.00303	7.87056	0.00141	1.39937	0.0016	0.63692
0.00271	11.3995	0.00303	7.87751	0.00141	1.39937	0.0016	0.63769
0.00271	11.4056	0.00303	7.88099	0.00141	1.40376	0.0016	0.63769
0.00271	11.4178	0.00303	7.88967	0.00141	1.40464	0.0016	0.63925
0.00271	11.428	0.00303	7.89664	0.00141	1.40552	0.0016	0.64157
0.00271	11.4382	0.00303	7.90531	0.00141	1.40815	0.0016	0.64157
0.00271	11.4402	0.00303	7.91052	0.00141	1.41123	0.0016	0.64312
0.00271	11.4524	0.00303	7.92094	0.00141	1.4143	0.0016	0.64467
0.00271	11.4605	0.00303	7.92789	0.00141	1.41782	0.0016	0.64467
0.00271	11.4687	0.00303	7.93311	0.00141	1.41958	0.0016	0.64622
0.00271	11.4768	0.00303	7.94353	0.00141	1.42265	0.0016	0.647
0.00271	11.489	0.00303	7.95742	0.00141	1.42573	0.0016	0.64933
0.00271	11.5012	0.00303	7.96785	0.00141	1.42968	0.00165	0.6532
0.00271	11.5114	0.00303	7.9835	0.00144	1.42968	0.00165	0.65475
0.00271	11.5276	0.00303	7.99044	0.00144	1.43715	0.00165	0.6563
0.00271	11.5439	0.00303	8.00435	0.00144	1.44067	0.00165	0.65708
0.00271	11.5744	0.00303	8.01997	0.00144	1.44155	0.00165	0.6563
0.00271	11.5825	0.00303	8.04603	0.00144	1.44331	0.00165	0.6563
0.00271	11.5968	0.00303	8.05298	0.00144	1.44506	0.00165	0.65708
0.00271	11.6293	0.00303	8.06862	0.00144	1.44594	0.00165	0.65708
0.00271	11.6577	0.00303	8.10509	0.00144	1.44682	0.00165	0.65708
0.00271	11.6923	0.00303	8.11379	0.00144	1.44858	0.00165	0.65863
0.00271	11.7004	0.0031	8.12942	0.00144	1.4499	0.00165	0.65863
0.00271	11.733	0.0031	8.15374	0.00144	1.45078	0.00165	0.6594
0.00278	11.7675	0.0031	8.16938	0.00144	1.45209	0.00165	0.66173
0.00278	11.7736	0.0031	8.18153	0.00144	1.45253	0.00165	0.66096
0.00278	11.7879	0.0031	8.18849	0.00144	1.45429	0.00165	0.66096
0.00278	11.798	0.0031	8.19892	0.00144	1.45561	0.00165	0.6625
0.00278	11.8102	0.0031	8.20586	0.00144	1.45605	0.00165	0.66328
0.00278	11.8123	0.0031	8.2128	0.00144	1.45825	0.00165	0.66406
0.00278	11.8224	0.0031	8.21628	0.00144	1.45956	0.00165	0.66406
0.00278	11.8326	0.0031	8.22322	0.00144	1.46132	0.00165	0.66406
0.00278	11.8407	0.0031	8.23192	0.00144	1.46264	0.00165	0.66483
0.00278	11.8468	0.0031	8.2354	0.00144	1.46528	0.00165	0.66793
0.00278	11.8509	0.0031	8.24407	0.00144	1.46879	0.00165	0.66793
0.00278	11.8611	0.0031	8.2545	0.00144	1.47143	0.00165	0.66871
0.00278	11.8692	0.0031	8.26319	0.00144	1.47494	0.00165	0.66871
0.00278	11.8712	0.0031	8.26666	0.00144	1.47626	0.00165	0.66949
0.00278	11.8834	0.0031	8.27882	0.00144	1.48066	0.00165	0.67026
0.00278	11.8916	0.0031	8.28924	0.00144	1.48373	0.00165	0.67336
0.00278	11.8997	0.0031	8.29967	0.00148	1.48593	0.00165	0.67336
0.00278	11.9058	0.0031	8.30663	0.00148	1.48901	0.00165	0.67414
0.00278	11.9119	0.0031	8.32226	0.00148	1.49252	0.00165	0.67491
0.00278	11.9058	0.0031	8.33268	0.00148	1.4956	0.00165	0.67569
0.00278	11.8895	0.0031	8.34831	0.00148	1.49691	0.00165	0.67569
0.00278	11.8692	0.0031	8.357	0.00148	1.49911	0.00165	0.67957
0.00284	11.8611	0.0031	8.3709	0.00148	1.49999	0.00165	0.67879
0.00284	11.8529	0.0031	8.39695	0.00148	1.50131	0.00165	0.67879
0.00284	11.8489	0.0031	8.42303	0.00148	1.50175	0.00165	0.68344
0.00284	11.8448	0.00318	8.4317	0.00148	1.50263	0.00165	0.68267
0.00284	11.8387	0.00318	8.45777	0.00148	1.50395	0.00165	0.68344
0.00284	11.8346	0.00318	8.46993	0.00148	1.50482	0.00165	0.68577
0.00284	11.8346	0.00318	8.47861	0.00148	1.50526	0.00165	0.6881
0.00284	11.8346	0.00318	8.48556	0.00148	1.50746	0.00165	0.6881
0.00284	11.8428	0.00318	8.49424	0.00148	1.50834	0.00165	0.6912
0.00284	11.8489	0.00318	8.50293	0.00148	1.50834	0.00165	0.69275
0.00284	11.8529	0.00318	8.5064	0.00148	1.51054	0.00165	0.69275
0.00284	11.857	0.00318	8.51335	0.00148	1.51229	0.00171	0.69817
0.00284	11.8651	0.00318	8.52031	0.00148	1.51405	0.00171	0.7005
0.00284	11.8733	0.00318	8.52725	0.00148	1.51669	0.00171	0.7005
0.00284	11.8753	0.00318	8.5342	0.00148	1.51801	0.00171	0.7036
0.00284	11.8814	0.00318	8.53941	0.00148	1.51889	0.00171	0.70438
0.00284	11.8855	0.00318	8.54636	0.00148	1.5246	0.00171	0.70438
0.00284	11.8936	0.00318	8.55332	0.00148	1.52548	0.00171	0.70515
0.00284	11.8997	0.00318	8.56199	0.00148	1.5268	0.00171	0.70515
0.00284	11.9058	0.00318	8.56721	0.00148	1.52987	0.00171	0.70515
0.00284	11.9139	0.00318	8.57589	0.00148	1.53295	0.00171	0.70748
0.00284	11.9241	0.00318	8.58458	0.00148	1.53471	0.00171	0.70826
0.00284	11.9363	0.00318	8.59152	0.00148	1.54086	0.00171	0.70826
0.00284	11.9424	0.00318	8.60195	0.00148	1.54261	0.00171	0.70748
0.00284	11.9546	0.00318	8.61237	0.00148	1.54657	0.00171	0.70826
0.00284	11.9709	0.00318	8.62802	0.00151	1.55008	0.00171	0.70903
0.00284	11.977	0.00318	8.64191	0.00151	1.55492	0.00171	0.70981
0.00284	11.9932	0.00318	8.64885	0.00151	1.55799	0.00171	0.70981
0.00284	12.0237	0.00318	8.67665	0.00151	1.55975	0.00171	0.70981
0.00284	12.0359	0.00318	8.68881	0.00151	1.56107	0.00171	0.71058
0.00291	12.0461	0.00318	8.70446	0.00151	1.56195	0.00171	0.71136
0.00291	12.0746	0.00318	8.7114	0.00151	1.56371	0.00171	0.71136
0.00291	12.0847	0.00318	8.72877	0.00151	1.56502	0.00171	0.71136
0.00291	12.0949	0.00325	8.75831	0.00151	1.56634	0.00171	0.71213
0.00291	12.103	0.00325	8.77742	0.00151	1.56722	0.00171	0.71213
0.00291	12.1091	0.00325	8.79479	0.00151	1.5681	0.00171	0.71291
0.00291	12.1193	0.00325	8.80521	0.00151	1.5681	0.00171	0.71368
0.00291	12.1254	0.00325	8.81737	0.00151	1.57118	0.00171	0.71368
0.00291	12.1295	0.00325	8.82085	0.00151	1.57205	0.00171	0.71678
0.00291	12.1376	0.00325	8.82953	0.00151	1.57293	0.00171	0.71756
0.00291	12.1478	0.00325	8.83475	0.00151	1.57557	0.00171	0.71834
0.00291	12.1539	0.00325	8.84171	0.00151	1.57689	0.00171	0.71834
0.00291	12.1579	0.00325	8.85038	0.00151	1.57821	0.00171	0.71834
0.00291	12.164	0.00325	8.85386	0.00151	1.5804	0.00171	0.71911
0.00291	12.1701	0.00325	8.86428	0.00151	1.58216	0.00171	0.72066
0.00291	12.1783	0.00325	8.86776	0.00151	1.58216	0.00171	0.71989
0.00291	12.1823	0.00325	8.8747	0.00151	1.58831	0.00171	0.72066
0.00291	12.1925	0.00325	8.88339	0.00151	1.59007	0.00171	0.72376
0.00291	12.1986	0.00325	8.89207	0.00151	1.59315	0.00171	0.72609
0.00291	12.2067	0.00325	8.90077	0.00151	1.5949	0.00171	0.72609
0.00291	12.2108	0.00325	8.90771	0.00151	1.59842	0.00171	0.72764
0.00291	12.223	0.00325	8.9164	0.00151	1.6015	0.00171	0.72841
0.00291	12.2352	0.00325	8.92856	0.00151	1.60809	0.00171	0.72997
0.00291	12.2413	0.00325	8.94593	0.00151	1.61116	0.00171	0.73229
0.00291	12.2555	0.00325	8.95982	0.00151	1.61292	0.00171	0.73229
0.00291	12.2718	0.00325	8.96504	0.00151	1.61643	0.00171	0.73229
0.00291	12.284	0.00325	8.98067	0.00154	1.62171	0.00171	0.7354
0.00291	12.3023	0.00325	8.98763	0.00154	1.62478	0.00171	0.7354
0.00291	12.3104	0.00325	9.00326	0.00154	1.62874	0.00171	0.73694
0.00291	12.343	0.00325	9.04149	0.00154	1.63269	0.00171	0.73927
0.00291	12.3714	0.00325	9.05538	0.00154	1.63577	0.00171	0.74005
0.00291	12.4019	0.00325	9.06927	0.00154	1.63709	0.00171	0.74005
0.00291	12.4101	0.00325	9.07796	0.00154	1.63884	0.00171	0.74625
0.00291	12.4405	0.00333	9.11792	0.00154	1.64016	0.00171	0.7478
0.00297	12.471	0.00333	9.13356	0.00154	1.64324	0.00176	0.7478
0.00297	12.4771	0.00333	9.15788	0.00154	1.64412	0.00176	0.75711
0.00297	12.4873	0.00333	9.16309	0.00154	1.64544	0.00176	0.75711
0.00297	12.4995	0.00333	9.17351	0.00154	1.64763	0.00176	0.75788
0.00297	12.5056	0.00333	9.18393	0.00154	1.64851	0.00176	0.76021
0.00297	12.5137	0.00333	9.18741	0.00154	1.64983	0.00176	0.75943
0.00297	12.5178	0.00333	9.19436	0.00154	1.65159	0.00176	0.75943
0.00297	12.528	0.00333	9.20132	0.00154	1.65334	0.00176	0.76098
0.00297	12.5361	0.00333	9.20999	0.00154	1.6551	0.00176	0.76176
0.00297	12.5442	0.00333	9.21347	0.00154	1.65642	0.00176	0.76098
0.00297	12.5483	0.00333	9.22042	0.00154	1.65994	0.00176	0.76331
0.00297	12.5564	0.00333	9.22736	0.00154	1.66257	0.00176	0.76331
0.00297	12.5666	0.00333	9.23779	0.00154	1.66521	0.00176	0.76331
0.00297	12.5727	0.00333	9.24821	0.00154	1.66697	0.00176	0.76486
0.00297	12.5788	0.00333	9.25169	0.00154	1.66697	0.00176	0.76486
0.00297	12.589	0.00333	9.26037	0.00154	1.67224	0.00176	0.76486
0.00297	12.6032	0.00333	9.26385	0.00154	1.67663	0.00176	0.76564
0.00297	12.6113	0.00333	9.27601	0.00154	1.67839	0.00176	0.76718
0.00297	12.6235	0.00333	9.28991	0.00154	1.68147	0.00176	0.76718
0.00297	12.6378	0.00333	9.30381	0.00154	1.68366	0.00176	0.76796
0.00297	12.654	0.00333	9.31597	0.00158	1.68806	0.00176	0.76874
0.00297	12.6662	0.00333	9.32466	0.00158	1.69245	0.00176	0.76874
0.00297	12.6744	0.00333	9.34029	0.00158	1.69597	0.00176	0.77106
0.00297	12.6947	0.00333	9.37678	0.00158	1.69773	0.00176	0.77106
0.00297	12.7211	0.00333	9.39241	0.00158	1.7008	0.00176	0.77261
0.00297	12.7455	0.00333	9.40631	0.00158	1.70256	0.00176	0.77339
0.00297	12.7618	0.00333	9.42716	0.00158	1.70344	0.00176	0.77416
0.00297	12.7943	0.00333	9.44453	0.00158	1.7052	0.00176	0.77494
0.00297	12.8126	0.0034	9.45148	0.00158	1.70608	0.00176	0.77649
0.00297	12.835	0.0034	9.47927	0.00158	1.70695	0.00176	0.77727
0.00297	12.8696	0.0034	9.50533	0.00158	1.70827	0.00176	0.77804
0.00297	12.898	0.0034	9.5175	0.00158	1.71003	0.00176	0.77804
0.00297	12.9082	0.0034	9.52791	0.00158	1.71135	0.00176	0.78037
0.00297	12.9407	0.0034	9.53313	0.00158	1.71223	0.00176	0.78037
0.00297	12.9733	0.0034	9.54008	0.00158	1.71399	0.00176	0.78269
0.00305	13.0017	0.0034	9.5505	0.00158	1.7153	0.00176	0.78424
0.00305	13.016	0.0034	9.55745	0.00158	1.74914	0.00176	0.78502
0.00305	13.0221	0.0034	9.56613	0.00158	1.74343	0.00176	0.78579
0.00305	13.0343	0.0034	9.56962	0.00158	1.74518	0.00176	0.78735
0.00305	13.0465	0.0034	9.57656	0.00158	1.74914	0.00176	0.78812
0.00305	13.0546	0.0034	9.58178	0.00158	1.7509	0.00176	0.79355
0.00305	13.0607	0.0034	9.5922	0.00158	1.75397	0.00176	0.79432
0.00305	13.0688	0.0034	9.60262	0.00158	1.75749	0.00176	0.7951
0.00305	13.0831	0.0034	9.61131	0.00158	1.761	0.00176	0.79665
0.00305	13.0892	0.0034	9.61651	0.00158	1.76452	0.00182	0.79742
0.00305	13.1014	0.0034	9.62694	0.00158	1.76628	0.00182	0.79742
0.00305	13.1075	0.0034	9.63736	0.00158	1.77023	0.00182	0.80363
0.00305	13.1197	0.0034	9.64953	0.00158	1.77331	0.00182	0.80441
0.00305	13.1278	0.0034	9.66168	0.00161	1.77946	0.00182	0.80363
0.00305	13.1339	0.0034	9.67038	0.00161	1.78165	0.00182	0.80596
0.00305	13.1522	0.0034	9.68253	0.00161	1.78649	0.00182	0.80596
0.00305	13.1644	0.0034	9.71033	0.00161	1.79088	0.00182	0.80673
0.00305	13.1827	0.0034	9.71728	0.00161	1.79176	0.00182	0.80828
0.00305	13.1908	0.0034	9.73117	0.00161	1.79352	0.00182	0.80828
0.00305	13.2071	0.0034	9.75896	0.00161	1.79484	0.00182	0.80828
0.00305	13.2355	0.00348	9.78504	0.00161	1.79659	0.00182	0.81061
0.00305	13.2437	0.00348	9.8024	0.00161	1.79703	0.00182	0.81216
0.00305	13.2742	0.00348	9.81804	0.00161	1.79835	0.00182	0.81216
0.00305	13.2925	0.00348	9.82846	0.00161	1.79879	0.00182	0.81138
0.00305	13.325	0.00348	9.83888	0.00161	1.80011	0.00182	0.81138
0.00305	13.3494	0.00348	9.84757	0.00161	1.80187	0.00182	0.81138
0.00305	13.3819	0.00348	9.84931	0.00161	1.80275	0.00182	0.81138
0.00305	13.4165	0.00348	9.858	0.00161	1.80406	0.00182	0.81216
0.00311	13.4348	0.00348	9.86495	0.00161	1.80538	0.00182	0.81216
0.00311	13.449	0.00348	9.87536	0.00161	1.80758	0.00182	0.81371
0.00311	13.4592	0.00348	9.88232	0.00161	1.80846	0.00182	0.81526
0.00311	13.4755	0.00348	9.88753	0.00161	1.81066	0.00182	0.81526
0.00311	13.4816	0.00348	9.89449	0.00161	1.81285	0.00182	0.81759
0.00311	13.4897	0.00348	9.90143	0.00161	1.81285	0.00182	0.81759
0.00311	13.4999	0.00348	9.90838	0.00161	1.81769	0.00182	0.81759
0.00311	13.51	0.00348	9.91879	0.00161	1.8212	0.00182	0.81914
0.00311	13.5222	0.00348	9.92922	0.00161	1.82384	0.00182	0.81991
0.00311	13.5263	0.00348	9.93964	0.00161	1.82735	0.00182	0.81991
0.00311	13.5365	0.00348	9.94486	0.00161	1.82911	0.00182	0.82302
0.00311	13.5487	0.00348	9.95528	0.00161	1.83263	0.00182	0.82379
0.00311	13.5629	0.00348	9.9605	0.00161	1.83438	0.00182	0.82379
0.00311	13.5731	0.00348	9.97093	0.00161	1.83834	0.00182	0.82534
0.00311	13.5792	0.00348	9.98481	0.00165	1.84449	0.00182	0.82612
0.00311	13.5914	0.00348	9.99872	0.00165	1.848	0.00182	0.82612
0.00311	13.6015	0.00348	10.0213	0.00165	1.85108	0.00182	0.82999
0.00311	13.6158	0.00348	10.0387	0.00165	1.85108	0.00182	0.83155
0.00311	13.6341	0.00348	10.0508	0.00165	1.85679	0.00182	0.83232
0.00311	13.6503	0.00348	10.0682	0.00165	1.85855	0.00182	0.83387
0.00311	13.6808	0.00348	10.0977	0.00165	1.85987	0.00182	0.83542
0.00311	13.689	0.00348	10.1047	0.00165	1.86119	0.00182	0.8362
0.00311	13.7174	0.00355	10.1203	0.00165	1.86207	0.00182	0.83775
0.00311	13.7337	0.00355	10.1499	0.00165	1.86382	0.00182	0.83852
0.00311	13.7642	0.00355	10.1568	0.00165	1.86514	0.00182	0.83852
0.00311	13.7906	0.00355	10.169	0.00165	1.86646	0.00182	0.8424
0.00311	13.8191	0.00355	10.1794	0.00165	1.86778	0.00182	0.84318
0.00317	13.8476	0.00355	10.1881	0.00165	1.86954	0.00182	0.84318
0.00317	13.8557	0.00355	10.1915	0.00165	1.87085	0.00187	0.8486
0.00317	13.874	0.00355	10.1985	0.00165	1.87217	0.00187	0.84938
0.00317	13.8862	0.00355	10.2072	0.00165	1.87393	0.00187	0.8517
0.00317	13.8943	0.00355	10.2141	0.00165	1.87569	0.00187	0.85403
0.00317	13.8984	0.00355	10.2246	0.00165	1.87876	0.00187	0.85636
0.00317	13.9085	0.00355	10.2298	0.00165	1.87964	0.00187	0.85636
0.00317	13.9187	0.00355	10.2385	0.00165	1.88184	0.00187	0.86023
0.00317	13.9269	0.00355	10.2419	0.00165	1.88492	0.00187	0.86023
0.00317	13.937	0.00355	10.2524	0.00165	1.88623	0.00187	0.86023
0.00317	13.9411	0.00355	10.2593	0.00165	1.88975	0.00187	0.86179
0.00317	13.9512	0.00355	10.2715	0.00165	1.89327	0.00187	0.86179
0.00317	13.9573	0.00355	10.2802	0.00165	1.89678	0.00187	0.86256
0.00317	13.9695	0.00355	10.2871	0.00165	1.89854	0.00187	0.86256
0.00317	13.9838	0.00355	10.2993	0.00165	1.90249	0.00187	0.86333
0.00317	13.9939	0.00355	10.3114	0.00165	1.90601	0.00187	0.86411
0.00317	14.0061	0.00355	10.3288	0.00165	1.90996	0.00187	0.86411
0.00317	14.0143	0.00355	10.341	0.00165	1.91919	0.00187	0.86411
0.00317	14.0285	0.00355	10.3479	0.00165	1.92095	0.00187	0.86411
0.00317	14.0427	0.00355	10.374	0.00168	1.92754	0.00187	0.86644
0.00317	14.061	0.00355	10.3809	0.00168	1.9293	0.00187	0.86566
0.00317	14.0915	0.00355	10.4087	0.00168	1.93281	0.00187	0.86566
0.00317	14.1017	0.00355	10.4244	0.00168	1.93633	0.00187	0.86799
0.00317	14.12	0.00355	10.4521	0.00168	1.93853	0.00187	0.86799
0.00317	14.1424	0.00355	10.4782	0.00168	1.94072	0.00187	0.86799
0.00317	14.1607	0.00355	10.4869	0.00168	1.94204	0.00187	0.87031
0.00317	14.2074	0.00363	10.5164	0.00168	1.94336	0.00187	0.87031
0.00317	14.2481	0.00363	10.5425	0.00168	1.94556	0.00187	0.87109
0.00317	14.2664	0.00363	10.5546	0.00168	1.94731	0.00187	0.87264
0.00317	14.2867	0.00363	10.5598	0.00168	1.94951	0.00187	0.87264
0.00324	14.3172	0.00363	10.5703	0.00168	1.95083	0.00187	0.87342
0.00324	14.3477	0.00363	10.5772	0.00168	1.95259	0.00187	0.87497
0.00324	14.362	0.00363	10.5807	0.00168	1.95347	0.00187	0.87652
0.00324	14.3681	0.00363	10.5911	0.00168	1.95522	0.00187	0.87652
0.00324	14.3803	0.00363	10.5998	0.00168	1.95742	0.00187	0.87729
0.00324	14.3925	0.00363	10.6068	0.00168	1.95962	0.00187	0.87652
0.00324	14.3965	0.00363	10.612	0.00168	1.96269	0.00187	0.87729
0.00324	14.4067	0.00363	10.6206	0.00168	1.96401	0.00187	0.88039
0.00324	14.4169	0.00363	10.6311	0.00168	1.96577	0.00187	0.88039
0.00324	14.425	0.00363	10.6415	0.00168	1.9706	0.00187	0.88194
0.00324	14.4291	0.00363	10.6519	0.00168	1.97412	0.00187	0.8835
0.00324	14.4413	0.00363	10.6571	0.00168	1.97588	0.00187	0.88427
0.00324	14.4535	0.00363	10.6693	0.00168	1.97939	0.00187	0.88427
0.00324	14.4677	0.00363	10.6815	0.00168	1.98335	0.00187	0.88815
0.00324	14.4799	0.00363	10.6867	0.00168	1.98554	0.00187	0.88815
0.00324	14.488	0.00363	10.7006	0.00168	1.99169	0.00187	0.88892
0.00324	14.5023	0.00363	10.7162	0.00172	1.99565	0.00187	0.89125
0.00324	14.5328	0.00363	10.7301	0.00172	1.99565	0.00187	0.8928
0.00324	14.5389	0.00363	10.7371	0.00172	2.00619	0.00187	0.8928
0.00324	14.5551	0.00363	10.7509	0.00172	2.00751	0.00187	0.89435
0.00324	14.5734	0.00363	10.777	0.00172	2.00883	0.00187	0.8959
0.00324	14.6019	0.00363	10.8135	0.00172	2.01191	0.00187	0.89668
0.00324	14.6243	0.00363	10.8395	0.00172	2.01279	0.00187	0.9021
0.00324	14.6405	0.00363	10.8482	0.00172	2.01322	0.00193	0.90443
0.00324	14.6832	0.00363	10.8778	0.00172	2.01498	0.00193	0.90366
0.00324	14.7137	0.00369	10.8934	0.00172	2.0163	0.00193	0.90908
0.00331	14.732	0.00369	10.9125	0.00172	2.01718	0.00193	0.91063
0.00331	14.7401	0.00369	10.9368	0.00172	2.0185	0.00193	0.91063
0.00331	14.7564	0.00369	10.9473	0.00172	2.01938	0.00193	0.91296
0.00331	14.7625	0.00369	10.9559	0.00172	2.02069	0.00193	0.91374
0.00331	14.7747	0.00369	10.9612	0.00172	2.02157	0.00193	0.91374
0.00331	14.7869	0.00369	10.9698	0.00172	2.02333	0.00193	0.91374
0.00331	14.795	0.00369	10.9785	0.00172	2.02597	0.00193	0.91374
0.00331	14.8032	0.00369	10.989	0.00172	2.02816	0.00193	0.91374
0.00331	14.8072	0.00369	10.9959	0.00172	2.0308	0.00193	0.91606
0.00331	14.8174	0.00369	11.0011	0.00172	2.03256	0.00193	0.91761
0.00331	14.8276	0.00369	11.0098	0.00172	2.03563	0.00193	0.91761
0.00331	14.8357	0.00369	11.0185	0.00172	2.03915	0.00193	0.91839
0.00331	14.8479	0.00369	11.0202	0.00172	2.04091	0.00193	0.91916
0.00331	14.856	0.00369	11.0306	0.00172	2.04442	0.00193	0.91916
0.00331	14.8662	0.00369	11.0393	0.00172	2.05057	0.00193	0.91916
0.00331	14.8743	0.00369	11.0515	0.00172	2.05365	0.00193	0.91994
0.00331	14.8865	0.00369	11.0602	0.00172	2.05848	0.00193	0.91994
0.00331	14.8987	0.00369	11.0724	0.00172	2.06156	0.00193	0.92227
0.00331	14.9109	0.00369	11.0845	0.00175	2.06464	0.00193	0.92304
0.00331	14.9252	0.00369	11.0984	0.00175	2.06859	0.00193	0.92304
0.00331	14.9333	0.00369	11.1175	0.00175	2.07562	0.00193	0.92459
0.00331	14.9516	0.00369	11.1314	0.00175	2.07694	0.00193	0.92537
0.00331	14.9679	0.00369	11.1471	0.00175	2.07782	0.00193	0.92614
0.00331	15.0045	0.00369	11.1818	0.00175	2.07958	0.00193	0.92692
0.00331	15.0126	0.00369	11.1887	0.00175	2.08045	0.00193	0.9277
0.00331	15.0431	0.00369	11.2148	0.00175	2.08221	0.00193	0.9277
0.00331	15.0858	0.00377	11.2426	0.00175	2.08353	0.00193	0.9308
0.00331	15.1061	0.00377	11.2495	0.00175	2.08353	0.00193	0.93157
0.00338	15.1346	0.00377	11.2721	0.00175	2.08529	0.00193	0.93157
0.00338	15.1549	0.00377	11.2808	0.00175	2.08661	0.00193	0.93545
0.00338	15.1671	0.00377	11.2878	0.00175	2.08792	0.00193	0.93622
0.00338	15.1712	0.00377	11.2947	0.00175	2.08924	0.00193	0.937
0.00338	15.1814	0.00377	11.2982	0.00175	2.08968	0.00193	0.9401
0.00338	15.1895	0.00377	11.3069	0.00175	2.09056	0.00193	0.94165
0.00338	15.1976	0.00377	11.3156	0.00175	2.09408	0.00193	0.9432
0.00338	15.2078	0.00377	11.326	0.00175	2.0954	0.00193	0.94475
0.00338	15.2119	0.00377	11.3295	0.00175	2.09627	0.00193	0.9463
0.00338	15.222	0.00377	11.3364	0.00175	2.09979	0.00193	0.9463
0.00338	15.2342	0.00377	11.3468	0.00175	2.10243	0.00193	0.94941
0.00338	15.2383	0.00377	11.3521	0.00175	2.10243	0.00193	0.95173
0.00338	15.2485	0.00377	11.3607	0.00175	2.1077	0.00193	0.95251
0.00338	15.2586	0.00377	11.3712	0.00175	2.11121	0.00193	0.95561
0.00338	15.2708	0.00377	11.3816	0.00175	2.11473	0.00193	0.95871
0.00338	15.2769	0.00377	11.392	0.00175	2.11825	0.00193	0.95871
0.00338	15.2891	0.00377	11.3972	0.00175	2.12044	0.00193	0.96491
0.00338	15.3054	0.00377	11.4094	0.00175	2.1244	0.00198	0.96569
0.00338	15.3176	0.00377	11.4215	0.00175	2.13187	0.00198	0.96647
0.00338	15.3318	0.00377	11.4372	0.00175	2.13363	0.00198	0.96801
0.00338	15.34	0.00377	11.4545	0.00179	2.13758	0.00198	0.97189
0.00338	15.3583	0.00377	11.465	0.00179	2.14417	0.00198	0.97189
0.00338	15.3928	0.00377	11.4806	0.00179	2.14725	0.00198	0.97499
0.00338	15.4152	0.00377	11.4893	0.00179	2.14725	0.00198	0.97577
0.00338	15.4315	0.00377	11.5258	0.00179	2.14988	0.00198	0.97577
0.00338	15.462	0.00377	11.5379	0.00179	2.15252	0.00198	0.97887
0.00338	15.5026	0.00377	11.5675	0.00179	2.15384	0.00198	0.97965
0.00338	15.5108	0.00384	11.5744	0.00179	2.1556	0.00198	0.97887
0.00344	15.5412	0.00384	11.6039	0.00179	2.15603	0.00198	0.97965
0.00344	15.5555	0.00384	11.6265	0.00179	2.15823	0.00198	0.97965
0.00344	15.5636	0.00384	11.637	0.00179	2.15999	0.00198	0.97965
0.00344	15.5697	0.00384	11.6422	0.00179	2.16043	0.00198	0.9812
0.00344	15.5779	0.00384	11.6509	0.00179	2.16175	0.00198	0.98197
0.00344	15.588	0.00384	11.6613	0.00179	2.16307	0.00198	0.98197
0.00344	15.5982	0.00384	11.6682	0.00179	2.16482	0.00198	0.98275
0.00344	15.6002	0.00384	11.6752	0.00179	2.16526	0.00198	0.98275
0.00344	15.6124	0.00384	11.67	0.00179	2.16834	0.00198	0.98275
0.00344	15.6206	0.00384	11.5692	0.00179	2.17054	0.00198	0.98507
0.00344	15.6246	0.00384	11.557	0.00179	2.17361	0.00198	0.98507
0.00344	15.6348	0.00384	11.5518	0.00179	2.17493	0.00198	0.98507
0.00344	15.647	0.00384	11.5466	0.00179	2.17801	0.00198	0.98895
0.00344	15.6551	0.00384	11.5449	0.00179	2.18108	0.00198	0.98895
0.00344	15.6673	0.00384	11.5484	0.00179	2.18504	0.00198	0.98895
0.00344	15.6734	0.00384	11.5484	0.00179	2.18679	0.00198	0.98972
0.00344	15.6856	0.00384	11.5518	0.00179	2.19075	0.00198	0.99128
0.00344	15.6958	0.00384	11.557	0.00179	2.19734	0.00198	0.99128
0.00344	15.7039	0.00384	11.5605	0.00179	2.1991	0.00198	0.99593
0.00344	15.7202	0.00384	11.5692	0.00179	2.20217	0.00198	0.99671
0.00344	15.7344	0.00384	11.5796	0.00179	2.20613	0.00198	0.99748
0.00344	15.7649	0.00384	11.5918	0.00179	2.21272	0.00198	0.99903
0.00344	15.773	0.00384	11.6074	0.00179	2.21272	0.00198	0.99903
0.00344	15.7913	0.00384	11.6161	0.00182	2.22634	0.00198	1.00058
0.00344	15.8198	0.00391	11.6318	0.00182	2.22766	0.00198	1.00368
0.00344	15.8401	0.00391	11.6578	0.00182	2.22985	0.00198	1.00368
0.00344	15.8727	0.00391	11.6821	0.00182	2.23732	0.00198	1.00368
0.00344	15.8991	0.00391	11.6856	0.00182	2.23864	0.00198	1.00601
0.00344	15.9276	0.00391	11.6925	0.00182	2.24084	0.00198	1.00756
0.00344	15.9642	0.00391	11.7012	0.00182	2.24172	0.00198	1.00911
0.0035	15.9886	0.00391	11.7064	0.00182	2.2426	0.00198	1.01144
0.0035	16.0048	0.00391	11.7117	0.00182	2.24479	0.00198	1.01376
0.0035	16.0353	0.00391	11.7186	0.00182	2.24567	0.00198	1.01376
0.0035	16.0435	0.00391	11.7238	0.00182	2.24743	0.00198	1.01842
0.0035	16.0475	0.00391	11.7308	0.00182	2.24963	0.00198	1.02152
0.0035	16.0577	0.00391	11.736	0.00182	2.25051	0.00198	1.02152
0.0035	16.0679	0.00391	11.7429	0.00182	2.25314	0.00204	1.02384
0.0035	16.076	0.00391	11.7481	0.00182	2.25446	0.00204	1.02695
0.0035	16.0841	0.00391	11.7551	0.00182	2.2571	0.00204	1.02695
0.0035	16.0902	0.00391	11.7603	0.00182	2.25798	0.00204	1.03082
0.0035	16.0984	0.00391	11.7672	0.00182	2.25798	0.00204	1.0316
0.0035	16.1085	0.00391	11.7759	0.00182	2.26369	0.00204	1.0316
0.0035	16.1146	0.00391	11.7812	0.00182	2.26545	0.00204	1.03237
0.0035	16.1268	0.00391	11.7898	0.00182	2.2694	0.00204	1.03315
0.0035	16.137	0.00391	11.795	0.00182	2.27248	0.00204	1.03315
0.0035	16.1512	0.00391	11.8072	0.00182	2.27687	0.00204	1.03392
0.0035	16.1614	0.00391	11.8142	0.00182	2.28127	0.00204	1.0347
0.0035	16.1777	0.00391	11.8281	0.00182	2.28478	0.00204	1.0347
0.0035	16.1919	0.00391	11.842	0.00182	2.28874	0.00204	1.0378
0.0035	16.2082	0.00391	11.8559	0.00182	2.29269	0.00204	1.0378
0.0035	16.2305	0.00391	11.8715	0.00186	2.29928	0.00204	1.03702
0.0035	16.2468	0.00391	11.8802	0.00186	2.30412	0.00204	1.04013
0.0035	16.2793	0.00391	11.8958	0.00186	2.30807	0.00204	1.0409
0.0035	16.2976	0.00391	11.9132	0.00186	2.30939	0.00204	1.04013
0.0035	16.3078	0.00391	11.9253	0.00186	2.31159	0.00204	1.04245
0.0035	16.3566	0.00391	11.9427	0.00186	2.31466	0.00204	1.04245
0.0035	16.385	0.00391	11.9809	0.00186	2.31686	0.00204	1.04245
0.00357	16.3952	0.00391	12.007	0.00186	2.31818	0.00204	1.04323
0.00357	16.4257	0.00391	12.0139	0.00186	2.31906	0.00204	1.044
0.00357	16.4379	0.00398	12.0522	0.00186	2.32081	0.00204	1.044
0.00357	16.4481	0.00398	12.0886	0.00186	2.32257	0.00204	1.04633
0.00357	16.4562	0.00398	12.1008	0.00186	2.32389	0.00204	1.0471
0.00357	16.4623	0.00398	12.1095	0.00186	2.32653	0.00204	1.0471
0.00357	16.4704	0.00398	12.1147	0.00186	2.32697	0.00204	1.04788
0.00357	16.4826	0.00398	12.1251	0.00186	2.32872	0.00204	1.04866
0.00357	16.4948	0.00398	12.1303	0.00186	2.3296	0.00204	1.04866
0.00357	16.4989	0.00398	12.139	0.00186	2.33136	0.00204	1.05021
0.00357	16.5091	0.00398	12.146	0.00186	2.33356	0.00204	1.05098
0.00357	16.5192	0.00398	12.1564	0.00186	2.33619	0.00204	1.05098
0.00357	16.5253	0.00398	12.1651	0.00186	2.33927	0.00204	1.05408
0.00357	16.5335	0.00398	12.1685	0.00186	2.34059	0.00204	1.05563
0.00357	16.5457	0.00398	12.1772	0.00186	2.34366	0.00204	1.05563
0.00357	16.5599	0.00398	12.1894	0.00186	2.34718	0.00204	1.05951
0.00357	16.5721	0.00398	12.1998	0.00186	2.35113	0.00204	1.06184
0.00357	16.5802	0.00398	12.205	0.00186	2.35597	0.00204	1.06184
0.00357	16.5945	0.00398	12.2137	0.00186	2.35948	0.00204	1.06261
0.00357	16.6107	0.00398	12.2259	0.00186	2.36124	0.00204	1.06416
0.00357	16.6392	0.00398	12.2328	0.00186	2.3652	0.00204	1.06416
0.00357	16.6494	0.00398	12.2485	0.00189	2.37179	0.00204	1.06726
0.00357	16.6758	0.00398	12.2728	0.00189	2.37398	0.00204	1.06804
0.00357	16.6941	0.00398	12.2867	0.00189	2.38189	0.00204	1.06882
0.00357	16.7144	0.00398	12.2936	0.00189	2.38453	0.00204	1.07037
0.00357	16.7449	0.00398	12.3093	0.00189	2.38497	0.00204	1.07114
0.00357	16.7754	0.00398	12.3336	0.00189	2.38541	0.00204	1.07114
0.00357	16.8202	0.00398	12.3492	0.00189	2.38717	0.00204	1.07424
0.00357	16.8283	0.00398	12.3753	0.00189	2.38848	0.00204	1.07657
0.00357	16.8771	0.00398	12.3822	0.00189	2.38936	0.00204	1.07735
0.00357	16.9076	0.00406	12.4239	0.00189	2.39156	0.00209	1.082
0.00357	16.9544	0.00406	12.4448	0.00189	2.39156	0.00209	1.08277
0.00357	16.9889	0.00406	12.4604	0.00189	2.39464	0.00209	1.0851
0.00364	17.0093	0.00406	12.4865	0.00189	2.39639	0.00209	1.08743
0.00364	17.0418	0.00406	12.4952	0.00189	2.39815	0.00209	1.08898
0.00364	17.052	0.00406	12.5021	0.00189	2.39947	0.00209	1.08898
0.00364	17.0642	0.00406	12.5073	0.00189	2.40035	0.00209	1.09208
0.00364	17.0764	0.00406	12.5143	0.00189	2.40079	0.00209	1.09286
0.00364	17.0865	0.00406	12.5212	0.00189	2.40386	0.00209	1.09363
0.00364	17.1008	0.00406	12.5282	0.00189	2.40474	0.00209	1.09363
0.00364	17.1089	0.00406	12.5386	0.00189	2.40694	0.00209	1.09286
0.00364	17.1211	0.00406	12.5438	0.00189	2.40826	0.00209	1.09286
0.00364	17.1333	0.00406	12.5525	0.00189	2.41001	0.00209	1.09363
0.00364	17.1455	0.00406	12.556	0.00189	2.41353	0.00209	1.0944
0.00364	17.1577	0.00406	12.5646	0.00189	2.41529	0.00209	1.0944
0.00364	17.1658	0.00406	12.5768	0.00189	2.42188	0.00209	1.09673
0.00364	17.178	0.00406	12.5872	0.00189	2.42495	0.00209	1.09828
0.00364	17.1862	0.00406	12.5977	0.00189	2.42759	0.00209	1.09828
0.00364	17.2207	0.00406	12.6029	0.00189	2.43374	0.00209	1.09906
0.00364	17.235	0.00406	12.6168	0.00189	2.43374	0.00209	1.09983
0.00364	17.2512	0.00406	12.6307	0.00189	2.43902	0.00209	1.09906
0.00364	17.2858	0.00406	12.655	0.00189	2.44517	0.00209	1.10138
0.00364	17.2939	0.00406	12.6602	0.00193	2.4522	0.00209	1.10138
0.00364	17.3387	0.00406	12.6724	0.00193	2.45879	0.00209	1.10138
0.00364	17.3549	0.00406	12.6984	0.00193	2.45967	0.00209	1.10449
0.00364	17.3915	0.00406	12.7054	0.00193	2.45967	0.00209	1.10371
0.00364	17.4139	0.00406	12.7332	0.00193	2.46186	0.00209	1.10371
0.00364	17.4444	0.00406	12.7592	0.00193	2.46406	0.00209	1.10836
0.00364	17.4911	0.00406	12.7835	0.00193	2.46582	0.00209	1.10836
0.00364	17.5155	0.00406	12.7922	0.00193	2.46626	0.00209	1.10759
0.00364	17.5481	0.00413	12.8322	0.00193	2.46758	0.00209	1.10991
0.00364	17.5989	0.00413	12.86	0.00193	2.46802	0.00209	1.10991
0.00364	17.6518	0.00413	12.8721	0.00193	2.47021	0.00209	1.11069
0.00371	17.6762	0.00413	12.8808	0.00193	2.47153	0.00209	1.11146
0.00371	17.7067	0.00413	12.886	0.00193	2.47153	0.00209	1.11224
0.00371	17.725	0.00413	12.8948	0.00193	2.47505	0.00209	1.11224
0.00371	17.7372	0.00413	12.8982	0.00193	2.47724	0.00209	1.11612
0.00371	17.7514	0.00413	12.9052	0.00193	2.47812	0.00209	1.11922
0.00371	17.7575	0.00413	12.9139	0.00193	2.479	0.00209	1.11999
0.00371	17.7717	0.00413	12.926	0.00193	2.48164	0.00209	1.12542
0.00371	17.786	0.00413	12.9329	0.00193	2.48384	0.00209	1.1262
0.00371	17.7921	0.00413	12.9399	0.00193	2.48691	0.00209	1.1262
0.00377	17.8083	0.00413	12.9503	0.00193	2.48867	0.00209	1.13085
0.00377	17.8205	0.00413	12.9608	0.00193	2.49175	0.00209	1.13163
0.00377	17.8287	0.00413	12.9712	0.00193	2.49834	0.00209	1.13163
0.00377	17.8327	0.00413	12.9799	0.00193	2.50185	0.00209	1.1355
0.00377	17.8368	0.00413	12.9868	0.00193	2.50537	0.00209	1.13628
0.00377	17.8388	0.00413	12.999	0.00193	2.50976	0.00209	1.13705
0.00377	17.8409	0.00413	13.0042	0.00193	2.51328	0.00209	1.14403
0.00377	17.8409	0.00413	13.0181	0.00193	2.51328	0.00215	1.14791
0.00377	17.8429	0.00413	13.0355	0.00193	2.51943	0.00215	1.14791
0.00377	17.8429	0.00413	13.0494	0.00193	2.52646	0.00215	1.15101
0.00377	17.8449	0.00413	13.0754	0.00193	2.53305	0.00215	1.15334
0.00377	17.8531	0.00413	13.0945	0.00193	2.53657	0.00215	1.15334
0.00377	17.8571	0.00413	13.1084	0.00196	2.5414	0.00215	1.15566
0.00377	17.8632	0.00413	13.1327	0.00196	2.54843	0.00215	1.15644
0.00377	17.8673	0.00413	13.1588	0.00196	2.55195	0.00215	1.15644
0.00377	17.8693	0.00413	13.1831	0.00196	2.55458	0.00215	1.15876
0.00377	17.8734	0.00413	13.2022	0.00196	2.55722	0.00215	1.15876
0.00377	17.8795	0.00413	13.2387	0.00196	2.55854	0.00215	1.15876
0.00377	17.8856	0.00413	13.2474	0.00196	2.56029	0.00215	1.15954
0.00377	18.0381	0.00421	13.2735	0.00196	2.56117	0.00215	1.16031
0.00377	18.03	0.00421	13.3082	0.00196	2.56293	0.00215	1.16031
0.00377	18.0605	0.00421	13.3221	0.00196	2.56469	0.00215	1.16187
0.00377	18.0686	0.00421	13.336	0.00196	2.56645	0.00215	1.16187
0.00377	18.0808	0.00421	13.3412	0.00196	2.5682	0.00215	1.16109
0.00377	18.0909	0.00421	13.3516	0.00196	2.56908	0.00215	1.16264
0.00377	18.1031	0.00421	13.3603	0.00196	2.57128	0.00215	1.16419
0.00377	18.1133	0.00421	13.3707	0.00196	2.57348	0.00215	1.16419
0.00377	18.1194	0.00421	13.3759	0.00196	2.57655	0.00215	1.16497
0.00377	18.1275	0.00421	13.3846	0.00196	2.57787	0.00215	1.16652
0.00377	18.1398	0.00421	13.3933	0.00196	2.58051	0.00215	1.16652
0.00377	18.1499	0.00421	13.3985	0.00196	2.58446	0.00215	1.16807
0.00377	18.156	0.00421	13.4072	0.00196	2.58578	0.00215	1.16807
0.00377	18.1702	0.00421	13.4194	0.00196	2.58973	0.00215	1.16807
0.00377	18.1865	0.00421	13.4315	0.00196	2.59589	0.00215	1.17039
0.00377	18.1947	0.00421	13.4385	0.00196	2.59589	0.00215	1.17117
0.00377	18.2231	0.00421	13.4506	0.00196	2.60116	0.00215	1.17117
0.00383	18.2516	0.00421	13.4663	0.00196	2.60775	0.00215	1.1735
0.00383	18.2638	0.00421	13.4802	0.00196	2.61434	0.00215	1.17427
0.00383	18.2678	0.00421	13.5062	0.002	2.6183	0.00215	1.17427
0.00383	18.278	0.00421	13.5132	0.002	2.62533	0.00215	1.17505
0.00383	18.2861	0.00421	13.5271	0.002	2.63016	0.00215	1.17582
0.00383	18.2943	0.00421	13.5462	0.002	2.63236	0.00215	1.17582
0.00383	18.2983	0.00421	13.5618	0.002	2.63411	0.00215	1.1797
0.00383	18.3004	0.00421	13.5896	0.002	2.63499	0.00215	1.18047
0.00383	18.3085	0.00421	13.6157	0.002	2.63631	0.00215	1.18047
0.00383	18.3146	0.00421	13.6522	0.002	2.63719	0.00215	1.1859
0.00383	18.3227	0.00421	13.6591	0.002	2.63939	0.00215	1.1859
0.00383	18.3288	0.00428	13.6974	0.002	2.64027	0.00215	1.1859
0.00383	18.337	0.00428	13.7356	0.002	2.64158	0.00215	1.18978
0.00383	18.3451	0.00428	13.7495	0.002	2.64246	0.00215	1.19211
0.00383	18.3512	0.00428	13.7616	0.002	2.64554	0.00215	1.19365
0.00383	18.3634	0.00428	13.7651	0.002	2.6473	0.00215	1.19598
0.00383	18.3695	0.00428	13.7721	0.002	2.64774	0.00215	1.19831
0.00383	18.3736	0.00428	13.7755	0.002	2.65037	0.00215	1.19831
0.00383	18.3817	0.00428	13.7825	0.002	2.65125	0.00215	1.20296
0.00383	18.3858	0.00428	13.7912	0.002	2.65389	0.00215	1.20374
0.00383	18.398	0.00428	13.8016	0.002	2.65608	0.00215	1.20529
0.00383	18.4041	0.00428	13.812	0.002	2.6596	0.00215	1.20994
0.00383	18.4183	0.00428	13.8189	0.002	2.6618	0.00215	1.21227
0.00383	18.4325	0.00428	13.8276	0.002	2.66312	0.00215	1.21304
0.00383	18.4468	0.00428	13.8398	0.002	2.66663	0.00215	1.21614
0.00383	18.463	0.00428	13.8537	0.002	2.67015	0.00215	1.21769
0.00383	18.4732	0.00428	13.8589	0.002	2.6741	0.00215	1.22079
0.00383	18.4915	0.00428	13.8693	0.002	2.68069	0.0022	1.22622
0.00383	18.524	0.00428	13.8832	0.002	2.68597	0.0022	1.2301
0.00383	18.5505	0.00428	13.8902	0.002	2.68948	0.0022	1.2301
0.00383	18.5586	0.00428	13.9041	0.00203	2.69124	0.0022	1.23398
0.00383	18.5769	0.00428	13.9284	0.00203	2.69915	0.0022	1.23553
0.00383	18.6216	0.00428	13.9527	0.00203	2.70486	0.0022	1.2363
0.00383	18.642	0.00428	13.9597	0.00203	2.70706	0.0022	1.23863
0.00383	18.6745	0.00428	13.9718	0.00203	2.70706	0.0022	1.23941
0.00389	18.703	0.00428	13.9979	0.00203	2.70969	0.0022	1.23941
0.00389	18.7192	0.00428	14.0222	0.00203	2.71189	0.0022	1.24173
0.00389	18.7274	0.00428	14.0587	0.00203	2.71277	0.0022	1.24251
0.00389	18.7396	0.00436	14.0761	0.00203	2.71497	0.0022	1.24251
0.00389	18.7477	0.00436	14.1021	0.00203	2.71629	0.0022	1.24638
0.00389	18.7579	0.00436	14.1178	0.00203	2.71804	0.0022	1.24638
0.00389	18.766	0.00436	14.1247	0.00203	2.71936	0.0022	1.24638
0.00389	18.7721	0.00436	14.1456	0.00203	2.72024	0.0022	1.24793
0.00389	18.7823	0.00436	14.1542	0.00203	2.72156	0.0022	1.24793
0.00389	18.7884	0.00436	14.1612	0.00203	2.72332	0.0022	1.24871
0.00389	18.7985	0.00436	14.1629	0.00203	2.72507	0.0022	1.25259
0.00389	18.8107	0.00436	14.1699	0.00203	2.72595	0.0022	1.25259
0.00389	18.8189	0.00436	14.1768	0.00203	2.72771	0.0022	1.25336
0.00389	18.8331	0.00436	14.1873	0.00203	2.73035	0.0022	1.25414
0.00389	18.8372	0.00436	14.1959	0.00203	2.73167	0.0022	1.25569
0.00389	18.8494	0.00436	14.1977	0.00203	2.7365	0.0022	1.25569
0.00389	18.8636	0.00436	14.2081	0.00203	2.73826	0.0022	1.25956
0.00389	18.8778	0.00436	14.2185	0.00203	2.74177	0.0022	1.26034
0.00389	18.8941	0.00436	14.2237	0.00203	2.74485	0.0022	1.26034
0.00389	18.9002	0.00436	14.2342	0.00203	2.74617	0.0022	1.26189
0.00389	18.9144	0.00436	14.2481	0.00203	2.7532	0.0022	1.26266
0.00389	18.9368	0.00436	14.262	0.00203	2.75715	0.0022	1.26266
0.00389	18.9531	0.00436	14.2689	0.00203	2.76067	0.0022	1.26654
0.00389	18.9836	0.00436	14.2828	0.00203	2.76242	0.0022	1.26732
0.00389	18.9998	0.00436	14.2967	0.00203	2.76945	0.0022	1.26809
0.00389	19.0446	0.00436	14.3106	0.00203	2.77605	0.0022	1.26965
0.00389	19.0527	0.00436	14.3193	0.00206	2.78308	0.0022	1.27197
0.00389	19.0893	0.00436	14.3471	0.00206	2.78703	0.0022	1.27352
0.00389	19.1259	0.00436	14.3714	0.00206	2.78835	0.0022	1.2774
0.00397	19.1584	0.00436	14.3853	0.00206	2.79055	0.0022	1.27973
0.00397	19.1828	0.00436	14.4044	0.00206	2.7923	0.0022	1.2805
0.00397	19.1848	0.00436	14.4305	0.00206	2.79318	0.0022	1.2836
0.00397	19.193	0.00436	14.467	0.00206	2.79494	0.0022	1.28438
0.00397	19.197	0.00443	14.4948	0.00206	2.79626	0.0022	1.28593
0.00397	19.2031	0.00443	14.5121	0.00206	2.79802	0.0022	1.29136
0.00397	19.2092	0.00443	14.526	0.00206	2.7989	0.0022	1.29368
0.00397	19.2194	0.00443	14.5365	0.00206	2.79977	0.00226	1.29368
0.00397	19.2255	0.00443	14.5469	0.00206	2.80197	0.00226	1.29679
0.00397	19.2275	0.00443	14.5504	0.00206	2.80417	0.00226	1.29989
0.00397	19.2398	0.00443	14.559	0.00206	2.80549	0.00226	1.29989
0.00397	19.2519	0.00443	14.5642	0.00206	2.80724	0.00226	1.30376
0.00397	19.2621	0.00443	14.5747	0.00206	2.80988	0.00226	1.30454
0.00397	19.2682	0.00443	14.5799	0.00206	2.81164	0.00226	1.30454
0.00397	19.2825	0.00443	14.5903	0.00206	2.8134	0.00226	1.30764
0.00397	19.2947	0.00443	14.5973	0.00206	2.81647	0.00226	1.30764
0.00397	19.2987	0.00443	14.6025	0.00206	2.81911	0.00226	1.30842
0.00397	19.317	0.00443	14.6112	0.00206	2.8213	0.00226	1.30997
0.00397	19.3292	0.00443	14.6198	0.00206	2.8235	0.00226	1.31074
0.00397	19.3475	0.00443	14.6303	0.00206	2.82965	0.00226	1.31074
0.00397	19.3577	0.00443	14.6424	0.00206	2.83624	0.00226	1.31074
0.00397	19.3739	0.00443	14.6494	0.00206	2.8424	0.00226	1.31074
0.00397	19.4085	0.00443	14.6633	0.00206	2.84415	0.00226	1.31152
0.00397	19.4268	0.00443	14.6859	0.00206	2.84767	0.00226	1.31229
0.00397	19.4593	0.00443	14.698	0.00206	2.85162	0.00226	1.31307
0.00397	19.4817	0.00443	14.705	0.00206	2.85821	0.00226	1.31307
0.00397	19.5163	0.00443	14.7189	0.00206	2.86041	0.00226	1.31462
0.00397	19.559	0.00443	14.7432	0.00206	2.86656	0.00226	1.31617
0.00397	19.5691	0.00443	14.7501	0.0021	2.87447	0.00226	1.31772
0.00397	19.6159	0.00443	14.7779	0.0021	2.87667	0.00226	1.31772
0.00397	19.6545	0.00443	14.7936	0.0021	2.8815	0.00226	1.31772
0.00404	19.6871	0.00443	14.8318	0.0021	2.8881	0.00226	1.31772
0.00404	19.6952	0.00443	14.8631	0.0021	2.89073	0.00226	1.31927
0.00404	19.7115	0.00443	14.8839	0.0021	2.89337	0.00226	1.3216
0.00404	19.7196	0.0045	14.8995	0.0021	2.89425	0.00226	1.3216
0.00404	19.7318	0.0045	14.9412	0.0021	2.89644	0.00226	1.32315
0.00404	19.7379	0.0045	14.9569	0.0021	2.8982	0.00226	1.3247
0.00404	19.742	0.0045	14.9638	0.0021	2.89952	0.00226	1.3247
0.00404	19.7542	0.0045	14.9794	0.0021	2.90172	0.00226	1.32857
0.00404	19.7623	0.0045	14.9916	0.0021	2.9026	0.00226	1.3309
0.00404	19.7664	0.0045	14.9951	0.0021	2.90655	0.00226	1.33168
0.00404	19.7786	0.0045	15.002	0.0021	2.90831	0.00226	1.33323
0.00404	19.7907	0.0045	15.0125	0.0021	2.90919	0.00226	1.334
0.00404	19.8029	0.0045	15.0211	0.0021	2.91182	0.00226	1.334
0.00404	19.809	0.0045	15.0264	0.0021	2.9149	0.00226	1.3371
0.00404	19.8233	0.0045	15.0385	0.0021	2.9149	0.00226	1.33943
0.00404	19.8416	0.0045	15.0489	0.0021	2.92061	0.00226	1.34021
0.00404	19.8579	0.0045	15.0594	0.0021	2.92457	0.00226	1.34563
0.00404	19.868	0.0045	15.068	0.0021	2.92589	0.00226	1.34641
0.00404	19.8843	0.0045	15.0733	0.0021	2.93292	0.00226	1.34641
0.00404	19.9168	0.0045	15.0872	0.0021	2.93643	0.00226	1.34796
0.00404	19.9453	0.0045	15.0924	0.0021	2.94039	0.00226	1.34951
0.00404	19.9554	0.0045	15.1063	0.0021	2.94698	0.00226	1.35029
0.00404	19.9839	0.0045	15.1219	0.0021	2.94918	0.00226	1.35571
0.00404	20.0185	0.0045	15.1358	0.0021	2.95621	0.00226	1.35727
0.00404	20.0388	0.0045	15.1619	0.00213	2.96016	0.00226	1.35881
0.00404	20.0734	0.0045	15.1792	0.00213	2.96719	0.00231	1.3658
0.0041	20.1181	0.0045	15.1931	0.00213	2.97158	0.00231	1.36812
0.0041	20.1384	0.0045	15.3599	0.00213	2.97554	0.00231	1.36967
0.0041	20.1506	0.0045	15.4016	0.00213	2.97818	0.00231	1.37355
0.0041	20.1567	0.0045	15.4085	0.00213	2.97993	0.00231	1.37432
0.0041	20.1669	0.0045	15.4468	0.00213	2.98037	0.00231	1.37355
0.0041	20.1771	0.0045	15.4728	0.00213	2.98213	0.00231	1.3751
0.0041	20.1811	0.00458	15.4954	0.00213	2.98433	0.00231	1.3751
0.0041	20.1913	0.00458	15.5232	0.00213	2.98477	0.00231	1.3751
0.0041	20.1994	0.00458	15.5475	0.00213	2.98609	0.00231	1.37587
0.0041	20.2055	0.00458	15.5579	0.00213	2.98828	0.00231	1.37587
0.0041	20.2116	0.00458	15.5666	0.00213	2.99048	0.00231	1.37587
0.0041	20.2238	0.00458	15.5719	0.00213	2.99224	0.00231	1.3782
0.0041	20.236	0.00458	15.5788	0.00213	2.99268	0.00231	1.37898
0.0041	20.2482	0.00458	15.5858	0.00213	2.99575	0.00231	1.37975
0.0041	20.2604	0.00458	15.5962	0.00213	2.99795	0.00231	1.38208
0.0041	20.2665	0.00458	15.6014	0.00213	3.00059	0.00231	1.38208
0.0041	20.2767	0.00458	15.6101	0.00213	3.0019	0.00231	1.38285
0.0041	20.2889	0.00458	15.6205	0.00213	3.00542	0.00231	1.3844
0.0041	20.297	0.00458	15.6257	0.00213	3.00937	0.00231	1.38518
0.0041	20.3133	0.00458	15.6344	0.00213	3.01377	0.00231	1.38518
0.0041	20.3336	0.00458	15.6448	0.00213	3.01772	0.00231	1.38673
0.0041	20.3519	0.00458	15.6552	0.00213	3.02124	0.00231	1.38906
0.0041	20.3601	0.00458	15.6622	0.00213	3.02783	0.00231	1.38906
0.0041	20.3926	0.00458	15.6761	0.00213	3.03354	0.00231	1.38983
0.0041	20.4251	0.00458	15.6917	0.00213	3.0353	0.00231	1.39216
0.0041	20.4434	0.00458	15.7039	0.00213	3.04233	0.00231	1.39216
0.0041	20.4719	0.00458	15.73	0.00217	3.04584	0.00231	1.39448
0.0041	20.5024	0.00458	15.7386	0.00217	3.05287	0.00231	1.39526
0.00417	20.5329	0.00458	15.7647	0.00217	3.05507	0.00231	1.39526
0.00417	20.5654	0.00458	15.7699	0.00217	3.05771	0.00231	1.39991
0.00417	20.5736	0.00458	15.7838	0.00217	3.06034	0.00231	1.39991
0.00417	20.5878	0.00458	15.8203	0.00217	3.06078	0.00231	1.40069
0.00417	20.5959	0.00458	15.8463	0.00217	3.06254	0.00231	1.40224
0.00417	20.6041	0.00465	15.8724	0.00217	3.06474	0.00231	1.40301
0.00417	20.6102	0.00465	15.8933	0.00217	3.0665	0.00231	1.40301
0.00417	20.6203	0.00465	15.921	0.00217	3.06738	0.00231	1.40767
0.00417	20.6285	0.00465	15.9332	0.00217	3.06957	0.00231	1.40999
0.00417	20.6285	0.00465	15.9402	0.00217	3.07089	0.00231	1.40999
0.00417	20.6305	0.00465	15.9506	0.00217	3.07309	0.00231	1.41309
0.00417	20.6346	0.00465	15.9541	0.00217	3.07485	0.00231	1.41465
0.00417	20.6407	0.00465	15.9662	0.00217	3.07616	0.00231	1.41542
0.00417	20.6488	0.00465	15.968	0.00217	3.0788	0.00231	1.42007
0.00417	20.6529	0.00465	15.9766	0.00217	3.08012	0.00231	1.4224
0.00417	20.659	0.00465	15.9819	0.00217	3.08232	0.00231	1.4224
0.00417	20.6691	0.00465	15.9923	0.00217	3.08539	0.00231	1.42705
0.00417	20.6752	0.00465	16.0027	0.00217	3.08759	0.00231	1.42938
0.00417	20.6834	0.00465	16.0079	0.00217	3.09023	0.00231	1.43015
0.00417	20.6935	0.00465	16.0149	0.00217	3.09198	0.00237	1.43558
0.00417	20.7078	0.00465	16.0253	0.00217	3.09374	0.00237	1.43868
0.00417	20.722	0.00465	16.034	0.00217	3.10253	0.00237	1.43868
0.00417	20.7261	0.00465	16.0409	0.00217	3.10648	0.00237	1.44489
0.00417	20.7403	0.00465	16.0531	0.00217	3.1122	0.00237	1.44566
0.00417	20.7586	0.00465	16.0652	0.00217	3.11439	0.00237	1.44566
0.00417	20.7952	0.00465	16.0704	0.00217	3.12055	0.00237	1.44721
0.00417	20.8155	0.00465	16.0861	0.00217	3.1223	0.00237	1.44799
0.00422	20.7911	0.00465	16.1104	0.00217	3.1289	0.00237	1.44799
0.00422	20.7748	0.00465	16.1243	0.0022	3.13549	0.00237	1.45031
0.00422	20.7667	0.00465	16.1399	0.0022	3.14164	0.00237	1.45109
0.00422	20.7545	0.00465	16.1469	0.0022	3.14515	0.00237	1.45109
0.00422	20.7505	0.00465	16.1747	0.0022	3.14735	0.00237	1.45264
0.00422	20.7525	0.00465	16.2112	0.0022	3.15043	0.00237	1.45342
0.00422	20.7525	0.00465	16.239	0.0022	3.15262	0.00237	1.45342
0.00422	20.7545	0.00465	16.2459	0.0022	3.15438	0.00237	1.45342
0.00422	20.7586	0.00473	16.2807	0.0022	3.15526	0.00237	1.45419
0.00422	20.7688	0.00473	16.3067	0.0022	3.15658	0.00237	1.45419
0.00422	20.7728	0.00473	16.3154	0.0022	3.1579	0.00237	1.45574
0.00422	20.7769	0.00473	16.3241	0.0022	3.15965	0.00237	1.45574
0.00422	20.783	0.00473	16.3311	0.0022	3.16053	0.00237	1.45574
0.00422	20.7952	0.00473	16.3415	0.0022	3.16229	0.00237	1.45884
0.00422	20.7993	0.00473	16.3449	0.0022	3.16361	0.00237	1.45884
0.00422	20.8074	0.00473	16.3519	0.0022	3.16581	0.00237	1.45962
0.00422	20.8155	0.00473	16.3623	0.0022	3.16668	0.00237	1.46039
0.00422	20.8257	0.00473	16.3693	0.0022	3.168	0.00237	1.46272
0.00422	20.8318	0.00473	16.3779	0.0022	3.17108	0.00237	1.46272
0.00422	20.844	0.00473	16.3832	0.0022	3.17196	0.00237	1.46427
0.00422	20.8562	0.00473	16.3936	0.0022	3.17547	0.00237	1.46505
0.00422	20.8725	0.00473	16.4005	0.0022	3.17679	0.00237	1.46505
0.00422	20.8867	0.00473	16.4092	0.0022	3.18031	0.00237	1.4697
0.00422	20.8969	0.00473	16.4179	0.0022	3.18031	0.00237	1.47047
0.00422	20.9273	0.00473	16.4318	0.0022	3.18382	0.00237	1.47047
0.00422	20.9477	0.00473	16.4457	0.0022	3.18997	0.00237	1.47202
0.00422	20.9639	0.00473	16.4509	0.0022	3.19349	0.00237	1.47358
0.00422	20.9965	0.00473	16.4631	0.0022	3.20008	0.00237	1.47435
0.00422	21.029	0.00473	16.4752	0.0022	3.20228	0.00237	1.479
0.00422	21.0615	0.00473	16.4909	0.0022	3.20667	0.00237	1.47978
0.0043	21.0859	0.00473	16.5169	0.0022	3.21282	0.00237	1.479
0.0043	21.1022	0.00473	16.5239	0.0022	3.21941	0.00237	1.4821
0.0043	21.1164	0.00473	16.5517	0.0022	3.226	0.00237	1.48366
0.0043	21.1286	0.00473	16.569	0.0022	3.23347	0.00237	1.48366
0.0043	21.1368	0.00473	16.5934	0.0022	3.23523	0.00237	1.48753
0.0043	21.1408	0.00473	16.6194	0.0022	3.24578	0.00237	1.49063
0.0043	21.149	0.00473	16.6455	0.00224	3.25017	0.00237	1.49063
0.0043	21.153	0.00473	16.682	0.00224	3.25676	0.00237	1.49606
0.0043	21.1632	0.00473	16.7028	0.00224	3.26379	0.00237	1.49761
0.0043	21.1734	0.0048	16.7306	0.00224	3.26731	0.00237	1.49761
0.0043	21.1835	0.0048	16.7688	0.00224	3.26995	0.00237	1.50149
0.0043	21.1917	0.0048	16.781	0.00224	3.27126	0.00237	1.50304
0.0043	21.1957	0.0048	16.7845	0.00224	3.2739	0.00237	1.50304
0.0043	21.2039	0.0048	16.7932	0.00224	3.27566	0.00237	1.50769
0.0043	21.2181	0.0048	16.8036	0.00224	3.27566	0.00237	1.51002
0.0043	21.2323	0.0048	16.8088	0.00224	3.27917	0.00237	1.51002
0.0043	21.2405	0.0048	16.8157	0.00224	3.28137	0.00237	1.51932
0.0043	21.2527	0.0048	16.8244	0.00224	3.28313	0.00237	1.52397
0.0043	21.2689	0.0048	16.8314	0.00224	3.28445	0.00237	1.52397
0.0043	21.2771	0.0048	16.8366	0.00224	3.28708	0.00242	1.5325
0.0043	21.2913	0.0048	16.8487	0.00224	3.2884	0.00242	1.53561
0.0043	21.3076	0.0048	16.8592	0.00224	3.29148	0.00242	1.53561
0.0043	21.3259	0.0048	16.8696	0.00224	3.29455	0.00242	1.53793
0.0043	21.3462	0.0048	16.88	0.00224	3.29807	0.00242	1.54026
0.0043	21.3665	0.0048	16.887	0.00224	3.30334	0.00242	1.54181
0.0043	21.397	0.0048	16.9026	0.00224	3.30642	0.00242	1.54336
0.0043	21.4296	0.0048	16.9095	0.00224	3.30993	0.00242	1.54336
0.0043	21.4621	0.0048	16.9252	0.00224	3.31696	0.00242	1.54414
0.0043	21.4723	0.0048	16.9495	0.00224	3.31916	0.00242	1.54491
0.00437	21.521	0.0048	16.9617	0.00224	3.32356	0.00242	1.54569
0.00437	21.5292	0.0048	16.9756	0.00224	3.33103	0.00242	1.54569
0.00437	21.5454	0.0048	16.9843	0.00224	3.33542	0.00242	1.54879
0.00437	21.5556	0.0048	17.0121	0.00224	3.33893	0.00242	1.54879
0.00437	21.5617	0.0048	17.0381	0.00227	3.34948	0.00242	1.54956
0.00437	21.5719	0.0048	17.0763	0.00227	3.35519	0.00242	1.54956
0.00437	21.58	0.0048	17.092	0.00227	3.35695	0.00242	1.55111
0.00437	21.5861	0.0048	17.1111	0.00227	3.36003	0.00242	1.55111
0.00437	21.5942	0.0048	17.151	0.00227	3.36266	0.00242	1.55267
0.00437	21.6044	0.00488	17.1701	0.00227	3.3653	0.00242	1.55267
0.00437	21.6166	0.00488	17.2031	0.00227	3.36706	0.00242	1.55267
0.00437	21.6207	0.00488	17.2153	0.00227	3.3675	0.00242	1.55499
0.00437	21.6308	0.00488	17.2292	0.00227	3.36925	0.00242	1.55654
0.00437	21.6369	0.00488	17.2396	0.00227	3.37013	0.00242	1.55654
0.00437	21.6491	0.00488	17.2448	0.00227	3.37189	0.00242	1.55964
0.00437	21.6573	0.00488	17.2553	0.00227	3.37365	0.00242	1.5612
0.00437	21.6715	0.00488	17.264	0.00227	3.37584	0.00242	1.56197
0.00437	21.6837	0.00488	17.2709	0.00227	3.3776	0.00242	1.56585
0.00437	21.6918	0.00488	17.2779	0.00227	3.37892	0.00242	1.5674
0.00437	21.7081	0.00488	17.2865	0.00227	3.38112	0.00242	1.5674
0.00437	21.7406	0.00488	17.297	0.00227	3.38419	0.00242	1.5705
0.00437	21.7528	0.00488	17.3004	0.00227	3.38683	0.00242	1.57205
0.00437	21.7813	0.00488	17.3108	0.00227	3.39034	0.00242	1.57205
0.00437	21.7894	0.00488	17.3248	0.00227	3.3921	0.00242	1.5767
0.00437	21.8179	0.00488	17.3387	0.00227	3.39606	0.00242	1.57748
0.00437	21.8403	0.00488	17.3456	0.00227	3.40089	0.00242	1.57825
0.00437	21.8586	0.00488	17.3578	0.00227	3.4066	0.00242	1.58446
0.00437	21.887	0.00488	17.3751	0.00227	3.41319	0.00242	1.58601
0.00437	21.9318	0.00488	17.389	0.00227	3.41627	0.00242	1.58756
0.00443	21.9521	0.00488	17.4047	0.00227	3.4233	0.00242	1.58911
0.00443	21.9582	0.00488	17.4134	0.00227	3.42506	0.00242	1.59298
0.00443	21.9704	0.00488	17.4394	0.00227	3.43165	0.00242	1.59298
0.00443	21.9806	0.00488	17.4689	0.00227	3.43824	0.00242	1.59997
0.00443	21.9887	0.00488	17.4759	0.00231	3.44044	0.00242	1.60229
0.00443	21.9907	0.00488	17.4915	0.00231	3.4501	0.00248	1.60462
0.00443	21.9989	0.00488	17.535	0.00231	3.45362	0.00248	1.61237
0.00443	22.007	0.00495	17.5662	0.00231	3.45626	0.00248	1.61315
0.00443	22.0111	0.00495	17.5836	0.00231	3.4567	0.00248	1.61392
0.00443	22.0212	0.00495	17.5958	0.00231	3.45845	0.00248	1.61547
0.00443	22.0314	0.00495	17.6027	0.00231	3.46021	0.00248	1.61625
0.00443	22.0416	0.00495	17.6166	0.00231	3.46153	0.00248	1.61702
0.00443	22.0477	0.00495	17.6253	0.00231	3.46285	0.00248	1.61858
0.00443	22.0599	0.00495	17.6288	0.00231	3.46548	0.00248	1.62012
0.00443	22.07	0.00495	17.6375	0.00231	3.46768	0.00248	1.62012
0.00443	22.0802	0.00495	17.6444	0.00231	3.469	0.00248	1.6209
0.00443	22.0944	0.00495	17.6496	0.00231	3.4712	0.00248	1.6209
0.00443	22.1005	0.00495	17.6548	0.00231	3.47208	0.00248	1.6209
0.00443	22.1148	0.00495	17.6653	0.00231	3.47427	0.00248	1.62168
0.00443	22.1229	0.00495	17.6757	0.00231	3.47559	0.00248	1.62245
0.00443	22.1412	0.00495	17.6791	0.00231	3.47867	0.00248	1.62323
0.00443	22.1575	0.00495	17.6809	0.00231	3.48174	0.00248	1.62555
0.00443	22.19	0.00495	17.6722	0.00231	3.48526	0.00248	1.62711
0.00443	22.2083	0.00495	17.667	0.00231	3.48921	0.00248	1.62711
0.00443	22.2144	0.00495	17.667	0.00231	3.49097	0.00248	1.62711
0.00443	22.2591	0.00495	17.6687	0.00231	3.49844	0.00248	1.62711
0.00443	22.2876	0.00495	17.6757	0.00231	3.50371	0.00248	1.62711
0.00443	22.3201	0.00495	17.6809	0.00231	3.50635	0.00248	1.62943
0.00443	22.3588	0.00495	17.6913	0.00231	3.5125	0.00248	1.63021
0.0045	22.3689	0.00495	17.7069	0.00231	3.5169	0.00248	1.63021
0.0045	22.3832	0.00495	17.7313	0.00231	3.52393	0.00248	1.63176
0.0045	22.3872	0.00495	17.7573	0.00231	3.52612	0.00248	1.63331
0.0045	22.3954	0.00495	17.7643	0.00231	3.53184	0.00248	1.63331
0.0045	22.4055	0.00495	17.7782	0.00234	3.53843	0.00248	1.63796
0.0045	22.4137	0.00495	17.8164	0.00234	3.54502	0.00248	1.63796
0.0045	22.4238	0.00495	17.832	0.00234	3.55249	0.00248	1.63951
0.0045	22.4299	0.00502	17.8546	0.00234	3.55425	0.00248	1.64106
0.0045	22.4381	0.00502	17.8911	0.00234	3.556	0.00248	1.64339
0.0045	22.4482	0.00502	17.9015	0.00234	3.55864	0.00248	1.64339
0.0045	22.4564	0.00502	17.9085	0.00234	3.56084	0.00248	1.64726
0.0045	22.4584	0.00502	17.9154	0.00234	3.5626	0.00248	1.64804
0.0045	22.4645	0.00502	17.9224	0.00234	3.56347	0.00248	1.64882
0.0045	22.4726	0.00502	17.9328	0.00234	3.56567	0.00248	1.65192
0.0045	22.4747	0.00502	17.9363	0.00234	3.56655	0.00248	1.65269
0.0045	22.4807	0.00502	17.9415	0.00234	3.56787	0.00248	1.65269
0.0045	22.4869	0.00502	17.9484	0.00234	3.57007	0.00248	1.65812
0.0045	22.495	0.00502	17.9554	0.00234	3.57007	0.00248	1.65967
0.0045	22.5011	0.00502	17.9658	0.00234	3.57446	0.00248	1.65967
0.0045	22.5112	0.00502	17.9693	0.00234	3.57578	0.00248	1.66432
0.0045	22.5296	0.00502	17.978	0.00234	3.57885	0.00248	1.66665
0.0045	22.5418	0.00502	17.9849	0.00234	3.58193	0.00248	1.66665
0.0045	22.5601	0.00502	17.9884	0.00234	3.585	0.00248	1.67285
0.0045	22.5682	0.00502	17.9988	0.00234	3.5872	0.00248	1.67595
0.0045	22.5987	0.00502	18.0145	0.00234	3.59116	0.00248	1.67751
0.0045	22.6088	0.00502	18.0249	0.00234	3.59775	0.00253	1.68138
0.0045	22.6373	0.00502	18.0336	0.00234	3.59994	0.00253	1.68603
0.0045	22.6841	0.00502	18.0457	0.00234	3.60654	0.00253	1.68681
0.0045	22.7166	0.00502	18.0614	0.00234	3.61093	0.00253	1.68991
0.0045	22.7512	0.00502	18.077	0.00234	3.61488	0.00253	1.69146
0.0045	22.7613	0.00502	18.1048	0.00234	3.61664	0.00253	1.69069
0.00456	22.8061	0.00502	18.1135	0.00234	3.62367	0.00253	1.69069
0.00456	22.8203	0.00502	18.1395	0.00234	3.62587	0.00253	1.69301
0.00456	22.8305	0.00502	18.1639	0.00234	3.63334	0.00253	1.69301
0.00456	22.8366	0.00502	18.183	0.00234	3.64301	0.00253	1.69301
0.00456	22.8406	0.00502	18.2003	0.00234	3.65004	0.00253	1.69301
0.00456	22.8467	0.00502	18.2351	0.00238	3.65443	0.00253	1.69301
0.00456	22.8508	0.00502	18.2629	0.00238	3.6619	0.00253	1.69379
0.00456	22.861	0.00502	18.2837	0.00238	3.6663	0.00253	1.69456
0.00456	22.8691	0.00509	18.3219	0.00238	3.66805	0.00253	1.69534
0.00456	22.8793	0.00509	18.348	0.00238	3.66981	0.00253	1.69612
0.00456	22.8874	0.00509	18.3584	0.00238	3.67289	0.00253	1.69612
0.00456	22.8935	0.00509	18.3636	0.00238	3.67421	0.00253	1.69844
0.00456	22.9037	0.00509	18.3723	0.00238	3.67552	0.00253	1.69922
0.00456	22.9118	0.00509	18.3793	0.00238	3.67772	0.00253	1.70077
0.00456	22.9281	0.00509	18.388	0.00238	3.67904	0.00253	1.70077
0.00456	22.9342	0.00509	18.3932	0.00238	3.6808	0.00253	1.70542
0.00456	22.9464	0.00509	18.4019	0.00238	3.68343	0.00253	1.70619
0.00456	22.9647	0.00509	18.4105	0.00238	3.68475	0.00253	1.70619
0.00456	22.9708	0.00509	18.4175	0.00238	3.68783	0.00253	1.70697
0.00456	22.9992	0.00509	18.4262	0.00238	3.68915	0.00253	1.70852
0.00456	23.0155	0.00509	18.4366	0.00238	3.69222	0.00253	1.70852
0.00456	23.0358	0.00509	18.4488	0.00238	3.6953	0.00253	1.7093
0.00456	23.0602	0.00509	18.4592	0.00238	3.6953	0.00253	1.71007
0.00456	23.0887	0.00509	18.4661	0.00238	3.70277	0.00253	1.71085
0.00456	23.107	0.00509	18.4783	0.00238	3.70716	0.00253	1.7124
0.00456	23.1537	0.00509	18.4922	0.00238	3.71375	0.00253	1.71317
0.00456	23.1985	0.00509	18.5044	0.00238	3.72034	0.00253	1.71317
0.00463	23.2066	0.00509	18.5235	0.00238	3.7243	0.00253	1.71627
0.00463	23.2229	0.00509	18.5461	0.00238	3.72957	0.00253	1.71783
[truncated: 6,075 more rows]

## Sheet: Sheet2
10mm		20mm		30mm		40mm			Fig 6-15°
strain	stress	strain	stress	strain	stress	strain	stress
2.71697E-10	0	1.47311E-4	0.1613	1.21863E-7	1.01775E-6	3.52885E-5	5.56114E-5
2.71697E-10	0.00515	1.47311E-4	0.1613	1.21863E-7	1.01775E-6	3.52885E-5	5.56114E-5
2.71697E-10	0.00256	1.47311E-4	0.15864	1.21863E-7	1.01775E-6	3.52885E-5	5.56114E-5
2.71697E-10	0.00256	1.47311E-4	0.15597	1.21863E-7	0.00286	3.52885E-5	7.96704E-4
2.71697E-10	0.00256	1.47311E-4	0.15329	1.21863E-7	1.01775E-6	3.52885E-5	7.96704E-4
2.71697E-10	0.00775	1.47311E-4	0.15864	1.21863E-7	0.00286	3.52885E-5	7.96704E-4
2.71697E-10	0.01294	1.47311E-4	0.1613	1.21863E-7	0.00286	3.52885E-5	7.96704E-4
2.71697E-10	0.01294	1.47311E-4	0.1613	1.21863E-7	1.01775E-6	3.52885E-5	7.96704E-4
2.71697E-10	0.01294	1.47311E-4	0.16398	1.21863E-7	1.01775E-6	3.52885E-5	7.96704E-4
2.71697E-10	0.01294	1.47311E-4	0.1613	1.21863E-7	1.01775E-6	3.52885E-5	7.96704E-4
2.71697E-10	0.01294	1.47311E-4	0.16398	1.21863E-7	1.01775E-6	3.52885E-5	7.96704E-4
2.71697E-10	0.01034	1.47311E-4	0.16666	1.21863E-7	-0.00571	3.52885E-5	7.96704E-4
2.71697E-10	0.01034	1.47311E-4	0.16933	1.21863E-7	-0.00857	3.52885E-5	7.96704E-4
2.71697E-10	0.01034	1.47311E-4	0.172	1.21863E-7	-0.01142	3.52885E-5	7.96704E-4
2.71697E-10	0.01294	1.47311E-4	0.172	1.21863E-7	-0.01142	3.52885E-5	7.96704E-4
2.71697E-10	0.01815	1.47311E-4	0.172	1.21863E-7	-0.00857	3.52885E-5	0.00154
2.71697E-10	0.01815	1.47311E-4	0.172	1.21863E-7	-0.00571	3.52885E-5	0.00154
2.71697E-10	0.01554	1.47311E-4	0.172	1.21863E-7	-0.00571	3.52885E-5	7.96704E-4
2.71697E-10	0.01554	1.47311E-4	0.17466	1.21863E-7	-0.00571	3.52885E-5	5.56114E-5
2.71697E-10	0.01815	1.47311E-4	0.17466	1.21863E-7	-0.00571	3.52885E-5	-0.00217
2.71697E-10	0.01815	1.47311E-4	0.18	1.21863E-7	-0.00571	3.52885E-5	-0.00217
2.71697E-10	0.01815	1.47311E-4	0.17733	1.21863E-7	-0.00571	3.52885E-5	-0.000687567
2.71697E-10	0.01554	1.47311E-4	0.18	1.21863E-7	-0.00286	3.52885E-5	-0.000687567
2.71697E-10	0.01815	1.47311E-4	0.18268	1.21863E-7	-0.00286	3.52885E-5	5.56114E-5
2.71697E-10	0.01815	1.47311E-4	0.18535	1.21863E-7	-0.00286	3.52885E-5	5.56114E-5
2.71697E-10	0.01815	1.47311E-4	0.18801	1.21863E-7	-0.00286	3.52885E-5	5.56114E-5
2.71697E-10	0.01815	1.47311E-4	0.18535	1.21863E-7	-0.00286	3.52885E-5	5.56114E-5
2.71697E-10	0.01815	1.47311E-4	0.18801	1.21863E-7	-0.00286	3.52885E-5	-0.000687567
2.71697E-10	0.02075	1.47311E-4	0.19068	1.21863E-7	-0.00571	3.52885E-5	7.96704E-4
2.71697E-10	0.02075	1.47311E-4	0.19603	1.21863E-7	-0.00571	3.52885E-5	5.56114E-5
2.71697E-10	0.02075	1.47311E-4	0.1987	1.21863E-7	-0.00571	3.52885E-5	5.56114E-5
2.71697E-10	0.02334	1.47311E-4	0.20136	1.21863E-7	-0.00571	9.56962E-5	7.96704E-4
2.71697E-10	0.02075	1.47311E-4	0.20136	1.21863E-7	-0.00571	9.56962E-5	7.96704E-4
2.71697E-10	0.02334	1.47311E-4	0.20136	1.21863E-7	-0.00286	9.56962E-5	0.00154
2.71697E-10	0.02593	1.47311E-4	0.20403	1.21863E-7	-0.00571	9.56962E-5	0.00154
2.71697E-10	0.02593	1.47311E-4	0.20939	1.21863E-7	-0.00571	9.56962E-5	0.00154
2.71697E-10	0.02593	1.47311E-4	0.20939	1.21863E-7	-0.00571	9.56962E-5	0.00302
2.71697E-10	0.03113	1.47311E-4	0.21472	1.21863E-7	-0.00286	9.56962E-5	0.00302
2.71697E-10	0.03375	1.47311E-4	0.21739	1.21863E-7	-0.00286	9.56962E-5	0.00302
2.71697E-10	0.03113	1.47311E-4	0.22006	1.21863E-7	-0.00286	9.56962E-5	0.00228
2.71697E-10	0.03375	2.59221E-4	0.21739	1.21863E-7	-0.00286	9.56962E-5	0.00228
2.71697E-10	0.03113	2.59221E-4	0.21739	1.21863E-7	1.01775E-6	9.56962E-5	0.00228
2.71697E-10	0.03113	2.59221E-4	0.22006	1.21863E-7	1.01775E-6	9.56962E-5	0.00228
2.71697E-10	0.03113	2.59221E-4	0.22274	1.21863E-7	0.00286	9.56962E-5	0.00302
2.71697E-10	0.03113	2.59221E-4	0.22274	1.21863E-7	1.01775E-6	9.56962E-5	0.00302
2.71697E-10	0.03375	2.59221E-4	0.22274	1.21863E-7	-0.00286	9.56962E-5	0.00228
2.71697E-10	0.03375	2.59221E-4	0.22541	1.21863E-7	1.01775E-6	9.56962E-5	0.00228
2.71697E-10	0.03113	2.59221E-4	0.22541	1.21863E-7	1.01775E-6	9.56962E-5	0.00228
2.71697E-10	0.03375	2.59221E-4	0.22541	1.21863E-7	1.01775E-6	9.56962E-5	0.00302
2.71697E-10	0.03113	2.59221E-4	0.22807	1.21863E-7	0.00286	9.56962E-5	0.00302
2.71697E-10	0.03633	2.59221E-4	0.22807	1.21863E-7	0.00571	9.56962E-5	0.00302
2.71697E-10	0.03894	2.59221E-4	0.23074	1.21863E-7	0.00571	9.56962E-5	0.00154
2.71697E-10	0.04153	2.59221E-4	0.23074	1.21863E-7	0.00571	9.56962E-5	7.96704E-4
2.71697E-10	0.04153	2.59221E-4	0.23341	1.21863E-7	0.00571	9.56962E-5	7.96704E-4
2.71697E-10	0.04153	2.59221E-4	0.23609	1.21863E-7	0.00571	9.56962E-5	0.00154
2.71697E-10	0.04153	2.59221E-4	0.23876	1.21863E-7	0.00571	9.56962E-5	0.00302
2.71697E-10	0.03894	2.59221E-4	0.23876	1.21863E-7	0.00571	9.56962E-5	0.00228
2.71697E-10	0.03894	2.59221E-4	0.24142	1.21863E-7	0.00571	1.56104E-4	0.00302
2.71697E-10	0.04153	2.59221E-4	0.24142	1.21863E-7	0.00857	1.56104E-4	0.00302
2.71697E-10	0.04413	2.59221E-4	0.24142	1.21863E-7	0.00857	1.56104E-4	0.00376
2.71697E-10	0.04673	2.59221E-4	0.24142	9.24893E-5	0.00857	1.56104E-4	0.0045
7.26164E-5	0.04933	2.59221E-4	0.24409	9.24893E-5	0.00857	1.56104E-4	0.00376
7.26164E-5	0.04933	2.59221E-4	0.24142	9.24893E-5	0.00857	1.56104E-4	0.00228
7.26164E-5	0.04933	2.59221E-4	0.24142	9.24893E-5	0.01144	1.56104E-4	0.00228
7.26164E-5	0.05453	2.59221E-4	0.24409	9.24893E-5	0.01144	1.56104E-4	0.00228
7.26164E-5	0.05193	2.59221E-4	0.24409	9.24893E-5	0.01144	1.56104E-4	0.00228
7.26164E-5	0.05193	2.59221E-4	0.24409	9.24893E-5	0.01144	1.56104E-4	7.96704E-4
7.26164E-5	0.05193	2.59221E-4	0.24676	9.24893E-5	0.00857	1.56104E-4	7.96704E-4
7.26164E-5	0.04933	2.59221E-4	0.24676	9.24893E-5	0.00857	1.56104E-4	7.96704E-4
7.26164E-5	0.05453	2.59221E-4	0.25211	9.24893E-5	0.00857	1.56104E-4	7.96704E-4
7.26164E-5	0.05453	2.59221E-4	0.25211	9.24893E-5	0.00857	1.56104E-4	7.96704E-4
7.26164E-5	0.05453	2.59221E-4	0.25211	9.24893E-5	0.00571	1.56104E-4	7.96704E-4
7.26164E-5	0.05453	2.59221E-4	0.25744	9.24893E-5	0.00571	1.56104E-4	0.00228
7.26164E-5	0.05712	2.59221E-4	0.25744	9.24893E-5	0.00571	1.56104E-4	0.00154
7.26164E-5	0.05973	2.59221E-4	0.25744	9.24893E-5	0.01144	1.56104E-4	7.96704E-4
7.26164E-5	0.05712	2.59221E-4	0.2628	9.24893E-5	0.01144	1.56104E-4	0.00154
7.26164E-5	0.05973	2.59221E-4	0.26547	9.24893E-5	0.01144	1.56104E-4	0.00154
7.26164E-5	0.05973	2.59221E-4	0.26547	9.24893E-5	0.00857	1.56104E-4	0.00154
7.26164E-5	0.05973	2.59221E-4	0.26547	9.24893E-5	0.01144	1.56104E-4	0.00228
7.26164E-5	0.06231	2.59221E-4	0.26547	9.24893E-5	0.00857	1.56104E-4	0.00302
7.26164E-5	0.06231	2.59221E-4	0.26547	9.24893E-5	0.00857	1.56104E-4	0.00302
7.26164E-5	0.06231	2.59221E-4	0.26547	9.24893E-5	0.01144	1.56104E-4	0.00154
7.26164E-5	0.06231	2.59221E-4	0.26813	9.24893E-5	0.00857	1.56104E-4	0.00228
7.26164E-5	0.06493	2.59221E-4	0.2708	9.24893E-5	0.01144	1.56104E-4	0.00228
7.26164E-5	0.05973	2.59221E-4	0.27347	9.24893E-5	0.01144	1.56104E-4	0.00302
7.26164E-5	0.05973	2.59221E-4	0.27347	9.24893E-5	0.01144	1.56104E-4	0.00228
7.26164E-5	0.05973	2.59221E-4	0.27347	9.24893E-5	0.01144	2.16512E-4	0.00228
7.26164E-5	0.06231	2.59221E-4	0.27614	9.24893E-5	0.01429	2.16512E-4	0.00228
7.26164E-5	0.06231	2.59221E-4	0.27614	9.24893E-5	0.01429	2.16512E-4	0.00228
7.26164E-5	0.06493	2.59221E-4	0.28148	9.24893E-5	0.01144	2.16512E-4	0.00228
7.26164E-5	0.06493	2.59221E-4	0.28415	9.24893E-5	0.01144	2.16512E-4	0.00228
7.26164E-5	0.06752	2.59221E-4	0.28949	9.24893E-5	0.01715	2.16512E-4	0.00228
7.26164E-5	0.06752	2.59221E-4	0.28949	9.24893E-5	0.01715	2.16512E-4	0.00228
7.26164E-5	0.07272	2.59221E-4	0.29483	9.24893E-5	0.01429	2.16512E-4	0.00228
7.26164E-5	0.07013	2.59221E-4	0.29483	9.24893E-5	0.01144	2.16512E-4	0.00376
7.26164E-5	0.07013	2.59221E-4	0.30017	9.24893E-5	0.01144	2.16512E-4	0.00302
7.26164E-5	0.07272	3.72274E-4	0.30284	9.24893E-5	0.01429	2.16512E-4	0.00302
7.26164E-5	0.07013	3.72274E-4	0.30553	9.24893E-5	0.01429	2.16512E-4	0.00376
7.26164E-5	0.06752	3.72274E-4	0.30284	9.24893E-5	0.01144	2.16512E-4	0.00376
7.26164E-5	0.07272	3.72274E-4	0.30284	9.24893E-5	0.00857	2.16512E-4	0.00302
7.26164E-5	0.07272	3.72274E-4	0.31086	9.24893E-5	0.01144	2.16512E-4	0.00228
7.26164E-5	0.07531	3.72274E-4	0.31353	9.24893E-5	0.01429	2.16512E-4	0.00228
7.26164E-5	0.07791	3.72274E-4	0.31353	9.24893E-5	0.01429	2.16512E-4	0.00302
7.26164E-5	0.07791	3.72274E-4	0.31353	9.24893E-5	0.01429	2.16512E-4	0.00376
7.26164E-5	0.07531	3.72274E-4	0.31353	9.24893E-5	0.01429	2.16512E-4	0.00376
7.26164E-5	0.07791	3.72274E-4	0.31086	9.24893E-5	0.01715	2.16512E-4	0.00376
7.26164E-5	0.07791	3.72274E-4	0.3082	9.24893E-5	0.01715	2.16512E-4	0.00376
7.26164E-5	0.08052	3.72274E-4	0.31353	9.24893E-5	0.01715	2.16512E-4	0.00376
7.26164E-5	0.08052	3.72274E-4	0.3162	9.24893E-5	0.01429	2.16512E-4	0.00376
7.26164E-5	0.08312	3.72274E-4	0.3162	9.24893E-5	0.02	2.16512E-4	0.00302
7.26164E-5	0.08052	3.72274E-4	0.31086	9.24893E-5	0.01715	2.16512E-4	0.00376
7.26164E-5	0.08572	3.72274E-4	0.31888	9.24893E-5	0.02	2.16512E-4	0.00302
7.26164E-5	0.08572	3.72274E-4	0.31888	9.24893E-5	0.02	2.16512E-4	0.00302
7.26164E-5	0.08831	3.72274E-4	0.31888	9.24893E-5	0.02	2.16512E-4	0.00302
1.45243E-4	0.08831	3.72274E-4	0.32421	9.24893E-5	0.02	2.16512E-4	0.00376
1.45243E-4	0.09091	3.72274E-4	0.32155	9.24893E-5	0.02	2.76919E-4	0.00376
1.45243E-4	0.09612	3.72274E-4	0.3162	9.24893E-5	0.01715	2.76919E-4	0.00376
1.45243E-4	0.09612	3.72274E-4	0.31888	9.24893E-5	0.02286	2.76919E-4	0.0045
1.45243E-4	0.09871	3.72274E-4	0.32421	9.24893E-5	0.02572	2.76919E-4	0.0045
1.45243E-4	0.09612	3.72274E-4	0.32155	9.24893E-5	0.02857	2.76919E-4	0.0045
1.45243E-4	0.09871	3.72274E-4	0.32421	9.24893E-5	0.02857	2.76919E-4	0.0045
1.45243E-4	0.10131	3.72274E-4	0.32688	1.84871E-4	0.02857	2.76919E-4	0.0045
1.45243E-4	0.10131	3.72274E-4	0.33223	1.84871E-4	0.02857	2.76919E-4	0.00376
1.45243E-4	0.1039	3.72274E-4	0.33223	1.84871E-4	0.02857	2.76919E-4	0.0045
1.45243E-4	0.1039	3.72274E-4	0.33223	1.84871E-4	0.02857	2.76919E-4	0.0045
1.45243E-4	0.10131	3.72274E-4	0.3349	1.84871E-4	0.02857	2.76919E-4	0.0045
1.45243E-4	0.10131	3.72274E-4	0.33756	1.84871E-4	0.02857	2.76919E-4	0.00302
1.45243E-4	0.1039	3.72274E-4	0.34023	1.84871E-4	0.02572	2.76919E-4	0.00302
1.45243E-4	0.10651	3.72274E-4	0.33756	1.84871E-4	0.02572	2.76919E-4	0.00154
1.45243E-4	0.10651	3.72274E-4	0.34023	1.84871E-4	0.02572	2.76919E-4	0.00154
1.45243E-4	0.1039	3.72274E-4	0.33756	1.84871E-4	0.02572	2.76919E-4	0.00154
1.45243E-4	0.10131	3.72274E-4	0.33756	1.84871E-4	0.02857	2.76919E-4	7.96704E-4
1.45243E-4	0.10651	3.72274E-4	0.33756	1.84871E-4	0.02857	2.76919E-4	0.00154
1.45243E-4	0.10651	3.72274E-4	0.34023	1.84871E-4	0.02572	2.76919E-4	7.96704E-4
1.45243E-4	0.1039	3.72274E-4	0.3429	1.84871E-4	0.02857	2.76919E-4	7.96704E-4
1.45243E-4	0.1091	3.72274E-4	0.3429	1.84871E-4	0.02572	2.76919E-4	0.00302
1.45243E-4	0.1091	3.72274E-4	0.3429	1.84871E-4	0.02572	2.76919E-4	0.00302
1.45243E-4	0.1091	3.72274E-4	0.34557	1.84871E-4	0.02857	2.76919E-4	0.00302
1.45243E-4	0.1091	3.72274E-4	0.34825	1.84871E-4	0.03143	2.76919E-4	0.00302
1.45243E-4	0.11171	3.72274E-4	0.35091	1.84871E-4	0.03143	2.76919E-4	0.00302
1.45243E-4	0.1143	3.72274E-4	0.35359	1.84871E-4	0.0343	2.76919E-4	0.00302
1.45243E-4	0.1143	3.72274E-4	0.35626	1.84871E-4	0.03143	2.76919E-4	0.0045
1.45243E-4	0.1169	3.72274E-4	0.35894	1.84871E-4	0.02572	2.76919E-4	0.0045
1.45243E-4	0.1195	3.72274E-4	0.35894	1.84871E-4	0.02857	2.76919E-4	0.0045
1.45243E-4	0.1195	3.72274E-4	0.36161	1.84871E-4	0.02857	2.76919E-4	0.00599
1.45243E-4	0.1195	3.72274E-4	0.36427	1.84871E-4	0.02572	2.76919E-4	0.00673
1.45243E-4	0.1169	3.72274E-4	0.36427	1.84871E-4	0.02572	2.76919E-4	0.00673
1.45243E-4	0.1195	3.72274E-4	0.37229	1.84871E-4	0.02572	3.37327E-4	0.00525
1.45243E-4	0.1169	3.72274E-4	0.37496	1.84871E-4	0.03143	3.37327E-4	0.00525
1.45243E-4	0.1169	3.72274E-4	0.37762	1.84871E-4	0.03143	3.37327E-4	0.00673
1.45243E-4	0.1169	3.72274E-4	0.37762	1.84871E-4	0.03143	3.37327E-4	0.00599
1.45243E-4	0.1169	3.72274E-4	0.37762	1.84871E-4	0.03715	3.37327E-4	0.00599
1.45243E-4	0.1169	3.72274E-4	0.37762	1.84871E-4	0.0343	3.37327E-4	0.00599
1.45243E-4	0.1169	3.72274E-4	0.38029	1.84871E-4	0.0343	3.37327E-4	0.0045
1.45243E-4	0.1169	3.72274E-4	0.38296	1.84871E-4	0.0343	3.37327E-4	0.0045
1.45243E-4	0.1195	3.72274E-4	0.38563	1.84871E-4	0.0343	3.37327E-4	0.00525
1.45243E-4	0.1195	3.72274E-4	0.39364	1.84871E-4	0.03715	3.37327E-4	0.00525
1.45243E-4	0.1221	3.72274E-4	0.39364	1.84871E-4	0.04001	3.37327E-4	0.00376
1.45243E-4	0.1221	3.72274E-4	0.39631	1.84871E-4	0.04001	3.37327E-4	0.00376
1.45243E-4	0.1247	3.72274E-4	0.39631	1.84871E-4	0.04001	3.37327E-4	0.0045
1.45243E-4	0.12729	4.84184E-4	0.399	1.84871E-4	0.03715	3.37327E-4	0.00525
1.45243E-4	0.12729	4.84184E-4	0.40167	1.84871E-4	0.03715	3.37327E-4	0.00525
1.45243E-4	0.12989	4.84184E-4	0.40167	1.84871E-4	0.04001	3.37327E-4	0.0045
1.45243E-4	0.12989	4.84184E-4	0.40433	1.84871E-4	0.04001	3.37327E-4	0.0045
1.45243E-4	0.12729	4.84184E-4	0.40967	1.84871E-4	0.03715	3.37327E-4	0.0045
1.45243E-4	0.12989	4.84184E-4	0.40967	1.84871E-4	0.03715	3.37327E-4	0.00525
1.45243E-4	0.13509	4.84184E-4	0.40967	1.84871E-4	0.03715	3.37327E-4	0.00525
1.45243E-4	0.1377	4.84184E-4	0.40967	1.84871E-4	0.03715	3.37327E-4	0.00525
1.45243E-4	0.14029	4.84184E-4	0.407	1.84871E-4	0.04286	3.37327E-4	0.00525
1.45243E-4	0.14029	4.84184E-4	0.407	1.84871E-4	0.04001	3.37327E-4	0.0045
1.45243E-4	0.14029	4.84184E-4	0.41234	1.84871E-4	0.04001	3.37327E-4	0.0045
1.45243E-4	0.14549	4.84184E-4	0.41234	1.84871E-4	0.04001	3.37327E-4	0.00599
1.45243E-4	0.14549	4.84184E-4	0.41502	1.84871E-4	0.04001	3.37327E-4	0.00599
2.17859E-4	0.14549	4.84184E-4	0.41502	1.84871E-4	0.03715	3.37327E-4	0.00599
2.17859E-4	0.15069	4.84184E-4	0.41502	1.84871E-4	0.0343	3.97735E-4	0.00747
2.17859E-4	0.15069	4.84184E-4	0.41234	1.84871E-4	0.03715	3.97735E-4	0.00747
2.17859E-4	0.15069	4.84184E-4	0.41768	1.84871E-4	0.03715	3.97735E-4	0.00747
2.17859E-4	0.15069	4.84184E-4	0.41768	1.84871E-4	0.04001	3.97735E-4	0.00821
2.17859E-4	0.15069	4.84184E-4	0.42035	1.84871E-4	0.04001	3.97735E-4	0.00747
2.17859E-4	0.15069	4.84184E-4	0.42302	1.84871E-4	0.04001	3.97735E-4	0.00747
2.17859E-4	0.15329	4.84184E-4	0.42035	1.84871E-4	0.04001	3.97735E-4	0.00673
2.17859E-4	0.15588	4.84184E-4	0.42569	1.84871E-4	0.04001	3.97735E-4	0.00599
2.17859E-4	0.15588	4.84184E-4	0.42569	1.84871E-4	0.04286	3.97735E-4	0.00599
2.17859E-4	0.15588	4.84184E-4	0.42302	1.84871E-4	0.04001	3.97735E-4	0.00747
2.17859E-4	0.15588	4.84184E-4	0.42302	1.84871E-4	0.04286	3.97735E-4	0.00747
2.17859E-4	0.15588	4.84184E-4	0.42302	1.84871E-4	0.04858	3.97735E-4	0.00747
2.17859E-4	0.15588	4.84184E-4	0.42569	1.84871E-4	0.04858	3.97735E-4	0.00747
2.17859E-4	0.15329	4.84184E-4	0.42837	1.84871E-4	0.04572	3.97735E-4	0.00673
2.17859E-4	0.15848	4.84184E-4	0.43103	1.84871E-4	0.04572	3.97735E-4	0.00673
2.17859E-4	0.15848	4.84184E-4	0.4337	1.84871E-4	0.04572	3.97735E-4	0.00599
2.17859E-4	0.15588	4.84184E-4	0.43637	1.84871E-4	0.04858	3.97735E-4	0.00673
2.17859E-4	0.15848	4.84184E-4	0.43637	2.77238E-4	0.04858	3.97735E-4	0.00673
2.17859E-4	0.15848	4.84184E-4	0.43904	2.77238E-4	0.05143	3.97735E-4	0.00747
2.17859E-4	0.15848	4.84184E-4	0.44172	2.77238E-4	0.05143	3.97735E-4	0.00821
2.17859E-4	0.15588	4.84184E-4	0.44438	2.77238E-4	0.04858	3.97735E-4	0.00895
2.17859E-4	0.16108	4.84184E-4	0.44438	2.77238E-4	0.05429	3.97735E-4	0.0097
2.17859E-4	0.16108	4.84184E-4	0.44438	2.77238E-4	0.05143	3.97735E-4	0.00895
2.17859E-4	0.16369	4.84184E-4	0.44705	2.77238E-4	0.05143	3.97735E-4	0.00895
2.17859E-4	0.16369	4.84184E-4	0.44438	2.77238E-4	0.04858	3.97735E-4	0.0097
2.17859E-4	0.16628	4.84184E-4	0.44705	2.77238E-4	0.05429	3.97735E-4	0.0097
2.17859E-4	0.16628	4.84184E-4	0.44705	2.77238E-4	0.05143	3.97735E-4	0.0097
2.17859E-4	0.16628	4.84184E-4	0.44973	2.77238E-4	0.05429	3.97735E-4	0.01118
2.17859E-4	0.16628	4.84184E-4	0.44973	2.77238E-4	0.05429	3.97735E-4	0.01266
2.17859E-4	0.16628	4.84184E-4	0.45508	2.77238E-4	0.04858	3.97735E-4	0.01266
2.17859E-4	0.16628	4.84184E-4	0.46041	2.77238E-4	0.05143	4.58142E-4	0.01266
2.17859E-4	0.16888	4.84184E-4	0.46308	2.77238E-4	0.05143	4.58142E-4	0.01266
2.17859E-4	0.16888	4.84184E-4	0.46308	2.77238E-4	0.05143	4.58142E-4	0.01266
2.17859E-4	0.17408	4.84184E-4	0.46308	2.77238E-4	0.05143	4.58142E-4	0.01266
2.17859E-4	0.17147	4.84184E-4	0.46843	2.77238E-4	0.05143	4.58142E-4	0.01266
2.17859E-4	0.17147	4.84184E-4	0.46843	2.77238E-4	0.05716	4.58142E-4	0.01266
2.17859E-4	0.17408	4.84184E-4	0.46843	2.77238E-4	0.05716	4.58142E-4	0.01118
2.17859E-4	0.17668	4.84184E-4	0.47109	2.77238E-4	0.05716	4.58142E-4	0.01192
2.17859E-4	0.17928	4.84184E-4	0.47376	2.77238E-4	0.05716	4.58142E-4	0.01192
2.17859E-4	0.17408	4.84184E-4	0.47376	2.77238E-4	0.05716	4.58142E-4	0.01118
2.17859E-4	0.17928	5.96095E-4	0.4791	2.77238E-4	0.06001	4.58142E-4	0.01266
2.17859E-4	0.17928	5.96095E-4	0.48711	2.77238E-4	0.06001	4.58142E-4	0.01266
2.17859E-4	0.17928	5.96095E-4	0.48711	2.77238E-4	0.06001	4.58142E-4	0.0134
2.17859E-4	0.17668	5.96095E-4	0.48978	2.77238E-4	0.06572	4.58142E-4	0.01266
2.17859E-4	0.17668	5.96095E-4	0.48978	2.77238E-4	0.06858	4.58142E-4	0.01266
2.17859E-4	0.17928	5.96095E-4	0.49245	2.77238E-4	0.06572	4.58142E-4	0.0134
2.17859E-4	0.18187	5.96095E-4	0.49514	2.77238E-4	0.06572	4.58142E-4	0.0134
2.17859E-4	0.17928	5.96095E-4	0.49514	2.77238E-4	0.06572	4.58142E-4	0.0134
2.17859E-4	0.18187	5.96095E-4	0.49781	2.77238E-4	0.06287	4.58142E-4	0.0134
2.17859E-4	0.18447	5.96095E-4	0.50047	2.77238E-4	0.06001	4.58142E-4	0.01489
2.17859E-4	0.18447	5.96095E-4	0.50047	2.77238E-4	0.06287	4.58142E-4	0.01489
2.17859E-4	0.18707	5.96095E-4	0.50314	2.77238E-4	0.06572	4.58142E-4	0.01563
2.17859E-4	0.18707	5.96095E-4	0.50047	2.77238E-4	0.06572	4.58142E-4	0.01563
2.17859E-4	0.18707	5.96095E-4	0.50314	2.77238E-4	0.06572	4.58142E-4	0.01563
2.17859E-4	0.18707	5.96095E-4	0.50581	2.77238E-4	0.06287	4.58142E-4	0.01637
2.90474E-4	0.19227	5.96095E-4	0.51116	2.77238E-4	0.06858	4.58142E-4	0.01637
2.90474E-4	0.19487	5.96095E-4	0.51116	2.77238E-4	0.06858	4.58142E-4	0.01637
2.90474E-4	0.19746	5.96095E-4	0.51382	2.77238E-4	0.06572	4.58142E-4	0.01711
2.90474E-4	0.19746	5.96095E-4	0.51116	2.77238E-4	0.06572	4.58142E-4	0.01785
2.90474E-4	0.19746	5.96095E-4	0.51116	2.77238E-4	0.06858	4.58142E-4	0.01711
2.90474E-4	0.19746	5.96095E-4	0.51116	2.77238E-4	0.06572	4.58142E-4	0.01859
2.90474E-4	0.20007	5.96095E-4	0.51116	2.77238E-4	0.06287	5.1855E-4	0.02082
2.90474E-4	0.20007	5.96095E-4	0.51116	2.77238E-4	0.06287	5.1855E-4	0.02082
2.90474E-4	0.20266	5.96095E-4	0.51382	2.77238E-4	0.06572	5.1855E-4	0.0223
2.90474E-4	0.20266	5.96095E-4	0.51382	2.77238E-4	0.06858	5.1855E-4	0.0223
2.90474E-4	0.20527	5.96095E-4	0.51382	2.77238E-4	0.06858	5.1855E-4	0.0223
2.90474E-4	0.20007	5.96095E-4	0.51916	2.77238E-4	0.06572	5.1855E-4	0.02378
2.90474E-4	0.20007	5.96095E-4	0.52183	2.77238E-4	0.07144	5.1855E-4	0.02378
2.90474E-4	0.20527	5.96095E-4	0.52451	2.77238E-4	0.06858	5.1855E-4	0.02378
2.90474E-4	0.20527	5.96095E-4	0.52451	2.77238E-4	0.07144	5.1855E-4	0.02378
2.90474E-4	0.20785	5.96095E-4	0.52451	2.77238E-4	0.07144	5.1855E-4	0.02452
2.90474E-4	0.20785	5.96095E-4	0.52451	2.77238E-4	0.07429	5.1855E-4	0.02452
2.90474E-4	0.20785	5.96095E-4	0.52717	2.77238E-4	0.07715	5.1855E-4	0.02452
2.90474E-4	0.20785	5.96095E-4	0.52984	2.77238E-4	0.07429	5.1855E-4	0.02527
2.90474E-4	0.21046	5.96095E-4	0.53251	3.69605E-4	0.07429	5.1855E-4	0.02527
2.90474E-4	0.20785	5.96095E-4	0.53518	3.69605E-4	0.07429	5.1855E-4	0.02601
2.90474E-4	0.20527	5.96095E-4	0.53518	3.69605E-4	0.07144	5.1855E-4	0.02675
2.90474E-4	0.20527	5.96095E-4	0.53786	3.69605E-4	0.07429	5.1855E-4	0.02675
2.90474E-4	0.20785	5.96095E-4	0.54052	3.69605E-4	0.07715	5.1855E-4	0.02823
2.90474E-4	0.21046	5.96095E-4	0.54052	3.69605E-4	0.07144	5.1855E-4	0.02749
2.90474E-4	0.20785	5.96095E-4	0.54052	3.69605E-4	0.07429	5.1855E-4	0.02749
2.90474E-4	0.20785	5.96095E-4	0.54052	3.69605E-4	0.07429	5.1855E-4	0.02897
2.90474E-4	0.21046	5.96095E-4	0.5432	3.69605E-4	0.07144	5.1855E-4	0.02823
2.90474E-4	0.21046	5.96095E-4	0.5432	3.69605E-4	0.07715	5.1855E-4	0.02749
2.90474E-4	0.21046	5.96095E-4	0.54587	3.69605E-4	0.07715	5.1855E-4	0.03046
2.90474E-4	0.21046	5.96095E-4	0.54854	3.69605E-4	0.07715	5.1855E-4	0.03046
2.90474E-4	0.21046	5.96095E-4	0.54854	3.69605E-4	0.07715	5.1855E-4	0.03046
2.90474E-4	0.21306	5.96095E-4	0.54854	3.69605E-4	0.07715	5.1855E-4	0.03194
2.90474E-4	0.21306	5.96095E-4	0.55122	3.69605E-4	0.08002	5.1855E-4	0.03194
2.90474E-4	0.21566	5.96095E-4	0.55388	3.69605E-4	0.08002	5.1855E-4	0.03194
2.90474E-4	0.21566	5.96095E-4	0.56457	3.69605E-4	0.08287	5.1855E-4	0.03342
2.90474E-4	0.21826	5.96095E-4	0.56189	3.69605E-4	0.08002	5.1855E-4	0.03491
2.90474E-4	0.22084	5.96095E-4	0.56457	3.69605E-4	0.07715	5.1855E-4	0.03491
2.90474E-4	0.21826	5.96095E-4	0.56723	3.69605E-4	0.07715	5.1855E-4	0.03713
2.90474E-4	0.21826	5.96095E-4	0.56723	3.69605E-4	0.07715	5.78958E-4	0.03861
2.90474E-4	0.22345	5.96095E-4	0.5699	3.69605E-4	0.07715	5.78958E-4	0.03936
2.90474E-4	0.22606	7.09147E-4	0.57257	3.69605E-4	0.08002	5.78958E-4	0.03936
2.90474E-4	0.22606	7.09147E-4	0.57791	3.69605E-4	0.08287	5.78958E-4	0.0401
2.90474E-4	0.22606	7.09147E-4	0.58058	3.69605E-4	0.08287	5.78958E-4	0.0401
2.90474E-4	0.22606	7.09147E-4	0.58325	3.69605E-4	0.08573	5.78958E-4	0.0401
2.90474E-4	0.22606	7.09147E-4	0.58325	3.69605E-4	0.08858	5.78958E-4	0.0401
2.90474E-4	0.22865	7.09147E-4	0.58592	3.69605E-4	0.09144	5.78958E-4	0.03936
2.90474E-4	0.22865	7.09147E-4	0.5886	3.69605E-4	0.09144	5.78958E-4	0.03861
2.90474E-4	0.22606	7.09147E-4	0.5886	3.69605E-4	0.09715	5.78958E-4	0.03936
2.90474E-4	0.22865	7.09147E-4	0.59128	3.69605E-4	0.0943	5.78958E-4	0.03936
2.90474E-4	0.22865	7.09147E-4	0.5886	3.69605E-4	0.09144	5.78958E-4	0.04084
2.90474E-4	0.23126	7.09147E-4	0.59128	3.69605E-4	0.08858	5.78958E-4	0.04158
2.90474E-4	0.23384	7.09147E-4	0.59394	3.69605E-4	0.08573	5.78958E-4	0.04232
2.90474E-4	0.23384	7.09147E-4	0.59394	3.69605E-4	0.08573	5.78958E-4	0.04306
2.90474E-4	0.23384	7.09147E-4	0.59394	3.69605E-4	0.08858	5.78958E-4	0.04306
2.90474E-4	0.23644	7.09147E-4	0.59394	3.69605E-4	0.08858	5.78958E-4	0.04306
2.90474E-4	0.23904	7.09147E-4	0.59394	3.69605E-4	0.08858	5.78958E-4	0.04455
2.90474E-4	0.23904	7.09147E-4	0.59661	3.69605E-4	0.08858	5.78958E-4	0.04528
2.90474E-4	0.23904	7.09147E-4	0.59661	3.69605E-4	0.09144	5.78958E-4	0.04455
2.90474E-4	0.24166	7.09147E-4	0.59661	3.69605E-4	0.09144	5.78958E-4	0.04603
2.90474E-4	0.24683	7.09147E-4	0.59661	3.69605E-4	0.09715	5.78958E-4	0.04677
2.90474E-4	0.24683	7.09147E-4	0.59661	3.69605E-4	0.10001	5.78958E-4	0.04677
2.90474E-4	0.25204	7.09147E-4	0.59928	3.69605E-4	0.10288	5.78958E-4	0.04751
2.90474E-4	0.25204	7.09147E-4	0.60195	3.69605E-4	0.10001	5.78958E-4	0.04825
3.63092E-4	0.25725	7.09147E-4	0.60462	3.69605E-4	0.10288	5.78958E-4	0.049
3.63092E-4	0.25984	7.09147E-4	0.60195	3.69605E-4	0.10001	6.39366E-4	0.05122
3.63092E-4	0.25984	7.09147E-4	0.60195	3.69605E-4	0.10001	6.39366E-4	0.05122
3.63092E-4	0.26243	7.09147E-4	0.60195	3.69605E-4	0.10288	6.39366E-4	0.05122
3.63092E-4	0.26243	7.09147E-4	0.60462	3.69605E-4	0.10573	6.39366E-4	0.0527
3.63092E-4	0.26503	7.09147E-4	0.60729	3.69605E-4	0.10573	6.39366E-4	0.05344
3.63092E-4	0.26503	7.09147E-4	0.60996	3.69605E-4	0.10288	6.39366E-4	0.05344
3.63092E-4	0.26764	7.09147E-4	0.60996	3.69605E-4	0.10001	6.39366E-4	0.05344
3.63092E-4	0.26764	7.09147E-4	0.61263	3.69605E-4	0.10001	6.39366E-4	0.05344
3.63092E-4	0.27023	7.09147E-4	0.6153	3.69605E-4	0.10288	6.39366E-4	0.05344
3.63092E-4	0.27023	7.09147E-4	0.6153	3.69605E-4	0.10288	6.39366E-4	0.05418
3.63092E-4	0.27023	7.09147E-4	0.62063	3.69605E-4	0.10573	6.39366E-4	0.05418
3.63092E-4	0.27023	7.09147E-4	0.6153	3.69605E-4	0.11144	6.39366E-4	0.05418
3.63092E-4	0.27023	7.09147E-4	0.61797	3.69605E-4	0.10859	6.39366E-4	0.05493
3.63092E-4	0.27023	7.09147E-4	0.62063	3.69605E-4	0.11144	6.39366E-4	0.05567
3.63092E-4	0.27803	7.09147E-4	0.62598	3.69605E-4	0.11144	6.39366E-4	0.05567
3.63092E-4	0.27543	7.09147E-4	0.62598	3.69605E-4	0.11144	6.39366E-4	0.05493
3.63092E-4	0.27803	7.09147E-4	0.62598	3.69605E-4	0.11144	6.39366E-4	0.05567
3.63092E-4	0.28063	7.09147E-4	0.62865	4.61986E-4	0.11144	6.39366E-4	0.05641
3.63092E-4	0.28063	7.09147E-4	0.63132	4.61986E-4	0.11716	6.39366E-4	0.05715
3.63092E-4	0.28063	7.09147E-4	0.63666	4.61986E-4	0.11716	6.39366E-4	0.05789
3.63092E-4	0.28323	7.09147E-4	0.63666	4.61986E-4	0.1143	6.39366E-4	0.05789
3.63092E-4	0.28582	7.09147E-4	0.63666	4.61986E-4	0.1143	6.39366E-4	0.05937
3.63092E-4	0.29103	7.09147E-4	0.63934	4.61986E-4	0.1143	6.39366E-4	0.06012
3.63092E-4	0.28841	7.09147E-4	0.63934	4.61986E-4	0.1143	6.39366E-4	0.06012
3.63092E-4	0.28841	7.09147E-4	0.64468	4.61986E-4	0.11716	6.39366E-4	0.05937
3.63092E-4	0.28841	7.09147E-4	0.64468	4.61986E-4	0.11716	6.39366E-4	0.0616
3.63092E-4	0.28841	7.09147E-4	0.65269	4.61986E-4	0.11716	6.39366E-4	0.0616
3.63092E-4	0.28841	7.09147E-4	0.65803	4.61986E-4	0.11716	6.39366E-4	0.06234
3.63092E-4	0.29103	7.09147E-4	0.65803	4.61986E-4	0.1143	6.99773E-4	0.06234
3.63092E-4	0.29103	8.21057E-4	0.65803	4.61986E-4	0.1143	6.99773E-4	0.06382
3.63092E-4	0.29362	8.21057E-4	0.66069	4.61986E-4	0.11716	6.99773E-4	0.06531
3.63092E-4	0.29362	8.21057E-4	0.66337	4.61986E-4	0.11716	6.99773E-4	0.06605
3.63092E-4	0.30141	8.21057E-4	0.66871	4.61986E-4	0.11716	6.99773E-4	0.06605
3.63092E-4	0.30401	8.21057E-4	0.67138	4.61986E-4	0.1143	6.99773E-4	0.06753
3.63092E-4	0.30401	8.21057E-4	0.67138	4.61986E-4	0.12001	6.99773E-4	0.06827
3.63092E-4	0.30401	8.21057E-4	0.67404	4.61986E-4	0.11716	6.99773E-4	0.06827
3.63092E-4	0.30662	8.21057E-4	0.67404	4.61986E-4	0.11716	6.99773E-4	0.06901
3.63092E-4	0.30922	8.21057E-4	0.67404	4.61986E-4	0.12001	6.99773E-4	0.06827
3.63092E-4	0.30922	8.21057E-4	0.67672	4.61986E-4	0.12001	6.99773E-4	0.06827
3.63092E-4	0.31181	8.21057E-4	0.67672	4.61986E-4	0.11716	6.99773E-4	0.06753
3.63092E-4	0.31181	8.21057E-4	0.67672	4.61986E-4	0.11716	6.99773E-4	0.06827
3.63092E-4	0.3144	8.21057E-4	0.67672	4.61986E-4	0.12001	6.99773E-4	0.06753
3.63092E-4	0.3144	8.21057E-4	0.67672	4.61986E-4	0.11716	6.99773E-4	0.06753
3.63092E-4	0.31701	8.21057E-4	0.67672	4.61986E-4	0.12001	6.99773E-4	0.06827
3.63092E-4	0.3196	8.21057E-4	0.67672	4.61986E-4	0.12287	6.99773E-4	0.06827
3.63092E-4	0.31701	8.21057E-4	0.67939	4.61986E-4	0.12287	6.99773E-4	0.06901
3.63092E-4	0.32222	8.21057E-4	0.67939	4.61986E-4	0.12287	6.99773E-4	0.06976
3.63092E-4	0.32222	8.21057E-4	0.67939	4.61986E-4	0.12287	6.99773E-4	0.06976
3.63092E-4	0.32741	8.21057E-4	0.67939	4.61986E-4	0.12287	6.99773E-4	0.0705
3.63092E-4	0.33	8.21057E-4	0.68206	4.61986E-4	0.12287	6.99773E-4	0.07198
3.63092E-4	0.32741	8.21057E-4	0.68206	4.61986E-4	0.12287	6.99773E-4	0.07198
3.63092E-4	0.33	8.21057E-4	0.68474	4.61986E-4	0.12574	6.99773E-4	0.07272
3.63092E-4	0.33	8.21057E-4	0.68474	4.61986E-4	0.12574	6.99773E-4	0.07346
4.35718E-4	0.3352	8.21057E-4	0.68742	4.61986E-4	0.12574	6.99773E-4	0.07346
4.35718E-4	0.33781	8.21057E-4	0.69008	4.61986E-4	0.12574	6.99773E-4	0.0742
4.35718E-4	0.33781	8.21057E-4	0.69275	4.61986E-4	0.12859	6.99773E-4	0.07494
4.35718E-4	0.3404	8.21057E-4	0.69542	4.61986E-4	0.12574	6.99773E-4	0.07494
4.35718E-4	0.3404	8.21057E-4	0.69542	4.61986E-4	0.12287	6.99773E-4	0.07643
4.35718E-4	0.3404	8.21057E-4	0.69542	4.61986E-4	0.12574	7.60181E-4	0.07791
4.35718E-4	0.33781	8.21057E-4	0.69809	4.61986E-4	0.12574	7.60181E-4	0.07791
4.35718E-4	0.3404	8.21057E-4	0.70077	4.61986E-4	0.12574	7.60181E-4	0.07939
4.35718E-4	0.3404	8.21057E-4	0.70343	4.61986E-4	0.12287	7.60181E-4	0.08014
4.35718E-4	0.343	8.21057E-4	0.70343	4.61986E-4	0.12574	7.60181E-4	0.08014
4.35718E-4	0.343	8.21057E-4	0.7061	4.61986E-4	0.12859	7.60181E-4	0.08014
4.35718E-4	0.3456	8.21057E-4	0.70343	4.61986E-4	0.12859	7.60181E-4	0.07939
4.35718E-4	0.3456	8.21057E-4	0.7061	4.61986E-4	0.12859	7.60181E-4	0.07939
4.35718E-4	0.3456	8.21057E-4	0.70877	4.61986E-4	0.12574	7.60181E-4	0.08088
4.35718E-4	0.3482	8.21057E-4	0.70877	4.61986E-4	0.12859	7.60181E-4	0.08162
4.35718E-4	0.3482	8.21057E-4	0.71411	4.61986E-4	0.13145	7.60181E-4	0.08088
4.35718E-4	0.3482	8.21057E-4	0.71144	4.61986E-4	0.12574	7.60181E-4	0.08236
4.35718E-4	0.35079	8.21057E-4	0.71678	4.61986E-4	0.12859	7.60181E-4	0.0831
4.35718E-4	0.3482	8.21057E-4	0.71678	4.61986E-4	0.13145	7.60181E-4	0.0831
4.35718E-4	0.35079	8.21057E-4	0.71945	4.61986E-4	0.13145	7.60181E-4	0.08384
4.35718E-4	0.3482	8.21057E-4	0.71945	4.61986E-4	0.1343	7.60181E-4	0.08384
4.35718E-4	0.35079	8.21057E-4	0.71945	4.61986E-4	0.1343	7.60181E-4	0.08384
4.35718E-4	0.35079	8.21057E-4	0.72479	5.54353E-4	0.13716	7.60181E-4	0.08459
4.35718E-4	0.35339	8.21057E-4	0.72479	5.54353E-4	0.1343	7.60181E-4	0.08459
4.35718E-4	0.35339	8.21057E-4	0.72479	5.54353E-4	0.13716	7.60181E-4	0.08459
4.35718E-4	0.35079	8.21057E-4	0.72746	5.54353E-4	0.13716	7.60181E-4	0.08533
4.35718E-4	0.35339	8.21057E-4	0.73012	5.54353E-4	0.14002	7.60181E-4	0.08681
4.35718E-4	0.35599	8.21057E-4	0.73012	5.54353E-4	0.14287	7.60181E-4	0.08607
4.35718E-4	0.3586	8.21057E-4	0.73012	5.54353E-4	0.14287	7.60181E-4	0.08607
4.35718E-4	0.35599	8.21057E-4	0.73815	5.54353E-4	0.14287	7.60181E-4	0.08681
4.35718E-4	0.3586	8.21057E-4	0.74082	5.54353E-4	0.14002	7.60181E-4	0.08681
4.35718E-4	0.36119	8.21057E-4	0.74349	5.54353E-4	0.14002	7.60181E-4	0.08755
4.35718E-4	0.36119	8.21057E-4	0.74616	5.54353E-4	0.13716	7.60181E-4	0.08903
4.35718E-4	0.36379	8.21057E-4	0.74616	5.54353E-4	0.14287	7.60181E-4	0.08978
4.35718E-4	0.36379	8.21057E-4	0.7515	5.54353E-4	0.14573	7.60181E-4	0.09126
4.35718E-4	0.36119	8.21057E-4	0.75417	5.54353E-4	0.14573	8.20502E-4	0.09274
4.35718E-4	0.36119	8.21057E-4	0.75417	5.54353E-4	0.14287	8.20502E-4	0.09274
4.35718E-4	0.36119	9.32968E-4	0.75417	5.54353E-4	0.14287	8.20502E-4	0.09274
4.35718E-4	0.36379	9.32968E-4	0.75683	5.54353E-4	0.14287	8.20502E-4	0.09274
4.35718E-4	0.36638	9.32968E-4	0.75951	5.54353E-4	0.14573	8.20502E-4	0.09348
4.35718E-4	0.36638	9.32968E-4	0.76218	5.54353E-4	0.1486	8.20502E-4	0.09496
4.35718E-4	0.36638	9.32968E-4	0.76485	5.54353E-4	0.14573	8.20502E-4	0.09645
4.35718E-4	0.36898	9.32968E-4	0.76752	5.54353E-4	0.14573	8.20502E-4	0.09645
4.35718E-4	0.36898	9.32968E-4	0.77286	5.54353E-4	0.14287	8.20502E-4	0.09645
4.35718E-4	0.37419	9.32968E-4	0.77286	5.54353E-4	0.14287	8.20502E-4	0.09571
4.35718E-4	0.37679	9.32968E-4	0.77553	5.54353E-4	0.14287	8.20502E-4	0.09645
4.35718E-4	0.37679	9.32968E-4	0.77286	5.54353E-4	0.14287	8.20502E-4	0.09793
4.35718E-4	0.37938	9.32968E-4	0.77286	5.54353E-4	0.14287	8.20502E-4	0.09719
4.35718E-4	0.37938	9.32968E-4	0.77821	5.54353E-4	0.14573	8.20502E-4	0.09719
4.35718E-4	0.38197	9.32968E-4	0.77821	5.54353E-4	0.14573	8.20502E-4	0.09793
4.35718E-4	0.38458	9.32968E-4	0.77821	5.54353E-4	0.1486	8.20502E-4	0.09793
4.35718E-4	0.38718	9.32968E-4	0.77553	5.54353E-4	0.15431	8.20502E-4	0.09867
4.35718E-4	0.38718	9.32968E-4	0.77821	5.54353E-4	0.15145	8.20502E-4	0.09941
4.35718E-4	0.38979	9.32968E-4	0.78354	5.54353E-4	0.1486	8.20502E-4	0.10016
4.35718E-4	0.39498	9.32968E-4	0.78622	5.54353E-4	0.15145	8.20502E-4	0.10016
4.35718E-4	0.40017	9.32968E-4	0.78354	5.54353E-4	0.15145	8.20502E-4	0.10016
4.35718E-4	0.40278	9.32968E-4	0.78622	5.54353E-4	0.15716	8.20502E-4	0.10016
5.08334E-4	0.40017	9.32968E-4	0.78889	5.54353E-4	0.16002	8.20502E-4	0.10016
5.08334E-4	0.40017	9.32968E-4	0.78889	5.54353E-4	0.16002	8.20502E-4	0.10238
5.08334E-4	0.40537	9.32968E-4	0.79156	5.54353E-4	0.15716	8.20502E-4	0.10312
5.08334E-4	0.40537	9.32968E-4	0.79423	5.54353E-4	0.15431	8.20502E-4	0.10312
5.08334E-4	0.40797	9.32968E-4	0.79423	5.54353E-4	0.15431	8.8091E-4	0.10386
5.08334E-4	0.40537	9.32968E-4	0.79423	5.54353E-4	0.15716	8.8091E-4	0.10386
5.08334E-4	0.40537	9.32968E-4	0.79423	5.54353E-4	0.15716	8.8091E-4	0.10386
5.08334E-4	0.40797	9.32968E-4	0.79689	5.54353E-4	0.16002	8.8091E-4	0.10535
5.08334E-4	0.40797	9.32968E-4	0.79957	5.54353E-4	0.16002	8.8091E-4	0.10535
5.08334E-4	0.41317	9.32968E-4	0.80224	5.54353E-4	0.16288	8.8091E-4	0.10535
5.08334E-4	0.41577	9.32968E-4	0.80491	5.54353E-4	0.16288	8.8091E-4	0.10609
5.08334E-4	0.41317	9.32968E-4	0.80758	5.54353E-4	0.16573	8.8091E-4	0.10609
5.08334E-4	0.41317	9.32968E-4	0.81292	5.54353E-4	0.16288	8.8091E-4	0.10609
5.08334E-4	0.41057	9.32968E-4	0.81292	5.54353E-4	0.16288	8.8091E-4	0.10609
5.08334E-4	0.41317	9.32968E-4	0.81292	5.54353E-4	0.16859	8.8091E-4	0.10683
5.08334E-4	0.41577	9.32968E-4	0.81292	5.54353E-4	0.16573	8.8091E-4	0.10757
5.08334E-4	0.41577	9.32968E-4	0.81292	5.54353E-4	0.16288	8.8091E-4	0.10757
5.08334E-4	0.41317	9.32968E-4	0.81826	5.54353E-4	0.16288	8.8091E-4	0.10683
5.08334E-4	0.41317	9.32968E-4	0.81826	5.54353E-4	0.16859	8.8091E-4	0.10683
5.08334E-4	0.41317	9.32968E-4	0.82093	5.54353E-4	0.16288	8.8091E-4	0.10757
5.08334E-4	0.41835	9.32968E-4	0.82359	5.54353E-4	0.16573	8.8091E-4	0.10683
5.08334E-4	0.42097	9.32968E-4	0.82359	5.54353E-4	0.16288	8.8091E-4	0.10757
5.08334E-4	0.42097	9.32968E-4	0.82626	5.54353E-4	0.16573	8.8091E-4	0.10831
5.08334E-4	0.42097	9.32968E-4	0.82895	5.54353E-4	0.16573	8.8091E-4	0.10831
5.08334E-4	0.42097	9.32968E-4	0.82895	5.54353E-4	0.16859	8.8091E-4	0.10905
5.08334E-4	0.42356	9.32968E-4	0.83162	5.54353E-4	0.17146	8.8091E-4	0.11054
5.08334E-4	0.42617	9.32968E-4	0.83429	5.54353E-4	0.1743	8.8091E-4	0.11202
5.08334E-4	0.42617	9.32968E-4	0.83695	5.54353E-4	0.1743	8.8091E-4	0.11276
5.08334E-4	0.42617	9.32968E-4	0.83963	5.54353E-4	0.1743	8.8091E-4	0.11276
5.08334E-4	0.42876	9.32968E-4	0.84497	5.54353E-4	0.1743	8.8091E-4	0.11276
5.08334E-4	0.42617	9.32968E-4	0.84497	6.4672E-4	0.18002	8.8091E-4	0.1135
5.08334E-4	0.42876	9.32968E-4	0.84764	6.4672E-4	0.18288	8.8091E-4	0.11499
5.08334E-4	0.43136	9.32968E-4	0.85297	6.4672E-4	0.18002	8.8091E-4	0.11573
5.08334E-4	0.43395	9.32968E-4	0.85565	6.4672E-4	0.18002	8.8091E-4	0.11573
5.08334E-4	0.43395	0.00105	0.86099	6.4672E-4	0.18002	9.41317E-4	0.11721
5.08334E-4	0.43395	0.00105	0.86099	6.4672E-4	0.17717	9.41317E-4	0.11795
5.08334E-4	0.43656	0.00105	0.86632	6.4672E-4	0.18002	9.41317E-4	0.11944
5.08334E-4	0.43656	0.00105	0.86632	6.4672E-4	0.18288	9.41317E-4	0.12018
5.08334E-4	0.43656	0.00105	0.86632	6.4672E-4	0.18574	9.41317E-4	0.12092
5.08334E-4	0.43656	0.00105	0.86632	6.4672E-4	0.18288	9.41317E-4	0.12092
5.08334E-4	0.43916	0.00105	0.869	6.4672E-4	0.18574	9.41317E-4	0.12092
5.08334E-4	0.43916	0.00105	0.87167	6.4672E-4	0.18574	9.41317E-4	0.12092
5.08334E-4	0.44176	0.00105	0.869	6.4672E-4	0.18859	9.41317E-4	0.12092
5.08334E-4	0.44435	0.00105	0.869	6.4672E-4	0.18574	9.41317E-4	0.12166
5.08334E-4	0.44695	0.00105	0.869	6.4672E-4	0.18288	9.41317E-4	0.12166
5.08334E-4	0.45216	0.00105	0.869	6.4672E-4	0.18859	9.41317E-4	0.12166
5.08334E-4	0.45216	0.00105	0.87968	6.4672E-4	0.19145	9.41317E-4	0.12166
5.08334E-4	0.45216	0.00105	0.87702	6.4672E-4	0.19432	9.41317E-4	0.12166
5.08334E-4	0.45735	0.00105	0.87702	6.4672E-4	0.19145	9.41317E-4	0.12166
5.08334E-4	0.45994	0.00105	0.87702	6.4672E-4	0.19145	9.41317E-4	0.12092
5.08334E-4	0.45735	0.00105	0.87702	6.4672E-4	0.19145	9.41317E-4	0.12092
5.08334E-4	0.46255	0.00105	0.88236	6.4672E-4	0.19145	9.41317E-4	0.12092
5.08334E-4	0.46255	0.00105	0.88503	6.4672E-4	0.19145	9.41317E-4	0.12166
5.08334E-4	0.46255	0.00105	0.8877	6.4672E-4	0.19432	9.41317E-4	0.1224
5.8095E-4	0.46514	0.00105	0.89037	6.4672E-4	0.19716	9.41317E-4	0.1224
5.8095E-4	0.46514	0.00105	0.89303	6.4672E-4	0.19716	9.41317E-4	0.12314
5.8095E-4	0.47034	0.00105	0.89303	6.4672E-4	0.19432	9.41317E-4	0.12314
5.8095E-4	0.47034	0.00105	0.89303	6.4672E-4	0.20003	9.41317E-4	0.12389
5.8095E-4	0.47034	0.00105	0.89571	6.4672E-4	0.20288	9.41317E-4	0.12462
5.8095E-4	0.47034	0.00105	0.89838	6.4672E-4	0.20288	9.41317E-4	0.12611
5.8095E-4	0.47554	0.00105	0.89838	6.4672E-4	0.20574	9.41317E-4	0.12759
5.8095E-4	0.47814	0.00105	0.90105	6.4672E-4	0.2086	9.41317E-4	0.12833
5.8095E-4	0.47814	0.00105	0.90372	6.4672E-4	0.2086	9.41317E-4	0.12759
5.8095E-4	0.48074	0.00105	0.90906	6.4672E-4	0.2086	9.41317E-4	0.12759
5.8095E-4	0.47554	0.00105	0.90638	6.4672E-4	0.2086	9.41317E-4	0.12907
5.8095E-4	0.47554	0.00105	0.90638	6.4672E-4	0.2086	9.41317E-4	0.12982
5.8095E-4	0.47814	0.00105	0.90105	6.4672E-4	0.21145	0.001	0.12982
5.8095E-4	0.47814	0.00105	0.90105	6.4672E-4	0.21145	0.001	0.13204
5.8095E-4	0.48334	0.00105	0.90372	6.4672E-4	0.21145	0.001	0.13278
5.8095E-4	0.48074	0.00105	0.90906	6.4672E-4	0.21431	0.001	0.13278
5.8095E-4	0.48074	0.00105	0.90906	6.4672E-4	0.21718	0.001	0.13426
5.8095E-4	0.48334	0.00105	0.91173	6.4672E-4	0.21718	0.001	0.13426
5.8095E-4	0.48593	0.00105	0.91173	6.4672E-4	0.21718	0.001	0.13426
5.8095E-4	0.48854	0.00105	0.91173	6.4672E-4	0.21718	0.001	0.13426
5.8095E-4	0.48854	0.00105	0.90906	6.4672E-4	0.21718	0.001	0.13426
5.8095E-4	0.48854	0.00105	0.9144	6.4672E-4	0.21718	0.001	0.13426
5.8095E-4	0.48854	0.00105	0.91707	6.4672E-4	0.21718	0.001	0.13426
5.8095E-4	0.49113	0.00105	0.91973	6.4672E-4	0.22002	0.001	0.13426
5.8095E-4	0.49374	0.00105	0.92509	6.4672E-4	0.21718	0.001	0.13501
5.8095E-4	0.49374	0.00105	0.92509	6.4672E-4	0.21718	0.001	0.13649
5.8095E-4	0.49374	0.00105	0.92776	6.4672E-4	0.22002	0.001	0.13723
5.8095E-4	0.49632	0.00105	0.92509	6.4672E-4	0.22289	0.001	0.13649
5.8095E-4	0.49632	0.00105	0.92776	6.4672E-4	0.22289	0.001	0.13649
5.8095E-4	0.49632	0.00105	0.93043	7.39101E-4	0.22289	0.001	0.13649
5.8095E-4	0.49374	0.00105	0.93309	7.39101E-4	0.22002	0.001	0.13723
5.8095E-4	0.49374	0.00105	0.93577	7.39101E-4	0.22289	0.001	0.13723
5.8095E-4	0.49632	0.00105	0.94378	7.39101E-4	0.22574	0.001	0.13723
5.8095E-4	0.50153	0.00105	0.94378	7.39101E-4	0.22574	0.001	0.13797
5.8095E-4	0.50153	0.00105	0.94644	7.39101E-4	0.2286	0.001	0.13871
5.8095E-4	0.49894	0.00105	0.94911	7.39101E-4	0.22574	0.001	0.1402
5.8095E-4	0.49894	0.00105	0.95179	7.39101E-4	0.22574	0.001	0.1402
5.8095E-4	0.49894	0.00105	0.95179	7.39101E-4	0.22574	0.001	0.14168
5.8095E-4	0.49894	0.00115	0.95179	7.39101E-4	0.22574	0.001	0.14242
5.8095E-4	0.50153	0.00115	0.95713	7.39101E-4	0.2286	0.001	0.14242
5.8095E-4	0.49894	0.00115	0.96246	7.39101E-4	0.23146	0.001	0.14539
5.8095E-4	0.50153	0.00115	0.96246	7.39101E-4	0.2286	0.001	0.14613
5.8095E-4	0.50413	0.00115	0.96782	7.39101E-4	0.23146	0.001	0.14613
5.8095E-4	0.50413	0.00115	0.97049	7.39101E-4	0.23431	0.001	0.14613
5.8095E-4	0.50673	0.00115	0.97049	7.39101E-4	0.23146	0.001	0.14687
5.8095E-4	0.50933	0.00115	0.97315	7.39101E-4	0.23146	0.001	0.14687
5.8095E-4	0.51453	0.00115	0.97583	7.39101E-4	0.2286	0.00106	0.14909
5.8095E-4	0.51712	0.00115	0.97583	7.39101E-4	0.2286	0.00106	0.15058
5.8095E-4	0.51712	0.00115	0.9785	7.39101E-4	0.23146	0.00106	0.15058
5.8095E-4	0.51973	0.00115	0.9785	7.39101E-4	0.23146	0.00106	0.15132
5.8095E-4	0.51973	0.00115	0.9785	7.39101E-4	0.2286	0.00106	0.1528
5.8095E-4	0.52232	0.00115	0.97583	7.39101E-4	0.2286	0.00106	0.1528
5.8095E-4	0.52492	0.00115	0.97315	7.39101E-4	0.2286	0.00106	0.15206
5.8095E-4	0.52492	0.00115	0.97583	7.39101E-4	0.23146	0.00106	0.1528
5.8095E-4	0.52751	0.00115	0.97583	7.39101E-4	0.23431	0.00106	0.1528
5.8095E-4	0.53272	0.00115	0.9785	7.39101E-4	0.23431	0.00106	0.15428
5.8095E-4	0.53791	0.00115	0.98384	7.39101E-4	0.23717	0.00106	0.15428
5.8095E-4	0.53532	0.00115	0.98917	7.39101E-4	0.24004	0.00106	0.15428
5.8095E-4	0.53532	0.00115	0.98917	7.39101E-4	0.23717	0.00106	0.15428
5.8095E-4	0.53791	0.00115	0.9865	7.39101E-4	0.24004	0.00106	0.15503
5.8095E-4	0.54311	0.00115	0.99185	7.39101E-4	0.23717	0.00106	0.15503
5.8095E-4	0.54311	0.00115	0.99185	7.39101E-4	0.23431	0.00106	0.15577
5.8095E-4	0.54311	0.00115	0.99452	7.39101E-4	0.23717	0.00106	0.15577
6.53576E-4	0.54572	0.00115	0.99452	7.39101E-4	0.23717	0.00106	0.15503
6.53576E-4	0.54832	0.00115	0.99185	7.39101E-4	0.23717	0.00106	0.15651
6.53576E-4	0.54832	0.00115	0.99719	7.39101E-4	0.23717	0.00106	0.15725
6.53576E-4	0.54311	0.00115	0.99719	7.39101E-4	0.23431	0.00106	0.15725
6.53576E-4	0.54572	0.00115	0.99719	7.39101E-4	0.23431	0.00106	0.15873
6.53576E-4	0.54572	0.00115	1.00252	7.39101E-4	0.23717	0.00106	0.16022
6.53576E-4	0.54832	0.00115	1.0052	7.39101E-4	0.24004	0.00106	0.16022
6.53576E-4	0.54832	0.00115	1.0052	7.39101E-4	0.24288	0.00106	0.16096
6.53576E-4	0.55091	0.00115	1.0052	7.39101E-4	0.24288	0.00106	0.16244
6.53576E-4	0.5535	0.00115	1.01054	7.39101E-4	0.24288	0.00106	0.16244
6.53576E-4	0.5535	0.00115	1.01054	7.39101E-4	0.24288	0.00112	0.16392
6.53576E-4	0.55611	0.00115	1.0132	7.39101E-4	0.24575	0.00112	0.16615
6.53576E-4	0.55611	0.00115	1.01587	7.39101E-4	0.24575	0.00112	0.16615
6.53576E-4	0.5587	0.00115	1.01856	7.39101E-4	0.2486	0.00112	0.16763
6.53576E-4	0.56132	0.00115	1.02123	7.39101E-4	0.2486	0.00112	0.16763
6.53576E-4	0.56132	0.00115	1.0239	7.39101E-4	0.2486	0.00112	0.16763
6.53576E-4	0.56132	0.00115	1.02656	7.39101E-4	0.24575	0.00112	0.16837
6.53576E-4	0.56132	0.00115	1.02923	7.39101E-4	0.2486	0.00112	0.16837
6.53576E-4	0.56132	0.00115	1.02923	7.39101E-4	0.25432	0.00112	0.16837
6.53576E-4	0.56132	0.00115	1.03458	7.39101E-4	0.25717	0.00112	0.16912
6.53576E-4	0.5587	0.00115	1.03725	7.39101E-4	0.25717	0.00112	0.16912
6.53576E-4	0.56132	0.00115	1.03991	7.39101E-4	0.25432	0.00112	0.16912
6.53576E-4	0.56132	0.00115	1.04258	7.39101E-4	0.25717	0.00112	0.1706
6.53576E-4	0.5639	0.00115	1.03991	8.31468E-4	0.25717	0.00112	0.17208
6.53576E-4	0.56651	0.00115	1.04258	8.31468E-4	0.2629	0.00112	0.17208
6.53576E-4	0.56651	0.00115	1.04526	8.31468E-4	0.26574	0.00112	0.1706
6.53576E-4	0.5691	0.00115	1.04793	8.31468E-4	0.26574	0.00112	0.17134
6.53576E-4	0.56651	0.00115	1.0506	8.31468E-4	0.26003	0.00112	0.17134
6.53576E-4	0.56651	0.00115	1.05327	8.31468E-4	0.2629	0.00112	0.17134
6.53576E-4	0.56651	0.00115	1.05593	8.31468E-4	0.2629	0.00112	0.17208
6.53576E-4	0.5717	0.00115	1.0586	8.31468E-4	0.2629	0.00112	0.17208
6.53576E-4	0.5717	0.00115	1.0586	8.31468E-4	0.2629	0.00112	0.1743
6.53576E-4	0.5717	0.00127	1.06128	8.31468E-4	0.2629	0.00112	0.17579
6.53576E-4	0.5743	0.00127	1.06929	8.31468E-4	0.26861	0.00112	0.17579
6.53576E-4	0.5743	0.00127	1.07197	8.31468E-4	0.26861	0.00112	0.17653
6.53576E-4	0.57688	0.00127	1.07731	8.31468E-4	0.26861	0.00112	0.17727
6.53576E-4	0.57688	0.00127	1.07731	8.31468E-4	0.26574	0.00112	0.17801
6.53576E-4	0.5743	0.00127	1.07731	8.31468E-4	0.26861	0.00112	0.17875
6.53576E-4	0.5795	0.00127	1.07731	8.31468E-4	0.26861	0.00112	0.17949
6.53576E-4	0.5795	0.00127	1.07731	8.31468E-4	0.26861	0.00112	0.17949
6.53576E-4	0.5821	0.00127	1.07998	8.31468E-4	0.27146	0.00118	0.18172
6.53576E-4	0.5847	0.00127	1.08264	8.31468E-4	0.27146	0.00118	0.18246
6.53576E-4	0.5847	0.00127	1.08264	8.31468E-4	0.27432	0.00118	0.18246
6.53576E-4	0.5847	0.00127	1.08531	8.31468E-4	0.27432	0.00118	0.1832
6.53576E-4	0.58988	0.00127	1.07998	8.31468E-4	0.27432	0.00118	0.18394
6.53576E-4	0.58988	0.00127	1.08264	8.31468E-4	0.27146	0.00118	0.18394
6.53576E-4	0.59249	0.00127	1.08531	8.31468E-4	0.27146	0.00118	0.18469
6.53576E-4	0.59509	0.00127	1.08264	8.31468E-4	0.27146	0.00118	0.18543
6.53576E-4	0.60029	0.00127	1.08531	8.31468E-4	0.27146	0.00118	0.18469
6.53576E-4	0.5977	0.00127	1.08799	8.31468E-4	0.27432	0.00118	0.18617
6.53576E-4	0.59509	0.00127	1.09066	8.31468E-4	0.27718	0.00118	0.18617
7.26193E-4	0.60029	0.00127	1.09599	8.31468E-4	0.27718	0.00118	0.18617
7.26193E-4	0.60029	0.00127	1.09599	8.31468E-4	0.27718	0.00118	0.18765
7.26193E-4	0.60288	0.00127	1.09599	8.31468E-4	0.27718	0.00118	0.18691
7.26193E-4	0.60548	0.00127	1.09599	8.31468E-4	0.28003	0.00118	0.18691
7.26193E-4	0.60808	0.00127	1.09866	8.31468E-4	0.28003	0.00118	0.18765
7.26193E-4	0.60808	0.00127	1.10401	8.31468E-4	0.28003	0.00118	0.18765
7.26193E-4	0.60808	0.00127	1.10134	8.31468E-4	0.28003	0.00118	0.18765
7.26193E-4	0.60548	0.00127	1.10134	8.31468E-4	0.27432	0.00118	0.18691
7.26193E-4	0.60548	0.00127	1.10134	8.31468E-4	0.27718	0.00118	0.18765
7.26193E-4	0.61069	0.00127	1.10401	8.31468E-4	0.28003	0.00118	0.18765
7.26193E-4	0.61069	0.00127	1.10401	8.31468E-4	0.28289	0.00118	0.18839
7.26193E-4	0.61069	0.00127	1.10668	8.31468E-4	0.28289	0.00118	0.18988
7.26193E-4	0.61069	0.00127	1.11202	8.31468E-4	0.28576	0.00118	0.18988
7.26193E-4	0.61329	0.00127	1.1147	8.31468E-4	0.2886	0.00118	0.18988
7.26193E-4	0.61329	0.00127	1.1147	8.31468E-4	0.28576	0.00118	0.19062
7.26193E-4	0.61329	0.00127	1.11737	8.31468E-4	0.2886	0.00118	0.19062
7.26193E-4	0.61329	0.00127	1.12004	8.31468E-4	0.2886	0.00118	0.19358
7.26193E-4	0.61847	0.00127	1.1227	8.31468E-4	0.28289	0.00118	0.19433
7.26193E-4	0.61588	0.00127	1.1227	8.31468E-4	0.28289	0.00118	0.19433
7.26193E-4	0.61847	0.00127	1.12537	8.31468E-4	0.28289	0.00124	0.19729
7.26193E-4	0.61847	0.00127	1.1227	8.31468E-4	0.28576	0.00124	0.19803
7.26193E-4	0.61847	0.00127	1.12537	8.31468E-4	0.28576	0.00124	0.19877
7.26193E-4	0.61847	0.00127	1.12805	8.31468E-4	0.2886	0.00124	0.201
7.26193E-4	0.61847	0.00127	1.12805	8.31468E-4	0.29147	0.00124	0.201
7.26193E-4	0.62107	0.00127	1.13072	8.31468E-4	0.29147	0.00124	0.201
7.26193E-4	0.61588	0.00127	1.13072	8.31468E-4	0.29432	0.00124	0.201
7.26193E-4	0.61847	0.00127	1.13872	9.23836E-4	0.2886	0.00124	0.20174
7.26193E-4	0.61847	0.00127	1.13872	9.23836E-4	0.2886	0.00124	0.20248
7.26193E-4	0.62107	0.00127	1.13872	9.23836E-4	0.29147	0.00124	0.20248
7.26193E-4	0.61847	0.00127	1.13872	9.23836E-4	0.29718	0.00124	0.20248
7.26193E-4	0.62107	0.00127	1.1414	9.23836E-4	0.29718	0.00124	0.20322
7.26193E-4	0.62107	0.00127	1.14407	9.23836E-4	0.30004	0.00124	0.20471
7.26193E-4	0.62368	0.00127	1.14674	9.23836E-4	0.30289	0.00124	0.20471
7.26193E-4	0.62368	0.00127	1.15207	9.23836E-4	0.30575	0.00124	0.20471
7.26193E-4	0.62368	0.00127	1.15474	9.23836E-4	0.30004	0.00124	0.20471
7.26193E-4	0.62368	0.00127	1.1601	9.23836E-4	0.30289	0.00124	0.20396
7.26193E-4	0.62107	0.00127	1.16276	9.23836E-4	0.30004	0.00124	0.20396
7.26193E-4	0.62368	0.00127	1.16276	9.23836E-4	0.29718	0.00124	0.20619
7.26193E-4	0.62107	0.00127	1.16811	9.23836E-4	0.29432	0.00124	0.20693
7.26193E-4	0.62368	0.00127	1.17611	9.23836E-4	0.29432	0.00124	0.20767
7.26193E-4	0.62887	0.00127	1.17611	9.23836E-4	0.29718	0.00124	0.20841
7.26193E-4	0.63407	0.00127	1.17878	9.23836E-4	0.29718	0.00124	0.20841
7.26193E-4	0.63407	0.00127	1.17878	9.23836E-4	0.29718	0.00124	0.20841
7.26193E-4	0.63407	0.00127	1.18145	9.23836E-4	0.29718	0.00124	0.20915
7.26193E-4	0.63927	0.00138	1.18145	9.23836E-4	0.29718	0.00124	0.2099
7.26193E-4	0.63927	0.00138	1.1868	9.23836E-4	0.29718	0.00124	0.21064
7.26193E-4	0.64446	0.00138	1.18946	9.23836E-4	0.30004	0.00124	0.21286
7.26193E-4	0.64707	0.00138	1.19213	9.23836E-4	0.30004	0.00124	0.21435
7.26193E-4	0.64707	0.00138	1.19213	9.23836E-4	0.30004	0.00124	0.21435
7.26193E-4	0.64446	0.00138	1.1948	9.23836E-4	0.29718	0.00124	0.21657
7.26193E-4	0.64446	0.00138	1.19748	9.23836E-4	0.30004	0.00124	0.21805
7.26193E-4	0.64707	0.00138	1.20281	9.23836E-4	0.30289	0.00124	0.2188
7.26193E-4	0.64707	0.00138	1.20015	9.23836E-4	0.30862	0.00124	0.22102
7.26193E-4	0.64966	0.00138	1.20281	9.23836E-4	0.30575	0.0013	0.22176
7.26193E-4	0.65227	0.00138	1.20548	9.23836E-4	0.30575	0.0013	0.22324
7.26193E-4	0.64966	0.00138	1.20816	9.23836E-4	0.30575	0.0013	0.22473
7.26193E-4	0.65227	0.00138	1.20816	9.23836E-4	0.30289	0.0013	0.22547
7.98808E-4	0.65745	0.00138	1.20816	9.23836E-4	0.30575	0.0013	0.22621
7.98808E-4	0.66006	0.00138	1.20816	9.23836E-4	0.31146	0.0013	0.22769
7.98808E-4	0.66266	0.00138	1.20548	9.23836E-4	0.30575	0.0013	0.22992
7.98808E-4	0.66006	0.00138	1.20548	9.23836E-4	0.30289	0.0013	0.22992
7.98808E-4	0.66006	0.00138	1.20816	9.23836E-4	0.30575	0.0013	0.22917
7.98808E-4	0.66006	0.00138	1.21351	9.23836E-4	0.30862	0.0013	0.22917
7.98808E-4	0.66526	0.00138	1.21351	9.23836E-4	0.30862	0.0013	0.22917
7.98808E-4	0.66785	0.00138	1.21617	9.23836E-4	0.31146	0.0013	0.22917
7.98808E-4	0.67045	0.00138	1.21884	9.23836E-4	0.30862	0.0013	0.22992
7.98808E-4	0.67045	0.00138	1.21884	9.23836E-4	0.31146	0.0013	0.22992
7.98808E-4	0.67305	0.00138	1.22151	9.23836E-4	0.30862	0.0013	0.23288
7.98808E-4	0.67305	0.00138	1.22151	9.23836E-4	0.30862	0.0013	0.23288
7.98808E-4	0.67565	0.00138	1.22151	9.23836E-4	0.31146	0.0013	0.23362
7.98808E-4	0.67565	0.00138	1.22419	9.23836E-4	0.31146	0.0013	0.23511
7.98808E-4	0.67565	0.00138	1.22419	9.23836E-4	0.31146	0.0013	0.23511
7.98808E-4	0.67826	0.00138	1.22686	9.23836E-4	0.31433	0.0013	0.23511
7.98808E-4	0.67826	0.00138	1.22419	9.23836E-4	0.31718	0.0013	0.23733
7.98808E-4	0.68084	0.00138	1.22419	9.23836E-4	0.31718	0.0013	0.23881
7.98808E-4	0.68084	0.00138	1.22686	9.23836E-4	0.31718	0.0013	0.23956
7.98808E-4	0.68084	0.00138	1.23219	9.23836E-4	0.31718	0.0013	0.24178
7.98808E-4	0.68084	0.00138	1.23219	9.23836E-4	0.32004	0.0013	0.24326
7.98808E-4	0.68084	0.00138	1.23754	9.23836E-4	0.3229	0.0013	0.24326
7.98808E-4	0.68084	0.00138	1.23754	9.23836E-4	0.32861	0.0013	0.24401
7.98808E-4	0.68604	0.00138	1.24288	9.23836E-4	0.32861	0.0013	0.24549
7.98808E-4	0.68604	0.00138	1.24554	9.23836E-4	0.32004	0.0013	0.24549
7.98808E-4	0.68604	0.00138	1.25089	9.23836E-4	0.32575	0.00136	0.24771
7.98808E-4	0.68604	0.00138	1.25357	9.23836E-4	0.32575	0.00136	0.24994
7.98808E-4	0.69124	0.00138	1.25624	9.23836E-4	0.32575	0.00136	0.24994
7.98808E-4	0.69124	0.00138	1.25624	9.23836E-4	0.33148	0.00136	0.25216
7.98808E-4	0.69124	0.00138	1.2589	9.23836E-4	0.33148	0.00136	0.25142
7.98808E-4	0.69385	0.00138	1.26157	0.00102	0.33432	0.00136	0.25216
7.98808E-4	0.69904	0.00138	1.26425	0.00102	0.33148	0.00136	0.25439
7.98808E-4	0.69644	0.00138	1.26425	0.00102	0.33719	0.00136	0.25439
7.98808E-4	0.69644	0.00138	1.26692	0.00102	0.34004	0.00136	0.25439
7.98808E-4	0.69904	0.00138	1.26959	0.00102	0.33719	0.00136	0.25587
7.98808E-4	0.70164	0.00138	1.2776	0.00102	0.33432	0.00136	0.25587
7.98808E-4	0.69904	0.00138	1.2776	0.00102	0.33719	0.00136	0.25587
7.98808E-4	0.69904	0.00138	1.28027	0.00102	0.33719	0.00136	0.25587
7.98808E-4	0.70164	0.00138	1.28027	0.00102	0.33719	0.00136	0.25661
7.98808E-4	0.70424	0.00138	1.28294	0.00102	0.33719	0.00136	0.25735
7.98808E-4	0.70683	0.0015	1.28294	0.00102	0.33148	0.00136	0.25883
7.98808E-4	0.70944	0.0015	1.29094	0.00102	0.33148	0.00136	0.25883
7.98808E-4	0.70424	0.0015	1.29362	0.00102	0.33719	0.00136	0.25958
7.98808E-4	0.70683	0.0015	1.29629	0.00102	0.34004	0.00136	0.25958
7.98808E-4	0.70683	0.0015	1.30163	0.00102	0.34004	0.00136	0.26032
7.98808E-4	0.70944	0.0015	1.30431	0.00102	0.33719	0.00136	0.26032
7.98808E-4	0.71203	0.0015	1.30163	0.00102	0.33719	0.00136	0.2618
7.98808E-4	0.71723	0.0015	1.30163	0.00102	0.33719	0.00136	0.26328
7.98808E-4	0.71464	0.0015	1.30431	0.00102	0.33719	0.00136	0.26403
7.98808E-4	0.71723	0.0015	1.30698	0.00102	0.33719	0.00136	0.26625
7.98808E-4	0.71984	0.0015	1.30698	0.00102	0.33432	0.00136	0.26699
7.98808E-4	0.72503	0.0015	1.30965	0.00102	0.33432	0.00136	0.26699
7.98808E-4	0.72503	0.0015	1.30965	0.00102	0.33719	0.00136	0.26922
7.98808E-4	0.72503	0.0015	1.30965	0.00102	0.33719	0.00136	0.2707
8.71424E-4	0.72763	0.0015	1.31231	0.00102	0.34004	0.00136	0.2707
8.71424E-4	0.72763	0.0015	1.31231	0.00102	0.33719	0.00136	0.27218
8.71424E-4	0.72763	0.0015	1.30965	0.00102	0.3429	0.00142	0.27366
8.71424E-4	0.73023	0.0015	1.30965	0.00102	0.34004	0.00142	0.2744
8.71424E-4	0.73283	0.0015	1.31231	0.00102	0.34004	0.00142	0.27811
8.71424E-4	0.73542	0.0015	1.31498	0.00102	0.3429	0.00142	0.28034
8.71424E-4	0.74063	0.0015	1.31765	0.00102	0.34576	0.00142	0.2796
8.71424E-4	0.74063	0.0015	1.32033	0.00102	0.34576	0.00142	0.28034
8.71424E-4	0.74322	0.0015	1.32033	0.00102	0.3429	0.00142	0.28034
8.71424E-4	0.74322	0.0015	1.323	0.00102	0.3429	0.00142	0.28034
8.71424E-4	0.74322	0.0015	1.331	0.00102	0.3429	0.00142	0.28182
8.71424E-4	0.73802	0.0015	1.331	0.00102	0.3429	0.00142	0.28182
8.71424E-4	0.73802	0.0015	1.331	0.00102	0.3429	0.00142	0.28182
8.71424E-4	0.73802	0.0015	1.33368	0.00102	0.3429	0.00142	0.28256
8.71424E-4	0.74322	0.0015	1.34168	0.00102	0.3429	0.00142	0.28256
8.71424E-4	0.74322	0.0015	1.33901	0.00102	0.34576	0.00142	0.28256
8.71424E-4	0.74583	0.0015	1.33901	0.00102	0.35147	0.00142	0.28405
8.71424E-4	0.74841	0.0015	1.33635	0.00102	0.35147	0.00142	0.28553
8.71424E-4	0.74583	0.0015	1.34168	0.00102	0.34861	0.00142	0.28553
8.71424E-4	0.74583	0.0015	1.34168	0.00102	0.35147	0.00142	0.28553
8.71424E-4	0.74322	0.0015	1.34168	0.00102	0.35432	0.00142	0.28553
8.71424E-4	0.74583	0.0015	1.34168	0.00102	0.35147	0.00142	0.28627
8.71424E-4	0.74841	0.0015	1.34971	0.00102	0.34861	0.00142	0.28627
8.71424E-4	0.74841	0.0015	1.34971	0.00102	0.34861	0.00142	0.28849
8.71424E-4	0.74841	0.0015	1.35237	0.00102	0.35432	0.00142	0.28849
8.71424E-4	0.74583	0.0015	1.35504	0.00102	0.35432	0.00142	0.28998
8.71424E-4	0.74583	0.0015	1.35504	0.00102	0.36005	0.00142	0.29146
8.71424E-4	0.75102	0.0015	1.35771	0.00102	0.36005	0.00142	0.29146
8.71424E-4	0.75361	0.0015	1.36306	0.00111	0.36005	0.00142	0.29442
8.71424E-4	0.75622	0.0015	1.36572	0.00111	0.35718	0.00142	0.29591
8.71424E-4	0.75622	0.0015	1.36572	0.00111	0.36005	0.00142	0.29591
8.71424E-4	0.75882	0.0015	1.37106	0.00111	0.3629	0.00142	0.29887
8.71424E-4	0.75882	0.0015	1.37106	0.00111	0.3629	0.00142	0.29962
8.71424E-4	0.76141	0.0015	1.37106	0.00111	0.3629	0.00142	0.29962
8.71424E-4	0.76401	0.0015	1.37374	0.00111	0.3629	0.00148	0.30258
8.71424E-4	0.76401	0.0015	1.38174	0.00111	0.3629	0.00148	0.30481
8.71424E-4	0.76141	0.0015	1.38441	0.00111	0.3629	0.00148	0.30481
8.71424E-4	0.76401	0.0015	1.38708	0.00111	0.36576	0.00148	0.30703
8.71424E-4	0.76401	0.0015	1.38708	0.00111	0.37147	0.00148	0.30777
8.71424E-4	0.76661	0.0015	1.38708	0.00111	0.36862	0.00148	0.30777
8.71424E-4	0.76661	0.0015	1.39242	0.00111	0.37147	0.00148	0.30926
8.71424E-4	0.76661	0.0015	1.40312	0.00111	0.36862	0.00148	0.30926
8.71424E-4	0.76661	0.0015	1.40578	0.00111	0.36576	0.00148	0.31
8.71424E-4	0.76661	0.0015	1.40578	0.00111	0.36862	0.00148	0.31148
8.71424E-4	0.76921	0.0015	1.40845	0.00111	0.36576	0.00148	0.31222
8.71424E-4	0.76921	0.0015	1.41379	0.00111	0.36576	0.00148	0.31222
8.71424E-4	0.77182	0.00161	1.41913	0.00111	0.36576	0.00148	0.31371
8.71424E-4	0.77182	0.00161	1.42447	0.00111	0.36576	0.00148	0.31445
8.71424E-4	0.77182	0.00161	1.42447	0.00111	0.36576	0.00148	0.31445
8.71424E-4	0.77701	0.00161	1.42982	0.00111	0.36862	0.00148	0.31445
8.71424E-4	0.77701	0.00161	1.43782	0.00111	0.36576	0.00148	0.31519
8.71424E-4	0.7796	0.00161	1.43782	0.00111	0.36576	0.00148	0.31519
8.71424E-4	0.7848	0.00161	1.44049	0.00111	0.37147	0.00148	0.31667
8.71424E-4	0.7874	0.00161	1.44049	0.00111	0.36862	0.00148	0.3189
8.71424E-4	0.79	0.00161	1.44049	0.00111	0.36862	0.00148	0.3189
8.71424E-4	0.7874	0.00161	1.44318	0.00111	0.37147	0.00148	0.32186
8.71424E-4	0.7874	0.00161	1.44318	0.00111	0.37147	0.00148	0.3226
8.71424E-4	0.7874	0.00161	1.44318	0.00111	0.37147	0.00148	0.3226
8.71424E-4	0.79	0.00161	1.44585	0.00111	0.37147	0.00148	0.32408
8.71424E-4	0.7978	0.00161	1.44585	0.00111	0.37433	0.00148	0.32557
8.71424E-4	0.80039	0.00161	1.44318	0.00111	0.37433	0.00148	0.32557
8.71424E-4	0.80039	0.00161	1.44851	0.00111	0.37718	0.00148	0.32779
8.71424E-4	0.80299	0.00161	1.45385	0.00111	0.37718	0.00148	0.33076
9.4405E-4	0.8056	0.00161	1.45118	0.00111	0.37718	0.00148	0.33224
9.4405E-4	0.8082	0.00161	1.45385	0.00111	0.38291	0.00148	0.33447
9.4405E-4	0.8082	0.00161	1.4592	0.00111	0.38576	0.00148	0.33743
9.4405E-4	0.8056	0.00161	1.46186	0.00111	0.38291	0.00148	0.33743
9.4405E-4	0.80299	0.00161	1.46186	0.00111	0.38291	0.00155	0.34262
9.4405E-4	0.8082	0.00161	1.46453	0.00111	0.38576	0.00155	0.34411
9.4405E-4	0.8082	0.00161	1.4592	0.00111	0.38004	0.00155	0.34411
9.4405E-4	0.8082	0.00161	1.4672	0.00111	0.38004	0.00155	0.34633
9.4405E-4	0.81079	0.00161	1.46988	0.00111	0.38291	0.00155	0.34633
9.4405E-4	0.8082	0.00161	1.46988	0.00111	0.38004	0.00155	0.34781
9.4405E-4	0.8082	0.00161	1.47255	0.00111	0.38291	0.00155	0.34855
9.4405E-4	0.81339	0.00161	1.47255	0.00111	0.38291	0.00155	0.35152
9.4405E-4	0.81598	0.00161	1.47255	0.00111	0.38576	0.00155	0.35152
9.4405E-4	0.81598	0.00161	1.47521	0.00111	0.38291	0.00155	0.35226
9.4405E-4	0.81598	0.00161	1.47788	0.00111	0.38291	0.00155	0.35374
9.4405E-4	0.82119	0.00161	1.48055	0.00111	0.38291	0.00155	0.35374
9.4405E-4	0.82119	0.00161	1.48322	0.00111	0.38291	0.00155	0.35523
9.4405E-4	0.81859	0.00161	1.48322	0.00111	0.38862	0.00155	0.35671
9.4405E-4	0.82119	0.00161	1.4859	0.00111	0.39148	0.00155	0.35671
9.4405E-4	0.82119	0.00161	1.49124	0.00111	0.39148	0.00155	0.35819
9.4405E-4	0.81859	0.00161	1.49391	0.00111	0.39148	0.00155	0.35819
9.4405E-4	0.81859	0.00161	1.49391	0.00111	0.39433	0.00155	0.35819
9.4405E-4	0.82119	0.00161	1.49659	0.00111	0.39433	0.00155	0.36116
9.4405E-4	0.82119	0.00161	1.50192	0.00111	0.39719	0.00155	0.3619
9.4405E-4	0.82119	0.00161	1.50459	0.0012	0.4029	0.00155	0.3619
9.4405E-4	0.82638	0.00161	1.50726	0.0012	0.4029	0.00155	0.36338
9.4405E-4	0.82898	0.00161	1.51261	0.0012	0.4029	0.00155	0.36487
9.4405E-4	0.83418	0.00161	1.51261	0.0012	0.4029	0.00155	0.36635
9.4405E-4	0.83418	0.00161	1.51794	0.0012	0.4029	0.00155	0.36783
9.4405E-4	0.83418	0.00161	1.52061	0.0012	0.40577	0.00155	0.3708
9.4405E-4	0.83418	0.00161	1.52862	0.0012	0.40577	0.00155	0.37303
9.4405E-4	0.83418	0.00161	1.53664	0.0012	0.4029	0.00161	0.37525
9.4405E-4	0.83679	0.00161	1.53932	0.0012	0.40577	0.00161	0.37599
9.4405E-4	0.83938	0.00161	1.53932	0.0012	0.40862	0.00161	0.37673
9.4405E-4	0.83938	0.00161	1.54465	0.0012	0.40862	0.00161	0.37895
9.4405E-4	0.83938	0.00161	1.54999	0.0012	0.40862	0.00161	0.37895
9.4405E-4	0.83938	0.00161	1.55267	0.0012	0.40862	0.00161	0.38044
9.4405E-4	0.83938	0.00161	1.55533	0.0012	0.40862	0.00161	0.38118
9.4405E-4	0.84197	0.00161	1.56334	0.0012	0.41148	0.00161	0.38192
9.4405E-4	0.84458	0.00161	1.56602	0.0012	0.40862	0.00161	0.38192
9.4405E-4	0.84717	0.00161	1.56602	0.0012	0.41148	0.00161	0.38266
9.4405E-4	0.84978	0.00161	1.57135	0.0012	0.40862	0.00161	0.3834
9.4405E-4	0.84978	0.00161	1.57669	0.0012	0.40862	0.00161	0.3834
9.4405E-4	0.85236	0.00161	1.57669	0.0012	0.41148	0.00161	0.38415
9.4405E-4	0.85236	0.00161	1.58203	0.0012	0.41148	0.00161	0.38415
9.4405E-4	0.85236	0.00161	1.5847	0.0012	0.41719	0.00161	0.38415
9.4405E-4	0.85236	0.00171	1.59005	0.0012	0.41434	0.00161	0.38489
9.4405E-4	0.85236	0.00171	1.59005	0.0012	0.41719	0.00161	0.38563
9.4405E-4	0.85498	0.00171	1.59539	0.0012	0.41719	0.00161	0.38563
9.4405E-4	0.85498	0.00171	1.6034	0.0012	0.41434	0.00161	0.38711
9.4405E-4	0.85757	0.00171	1.6034	0.0012	0.41719	0.00161	0.38934
9.4405E-4	0.86277	0.00171	1.61141	0.0012	0.41719	0.00161	0.39008
9.4405E-4	0.86537	0.00171	1.60874	0.0012	0.42005	0.00161	0.39156
9.4405E-4	0.86537	0.00171	1.60874	0.0012	0.42005	0.00161	0.3923
9.4405E-4	0.86796	0.00171	1.61141	0.0012	0.4229	0.00161	0.3923
9.4405E-4	0.87057	0.00171	1.61408	0.0012	0.4229	0.00161	0.39601
9.4405E-4	0.87317	0.00171	1.61942	0.0012	0.4229	0.00161	0.39749
9.4405E-4	0.87317	0.00171	1.6221	0.0012	0.42005	0.00161	0.39824
9.4405E-4	0.87577	0.00171	1.6221	0.0012	0.42005	0.00161	0.40046
0.00102	0.88096	0.00171	1.6221	0.0012	0.4229	0.00161	0.4012
0.00102	0.88096	0.00171	1.62476	0.0012	0.4229	0.00161	0.40194
0.00102	0.88096	0.00171	1.62743	0.0012	0.42863	0.00161	0.40342
0.00102	0.88096	0.00171	1.62743	0.0012	0.42576	0.00167	0.40639
0.00102	0.88355	0.00171	1.63279	0.0012	0.42863	0.00167	0.40861
0.00102	0.88617	0.00171	1.63546	0.0012	0.43148	0.00167	0.41084
0.00102	0.88876	0.00171	1.63546	0.0012	0.43148	0.00167	0.41232
0.00102	0.89136	0.00171	1.64346	0.0012	0.42863	0.00167	0.41232
0.00102	0.89395	0.00171	1.64346	0.0012	0.43434	0.00167	0.41306
0.00102	0.89395	0.00171	1.64346	0.0012	0.43434	0.00167	0.41306
0.00102	0.89395	0.00171	1.64346	0.0012	0.43434	0.00167	0.41306
0.00102	0.89655	0.00171	1.65147	0.0012	0.43434	0.00167	0.41455
0.00102	0.90176	0.00171	1.65147	0.0012	0.43434	0.00167	0.41529
0.00102	0.90176	0.00171	1.65681	0.0012	0.4372	0.00167	0.41603
0.00102	0.90176	0.00171	1.65681	0.0012	0.4372	0.00167	0.41677
0.00102	0.90436	0.00171	1.65948	0.0012	0.43434	0.00167	0.41751
0.00102	0.90176	0.00171	1.66216	0.0012	0.43148	0.00167	0.419
0.00102	0.91215	0.00171	1.66216	0.0012	0.43148	0.00167	0.41974
0.00102	0.91215	0.00171	1.66216	0.0012	0.44005	0.00167	0.41974
0.00102	0.91215	0.00171	1.66482	0.0012	0.4372	0.00167	0.42048
0.00102	0.91215	0.00171	1.66749	0.0012	0.44291	0.00167	0.4227
0.00102	0.91215	0.00171	1.67016	0.0012	0.44576	0.00167	0.4227
0.00102	0.91215	0.00171	1.67283	0.0012	0.44576	0.00167	0.42344
0.00102	0.90955	0.00171	1.67551	0.0012	0.44291	0.00167	0.42344
0.00102	0.90955	0.00171	1.67817	0.00129	0.44576	0.00167	0.42419
0.00102	0.91215	0.00171	1.68085	0.00129	0.44862	0.00167	0.42493
0.00102	0.91215	0.00171	1.68352	0.00129	0.44862	0.00167	0.42789
0.00102	0.91215	0.00171	1.68619	0.00129	0.45149	0.00167	0.42938
0.00102	0.91474	0.00171	1.69153	0.00129	0.45149	0.00167	0.43086
0.00102	0.91736	0.00171	1.69954	0.00129	0.45149	0.00167	0.43383
0.00102	0.91736	0.00171	1.69954	0.00129	0.4572	0.00167	0.43605
0.00102	0.91994	0.00171	1.70222	0.00129	0.46006	0.00167	0.43753
0.00102	0.92255	0.00171	1.70488	0.00129	0.4572	0.00167	0.43827
0.00102	0.92255	0.00171	1.71022	0.00129	0.46006	0.00173	0.44124
0.00102	0.92255	0.00171	1.71556	0.00129	0.46291	0.00173	0.44272
0.00102	0.92774	0.00171	1.72357	0.00129	0.4572	0.00173	0.4442
0.00102	0.92774	0.00171	1.72625	0.00129	0.46006	0.00173	0.44643
0.00102	0.92774	0.00171	1.73159	0.00129	0.4572	0.00173	0.4494
0.00102	0.93034	0.00171	1.73426	0.00129	0.4572	0.00173	0.4494
0.00102	0.93294	0.00171	1.7396	0.00129	0.46006	0.00173	0.45088
0.00102	0.93554	0.00171	1.74494	0.00129	0.4572	0.00173	0.45162
0.00102	0.93814	0.00171	1.75028	0.00129	0.46006	0.00173	0.45236
0.00102	0.94074	0.00171	1.75562	0.00129	0.4572	0.00173	0.4531
0.00102	0.94592	0.00171	1.75828	0.00129	0.4572	0.00173	0.45459
0.00102	0.94592	0.00171	1.7663	0.00129	0.46006	0.00173	0.45459
0.00102	0.94592	0.00171	1.76363	0.00129	0.46006	0.00173	0.45459
0.00102	0.94854	0.00171	1.7663	0.00129	0.46006	0.00173	0.45459
0.00102	0.94854	0.00171	1.77431	0.00129	0.46006	0.00173	0.45459
0.00102	0.95113	0.00171	1.77966	0.00129	0.46291	0.00173	0.45607
0.00102	0.95374	0.00183	1.78767	0.00129	0.46577	0.00173	0.45681
0.00102	0.95892	0.00183	1.79034	0.00129	0.46577	0.00173	0.45829
0.00102	0.95633	0.00183	1.80102	0.00129	0.46577	0.00173	0.46052
0.00102	0.95892	0.00183	1.80636	0.00129	0.46862	0.00173	0.46274
0.00102	0.95892	0.00183	1.80636	0.00129	0.47148	0.00173	0.46423
0.00102	0.96152	0.00183	1.8117	0.00129	0.47435	0.00173	0.46497
0.00102	0.96152	0.00183	1.81437	0.00129	0.47435	0.00173	0.46571
0.00102	0.96413	0.00183	1.81971	0.00129	0.47435	0.00173	0.46793
0.00102	0.96933	0.00183	1.82239	0.00129	0.47148	0.00173	0.47016
0.00102	0.96933	0.00183	1.82773	0.00129	0.47148	0.00173	0.47016
0.00102	0.97192	0.00183	1.8304	0.00129	0.47148	0.00173	0.47386
0.00102	0.97192	0.00183	1.8304	0.00129	0.47435	0.00173	0.47535
0.00102	0.97451	0.00183	1.83307	0.00129	0.4772	0.00173	0.47683
0.00102	0.97972	0.00183	1.83307	0.00129	0.47435	0.00173	0.47831
0.00102	0.97712	0.00183	1.83841	0.00129	0.46862	0.00173	0.48202
0.00102	0.97451	0.00183	1.83841	0.00129	0.46862	0.00173	0.48351
0.00102	0.97192	0.00183	1.84108	0.00129	0.47148	0.00179	0.48795
0.00102	0.97712	0.00183	1.84375	0.00129	0.47435	0.00179	0.48944
0.00102	0.98491	0.00183	1.85176	0.00129	0.47148	0.00179	0.4924
0.00102	0.98491	0.00183	1.85176	0.00129	0.47435	0.00179	0.49463
0.00102	0.99011	0.00183	1.85443	0.00129	0.4772	0.00179	0.49611
0.00108	0.99531	0.00183	1.8571	0.00129	0.48292	0.00179	0.49759
0.00108	0.99531	0.00183	1.8571	0.00129	0.48292	0.00179	0.49759
0.00108	0.99791	0.00183	1.85977	0.00129	0.48006	0.00179	0.49908
0.00108	1.00311	0.00183	1.86244	0.00129	0.48006	0.00179	0.49982
0.00108	0.99791	0.00183	1.85977	0.00129	0.48006	0.00179	0.5013
0.00108	1.0005	0.00183	1.86511	0.00129	0.48577	0.00179	0.50204
0.00108	1.0005	0.00183	1.86777	0.00129	0.48863	0.00179	0.50427
0.00108	1.00311	0.00183	1.86777	0.00129	0.48863	0.00179	0.50501
0.00108	1.00311	0.00183	1.87046	0.00129	0.49434	0.00179	0.50575
0.00108	1.00831	0.00183	1.87313	0.00129	0.49434	0.00179	0.50575
0.00108	1.00831	0.00183	1.8758	0.00129	0.49721	0.00179	0.50723
0.00108	1.01089	0.00183	1.87847	0.00129	0.49434	0.00179	0.50946
0.00108	1.0135	0.00183	1.88381	0.00129	0.50006	0.00179	0.5102
0.00108	1.0161	0.00183	1.88381	0.00129	0.50006	0.00179	0.51168
0.00108	1.0187	0.00183	1.89182	0.00129	0.50006	0.00179	0.51168
0.00108	1.02131	0.00183	1.89182	0.00129	0.50006	0.00179	0.51316
0.00108	1.02131	0.00183	1.89716	0.00129	0.50292	0.00179	0.51613
0.00108	1.02649	0.00183	1.89716	0.00129	0.50578	0.00179	0.51761
0.00108	1.02909	0.00183	1.9025	0.00129	0.51149	0.00179	0.51984
0.00108	1.02909	0.00183	1.9025	0.00129	0.51149	0.00179	0.52132
0.00108	1.02649	0.00183	1.90517	0.00129	0.51434	0.00185	0.52429
0.00108	1.02649	0.00183	1.91051	0.00129	0.51434	0.00185	0.52799
0.00108	1.02649	0.00183	1.91586	0.00139	0.51149	0.00185	0.53096
0.00108	1.02909	0.00183	1.92119	0.00139	0.51149	0.00185	0.53318
0.00108	1.02909	0.00183	1.92387	0.00139	0.5172	0.00185	0.53393
0.00108	1.03169	0.00183	1.92921	0.00139	0.52007	0.00185	0.53467
0.00108	1.0343	0.00183	1.93188	0.00139	0.52007	0.00185	0.53467
0.00108	1.0343	0.00183	1.93722	0.00139	0.52007	0.00185	0.53541
0.00108	1.03949	0.00183	1.93989	0.00139	0.52291	0.00185	0.53467
0.00108	1.04208	0.00183	1.94523	0.00139	0.52291	0.00185	0.53541
0.00108	1.04208	0.00194	1.95057	0.00139	0.52578	0.00185	0.53615
0.00108	1.04208	0.00194	1.95324	0.00139	0.52578	0.00185	0.53615
0.00108	1.04469	0.00194	1.95591	0.00139	0.52291	0.00185	0.53763
0.00108	1.04469	0.00194	1.95858	0.00139	0.52291	0.00185	0.53912
0.00108	1.04989	0.00194	1.96927	0.00139	0.52291	0.00185	0.53986
0.00108	1.05248	0.00194	1.97728	0.00139	0.52291	0.00185	0.54134
0.00108	1.05508	0.00194	1.97995	0.00139	0.52291	0.00185	0.54134
0.00108	1.05768	0.00194	1.98262	0.00139	0.52291	0.00185	0.54282
0.00108	1.05768	0.00194	1.98262	0.00139	0.52578	0.00185	0.54431
0.00108	1.06288	0.00194	1.98529	0.00139	0.52578	0.00185	0.54431
0.00108	1.06288	0.00194	1.98529	0.00139	0.53435	0.00185	0.54505
0.00108	1.06288	0.00194	1.99062	0.00139	0.53435	0.00185	0.54579
0.00108	1.06288	0.00194	1.99062	0.00139	0.5372	0.00185	0.54727
0.00108	1.06807	0.00194	1.9933	0.00139	0.53435	0.00185	0.54801
0.00108	1.06807	0.00194	1.9933	0.00139	0.5372	0.00185	0.55098
0.00108	1.07327	0.00194	1.99597	0.00139	0.54006	0.00185	0.5532
0.00108	1.07588	0.00194	2.00131	0.00139	0.54006	0.00185	0.55691
0.00108	1.07846	0.00194	1.99864	0.00139	0.5372	0.00185	0.55914
0.00108	1.08107	0.00194	1.99864	0.00139	0.5372	0.00185	0.56062
0.00108	1.08367	0.00194	2.00131	0.00139	0.54006	0.00191	0.56433
0.00108	1.08367	0.00194	2.00397	0.00139	0.54006	0.00191	0.56581
0.00108	1.08627	0.00194	2.00932	0.00139	0.5372	0.00191	0.56877
0.00108	1.09146	0.00194	2.00932	0.00139	0.54006	0.00191	0.57026
0.00108	1.09146	0.00194	2.01467	0.00139	0.54293	0.00191	0.571
0.00108	1.09406	0.00194	2.01467	0.00139	0.54006	0.00191	0.57248
0.00108	1.09667	0.00194	2.01467	0.00139	0.54577	0.00191	0.57322
0.00108	1.09667	0.00194	2.01733	0.00139	0.54577	0.00191	0.57322
0.00108	1.10445	0.00194	2.01733	0.00139	0.54577	0.00191	0.57397
0.00108	1.10706	0.00194	2.01467	0.00139	0.54293	0.00191	0.57471
0.00116	1.10706	0.00194	2.02001	0.00139	0.54577	0.00191	0.57471
0.00116	1.10965	0.00194	2.02268	0.00139	0.5515	0.00191	0.57693
0.00116	1.11227	0.00194	2.02535	0.00139	0.54864	0.00191	0.57693
0.00116	1.11486	0.00194	2.02535	0.00139	0.5515	0.00191	0.57693
0.00116	1.11486	0.00194	2.03068	0.00139	0.55435	0.00191	0.57767
0.00116	1.11745	0.00194	2.03336	0.00139	0.55721	0.00191	0.57916
0.00116	1.12005	0.00194	2.04137	0.00139	0.55721	0.00191	0.58064
0.00116	1.12005	0.00194	2.04137	0.00139	0.55721	0.00191	0.58138
0.00116	1.12005	0.00194	2.04671	0.00139	0.55721	0.00191	0.58138
0.00116	1.12265	0.00194	2.04938	0.00139	0.55721	0.00191	0.58212
0.00116	1.12005	0.00194	2.05205	0.00139	0.56006	0.00191	0.58435
0.00116	1.12525	0.00194	2.05738	0.00139	0.56292	0.00191	0.58657
0.00116	1.12786	0.00194	2.06007	0.00139	0.56579	0.00191	0.58657
0.00116	1.13045	0.00194	2.06541	0.00139	0.56292	0.00191	0.58806
0.00116	1.12525	0.00194	2.07074	0.00139	0.56579	0.00191	0.58954
0.00116	1.12525	0.00194	2.07074	0.00139	0.56579	0.00191	0.59176
0.00116	1.12786	0.00194	2.07609	0.00139	0.56863	0.00191	0.59399
0.00116	1.12786	0.00194	2.08143	0.00147	0.5715	0.00191	0.59695
0.00116	1.12786	0.00194	2.08409	0.00147	0.57436	0.00197	0.59992
0.00116	1.13045	0.00194	2.08409	0.00147	0.57436	0.00197	0.6014
0.00116	1.13305	0.00194	2.08676	0.00147	0.57721	0.00197	0.60585
0.00116	1.13564	0.00194	2.09211	0.00147	0.57721	0.00197	0.60733
0.00116	1.13825	0.00194	2.10279	0.00147	0.57721	0.00197	0.60956
0.00116	1.13825	0.00194	2.10814	0.00147	0.57721	0.00197	0.6103
0.00116	1.14345	0.00194	2.1108	0.00147	0.58292	0.00197	0.6103
0.00116	1.14345	0.00194	2.11347	0.00147	0.58292	0.00197	0.61178
0.00116	1.14604	0.00194	2.12149	0.00147	0.58292	0.00197	0.61252
0.00116	1.14864	0.00206	2.12682	0.00147	0.58578	0.00197	0.61327
0.00116	1.15124	0.00206	2.13484	0.00147	0.58865	0.00197	0.61327
0.00116	1.15384	0.00206	2.14017	0.00147	0.58865	0.00197	0.61327
0.00116	1.15384	0.00206	2.14017	0.00147	0.58865	0.00197	0.61475
0.00116	1.15384	0.00206	2.14285	0.00147	0.58865	0.00197	0.61475
0.00116	1.15384	0.00206	2.14552	0.00147	0.58865	0.00197	0.61549
0.00116	1.15643	0.00206	2.15352	0.00147	0.59436	0.00197	0.61623
0.00116	1.15904	0.00206	2.15888	0.00147	0.59722	0.00197	0.61697
0.00116	1.16164	0.00206	2.15888	0.00147	0.60007	0.00197	0.61772
0.00116	1.16424	0.00206	2.15888	0.00147	0.60007	0.00197	0.61846
0.00116	1.16424	0.00206	2.15621	0.00147	0.60007	0.00197	0.62142
0.00116	1.16683	0.00206	2.15888	0.00147	0.60007	0.00197	0.62216
0.00116	1.17202	0.00206	2.16155	0.00147	0.59722	0.00197	0.62439
0.00116	1.17202	0.00206	2.16421	0.00147	0.59149	0.00197	0.62661
0.00116	1.17723	0.00206	2.16688	0.00147	0.59722	0.00197	0.62884
0.00116	1.17723	0.00206	2.1749	0.00147	0.59722	0.00197	0.63032
0.00116	1.17723	0.00206	2.1749	0.00147	0.59436	0.00197	0.6318
0.00116	1.17723	0.00206	2.1749	0.00147	0.59722	0.00197	0.63477
0.00116	1.17723	0.00206	2.1749	0.00147	0.59722	0.00197	0.63625
0.00116	1.17984	0.00206	2.18023	0.00147	0.59436	0.00197	0.63773
0.00116	1.18242	0.00206	2.18023	0.00147	0.60007	0.00197	0.63922
0.00116	1.18762	0.00206	2.18291	0.00147	0.60007	0.00197	0.64144
0.00116	1.18762	0.00206	2.18558	0.00147	0.60293	0.00197	0.64589
0.00116	1.19023	0.00206	2.18558	0.00147	0.60578	0.00203	0.64811
0.00116	1.19283	0.00206	2.19092	0.00147	0.60293	0.00203	0.65034
0.00116	1.20062	0.00206	2.19358	0.00147	0.60578	0.00203	0.65256
0.00116	1.20062	0.00206	2.19625	0.00147	0.60578	0.00203	0.65627
0.00116	1.20583	0.00206	2.19625	0.00147	0.61435	0.00203	0.65775
0.00116	1.20321	0.00206	2.20428	0.00147	0.61151	0.00203	0.65924
0.00116	1.20583	0.00206	2.20428	0.00147	0.61722	0.00203	0.66146
0.00116	1.21361	0.00206	2.20694	0.00147	0.61722	0.00203	0.66295
0.00116	1.21881	0.00206	2.20962	0.00147	0.61435	0.00203	0.66369
0.00116	1.21881	0.00206	2.20962	0.00147	0.62008	0.00203	0.66443
0.00116	1.21881	0.00206	2.21496	0.00147	0.62293	0.00203	0.66443
0.00116	1.22401	0.00206	2.22029	0.00147	0.62579	0.00203	0.66517
0.00116	1.22661	0.00206	2.22296	0.00147	0.62293	0.00203	0.66517
0.00123	1.23181	0.00206	2.22564	0.00147	0.62579	0.00203	0.66739
0.00123	1.2344	0.00206	2.22831	0.00147	0.62864	0.00203	0.66888
0.00123	1.2344	0.00206	2.22564	0.00147	0.62864	0.00203	0.67036
0.00123	1.2396	0.00206	2.22831	0.00147	0.62579	0.00203	0.6711
0.00123	1.24221	0.00206	2.23098	0.00147	0.62579	0.00203	0.67259
0.00123	1.2448	0.00206	2.23364	0.00147	0.6315	0.00203	0.67332
0.00123	1.24999	0.00206	2.23631	0.00147	0.63437	0.00203	0.67555
0.00123	1.2552	0.00206	2.24166	0.00147	0.63437	0.00203	0.67703
0.00123	1.2604	0.00206	2.24166	0.00147	0.63721	0.00203	0.67777
0.00123	1.2604	0.00206	2.24967	0.00147	0.63721	0.00203	0.68
0.00123	1.26299	0.00206	2.25769	0.00147	0.64008	0.00203	0.68296
0.00123	1.26299	0.00206	2.25769	0.00157	0.64294	0.00203	0.68445
0.00123	1.2604	0.00206	2.26302	0.00157	0.64579	0.00203	0.68741
0.00123	1.26299	0.00206	2.27104	0.00157	0.64579	0.00209	0.68964
0.00123	1.26299	0.00206	2.2737	0.00157	0.64579	0.00209	0.69112
0.00123	1.2604	0.00206	2.27637	0.00157	0.64579	0.00209	0.69483
0.00123	1.26559	0.00206	2.28172	0.00157	0.64579	0.00209	0.69631
0.00123	1.26559	0.00206	2.28705	0.00157	0.64865	0.00209	0.69779
0.00123	1.27079	0.00206	2.29508	0.00157	0.64865	0.00209	0.70002
0.00123	1.2734	0.00217	2.30041	0.00157	0.64579	0.00209	0.70002
0.00123	1.2734	0.00217	2.30308	0.00157	0.64865	0.00209	0.7015
0.00123	1.27598	0.00217	2.30843	0.00157	0.64865	0.00209	0.70224
0.00123	1.28118	0.00217	2.31376	0.00157	0.64865	0.00209	0.70224
0.00123	1.28118	0.00217	2.31643	0.00157	0.64865	0.00209	0.70298
0.00123	1.28379	0.00217	2.3191	0.00157	0.65436	0.00209	0.70373
0.00123	1.28379	0.00217	2.32178	0.00157	0.65436	0.00209	0.70521
0.00123	1.28379	0.00217	2.32978	0.00157	0.65723	0.00209	0.70595
0.00123	1.28379	0.00217	2.32978	0.00157	0.65723	0.00209	0.70743
0.00123	1.28639	0.00217	2.33245	0.00157	0.65723	0.00209	0.70818
0.00123	1.28639	0.00217	2.33513	0.00157	0.66007	0.00209	0.70892
0.00123	1.29158	0.00217	2.3378	0.00157	0.66007	0.00209	0.7104
0.00123	1.29418	0.00217	2.33513	0.00157	0.6658	0.00209	0.7104
0.00123	1.29678	0.00217	2.3378	0.00157	0.6658	0.00209	0.71188
0.00123	1.29418	0.00217	2.34046	0.00157	0.6658	0.00209	0.71411
0.00123	1.29678	0.00217	2.34046	0.00157	0.6658	0.00209	0.71559
0.00123	1.29938	0.00217	2.34313	0.00157	0.66865	0.00209	0.71707
0.00123	1.30717	0.00217	2.34849	0.00157	0.66865	0.00209	0.71855
0.00123	1.30717	0.00217	2.34849	0.00157	0.66294	0.00209	0.72004
0.00123	1.30458	0.00217	2.34581	0.00157	0.6658	0.00209	0.72152
0.00123	1.30978	0.00217	2.35116	0.00157	0.6658	0.00209	0.72449
0.00123	1.30978	0.00217	2.35382	0.00157	0.66865	0.00209	0.72671
0.00123	1.30978	0.00217	2.35649	0.00157	0.66865	0.00209	0.73042
0.00123	1.31237	0.00217	2.35649	0.00157	0.66865	0.00209	0.73339
0.00123	1.31497	0.00217	2.35916	0.00157	0.66865	0.00215	0.73561
0.00123	1.31497	0.00217	2.35916	0.00157	0.66865	0.00215	0.73709
0.00123	1.31756	0.00217	2.36184	0.00157	0.67151	0.00215	0.73932
0.00123	1.32277	0.00217	2.36184	0.00157	0.67151	0.00215	0.74006
0.00123	1.33056	0.00217	2.36451	0.00157	0.67436	0.00215	0.74303
0.00123	1.33316	0.00217	2.36718	0.00157	0.68009	0.00215	0.74451
0.00123	1.33316	0.00217	2.37251	0.00157	0.68009	0.00215	0.74525
0.00131	1.33577	0.00217	2.37251	0.00157	0.68009	0.00215	0.74525
0.00131	1.34355	0.00217	2.37251	0.00157	0.68009	0.00215	0.74599
0.00131	1.34875	0.00217	2.37786	0.00157	0.68293	0.00215	0.74673
0.00131	1.34875	0.00217	2.38053	0.00157	0.6858	0.00215	0.74748
0.00131	1.35395	0.00217	2.38853	0.00157	0.68866	0.00215	0.74821
0.00131	1.35136	0.00217	2.39122	0.00157	0.68866	0.00215	0.7497
0.00131	1.35395	0.00217	2.39389	0.00157	0.69151	0.00215	0.75118
0.00131	1.35654	0.00217	2.39389	0.00157	0.69437	0.00215	0.75266
0.00131	1.35915	0.00217	2.39922	0.00157	0.69151	0.00215	0.75341
0.00131	1.36435	0.00217	2.4019	0.00157	0.69151	0.00215	0.75563
0.00131	1.36693	0.00217	2.40457	0.00157	0.70008	0.00215	0.75489
0.00131	1.36693	0.00217	2.40724	0.00157	0.70295	0.00215	0.75563
0.00131	1.36435	0.00217	2.40724	0.00157	0.70295	0.00215	0.75711
0.00131	1.36693	0.00217	2.41257	0.00157	0.70866	0.00215	0.75934
0.00131	1.36435	0.00217	2.41792	0.00157	0.70866	0.00215	0.7623
0.00131	1.36693	0.00217	2.42325	0.00157	0.70579	0.00215	0.76453
0.00131	1.36693	0.00217	2.42592	0.00167	0.70866	0.00215	0.76601
0.00131	1.36693	0.00217	2.43127	0.00167	0.71152	0.00215	0.76824
0.00131	1.36693	0.00217	2.4366	0.00167	0.71437	0.00215	0.77046
0.00131	1.37214	0.00217	2.43928	0.00167	0.71437	0.00215	0.77343
0.00131	1.37214	0.00217	2.44463	0.00167	0.71437	0.00215	0.77565
0.00131	1.37474	0.00217	2.44463	0.00167	0.71437	0.00215	0.77862
0.00131	1.37214	0.00217	2.45263	0.00167	0.71437	0.00221	0.78158
0.00131	1.37735	0.00217	2.4553	0.00167	0.72008	0.00221	0.78232
0.00131	1.37735	0.00217	2.46065	0.00167	0.72008	0.00221	0.78529
0.00131	1.37993	0.00217	2.46331	0.00167	0.72008	0.00221	0.78603
0.00131	1.38514	0.00217	2.46865	0.00167	0.72008	0.00221	0.78826
0.00131	1.38514	0.00217	2.47933	0.00167	0.72294	0.00221	0.789
0.00131	1.38773	0.00217	2.482	0.00167	0.72294	0.00221	0.79048
0.00131	1.38514	0.00217	2.49002	0.00167	0.72294	0.00221	0.79122
0.00131	1.38514	0.00228	2.49804	0.00167	0.72294	0.00221	0.79344
0.00131	1.39034	0.00228	2.50337	0.00167	0.72581	0.00221	0.79419
0.00131	1.39034	0.00228	2.50871	0.00167	0.72581	0.00221	0.79419
0.00131	1.39553	0.00228	2.51672	0.00167	0.72865	0.00221	0.79567
0.00131	1.39812	0.00228	2.52206	0.00167	0.72865	0.00221	0.79716
0.00131	1.40074	0.00228	2.52473	0.00167	0.72865	0.00221	0.79716
0.00131	1.40074	0.00228	2.53007	0.00167	0.72865	0.00221	0.79789
0.00131	1.40074	0.00228	2.53542	0.00167	0.72865	0.00221	0.79938
0.00131	1.40334	0.00228	2.5381	0.00167	0.72865	0.00221	0.80086
0.00131	1.40852	0.00228	2.5381	0.00167	0.73152	0.00221	0.80234
0.00131	1.40852	0.00228	2.5381	0.00167	0.73438	0.00221	0.80457
0.00131	1.40852	0.00228	2.5381	0.00167	0.73723	0.00221	0.80605
0.00131	1.41112	0.00228	2.54077	0.00167	0.73723	0.00221	0.80753
0.00131	1.41372	0.00228	2.54077	0.00167	0.73723	0.00221	0.80753
0.00131	1.41633	0.00228	2.54343	0.00167	0.73723	0.00221	0.80976
0.00131	1.42152	0.00228	2.5461	0.00167	0.73723	0.00221	0.81273
0.00131	1.42411	0.00228	2.54877	0.00167	0.74009	0.00221	0.81347
0.00131	1.42411	0.00228	2.55144	0.00167	0.74009	0.00221	0.81569
0.00131	1.42672	0.00228	2.55679	0.00167	0.7458	0.00221	0.81866
0.00131	1.42672	0.00228	2.55945	0.00167	0.74867	0.00221	0.82237
0.00131	1.42931	0.00228	2.56212	0.00167	0.75151	0.00221	0.82533
0.00131	1.43712	0.00228	2.56479	0.00167	0.74867	0.00221	0.82755
0.00131	1.43971	0.00228	2.56747	0.00167	0.75151	0.00221	0.83126
0.00131	1.43971	0.00228	2.57014	0.00167	0.75151	0.00221	0.83497
0.00131	1.44491	0.00228	2.5728	0.00167	0.75438	0.00227	0.83868
0.00131	1.44491	0.00228	2.57547	0.00167	0.75438	0.00227	0.84164
0.00131	1.4553	0.00228	2.57547	0.00167	0.75438	0.00227	0.84313
0.00138	1.45791	0.00228	2.5728	0.00167	0.76009	0.00227	0.84387
0.00138	1.4631	0.00228	2.57547	0.00167	0.75724	0.00227	0.84535
0.00138	1.4631	0.00228	2.58083	0.00167	0.76009	0.00227	0.84684
0.00138	1.46831	0.00228	2.58083	0.00167	0.76009	0.00227	0.84832
0.00138	1.4709	0.00228	2.58616	0.00167	0.76295	0.00227	0.8498
0.00138	1.4709	0.00228	2.58883	0.00167	0.7658	0.00227	0.85276
0.00138	1.47349	0.00228	2.58883	0.00167	0.76866	0.00227	0.85276
0.00138	1.47349	0.00228	2.59418	0.00167	0.77152	0.00227	0.85351
0.00138	1.47869	0.00228	2.60218	0.00167	0.7658	0.00227	0.85425
0.00138	1.4813	0.00228	2.60485	0.00167	0.76866	0.00227	0.85425
0.00138	1.4839	0.00228	2.6102	0.00167	0.77152	0.00227	0.85499
0.00138	1.48649	0.00228	2.61286	0.00167	0.77724	0.00227	0.85796
0.00138	1.4839	0.00228	2.61553	0.00167	0.78295	0.00227	0.86092
0.00138	1.4813	0.00228	2.61553	0.00167	0.78581	0.00227	0.86092
0.00138	1.47869	0.00228	2.62087	0.00167	0.78581	0.00227	0.86315
0.00138	1.4813	0.00228	2.62355	0.00167	0.78295	0.00227	0.86611
0.00138	1.4839	0.00228	2.62889	0.00167	0.78581	0.00227	0.8676
0.00138	1.4839	0.00228	2.63424	0.00167	0.79152	0.00227	0.86982
0.00138	1.48649	0.00228	2.63691	0.00167	0.79438	0.00227	0.87056
0.00138	1.4839	0.00228	2.63957	0.00167	0.79152	0.00227	0.87278
0.00138	1.48649	0.00228	2.64224	0.00167	0.79438	0.00227	0.87575
0.00138	1.49429	0.00228	2.65026	0.00167	0.79438	0.00233	0.87872
0.00138	1.49429	0.00228	2.65559	0.00167	0.79723	0.00233	0.8802
0.00138	1.49689	0.00228	2.66361	0.00176	0.79723	0.00233	0.88391
0.00138	1.49689	0.00228	2.66894	0.00176	0.8001	0.00233	0.88613
0.00138	1.49429	0.00228	2.67161	0.00176	0.80296	0.00233	0.88762
0.00138	1.49949	0.0024	2.67963	0.00176	0.80581	0.00233	0.8891
0.00138	1.50469	0.0024	2.68764	0.00176	0.80867	0.00233	0.89058
0.00138	1.50728	0.0024	2.69565	0.00176	0.80867	0.00233	0.89132
0.00138	1.50469	0.0024	2.69832	0.00176	0.80581	0.00233	0.89281
0.00138	1.50469	0.0024	2.69832	0.00176	0.80581	0.00233	0.89355
0.00138	1.50469	0.0024	2.69832	0.00176	0.80867	0.00233	0.89429
0.00138	1.50728	0.0024	2.70367	0.00176	0.80867	0.00233	0.89429
0.00138	1.51508	0.0024	2.70367	0.00176	0.81438	0.00233	0.89503
0.00138	1.52028	0.0024	2.70633	0.00176	0.81438	0.00233	0.89503
0.00138	1.52288	0.0024	2.709	0.00176	0.82009	0.00233	0.89651
0.00138	1.52288	0.0024	2.71434	0.00176	0.81724	0.00233	0.89651
0.00138	1.52288	0.0024	2.71701	0.00176	0.81724	0.00233	0.89725
0.00138	1.52288	0.0024	2.71968	0.00176	0.81724	0.00233	0.89874
0.00138	1.52288	0.0024	2.71701	0.00176	0.81724	0.00233	0.90022
0.00138	1.52547	0.0024	2.72235	0.00176	0.82009	0.00233	0.90319
0.00138	1.52806	0.0024	2.72235	0.00176	0.82582	0.00233	0.90467
0.00138	1.53588	0.0024	2.71968	0.00176	0.82296	0.00233	0.90541
0.00138	1.53846	0.0024	2.72503	0.00176	0.82582	0.00233	0.90689
0.00138	1.53846	0.0024	2.73305	0.00176	0.82582	0.00233	0.90912
0.00138	1.53846	0.0024	2.73038	0.00176	0.82582	0.00233	0.91134
0.00138	1.54106	0.0024	2.73038	0.00176	0.82296	0.00233	0.91283
0.00138	1.54106	0.0024	2.73038	0.00176	0.82582	0.00233	0.91431
0.00138	1.54106	0.0024	2.73305	0.00176	0.83153	0.00233	0.91579
0.00138	1.54887	0.0024	2.73571	0.00176	0.83153	0.00233	0.91801
0.00138	1.54887	0.0024	2.73838	0.00176	0.82296	0.00233	0.92173
0.00138	1.55925	0.0024	2.74105	0.00176	0.82296	0.00239	0.92469
0.00138	1.55925	0.0024	2.7464	0.00176	0.82296	0.00239	0.92914
0.00138	1.56187	0.0024	2.7464	0.00176	0.82867	0.00239	0.93062
0.00146	1.56445	0.0024	2.75173	0.00176	0.83153	0.00239	0.93136
0.00146	1.57226	0.0024	2.7544	0.00176	0.83724	0.00239	0.93285
0.00146	1.57485	0.0024	2.7544	0.00176	0.83724	0.00239	0.93433
0.00146	1.57745	0.0024	2.75707	0.00176	0.83438	0.00239	0.93581
0.00146	1.57745	0.0024	2.75975	0.00176	0.83724	0.00239	0.93804
0.00146	1.58005	0.0024	2.75975	0.00176	0.83724	0.00239	0.9373
0.00146	1.57745	0.0024	2.76241	0.00176	0.8401	0.00239	0.9373
0.00146	1.58265	0.0024	2.76775	0.00176	0.84295	0.00239	0.93878
0.00146	1.58785	0.0024	2.77044	0.00176	0.84582	0.00239	0.94026
0.00146	1.58525	0.0024	2.77577	0.00176	0.84582	0.00239	0.941
0.00146	1.58525	0.0024	2.77577	0.00176	0.84582	0.00239	0.94174
0.00146	1.58785	0.0024	2.77844	0.00176	0.84868	0.00239	0.94323
0.00146	1.59044	0.0024	2.78378	0.00176	0.85153	0.00239	0.94471
0.00146	1.59564	0.0024	2.78646	0.00176	0.85153	0.00239	0.94694
0.00146	1.59825	0.0024	2.79179	0.00176	0.85153	0.00239	0.94767
0.00146	1.60345	0.0024	2.79446	0.00176	0.85439	0.00239	0.94842
0.00146	1.60345	0.0024	2.79713	0.00176	0.85439	0.00239	0.94916
0.00146	1.60603	0.0024	2.80247	0.00176	0.8601	0.00239	0.9499
0.00146	1.60603	0.0024	2.80247	0.00176	0.86296	0.00239	0.95287
0.00146	1.60603	0.0024	2.81048	0.00176	0.86581	0.00239	0.95583
0.00146	1.60864	0.0024	2.81582	0.00176	0.86868	0.00239	0.95806
0.00146	1.60864	0.0024	2.8185	0.00176	0.86868	0.00239	0.96102
0.00146	1.61384	0.0024	2.82384	0.00184	0.87439	0.00239	0.96176
0.00146	1.61644	0.0024	2.83185	0.00184	0.87725	0.00239	0.96325
0.00146	1.61644	0.0024	2.83185	0.00184	0.8801	0.00239	0.96696
0.00146	1.61644	0.0024	2.83452	0.00184	0.8801	0.00239	0.9714
0.00146	1.61644	0.0024	2.83987	0.00184	0.87439	0.00245	0.97363
0.00146	1.61384	0.0024	2.83987	0.00184	0.87725	0.00245	0.97511
0.00146	1.61384	0.0024	2.84787	0.00184	0.8801	0.00245	0.97882
0.00146	1.61644	0.00251	2.85321	0.00184	0.8801	0.00245	0.97956
0.00146	1.61903	0.00251	2.8639	0.00184	0.8801	0.00245	0.98178
0.00146	1.62163	0.00251	2.86658	0.00184	0.88296	0.00245	0.98401
0.00146	1.62424	0.00251	2.86924	0.00184	0.88582	0.00245	0.98623
0.00146	1.62683	0.00251	2.87725	0.00184	0.88867	0.00245	0.98697
0.00146	1.62683	0.00251	2.87992	0.00184	0.88867	0.00245	0.98697
0.00146	1.62683	0.00251	2.87992	0.00184	0.88867	0.00245	0.98697
0.00146	1.62683	0.00251	2.88259	0.00184	0.88867	0.00245	0.98846
0.00146	1.62683	0.00251	2.8906	0.00184	0.89154	0.00245	0.9892
0.00146	1.62944	0.00251	2.8906	0.00184	0.8944	0.00245	0.9892
0.00146	1.63463	0.00251	2.89327	0.00184	0.8944	0.00245	0.98994
0.00146	1.63722	0.00251	2.89593	0.00184	0.8944	0.00245	0.99068
0.00146	1.63984	0.00251	2.89593	0.00184	0.89154	0.00245	0.99142
0.00146	1.64502	0.00251	2.89861	0.00184	0.89154	0.00245	0.99365
0.00146	1.64762	0.00251	2.90128	0.00184	0.8944	0.00245	0.99439
0.00146	1.65022	0.00251	2.90128	0.00184	0.8944	0.00245	0.99587
0.00146	1.65022	0.00251	2.90662	0.00184	0.90011	0.00245	0.99884
0.00146	1.65542	0.00251	2.90662	0.00184	0.90011	0.00245	1.00106
0.00146	1.65542	0.00251	2.91196	0.00184	0.90011	0.00245	1.00255
0.00146	1.65802	0.00251	2.91196	0.00184	0.90582	0.00245	1.00477
0.00146	1.66321	0.00251	2.91196	0.00184	0.90582	0.00245	1.00699
0.00146	1.66582	0.00251	2.91196	0.00184	0.90582	0.00245	1.00774
0.00146	1.66582	0.00251	2.91196	0.00184	0.91153	0.00245	1.0107
0.00146	1.66841	0.00251	2.91464	0.00184	0.90868	0.00245	1.01219
0.00146	1.66582	0.00251	2.91731	0.00184	0.90868	0.00245	1.01293
0.00146	1.67621	0.00251	2.92266	0.00184	0.9144	0.00245	1.01738
0.00146	1.67881	0.00251	2.93066	0.00184	0.91153	0.00245	1.0196
0.00146	1.68141	0.00251	2.93333	0.00184	0.9144	0.00245	1.02331
0.00146	1.684	0.00251	2.93333	0.00184	0.9144	0.00251	1.02553
0.00146	1.68921	0.00251	2.93601	0.00184	0.91724	0.00251	1.03072
0.00146	1.68921	0.00251	2.94401	0.00184	0.92011	0.00251	1.03369
0.00146	1.69699	0.00251	2.94935	0.00184	0.92297	0.00251	1.0374
0.00146	1.7022	0.00251	2.95202	0.00184	0.92011	0.00251	1.03888
0.00146	1.7022	0.00251	2.95202	0.00184	0.92011	0.00251	1.04036
0.00152	1.70479	0.00251	2.95469	0.00184	0.92297	0.00251	1.04259
0.00152	1.70999	0.00251	2.96004	0.00184	0.92582	0.00251	1.04333
0.00152	1.71779	0.00251	2.96004	0.00184	0.92582	0.00251	1.04407
0.00152	1.72039	0.00251	2.96538	0.00184	0.92868	0.00251	1.04555
0.00152	1.72298	0.00251	2.97072	0.00184	0.92868	0.00251	1.04629
0.00152	1.72298	0.00251	2.97072	0.00184	0.93439	0.00251	1.04703
0.00152	1.72559	0.00251	2.97072	0.00184	0.93439	0.00251	1.04778
0.00152	1.72818	0.00251	2.97606	0.00184	0.92868	0.00251	1.04778
0.00152	1.72818	0.00251	2.97606	0.00184	0.93154	0.00251	1.05
0.00152	1.73339	0.00251	2.9814	0.00184	0.93154	0.00251	1.05074
0.00152	1.73078	0.00251	2.98407	0.00184	0.93439	0.00251	1.05222
0.00152	1.73078	0.00251	2.98407	0.00184	0.9401	0.00251	1.05371
0.00152	1.73078	0.00251	2.98941	0.00184	0.9401	0.00251	1.05593
0.00152	1.72818	0.00251	2.99207	0.00184	0.94583	0.00251	1.05816
0.00152	1.73078	0.00251	3.00009	0.00184	0.94583	0.00251	1.05964
0.00152	1.73597	0.00251	3.00276	0.00184	0.95154	0.00251	1.06187
0.00152	1.73597	0.00251	3.00542	0.00184	0.9544	0.00251	1.06409
0.00152	1.73597	0.00251	3.01078	0.00194	0.9544	0.00251	1.06706
0.00152	1.74379	0.00251	3.01345	0.00194	0.9544	0.00251	1.06854
0.00152	1.74638	0.00251	3.02146	0.00194	0.9544	0.00251	1.07151
0.00152	1.74638	0.00251	3.02947	0.00194	0.95154	0.00257	1.07521
0.00152	1.74896	0.00251	3.03481	0.00194	0.9544	0.00257	1.07818
0.00152	1.75157	0.00251	3.04282	0.00194	0.95725	0.00257	1.0804
0.00152	1.75416	0.00262	3.04816	0.00194	0.95725	0.00257	1.08263
0.00152	1.75678	0.00262	3.05351	0.00194	0.96296	0.00257	1.08485
0.00152	1.75678	0.00262	3.06152	0.00194	0.96296	0.00257	1.08559
0.00152	1.75678	0.00262	3.06686	0.00194	0.96583	0.00257	1.08559
0.00152	1.75416	0.00262	3.06953	0.00194	0.96583	0.00257	1.08708
0.00152	1.75938	0.00262	3.07219	0.00194	0.96583	0.00257	1.08782
0.00152	1.76197	0.00262	3.07219	0.00194	0.96583	0.00257	1.08782
0.00152	1.76456	0.00262	3.07219	0.00194	0.96583	0.00257	1.0893
0.00152	1.76976	0.00262	3.08021	0.00194	0.96583	0.00257	1.09004
0.00152	1.76716	0.00262	3.08021	0.00194	0.96296	0.00257	1.09153
0.00152	1.76976	0.00262	3.08288	0.00194	0.96869	0.00257	1.09375
0.00152	1.76976	0.00262	3.08288	0.00194	0.97154	0.00257	1.09449
0.00152	1.77237	0.00262	3.08554	0.00194	0.9744	0.00257	1.09523
0.00152	1.77498	0.00262	3.08554	0.00194	0.97154	0.00257	1.09597
0.00152	1.77756	0.00262	3.08822	0.00194	0.97154	0.00257	1.09597
0.00152	1.78276	0.00262	3.09089	0.00194	0.97154	0.00257	1.09745
0.00152	1.78797	0.00262	3.09356	0.00194	0.97154	0.00257	1.09968
0.00152	1.78797	0.00262	3.09623	0.00194	0.97154	0.00257	1.10116
0.00152	1.79055	0.00262	3.09889	0.00194	0.9744	0.00257	1.1019
0.00152	1.79835	0.00262	3.10156	0.00194	0.9744	0.00257	1.10487
0.00152	1.79575	0.00262	3.10425	0.00194	0.9744	0.00257	1.10561
0.00152	1.80095	0.00262	3.10425	0.00194	0.9744	0.00257	1.10932
0.00152	1.80875	0.00262	3.10425	0.00194	0.97726	0.00257	1.11229
0.00152	1.80875	0.00262	3.10425	0.00194	0.98011	0.00257	1.11377
0.00152	1.81395	0.00262	3.10692	0.00194	0.98011	0.00257	1.11748
0.00152	1.81653	0.00262	3.11493	0.00194	0.98582	0.00257	1.1197
0.00152	1.81915	0.00262	3.12027	0.00194	0.98582	0.00263	1.12119
0.00152	1.82174	0.00262	3.12027	0.00194	0.98869	0.00263	1.12563
0.00152	1.82435	0.00262	3.12027	0.00194	0.99155	0.00263	1.12934
0.0016	1.82435	0.00262	3.12027	0.00194	0.9944	0.00263	1.13008
0.0016	1.82954	0.00262	3.12027	0.00194	0.9944	0.00263	1.13156
0.0016	1.83213	0.00262	3.12827	0.00194	0.99726	0.00263	1.13379
0.0016	1.83474	0.00262	3.13095	0.00194	1.00012	0.00263	1.13453
0.0016	1.83213	0.00262	3.13362	0.00194	0.99726	0.00263	1.13527
0.0016	1.83734	0.00262	3.13896	0.00194	0.99726	0.00263	1.13601
0.0016	1.84253	0.00262	3.13896	0.00194	0.99726	0.00263	1.1375
0.0016	1.84773	0.00262	3.1443	0.00194	1.00012	0.00263	1.13898
0.0016	1.84513	0.00262	3.14697	0.00194	1.00012	0.00263	1.13972
0.0016	1.84513	0.00262	3.14965	0.00194	1.00012	0.00263	1.14046
0.0016	1.84513	0.00262	3.15498	0.00194	1.00584	0.00263	1.14269
0.0016	1.85034	0.00262	3.16033	0.00194	1.00868	0.00263	1.14417
0.0016	1.85034	0.00262	3.16033	0.00194	1.01155	0.00263	1.14565
0.0016	1.85553	0.00262	3.163	0.00194	1.01155	0.00263	1.14565
0.0016	1.85553	0.00262	3.163	0.00194	1.01441	0.00263	1.1464
0.0016	1.85553	0.00262	3.16833	0.00194	1.01441	0.00263	1.14862
0.0016	1.85553	0.00262	3.17635	0.00194	1.01726	0.00263	1.15084
0.0016	1.86073	0.00262	3.17902	0.00194	1.02298	0.00263	1.15233
0.0016	1.86332	0.00262	3.18168	0.00194	1.02298	0.00263	1.15381
0.0016	1.86332	0.00262	3.18703	0.00194	1.02298	0.00263	1.15529
0.0016	1.86332	0.00262	3.19503	0.00194	1.02298	0.00263	1.15752
0.0016	1.86593	0.00262	3.19237	0.00194	1.02583	0.00263	1.159
0.0016	1.86852	0.00262	3.19237	0.00204	1.0287	0.00263	1.16271
0.0016	1.87112	0.00262	3.19772	0.00204	1.03441	0.00263	1.16493
0.0016	1.87632	0.00262	3.20839	0.00204	1.04012	0.00263	1.16642
0.0016	1.87632	0.00262	3.21107	0.00204	1.04298	0.00263	1.17012
0.0016	1.87372	0.00262	3.21374	0.00204	1.04298	0.00263	1.17383
0.0016	1.87892	0.00262	3.22441	0.00204	1.04298	0.00269	1.17679
0.0016	1.88151	0.00262	3.22976	0.00204	1.04869	0.00269	1.18124
0.0016	1.88151	0.00262	3.23243	0.00204	1.04584	0.00269	1.18347
0.0016	1.88151	0.00262	3.24044	0.00204	1.04584	0.00269	1.18495
0.0016	1.87892	0.00262	3.24845	0.00204	1.04584	0.00269	1.18569
0.0016	1.88672	0.00262	3.24845	0.00204	1.04584	0.00269	1.18718
0.0016	1.88931	0.00262	3.2538	0.00204	1.04869	0.00269	1.18792
0.0016	1.88931	0.00273	3.25647	0.00204	1.05156	0.00269	1.1894
0.0016	1.88931	0.00273	3.2618	0.00204	1.05156	0.00269	1.19014
0.0016	1.89192	0.00273	3.26715	0.00204	1.05156	0.00269	1.19088
0.0016	1.89711	0.00273	3.27249	0.00204	1.05156	0.00269	1.19163
0.0016	1.89971	0.00273	3.2805	0.00204	1.05156	0.00269	1.19311
0.0016	1.90231	0.00273	3.29117	0.00204	1.05156	0.00269	1.19385
0.0016	1.9075	0.00273	3.29386	0.00204	1.0544	0.00269	1.19459
0.0016	1.9101	0.00273	3.29653	0.00204	1.0544	0.00269	1.19533
0.0016	1.9101	0.00273	3.29653	0.00204	1.05727	0.00269	1.19756
0.0016	1.9127	0.00273	3.29653	0.00204	1.06013	0.00269	1.19756
0.0016	1.9153	0.00273	3.2992	0.00204	1.06298	0.00269	1.19904
0.0016	1.91791	0.00273	3.30187	0.00204	1.06298	0.00269	1.20052
0.0016	1.9231	0.00273	3.30453	0.00204	1.06584	0.00269	1.20275
0.0016	1.92569	0.00273	3.30453	0.00204	1.06584	0.00269	1.20423
0.0016	1.9283	0.00273	3.30721	0.00204	1.06298	0.00269	1.20497
0.0016	1.9283	0.00273	3.30988	0.00204	1.06584	0.00269	1.2072
0.0016	1.93349	0.00273	3.31255	0.00204	1.0687	0.00269	1.21016
0.0016	1.93349	0.00273	3.31522	0.00204	1.06584	0.00269	1.21313
0.0016	1.93609	0.00273	3.31788	0.00204	1.06584	0.00269	1.21461
0.0016	1.93869	0.00273	3.32055	0.00204	1.0687	0.00269	1.21684
0.0016	1.94389	0.00273	3.32323	0.00204	1.07155	0.00269	1.2198
0.0016	1.94648	0.00273	3.32323	0.00204	1.0687	0.00269	1.22425
0.0016	1.95168	0.00273	3.32323	0.00204	1.0687	0.00269	1.22647
0.0016	1.95429	0.00273	3.32323	0.00204	1.07442	0.00269	1.23018
0.0016	1.95949	0.00273	3.33123	0.00204	1.07442	0.00275	1.23389
0.00167	1.96207	0.00273	3.3339	0.00204	1.07442	0.00275	1.23686
0.00167	1.96469	0.00273	3.33658	0.00204	1.07442	0.00275	1.24131
0.00167	1.97248	0.00273	3.33926	0.00204	1.08013	0.00275	1.24501
0.00167	1.97507	0.00273	3.34459	0.00204	1.08299	0.00275	1.24724
0.00167	1.97507	0.00273	3.34459	0.00204	1.08584	0.00275	1.24946
0.00167	1.97767	0.00273	3.34994	0.00204	1.08584	0.00275	1.2502
0.00167	1.97767	0.00273	3.35261	0.00204	1.0887	0.00275	1.25243
0.00167	1.98028	0.00273	3.35528	0.00204	1.0887	0.00275	1.25243
0.00167	1.98028	0.00273	3.35261	0.00204	1.09156	0.00275	1.25317
0.00167	1.98548	0.00273	3.35528	0.00204	1.09156	0.00275	1.25391
0.00167	1.98548	0.00273	3.36329	0.00204	1.09441	0.00275	1.25465
0.00167	1.98806	0.00273	3.36329	0.00204	1.09441	0.00275	1.25539
0.00167	1.98806	0.00273	3.36329	0.00204	1.09727	0.00275	1.25688
0.00167	1.99067	0.00273	3.36863	0.00204	1.09727	0.00275	1.25836
0.00167	1.99067	0.00273	3.36863	0.00204	1.09727	0.00275	1.25984
0.00167	1.99326	0.00273	3.37396	0.00204	1.10012	0.00275	1.26133
0.00167	1.99326	0.00273	3.37664	0.00204	1.1087	0.00275	1.26355
0.00167	1.99847	0.00273	3.38198	0.00204	1.1087	0.00275	1.26503
0.00167	1.99847	0.00273	3.38732	0.00204	1.1087	0.00275	1.26725
0.00167	1.99847	0.00273	3.39267	0.00204	1.11156	0.00275	1.27097
0.00167	1.99588	0.00273	3.398	0.00204	1.11442	0.00275	1.27319
0.00167	1.99847	0.00273	3.40335	0.00204	1.11727	0.00275	1.27541
0.00167	2.00366	0.00273	3.41135	0.00204	1.12585	0.00275	1.27764
0.00167	2.00626	0.00273	3.4167	0.00204	1.12871	0.00275	1.2806
0.00167	2.00886	0.00273	3.4167	0.00204	1.12871	0.00275	1.28283
0.00167	2.00886	0.00273	3.42204	0.00204	1.13156	0.00281	1.28579
0.00167	2.01147	0.00273	3.42737	0.00204	1.13442	0.00281	1.28876
0.00167	2.01406	0.00273	3.43273	0.00212	1.13442	0.00281	1.29173
0.00167	2.01666	0.00273	3.43806	0.00212	1.13442	0.00281	1.29247
0.00167	2.01925	0.00284	3.44341	0.00212	1.14013	0.00281	1.29395
0.00167	2.01925	0.00284	3.44875	0.00212	1.14584	0.00281	1.29618
0.00167	2.02186	0.00284	3.45141	0.00212	1.14584	0.00281	1.2984
0.00167	2.02186	0.00284	3.45943	0.00212	1.14584	0.00281	1.2984
0.00167	2.02445	0.00284	3.4621	0.00212	1.14871	0.00281	1.29914
0.00167	2.02445	0.00284	3.46743	0.00212	1.15157	0.00281	1.30062
0.00167	2.02445	0.00284	3.47545	0.00212	1.15442	0.00281	1.29988
0.00167	2.02706	0.00284	3.47811	0.00212	1.15442	0.00281	1.30136
0.00167	2.03226	0.00284	3.48078	0.00212	1.15157	0.00281	1.30211
0.00167	2.03226	0.00284	3.48078	0.00212	1.15442	0.00281	1.30359
0.00167	2.03226	0.00284	3.48881	0.00212	1.15728	0.00281	1.30507
0.00167	2.03485	0.00284	3.49148	0.00212	1.16014	0.00281	1.30581
0.00167	2.04004	0.00284	3.48881	0.00212	1.15442	0.00281	1.3073
0.00167	2.04264	0.00284	3.48881	0.00212	1.16014	0.00281	1.30878
0.00167	2.04785	0.00284	3.48881	0.00212	1.16014	0.00281	1.311
0.00167	2.04785	0.00284	3.49148	0.00212	1.16014	0.00281	1.31175
0.00167	2.05304	0.00284	3.49414	0.00212	1.16014	0.00281	1.31323
0.00167	2.05304	0.00284	3.49949	0.00212	1.16585	0.00281	1.31545
0.00167	2.05563	0.00284	3.49949	0.00212	1.16585	0.00281	1.31545
0.00167	2.05563	0.00284	3.50216	0.00212	1.1687	0.00281	1.31842
0.00167	2.05824	0.00284	3.50216	0.00212	1.16585	0.00281	1.32064
0.00167	2.06084	0.00284	3.50216	0.00212	1.16585	0.00281	1.32435
0.00167	2.06084	0.00284	3.50749	0.00212	1.1687	0.00281	1.32806
0.00167	2.06864	0.00284	3.51284	0.00212	1.1687	0.00281	1.33028
0.00167	2.07123	0.00284	3.51284	0.00212	1.1687	0.00281	1.33399
0.00167	2.07383	0.00284	3.51818	0.00212	1.1687	0.00281	1.3377
0.00174	2.07902	0.00284	3.52084	0.00212	1.17157	0.00287	1.34215
0.00174	2.08423	0.00284	3.52084	0.00212	1.17728	0.00287	1.34437
0.00174	2.08943	0.00284	3.52351	0.00212	1.17728	0.00287	1.34808
0.00174	2.09462	0.00284	3.52887	0.00212	1.17728	0.00287	1.3503
0.00174	2.10242	0.00284	3.52887	0.00212	1.17728	0.00287	1.35179
0.00174	2.10242	0.00284	3.5342	0.00212	1.17728	0.00287	1.35179
0.00174	2.105	0.00284	3.5342	0.00212	1.17728	0.00287	1.35327
0.00174	2.105	0.00284	3.53955	0.00212	1.17728	0.00287	1.35327
0.00174	2.105	0.00284	3.54222	0.00212	1.183	0.00287	1.35401
0.00174	2.10761	0.00284	3.54222	0.00212	1.18585	0.00287	1.35549
0.00174	2.11021	0.00284	3.54222	0.00212	1.19156	0.00287	1.35549
0.00174	2.10761	0.00284	3.54222	0.00212	1.19156	0.00287	1.35698
0.00174	2.10761	0.00284	3.54489	0.00212	1.19156	0.00287	1.35846
0.00174	2.11282	0.00284	3.54755	0.00212	1.19156	0.00287	1.35846
0.00174	2.11282	0.00284	3.55289	0.00212	1.19729	0.00287	1.36068
0.00174	2.11542	0.00284	3.55824	0.00212	1.203	0.00287	1.36143
0.00174	2.11801	0.00284	3.5609	0.00212	1.203	0.00287	1.36291
0.00174	2.11542	0.00284	3.56357	0.00212	1.203	0.00287	1.36439
0.00174	2.11801	0.00284	3.57159	0.00212	1.20586	0.00287	1.36588
0.00174	2.11542	0.00284	3.5796	0.00212	1.20871	0.00287	1.3681
0.00174	2.11801	0.00284	3.58495	0.00212	1.20871	0.00287	1.36958
0.00174	2.1206	0.00284	3.58495	0.00212	1.21157	0.00287	1.37329
0.00174	2.1206	0.00284	3.58761	0.00212	1.21442	0.00287	1.37625
0.00174	2.1206	0.00284	3.59295	0.00212	1.21442	0.00287	1.37774
0.00174	2.12841	0.00284	3.5983	0.00222	1.21729	0.00287	1.38145
0.00174	2.12841	0.00284	3.60096	0.00222	1.22015	0.00287	1.38367
0.00174	2.12841	0.00284	3.61165	0.00222	1.22015	0.00287	1.38664
0.00174	2.12841	0.00284	3.61698	0.00222	1.22015	0.00287	1.38812
0.00174	2.131	0.00284	3.61698	0.00222	1.223	0.00287	1.39257
0.00174	2.1362	0.00284	3.62234	0.00222	1.223	0.00293	1.39554
0.00174	2.14141	0.00284	3.62767	0.00222	1.22586	0.00293	1.39998
0.00174	2.14401	0.00296	3.63301	0.00222	1.22872	0.00293	1.40295
0.00174	2.14659	0.00296	3.63569	0.00222	1.23157	0.00293	1.40517
0.00174	2.14659	0.00296	3.64102	0.00222	1.23157	0.00293	1.40814
0.00174	2.14659	0.00296	3.64636	0.00222	1.22872	0.00293	1.40962
0.00174	2.15179	0.00296	3.65171	0.00222	1.22872	0.00293	1.41185
0.00174	2.1492	0.00296	3.65704	0.00222	1.23443	0.00293	1.41333
0.00174	2.15179	0.00296	3.65971	0.00222	1.23728	0.00293	1.41407
0.00174	2.15439	0.00296	3.66506	0.00222	1.23728	0.00293	1.41481
0.00174	2.15701	0.00296	3.66506	0.00222	1.23728	0.00293	1.41481
0.00174	2.15959	0.00296	3.66774	0.00222	1.23728	0.00293	1.4163
0.00174	2.16739	0.00296	3.66506	0.00222	1.23728	0.00293	1.41778
0.00174	2.16999	0.00296	3.67039	0.00222	1.24015	0.00293	1.41926
0.00174	2.17258	0.00296	3.67575	0.00222	1.23728	0.00293	1.41926
0.00174	2.17778	0.00296	3.68109	0.00222	1.24015	0.00293	1.42075
0.00174	2.17778	0.00296	3.68109	0.00222	1.24586	0.00293	1.42223
0.00174	2.18039	0.00296	3.68642	0.00222	1.24301	0.00293	1.42445
0.00174	2.17778	0.00296	3.68642	0.00222	1.24301	0.00293	1.42668
0.00174	2.17778	0.00296	3.68909	0.00222	1.24872	0.00293	1.42742
0.00174	2.18558	0.00296	3.69444	0.00222	1.24015	0.00293	1.43038
0.00174	2.18817	0.00296	3.69444	0.00222	1.24301	0.00293	1.43261
0.00174	2.18558	0.00296	3.6971	0.00222	1.24301	0.00293	1.43409
0.00174	2.19078	0.00296	3.6971	0.00222	1.24586	0.00293	1.43557
0.00174	2.19338	0.00296	3.70244	0.00222	1.24872	0.00293	1.4378
0.00174	2.20117	0.00296	3.70512	0.00222	1.25158	0.00293	1.44151
0.00174	2.20638	0.00296	3.70779	0.00222	1.25158	0.00293	1.44447
0.00174	2.20897	0.00296	3.70779	0.00222	1.25443	0.00293	1.44744
0.00174	2.21157	0.00296	3.71312	0.00222	1.25729	0.00293	1.45114
0.00174	2.21416	0.00296	3.71579	0.00222	1.25729	0.00293	1.45634
0.00174	2.21677	0.00296	3.71848	0.00222	1.25729	0.00293	1.46004
0.00174	2.22197	0.00296	3.72115	0.00222	1.25443	0.00293	1.46227
0.00174	2.22456	0.00296	3.72648	0.00222	1.25729	0.003	1.46746
0.00174	2.22976	0.00296	3.72115	0.00222	1.26014	0.003	1.46968
0.00182	2.23496	0.00296	3.72381	0.00222	1.26301	0.003	1.47339
0.00182	2.23756	0.00296	3.72381	0.00222	1.26587	0.003	1.4771
0.00182	2.24276	0.00296	3.72915	0.00222	1.26872	0.003	1.47932
0.00182	2.24535	0.00296	3.7345	0.00222	1.26587	0.003	1.48155
0.00182	2.24535	0.00296	3.73716	0.00222	1.26872	0.003	1.48229
0.00182	2.25054	0.00296	3.73983	0.00222	1.27444	0.003	1.48451
0.00182	2.25316	0.00296	3.74518	0.00222	1.26872	0.003	1.486
0.00182	2.25575	0.00296	3.75051	0.00222	1.27444	0.003	1.48748
0.00182	2.26095	0.00296	3.75318	0.00222	1.27444	0.003	1.4897
0.00182	2.26095	0.00296	3.75585	0.00222	1.28015	0.003	1.4897
0.00182	2.25835	0.00296	3.75852	0.00222	1.283	0.003	1.49119
0.00182	2.26354	0.00296	3.7612	0.00222	1.28587	0.003	1.49267
0.00182	2.26354	0.00296	3.7612	0.00222	1.28587	0.003	1.49489
0.00182	2.26614	0.00296	3.76654	0.00222	1.28587	0.003	1.49637
0.00182	2.26614	0.00296	3.77189	0.00222	1.28873	0.003	1.49637
0.00182	2.26875	0.00296	3.77456	0.00222	1.29158	0.003	1.4986
0.00182	2.27135	0.00296	3.77989	0.00231	1.29444	0.003	1.50008
0.00182	2.27135	0.00296	3.78791	0.00231	1.29444	0.003	1.50231
0.00182	2.27135	0.00296	3.79057	0.00231	1.2973	0.003	1.50527
0.00182	2.27135	0.00296	3.79591	0.00231	1.2973	0.003	1.50824
0.00182	2.27914	0.00296	3.80392	0.00231	1.30015	0.003	1.51046
0.00182	2.28173	0.00296	3.80659	0.00231	1.30015	0.003	1.51417
0.00182	2.28173	0.00296	3.80926	0.00231	1.30586	0.003	1.51788
0.00182	2.28173	0.00296	3.81194	0.00231	1.30586	0.003	1.51936
0.00182	2.28173	0.00296	3.81995	0.00231	1.30586	0.00306	1.52233
0.00182	2.28435	0.00307	3.82797	0.00231	1.30301	0.00306	1.52603
0.00182	2.28954	0.00307	3.83597	0.00231	1.30301	0.00306	1.52974
0.00182	2.29213	0.00307	3.84132	0.00231	1.30301	0.00306	1.53123
0.00182	2.29213	0.00307	3.84398	0.00231	1.30873	0.00306	1.53419
0.00182	2.29213	0.00307	3.84932	0.00231	1.30873	0.00306	1.53642
0.00182	2.29733	0.00307	3.84932	0.00231	1.31159	0.00306	1.53716
0.00182	2.29994	0.00307	3.85466	0.00231	1.31159	0.00306	1.53938
0.00182	2.30253	0.00307	3.86	0.00231	1.3173	0.00306	1.54012
0.00182	2.30253	0.00307	3.86535	0.00231	1.3173	0.00306	1.54161
0.00182	2.30513	0.00307	3.86535	0.00231	1.3173	0.00306	1.54235
0.00182	2.30513	0.00307	3.86268	0.00231	1.3173	0.00306	1.54309
0.00182	2.30773	0.00307	3.86535	0.00231	1.32016	0.00306	1.54383
0.00182	2.31552	0.00307	3.8707	0.00231	1.32016	0.00306	1.54532
0.00182	2.31812	0.00307	3.87336	0.00231	1.32016	0.00306	1.5468
0.00182	2.31812	0.00307	3.87603	0.00231	1.32301	0.00306	1.54754
0.00182	2.31812	0.00307	3.87603	0.00231	1.32301	0.00306	1.54976
0.00182	2.32073	0.00307	3.88137	0.00231	1.32301	0.00306	1.55125
0.00182	2.32852	0.00307	3.88405	0.00231	1.32587	0.00306	1.55347
0.00182	2.33632	0.00307	3.88671	0.00231	1.32872	0.00306	1.55569
0.00182	2.34152	0.00307	3.88671	0.00231	1.33159	0.00306	1.55644
0.00182	2.34152	0.00307	3.88938	0.00231	1.33445	0.00306	1.56014
0.00182	2.34671	0.00307	3.88938	0.00231	1.33445	0.00306	1.56089
0.00182	2.34931	0.00307	3.88938	0.00231	1.33159	0.00306	1.56311
0.00182	2.34931	0.00307	3.89205	0.00231	1.3373	0.00306	1.56608
0.00182	2.34931	0.00307	3.89472	0.00231	1.3373	0.00306	1.56978
0.00182	2.35192	0.00307	3.90273	0.00231	1.3373	0.00306	1.57275
0.00182	2.35711	0.00307	3.9054	0.00231	1.34016	0.00306	1.57423
0.00182	2.3597	0.00307	3.90808	0.00231	1.34302	0.00312	1.57794
0.00189	2.36491	0.00307	3.91609	0.00231	1.34302	0.00312	1.58165
0.00189	2.3701	0.00307	3.91342	0.00231	1.34587	0.00312	1.5861
0.00189	2.3753	0.00307	3.91342	0.00231	1.35158	0.00312	1.59055
0.00189	2.3753	0.00307	3.91876	0.00231	1.34873	0.00312	1.59129
0.00189	2.3779	0.00307	3.92143	0.00231	1.35445	0.00312	1.59277
0.00189	2.3779	0.00307	3.92411	0.00231	1.35158	0.00312	1.59277
0.00189	2.3831	0.00307	3.92411	0.00231	1.35445	0.00312	1.59351
0.00189	2.39089	0.00307	3.92411	0.00231	1.35731	0.00312	1.595
0.00189	2.39089	0.00307	3.92944	0.00231	1.36016	0.00312	1.595
0.00189	2.39349	0.00307	3.93478	0.00231	1.36302	0.00312	1.59648
0.00189	2.39608	0.00307	3.93211	0.00231	1.36302	0.00312	1.59796
0.00189	2.39608	0.00307	3.93211	0.00231	1.36873	0.00312	1.60018
0.00189	2.39349	0.00307	3.94012	0.00231	1.37159	0.00312	1.60092
0.00189	2.39608	0.00307	3.94546	0.00231	1.37159	0.00312	1.60241
0.00189	2.39608	0.00307	3.94813	0.00231	1.37731	0.00312	1.60315
0.00189	2.39869	0.00307	3.95081	0.00231	1.38017	0.00312	1.60463
0.00189	2.39869	0.00307	3.95347	0.00231	1.38302	0.00312	1.60612
0.00189	2.40129	0.00307	3.95615	0.00231	1.38588	0.00312	1.6076
0.00189	2.40389	0.00307	3.95882	0.00241	1.38874	0.00312	1.60908
0.00189	2.40389	0.00307	3.96149	0.00241	1.39159	0.00312	1.61131
0.00189	2.40649	0.00307	3.96683	0.00241	1.39159	0.00312	1.61427
0.00189	2.40908	0.00307	3.97217	0.00241	1.39445	0.00312	1.61576
0.00189	2.41167	0.00307	3.97484	0.00241	1.39159	0.00312	1.61872
0.00189	2.41167	0.00307	3.98285	0.00241	1.39445	0.00312	1.62094
0.00189	2.41167	0.00307	3.98819	0.00241	1.39445	0.00312	1.62539
0.00189	2.41167	0.00307	3.99086	0.00241	1.3973	0.00312	1.62836
0.00189	2.40908	0.00307	3.99086	0.00241	1.40303	0.00312	1.63058
0.00189	2.41429	0.00307	3.99887	0.00241	1.40017	0.00312	1.63429
0.00189	2.41688	0.00307	4.00689	0.00241	1.40017	0.00312	1.638
0.00189	2.41688	0.00307	4.00956	0.00241	1.3973	0.00318	1.64023
0.00189	2.41949	0.00307	4.01757	0.00241	1.40017	0.00318	1.64467
0.00189	2.42207	0.00307	4.02558	0.00241	1.40017	0.00318	1.64764
0.00189	2.42468	0.00307	4.03358	0.00241	1.40588	0.00318	1.6506
0.00189	2.42727	0.00307	4.03626	0.00241	1.40588	0.00318	1.65209
0.00189	2.42988	0.00307	4.04961	0.00241	1.4116	0.00318	1.65357
0.00189	2.42988	0.00307	4.05496	0.00241	1.40874	0.00318	1.65505
0.00189	2.43506	0.00319	4.06297	0.00241	1.40874	0.00318	1.6558
0.00189	2.43506	0.00319	4.07098	0.00241	1.41445	0.00318	1.65802
0.00189	2.44027	0.00319	4.07632	0.00241	1.41445	0.00318	1.6595
0.00189	2.44027	0.00319	4.07899	0.00241	1.4116	0.00318	1.66024
0.00189	2.44287	0.00319	4.08967	0.00241	1.4116	0.00318	1.66247
0.00189	2.44548	0.00319	4.08967	0.00241	1.4116	0.00318	1.66247
0.00189	2.45066	0.00319	4.09234	0.00241	1.41731	0.00318	1.66247
0.00189	2.45326	0.00319	4.09234	0.00241	1.41731	0.00318	1.66469
0.00189	2.45326	0.00319	4.09501	0.00241	1.41731	0.00318	1.66766
0.00189	2.45587	0.00319	4.09501	0.00241	1.41731	0.00318	1.6684
0.00189	2.46105	0.00319	4.09769	0.00241	1.42016	0.00318	1.67062
0.00189	2.46366	0.00319	4.10303	0.00241	1.42303	0.00318	1.67285
0.00189	2.46625	0.00319	4.1057	0.00241	1.42303	0.00318	1.67359
0.00189	2.47146	0.00319	4.10303	0.00241	1.42303	0.00318	1.67433
0.00189	2.47146	0.00319	4.10303	0.00241	1.42874	0.00318	1.67656
0.00189	2.47664	0.00319	4.10837	0.00241	1.4316	0.00318	1.68026
0.00189	2.48186	0.00319	4.11104	0.00241	1.4316	0.00318	1.68397
0.00189	2.48445	0.00319	4.11104	0.00241	1.43446	0.00318	1.68546
0.00189	2.48445	0.00319	4.11638	0.00241	1.43446	0.00318	1.68842
0.00189	2.48964	0.00319	4.11638	0.00241	1.43446	0.00318	1.69287
0.00189	2.49485	0.00319	4.12172	0.00241	1.43446	0.00318	1.69435
0.00189	2.50004	0.00319	4.12439	0.00241	1.43731	0.00318	1.6988
0.00189	2.50783	0.00319	4.12172	0.00241	1.43731	0.00318	1.70251
0.00196	2.51045	0.00319	4.12706	0.00241	1.43446	0.00318	1.7077
0.00196	2.51563	0.00319	4.12972	0.00241	1.43446	0.00318	1.71289
0.00196	2.51563	0.00319	4.1324	0.00241	1.44017	0.00324	1.71512
0.00196	2.51823	0.00319	4.13507	0.00241	1.44302	0.00324	1.72105
0.00196	2.52083	0.00319	4.14041	0.00241	1.44302	0.00324	1.72549
0.00196	2.52343	0.00319	4.14576	0.00241	1.44588	0.00324	1.72772
0.00196	2.52604	0.00319	4.14576	0.00241	1.44875	0.00324	1.7292
0.00196	2.52343	0.00319	4.14576	0.00241	1.45446	0.00324	1.73143
0.00196	2.52343	0.00319	4.1511	0.00241	1.45732	0.00324	1.73291
0.00196	2.52604	0.00319	4.1511	0.00241	1.46017	0.00324	1.73291
0.00196	2.52863	0.00319	4.15377	0.00241	1.46017	0.00324	1.73439
0.00196	2.52863	0.00319	4.15643	0.00241	1.46303	0.00324	1.73588
0.00196	2.53123	0.00319	4.16178	0.00241	1.46588	0.00324	1.73736
0.00196	2.53902	0.00319	4.16445	0.00241	1.46874	0.00324	1.73884
0.00196	2.53643	0.00319	4.16712	0.00241	1.46874	0.00324	1.74033
0.00196	2.53382	0.00319	4.17246	0.00241	1.47446	0.00324	1.74181
0.00196	2.53902	0.00319	4.1778	0.00241	1.47446	0.00324	1.74403
0.00196	2.54162	0.00319	4.18313	0.00241	1.47732	0.00324	1.74626
0.00196	2.54422	0.00319	4.18581	0.00241	1.47732	0.00324	1.74774
0.00196	2.54942	0.00319	4.19116	0.00241	1.48017	0.00324	1.74922
0.00196	2.54942	0.00319	4.19116	0.00241	1.48303	0.00324	1.75071
0.00196	2.54942	0.00319	4.19649	0.00241	1.48303	0.00324	1.75219
0.00196	2.55202	0.00319	4.20184	0.00241	1.48303	0.00324	1.7559
0.00196	2.55721	0.00319	4.20984	0.00241	1.48874	0.00324	1.7596
0.00196	2.55461	0.00319	4.21252	0.00241	1.49447	0.00324	1.76405
0.00196	2.55982	0.00319	4.21786	0.00249	1.49732	0.00324	1.76554
0.00196	2.55982	0.00319	4.22053	0.00249	1.49732	0.00324	1.7685
0.00196	2.56242	0.00319	4.22587	0.00249	1.49732	0.00324	1.77295
0.00196	2.56501	0.00319	4.22854	0.00249	1.49732	0.0033	1.7774
0.00196	2.56761	0.00319	4.23657	0.00249	1.50589	0.0033	1.78185
0.00196	2.57281	0.00319	4.24457	0.00249	1.50589	0.0033	1.78333
0.00196	2.5702	0.00319	4.24724	0.00249	1.50589	0.0033	1.7863
0.00196	2.5702	0.00319	4.25258	0.00249	1.50875	0.0033	1.78852
0.00196	2.57281	0.0033	4.25792	0.00249	1.50589	0.0033	1.78852
0.00196	2.57281	0.0033	4.26326	0.00249	1.50875	0.0033	1.79075
0.00196	2.57802	0.0033	4.27127	0.00249	1.5116	0.0033	1.79297
0.00196	2.5806	0.0033	4.27661	0.00249	1.51446	0.0033	1.79445
0.00196	2.5832	0.0033	4.28195	0.00249	1.51446	0.0033	1.7952
0.00196	2.5884	0.0033	4.28462	0.00249	1.51733	0.0033	1.79668
0.00196	2.5884	0.0033	4.28997	0.00249	1.51446	0.0033	1.79816
0.00196	2.5858	0.0033	4.29263	0.00249	1.51733	0.0033	1.79964
0.00196	2.59101	0.0033	4.30065	0.00249	1.51733	0.0033	1.80038
0.00196	2.5962	0.0033	4.30065	0.00249	1.52018	0.0033	1.80261
0.00196	2.5962	0.0033	4.30332	0.00249	1.52304	0.0033	1.80409
0.00196	2.5988	0.0033	4.30332	0.00249	1.52589	0.0033	1.80558
0.00196	2.60658	0.0033	4.30332	0.00249	1.52589	0.0033	1.80706
0.00196	2.60658	0.0033	4.30332	0.00249	1.52875	0.0033	1.81003
0.00196	2.61439	0.0033	4.31133	0.00249	1.53161	0.0033	1.81225
0.00196	2.61699	0.0033	4.314	0.00249	1.52589	0.0033	1.81373
0.00196	2.62218	0.0033	4.31667	0.00249	1.52875	0.0033	1.81447
0.00196	2.62218	0.0033	4.31933	0.00249	1.52589	0.0033	1.81744
0.00196	2.62479	0.0033	4.32201	0.00249	1.52875	0.0033	1.8204
0.00196	2.63258	0.0033	4.32468	0.00249	1.52875	0.0033	1.82337
0.00196	2.63777	0.0033	4.32468	0.00249	1.52875	0.0033	1.8256
0.00196	2.64039	0.0033	4.32735	0.00249	1.52589	0.0033	1.8293
0.00196	2.64298	0.0033	4.32735	0.00249	1.53161	0.0033	1.83449
0.00203	2.65077	0.0033	4.33002	0.00249	1.53446	0.0033	1.83598
0.00203	2.65337	0.0033	4.33002	0.00249	1.53732	0.00336	1.84043
0.00203	2.65857	0.0033	4.33268	0.00249	1.54019	0.00336	1.84488
0.00203	2.66377	0.0033	4.33804	0.00249	1.54304	0.00336	1.84858
0.00203	2.66637	0.0033	4.34338	0.00249	1.53732	0.00336	1.85155
0.00203	2.66377	0.0033	4.34604	0.00249	1.54019	0.00336	1.85303
0.00203	2.66896	0.0033	4.34872	0.00249	1.54875	0.00336	1.85526
0.00203	2.67157	0.0033	4.35139	0.00249	1.54875	0.00336	1.856
0.00203	2.66896	0.0033	4.35406	0.00249	1.55161	0.00336	1.85748
0.00203	2.67157	0.0033	4.35673	0.00249	1.54875	0.00336	1.85896
0.00203	2.67416	0.0033	4.36206	0.00249	1.55161	0.00336	1.86119
0.00203	2.67677	0.0033	4.37008	0.00249	1.55447	0.00336	1.86267
0.00203	2.67416	0.0033	4.37008	0.00249	1.55447	0.00336	1.86341
0.00203	2.67416	0.0033	4.37274	0.00249	1.55447	0.00336	1.86564
0.00203	2.67936	0.0033	4.37541	0.00249	1.56018	0.00336	1.86712
0.00203	2.68197	0.0033	4.38077	0.00249	1.56305	0.00336	1.86712
0.00203	2.68456	0.0033	4.3861	0.00249	1.5659	0.00336	1.86786
0.00203	2.68456	0.0033	4.3861	0.00249	1.57161	0.00336	1.86935
0.00203	2.68456	0.0033	4.39145	0.00249	1.56876	0.00336	1.87083
0.00203	2.68456	0.0033	4.39412	0.00249	1.56876	0.00336	1.87231
0.00203	2.68716	0.0033	4.4048	0.00249	1.57161	0.00336	1.87528
0.00203	2.68976	0.0033	4.4048	0.00249	1.57733	0.00336	1.8775
0.00203	2.69496	0.0033	4.41014	0.00249	1.58018	0.00336	1.87898
0.00203	2.69756	0.0033	4.4128	0.00249	1.58018	0.00336	1.88047
0.00203	2.70276	0.0033	4.41547	0.00249	1.58304	0.00336	1.88492
0.00203	2.70535	0.0033	4.41815	0.00259	1.58591	0.00336	1.89011
0.00203	2.70276	0.0033	4.42617	0.00259	1.59162	0.00336	1.89456
0.00203	2.70276	0.0033	4.42882	0.00259	1.59162	0.00336	1.89752
0.00203	2.70796	0.0033	4.43418	0.00259	1.59447	0.00336	1.89901
0.00203	2.71055	0.0033	4.43685	0.00259	1.59447	0.00336	1.90271
0.00203	2.71055	0.0033	4.44486	0.00259	1.59733	0.00342	1.90642
0.00203	2.71315	0.0033	4.45287	0.00259	1.59733	0.00342	1.91235
0.00203	2.71834	0.0033	4.46088	0.00259	1.59733	0.00342	1.91606
0.00203	2.71834	0.0033	4.46355	0.00259	1.60019	0.00342	1.91754
0.00203	2.72095	0.0033	4.47423	0.00259	1.60019	0.00342	1.91977
0.00203	2.72355	0.00341	4.47691	0.00259	1.60304	0.00342	1.92125
0.00203	2.72614	0.00341	4.48491	0.00259	1.60304	0.00342	1.92421
0.00203	2.72874	0.00341	4.49293	0.00259	1.60877	0.00342	1.9257
0.00203	2.73394	0.00341	4.50094	0.00259	1.60877	0.00342	1.9257
0.00203	2.73654	0.00341	4.50361	0.00259	1.60877	0.00342	1.92718
0.00203	2.73914	0.00341	4.50628	0.00259	1.61162	0.00342	1.92792
0.00203	2.73914	0.00341	4.50628	0.00259	1.61448	0.00342	1.9294
0.00203	2.74434	0.00341	4.50361	0.00259	1.61162	0.00342	1.93089
0.00203	2.74954	0.00341	4.50361	0.00259	1.61448	0.00342	1.93311
0.00203	2.75213	0.00341	4.50628	0.00259	1.61733	0.00342	1.93459
0.00203	2.75473	0.00341	4.50894	0.00259	1.62019	0.00342	1.93534
0.00203	2.75473	0.00341	4.51696	0.00259	1.62019	0.00342	1.93682
0.00203	2.75993	0.00341	4.51696	0.00259	1.61733	0.00342	1.9383
0.00203	2.76512	0.00341	4.51963	0.00259	1.62019	0.00342	1.94127
0.00203	2.76772	0.00341	4.52497	0.00259	1.6259	0.00342	1.94349
0.00203	2.77292	0.00341	4.53032	0.00259	1.6259	0.00342	1.94497
0.00203	2.77811	0.00341	4.53032	0.00259	1.6259	0.00342	1.94572
0.00203	2.78331	0.00341	4.53299	0.00259	1.63163	0.00342	1.94942
0.00203	2.78331	0.00341	4.53299	0.00259	1.63163	0.00342	1.95387
0.00203	2.78331	0.00341	4.53299	0.00259	1.63163	0.00342	1.9561
0.00203	2.78592	0.00341	4.53832	0.00259	1.63448	0.00342	1.96055
0.00203	2.79371	0.00341	4.53832	0.00259	1.63734	0.00342	1.96203
0.00203	2.80152	0.00341	4.54367	0.00259	1.64019	0.00342	1.96574
0.00203	2.80671	0.00341	4.54634	0.00259	1.64305	0.00342	1.9687
0.00203	2.8145	0.00341	4.55167	0.00259	1.64305	0.00342	1.97315
0.00203	2.8197	0.00341	4.55167	0.00259	1.64591	0.00342	1.97834
0.00203	2.8223	0.00341	4.55167	0.00259	1.64876	0.00342	1.98353
0.00203	2.8275	0.00341	4.55167	0.00259	1.64876	0.00348	1.98947
0.00211	2.83009	0.00341	4.55969	0.00259	1.65162	0.00348	1.99243
0.00211	2.83268	0.00341	4.55969	0.00259	1.65162	0.00348	1.99688
0.00211	2.83268	0.00341	4.56235	0.00259	1.65162	0.00348	1.99984
0.00211	2.84308	0.00341	4.56769	0.00259	1.65162	0.00348	2.00207
0.00211	2.84828	0.00341	4.57038	0.00259	1.65162	0.00348	2.00429
0.00211	2.85349	0.00341	4.57571	0.00259	1.65734	0.00348	2.00504
0.00211	2.85349	0.00341	4.57838	0.00259	1.6602	0.00348	2.00726
0.00211	2.85349	0.00341	4.58373	0.00259	1.66305	0.00348	2.008
0.00211	2.85608	0.00341	4.58373	0.00259	1.6602	0.00348	2.00949
0.00211	2.85867	0.00341	4.58906	0.00259	1.66305	0.00348	2.01097
0.00211	2.85867	0.00341	4.59173	0.00259	1.6602	0.00348	2.01319
0.00211	2.86128	0.00341	4.60242	0.00259	1.66591	0.00348	2.01468
0.00211	2.86387	0.00341	4.60508	0.00259	1.66877	0.00348	2.01468
0.00211	2.86128	0.00341	4.60775	0.00259	1.67162	0.00348	2.01616
0.00211	2.86387	0.00341	4.61578	0.00259	1.67735	0.00348	2.01838
0.00211	2.86649	0.00341	4.61843	0.00259	1.67735	0.00348	2.01986
0.00211	2.86909	0.00341	4.62111	0.00259	1.67735	0.00348	2.02283
0.00211	2.86909	0.00341	4.62379	0.00259	1.68306	0.00348	2.02506
0.00211	2.86649	0.00341	4.62646	0.00259	1.68306	0.00348	2.02876
0.00211	2.87167	0.00341	4.62913	0.00259	1.68877	0.00348	2.03025
0.00211	2.87687	0.00341	4.63446	0.00259	1.68877	0.00348	2.03321
0.00211	2.87427	0.00341	4.63981	0.00259	1.69163	0.00348	2.03618
0.00211	2.87949	0.00341	4.64514	0.00268	1.69734	0.00348	2.04063
0.00211	2.88208	0.00341	4.65583	0.00268	1.70021	0.00348	2.04285
0.00211	2.88467	0.00341	4.65849	0.00268	1.70306	0.00348	2.0473
0.00211	2.88208	0.00341	4.66383	0.00268	1.70877	0.00354	2.05101
0.00211	2.88467	0.00341	4.66652	0.00268	1.70877	0.00354	2.0562
0.00211	2.88986	0.00341	4.6772	0.00268	1.71163	0.00354	2.06139
0.00211	2.89247	0.00341	4.68787	0.00268	1.71163	0.00354	2.06287
0.00211	2.89767	0.00351	4.69322	0.00268	1.71734	0.00354	2.06584
0.00211	2.89767	0.00351	4.70122	0.00268	1.71734	0.00354	2.06806
0.00211	2.89508	0.00351	4.70122	0.00268	1.71734	0.00354	2.06881
0.00211	2.90287	0.00351	4.70122	0.00268	1.71734	0.00354	2.07103
0.00211	2.90546	0.00351	4.70924	0.00268	1.7202	0.00354	2.07251
0.00211	2.90546	0.00351	4.71458	0.00268	1.7202	0.00354	2.07399
0.00211	2.90806	0.00351	4.71725	0.00268	1.7202	0.00354	2.07473
0.00211	2.91065	0.00351	4.7226	0.00268	1.72592	0.00354	2.0777
0.00211	2.91065	0.00351	4.72526	0.00268	1.72307	0.00354	2.07993
0.00211	2.91326	0.00351	4.72793	0.00268	1.72592	0.00354	2.08141
0.00211	2.91846	0.00351	4.73595	0.00268	1.72878	0.00354	2.08289
0.00211	2.92106	0.00351	4.73595	0.00268	1.72878	0.00354	2.08289
0.00211	2.91846	0.00351	4.73861	0.00268	1.73449	0.00354	2.08512
0.00211	2.92365	0.00351	4.73595	0.00268	1.73449	0.00354	2.08586
0.00211	2.92886	0.00351	4.73861	0.00268	1.73449	0.00354	2.08808
0.00211	2.93406	0.00351	4.74128	0.00268	1.73449	0.00354	2.09105
0.00211	2.93145	0.00351	4.74395	0.00268	1.7402	0.00354	2.09327
0.00211	2.93406	0.00351	4.7493	0.00268	1.74306	0.00354	2.09624
0.00211	2.93924	0.00351	4.7493	0.00268	1.7402	0.00354	2.09772
0.00211	2.94445	0.00351	4.75463	0.00268	1.74306	0.00354	2.10069
0.00211	2.94705	0.00351	4.7573	0.00268	1.74306	0.00354	2.10588
0.00211	2.95743	0.00351	4.7573	0.00268	1.74306	0.00354	2.10884
0.00211	2.96005	0.00351	4.75999	0.00268	1.74593	0.00354	2.11329
0.00211	2.96524	0.00351	4.7573	0.00268	1.75164	0.00354	2.11552
0.00218	2.96783	0.00351	4.75999	0.00268	1.75164	0.00354	2.12071
0.00218	2.97303	0.00351	4.76266	0.00268	1.75164	0.00354	2.12219
0.00218	2.97823	0.00351	4.76532	0.00268	1.75449	0.0036	2.12738
0.00218	2.98603	0.00351	4.76799	0.00268	1.75449	0.0036	2.13257
0.00218	2.98862	0.00351	4.77334	0.00268	1.75449	0.0036	2.13628
0.00218	2.98862	0.00351	4.77601	0.00268	1.75449	0.0036	2.1385
0.00218	2.98862	0.00351	4.77867	0.00268	1.75449	0.0036	2.13999
0.00218	2.99122	0.00351	4.78668	0.00268	1.76021	0.0036	2.14295
0.00218	2.99382	0.00351	4.78668	0.00268	1.76306	0.0036	2.14444
0.00218	2.99382	0.00351	4.78936	0.00268	1.76021	0.0036	2.14814
0.00218	2.99643	0.00351	4.79203	0.00268	1.76306	0.0036	2.14814
0.00218	3.00162	0.00351	4.79469	0.00268	1.76592	0.0036	2.14963
0.00218	3.00162	0.00351	4.79736	0.00268	1.77164	0.0036	2.15111
0.00218	3.00682	0.00351	4.79469	0.00268	1.7745	0.0036	2.15185
0.00218	3.00942	0.00351	4.80271	0.00268	1.7745	0.0036	2.15259
0.00218	3.00682	0.00351	4.80539	0.00268	1.7745	0.0036	2.15407
0.00218	3.00942	0.00351	4.80804	0.00268	1.7745	0.0036	2.1563
0.00218	3.01202	0.00351	4.81072	0.00268	1.78021	0.0036	2.15704
0.00218	3.01461	0.00351	4.81874	0.00268	1.78307	0.0036	2.15927
0.00218	3.01461	0.00351	4.82407	0.00268	1.78592	0.0036	2.16223
0.00218	3.01461	0.00351	4.82674	0.00268	1.78592	0.0036	2.16446
0.00218	3.01981	0.00351	4.83209	0.00268	1.79165	0.0036	2.16742
0.00218	3.01721	0.00351	4.83475	0.00268	1.79449	0.0036	2.16891
0.00218	3.02241	0.00351	4.84277	0.00268	1.79449	0.0036	2.17187
0.00218	3.02501	0.00351	4.8481	0.00268	1.79736	0.0036	2.17632
0.00218	3.0302	0.00351	4.85077	0.00277	1.79736	0.0036	2.1778
0.00218	3.03281	0.00351	4.85613	0.00277	1.80307	0.0036	2.18225
0.00218	3.0354	0.00351	4.86146	0.00277	1.80593	0.0036	2.18596
0.00218	3.0354	0.00351	4.87215	0.00277	1.80878	0.0036	2.19115
0.00218	3.03801	0.00351	4.87481	0.00277	1.80878	0.0036	2.19337
0.00218	3.04059	0.00351	4.88015	0.00277	1.80878	0.0036	2.19782
0.00218	3.04059	0.00351	4.8855	0.00277	1.81451	0.00366	2.20227
0.00218	3.04059	0.00351	4.89083	0.00277	1.81735	0.00366	2.20672
0.00218	3.04059	0.00351	4.8935	0.00277	1.81735	0.00366	2.21117
0.00218	3.0432	0.00351	4.89617	0.00277	1.81735	0.00366	2.21339
0.00218	3.0458	0.00351	4.90419	0.00277	1.81451	0.00366	2.21562
0.00218	3.0536	0.00351	4.91487	0.00277	1.81735	0.00366	2.2171
0.00218	3.0588	0.00362	4.92021	0.00277	1.82022	0.00366	2.21859
0.00218	3.064	0.00362	4.92556	0.00277	1.82307	0.00366	2.21933
0.00218	3.06139	0.00362	4.93356	0.00277	1.82022	0.00366	2.22081
0.00218	3.064	0.00362	4.94424	0.00277	1.82022	0.00366	2.22229
0.00218	3.06919	0.00362	4.94691	0.00277	1.82307	0.00366	2.22452
0.00218	3.07178	0.00362	4.95493	0.00277	1.82593	0.00366	2.226
0.00218	3.07439	0.00362	4.95493	0.00277	1.82879	0.00366	2.22822
0.00218	3.07959	0.00362	4.9576	0.00277	1.83164	0.00366	2.23045
0.00218	3.08478	0.00362	4.96294	0.00277	1.8345	0.00366	2.23193
0.00218	3.08478	0.00362	4.96294	0.00277	1.83164	0.00366	2.23267
0.00218	3.08738	0.00362	4.96562	0.00277	1.8345	0.00366	2.23416
0.00218	3.08738	0.00362	4.96562	0.00277	1.8345	0.00366	2.2349
0.00218	3.09258	0.00362	4.96562	0.00277	1.83737	0.00366	2.23712
0.00218	3.09518	0.00362	4.97095	0.00277	1.83737	0.00366	2.24083
0.00218	3.10038	0.00362	4.97095	0.00277	1.84308	0.00366	2.24453
0.00218	3.10297	0.00362	4.98164	0.00277	1.84593	0.00366	2.24528
0.00218	3.10817	0.00362	4.98164	0.00277	1.84308	0.00366	2.24825
0.00218	3.11337	0.00362	4.98164	0.00277	1.84879	0.00366	2.25195
0.00218	3.11597	0.00362	4.98697	0.00277	1.8545	0.00366	2.2564
0.00218	3.12116	0.00362	4.99231	0.00277	1.8545	0.00366	2.26159
0.00218	3.12896	0.00362	4.995	0.00277	1.8545	0.00366	2.26382
0.00218	3.13157	0.00362	4.99765	0.00277	1.85736	0.00366	2.26901
0.00226	3.13415	0.00362	5.00033	0.00277	1.8545	0.00366	2.27345
0.00226	3.14197	0.00362	5.00033	0.00277	1.8545	0.00366	2.27642
0.00226	3.14715	0.00362	5.00835	0.00277	1.86023	0.00366	2.28161
0.00226	3.14975	0.00362	5.01101	0.00277	1.86594	0.00372	2.28828
0.00226	3.14975	0.00362	5.00835	0.00277	1.86879	0.00372	2.29496
0.00226	3.15235	0.00362	5.01368	0.00277	1.87451	0.00372	2.29718
0.00226	3.15496	0.00362	5.01368	0.00277	1.87451	0.00372	2.30163
0.00226	3.15496	0.00362	5.01635	0.00277	1.87736	0.00372	2.3046
0.00226	3.15756	0.00362	5.0217	0.00277	1.88022	0.00372	2.30682
0.00226	3.15756	0.00362	5.0297	0.00277	1.88022	0.00372	2.3083
0.00226	3.16275	0.00362	5.0297	0.00277	1.88022	0.00372	2.30905
0.00226	3.16534	0.00362	5.03505	0.00277	1.88593	0.00372	2.31053
0.00226	3.16795	0.00362	5.03771	0.00277	1.89165	0.00372	2.31275
0.00226	3.17055	0.00362	5.03771	0.00277	1.89451	0.00372	2.31424
0.00226	3.17055	0.00362	5.04305	0.00277	1.90308	0.00372	2.3172
0.00226	3.17314	0.00362	5.04573	0.00277	1.90595	0.00372	2.31943
0.00226	3.17574	0.00362	5.05107	0.00277	1.90879	0.00372	2.32239
0.00226	3.17574	0.00362	5.05374	0.00277	1.91166	0.00372	2.32239
0.00226	3.17314	0.00362	5.05908	0.00277	1.90879	0.00372	2.32387
0.00226	3.17314	0.00362	5.06176	0.00277	1.91166	0.00372	2.32684
0.00226	3.17834	0.00362	5.06709	0.00277	1.91451	0.00372	2.32907
0.00226	3.18354	0.00362	5.07243	0.00277	1.91166	0.00372	2.33277
0.00226	3.18354	0.00362	5.07243	0.00277	1.91737	0.00372	2.33426
0.00226	3.18613	0.00362	5.07777	0.00277	1.92308	0.00372	2.33648
0.00226	3.18873	0.00362	5.08311	0.00277	1.92594	0.00372	2.34019
0.00226	3.19134	0.00362	5.08578	0.00277	1.92881	0.00372	2.34167
0.00226	3.19394	0.00362	5.0938	0.00277	1.93452	0.00372	2.34464
0.00226	3.19653	0.00362	5.10182	0.00277	1.94023	0.00372	2.35057
0.00226	3.19912	0.00362	5.10982	0.00286	1.94023	0.00372	2.35428
0.00226	3.20172	0.00362	5.11249	0.00286	1.94309	0.00378	2.35724
0.00226	3.20693	0.00362	5.12317	0.00286	1.94594	0.00378	2.36243
0.00226	3.20693	0.00362	5.12584	0.00286	1.94309	0.00378	2.3691
0.00226	3.20693	0.00362	5.13385	0.00286	1.94594	0.00378	2.37355
0.00226	3.20954	0.00373	5.14454	0.00286	1.95451	0.00378	2.3743
0.00226	3.21212	0.00373	5.14988	0.00286	1.95738	0.00378	2.37726
0.00226	3.21732	0.00373	5.15522	0.00286	1.96023	0.00378	2.37874
0.00226	3.21993	0.00373	5.16857	0.00286	1.96023	0.00378	2.38097
0.00226	3.22253	0.00373	5.17125	0.00286	1.96309	0.00378	2.38171
0.00226	3.22253	0.00373	5.17925	0.00286	1.96309	0.00378	2.38319
0.00226	3.22511	0.00373	5.17925	0.00286	1.96309	0.00378	2.38542
0.00226	3.22772	0.00373	5.18192	0.00286	1.96309	0.00378	2.38468
0.00226	3.23291	0.00373	5.18461	0.00286	1.96595	0.00378	2.3869
0.00226	3.23291	0.00373	5.18726	0.00286	1.9688	0.00378	2.38839
0.00226	3.23553	0.00373	5.18726	0.00286	1.97166	0.00378	2.38987
0.00226	3.24071	0.00373	5.19261	0.00286	1.97166	0.00378	2.39209
0.00226	3.24591	0.00373	5.19528	0.00286	1.97166	0.00378	2.39358
0.00226	3.24851	0.00373	5.19528	0.00286	1.9688	0.00378	2.3958
0.00226	3.25112	0.00373	5.20062	0.00286	1.97166	0.00378	2.39803
0.00226	3.25891	0.00373	5.20329	0.00286	1.97453	0.00378	2.40099
0.00226	3.25891	0.00373	5.20329	0.00286	1.98024	0.00378	2.40247
0.00226	3.2641	0.00373	5.20863	0.00286	1.98309	0.00378	2.40692
0.00226	3.26669	0.00373	5.20863	0.00286	1.98595	0.00378	2.41063
0.00226	3.2719	0.00373	5.21131	0.00286	1.98881	0.00378	2.41285
0.00226	3.2771	0.00373	5.21397	0.00286	1.98881	0.00378	2.41582
0.00226	3.28228	0.00373	5.21397	0.00286	1.98881	0.00378	2.41879
0.00232	3.2849	0.00373	5.21931	0.00286	1.99166	0.00378	2.42323
0.00232	3.2901	0.00373	5.22465	0.00286	1.99452	0.00378	2.42768
0.00232	3.2901	0.00373	5.22465	0.00286	1.99739	0.00378	2.42991
0.00232	3.29268	0.00373	5.22999	0.00286	1.99452	0.00378	2.43658
0.00232	3.29529	0.00373	5.23266	0.00286	2.00023	0.00384	2.44177
0.00232	3.30049	0.00373	5.23534	0.00286	2.00023	0.00384	2.44696
0.00232	3.30568	0.00373	5.23802	0.00286	2.00595	0.00384	2.44993
0.00232	3.30568	0.00373	5.24335	0.00286	2.0031	0.00384	2.45364
0.00232	3.30568	0.00373	5.24335	0.00286	2.00595	0.00384	2.4566
0.00232	3.30828	0.00373	5.24602	0.00286	2.00595	0.00384	2.45734
0.00232	3.30828	0.00373	5.24869	0.00286	2.00881	0.00384	2.46031
0.00232	3.31348	0.00373	5.25403	0.00286	2.01167	0.00384	2.46179
0.00232	3.31348	0.00373	5.2567	0.00286	2.01452	0.00384	2.46402
0.00232	3.31609	0.00373	5.26204	0.00286	2.01738	0.00384	2.46476
0.00232	3.32128	0.00373	5.26471	0.00286	2.01738	0.00384	2.46698
0.00232	3.32387	0.00373	5.27005	0.00286	2.02309	0.00384	2.46847
0.00232	3.32648	0.00373	5.27272	0.00286	2.02596	0.00384	2.47143
0.00232	3.32648	0.00373	5.28072	0.00286	2.02881	0.00384	2.47292
0.00232	3.32907	0.00373	5.28341	0.00286	2.03453	0.00384	2.47365
0.00232	3.33167	0.00373	5.28875	0.00286	2.04024	0.00384	2.47662
0.00232	3.32907	0.00373	5.29408	0.00286	2.04024	0.00384	2.47736
0.00232	3.33427	0.00373	5.29676	0.00286	2.04024	0.00384	2.47959
0.00232	3.33427	0.00373	5.29943	0.00286	2.04309	0.00384	2.48181
0.00232	3.33427	0.00373	5.3021	0.00286	2.04309	0.00384	2.48404
0.00232	3.33427	0.00373	5.30743	0.00286	2.04595	0.00384	2.487
0.00232	3.33947	0.00373	5.31812	0.00286	2.05167	0.00384	2.48849
0.00232	3.33947	0.00373	5.32078	0.00296	2.05453	0.00384	2.49219
0.00232	3.34207	0.00373	5.32613	0.00296	2.06024	0.00384	2.49664
0.00232	3.34727	0.00373	5.33414	0.00296	2.06024	0.00384	2.50035
0.00232	3.34727	0.00373	5.33682	0.00296	2.06881	0.00384	2.50183
0.00232	3.34727	0.00373	5.33949	0.00296	2.07168	0.00384	2.50554
0.00232	3.34727	0.00373	5.34483	0.00296	2.07168	0.00384	2.50999
0.00232	3.35506	0.00373	5.35284	0.00296	2.07168	0.00384	2.5137
0.00232	3.35766	0.00373	5.35551	0.00296	2.07739	0.0039	2.51963
0.00232	3.36025	0.00373	5.36085	0.00296	2.08025	0.0039	2.5263
0.00232	3.36025	0.00373	5.37421	0.00296	2.0831	0.0039	2.53223
0.00232	3.36287	0.00373	5.38222	0.00296	2.08025	0.0039	2.53594
0.00232	3.36287	0.00385	5.38489	0.00296	2.08025	0.0039	2.53742
0.00232	3.36546	0.00385	5.39022	0.00296	2.08025	0.0039	2.54039
0.00232	3.36546	0.00385	5.40091	0.00296	2.0831	0.0039	2.54262
0.00232	3.37065	0.00385	5.40357	0.00296	2.0831	0.0039	2.54484
0.00232	3.37585	0.00385	5.41426	0.00296	2.0831	0.0039	2.54558
0.00232	3.38365	0.00385	5.4196	0.00296	2.08596	0.0039	2.5478
0.00232	3.38624	0.00385	5.42227	0.00296	2.08881	0.0039	2.54929
0.00232	3.38885	0.00385	5.42227	0.00296	2.08881	0.0039	2.55003
0.00232	3.38885	0.00385	5.42495	0.00296	2.09167	0.0039	2.55299
0.00232	3.39405	0.00385	5.42495	0.00296	2.09454	0.0039	2.55448
0.00232	3.39664	0.00385	5.43028	0.00296	2.09454	0.0039	2.5567
0.00232	3.39924	0.00385	5.43296	0.00296	2.09739	0.0039	2.55819
0.00232	3.40184	0.00385	5.43296	0.00296	2.09739	0.0039	2.55893
0.00232	3.40184	0.00385	5.43296	0.00296	2.09739	0.0039	2.56189
0.00232	3.40184	0.00385	5.43563	0.00296	2.09739	0.0039	2.56412
0.00232	3.40963	0.00385	5.44363	0.00296	2.10025	0.0039	2.56634
0.00232	3.41484	0.00385	5.44097	0.00296	2.10311	0.0039	2.56857
0.00232	3.42004	0.00385	5.44631	0.00296	2.10596	0.0039	2.57153
0.00232	3.42263	0.00385	5.45165	0.00296	2.10882	0.0039	2.57376
0.00232	3.42783	0.00385	5.45432	0.00296	2.10882	0.0039	2.57598
0.00232	3.42783	0.00385	5.45698	0.00296	2.11167	0.0039	2.57969
0.00232	3.43303	0.00385	5.46233	0.00296	2.11167	0.0039	2.58488
0.00232	3.43822	0.00385	5.465	0.00296	2.11167	0.0039	2.58933
0.00232	3.44342	0.00385	5.46767	0.00296	2.11453	0.0039	2.59155
0.00232	3.45122	0.00385	5.47033	0.00296	2.12024	0.0039	2.59674
0.00232	3.45381	0.00385	5.47302	0.00296	2.1174	0.0039	2.60267
0.00232	3.46163	0.00385	5.47302	0.00296	2.12024	0.0039	2.60861
0.00239	3.46941	0.00385	5.47569	0.00296	2.12311	0.0039	2.61528
0.00239	3.47461	0.00385	5.47836	0.00296	2.12024	0.00396	2.61825
0.00239	3.47981	0.00385	5.48103	0.00296	2.12311	0.00396	2.62492
0.00239	3.48241	0.00385	5.48103	0.00296	2.12882	0.00396	2.62788
0.00239	3.485	0.00385	5.48369	0.00296	2.12882	0.00396	2.63308
0.00239	3.48761	0.00385	5.49171	0.00296	2.13739	0.00396	2.63604
0.00239	3.49801	0.00385	5.49171	0.00296	2.13739	0.00396	2.63901
0.00239	3.49801	0.00385	5.49971	0.00296	2.14026	0.00396	2.64197
0.00239	3.4954	0.00385	5.49971	0.00296	2.1431	0.00396	2.64272
0.00239	3.5006	0.00385	5.50239	0.00296	2.14597	0.00396	2.64494
0.00239	3.5006	0.00385	5.51039	0.00296	2.15168	0.00396	2.64717
0.00239	3.50579	0.00385	5.51306	0.00296	2.15168	0.00396	2.64939
0.00239	3.50579	0.00385	5.51842	0.00296	2.14883	0.00396	2.65087
0.00239	3.5084	0.00385	5.52375	0.00296	2.15168	0.00396	2.65235
0.00239	3.5084	0.00385	5.5291	0.00296	2.15739	0.00396	2.65532
0.00239	3.511	0.00385	5.53177	0.00296	2.16025	0.00396	2.65606
0.00239	3.5136	0.00385	5.53177	0.00296	2.16025	0.00396	2.65754
0.00239	3.51619	0.00385	5.53977	0.00296	2.16025	0.00396	2.65977
0.00239	3.51619	0.00385	5.54512	0.00296	2.16312	0.00396	2.66274
0.00239	3.51619	0.00385	5.54779	0.00296	2.16596	0.00396	2.66644
0.00239	3.51879	0.00385	5.55046	0.00296	2.17169	0.00396	2.66941
0.00239	3.52138	0.00385	5.56114	0.00304	2.18025	0.00396	2.67311
0.00239	3.52659	0.00385	5.56647	0.00304	2.18311	0.00396	2.67682
0.00239	3.52918	0.00385	5.5745	0.00304	2.18598	0.00396	2.68276
0.00239	3.52918	0.00385	5.57983	0.00304	2.18598	0.00396	2.68498
0.00239	3.53439	0.00385	5.58251	0.00304	2.18598	0.00396	2.68869
0.00239	3.53439	0.00385	5.59052	0.00304	2.18882	0.00396	2.69462
0.00239	3.53959	0.00385	5.59585	0.00304	2.18882	0.00396	2.69758
0.00239	3.53959	0.00385	5.60653	0.00304	2.18311	0.00402	2.70352
0.00239	3.54478	0.00385	5.61188	0.00304	2.18598	0.00402	2.70945
0.00239	3.55516	0.00385	5.61188	0.00304	2.18882	0.00402	2.7139
0.00239	3.55516	0.00396	5.62256	0.00304	2.19169	0.00402	2.71538
0.00239	3.55516	0.00396	5.62791	0.00304	2.19455	0.00402	2.71909
0.00239	3.55777	0.00396	5.63324	0.00304	2.1974	0.00402	2.72279
0.00239	3.55777	0.00396	5.64126	0.00304	2.1974	0.00402	2.72502
0.00239	3.56038	0.00396	5.64659	0.00304	2.1974	0.00402	2.7265
0.00239	3.56558	0.00396	5.64926	0.00304	2.1974	0.00402	2.72724
0.00239	3.56558	0.00396	5.65461	0.00304	2.20026	0.00402	2.72947
0.00239	3.57076	0.00396	5.65994	0.00304	2.20026	0.00402	2.73095
0.00239	3.57076	0.00396	5.65994	0.00304	2.20597	0.00402	2.73243
0.00239	3.57337	0.00396	5.6653	0.00304	2.20884	0.00402	2.73392
0.00239	3.57597	0.00396	5.6653	0.00304	2.21455	0.00402	2.7354
0.00239	3.57597	0.00396	5.67064	0.00304	2.21455	0.00402	2.73763
0.00239	3.57857	0.00396	5.67064	0.00304	2.21741	0.00402	2.73985
0.00239	3.58376	0.00396	5.6733	0.00304	2.21741	0.00402	2.74207
0.00239	3.58376	0.00396	5.67064	0.00304	2.22026	0.00402	2.74578
0.00239	3.58896	0.00396	5.67064	0.00304	2.22026	0.00402	2.74875
0.00239	3.59675	0.00396	5.68132	0.00304	2.22312	0.00402	2.75171
0.00239	3.60456	0.00396	5.68399	0.00304	2.22597	0.00402	2.7532
0.00239	3.60716	0.00396	5.68399	0.00304	2.22597	0.00402	2.75765
0.00239	3.60975	0.00396	5.68665	0.00304	2.22597	0.00402	2.75987
0.00239	3.61755	0.00396	5.68665	0.00304	2.22883	0.00402	2.76358
0.00239	3.62015	0.00396	5.69467	0.00304	2.22597	0.00402	2.76877
0.00239	3.62534	0.00396	5.69467	0.00304	2.22883	0.00402	2.77247
0.00247	3.62794	0.00396	5.69734	0.00304	2.2317	0.00402	2.77841
0.00247	3.63573	0.00396	5.70267	0.00304	2.23741	0.00402	2.78063
0.00247	3.64094	0.00396	5.70534	0.00304	2.24027	0.00402	2.78731
0.00247	3.64614	0.00396	5.70803	0.00304	2.24312	0.00408	2.7925
0.00247	3.64614	0.00396	5.71336	0.00304	2.24312	0.00408	2.79991
0.00247	3.65133	0.00396	5.71603	0.00304	2.24312	0.00408	2.80213
0.00247	3.65393	0.00396	5.71871	0.00304	2.24598	0.00408	2.80658
0.00247	3.65653	0.00396	5.72405	0.00304	2.24883	0.00408	2.80955
0.00247	3.65653	0.00396	5.72672	0.00304	2.25169	0.00408	2.81103
0.00247	3.66172	0.00396	5.73473	0.00304	2.25456	0.00408	2.81326
0.00247	3.66432	0.00396	5.73473	0.00304	2.25456	0.00408	2.81548
0.00247	3.66953	0.00396	5.73473	0.00304	2.2574	0.00408	2.81771
0.00247	3.66953	0.00396	5.74273	0.00304	2.25456	0.00408	2.81845
0.00247	3.67213	0.00396	5.74273	0.00304	2.26027	0.00408	2.82067
0.00247	3.67213	0.00396	5.74808	0.00304	2.26027	0.00408	2.82216
0.00247	3.67471	0.00396	5.75075	0.00304	2.26598	0.00408	2.82512
0.00247	3.67471	0.00396	5.75876	0.00304	2.26884	0.00408	2.8266
0.00247	3.67732	0.00396	5.76411	0.00304	2.27455	0.00408	2.82809
0.00247	3.67732	0.00396	5.76678	0.00304	2.27455	0.00408	2.83031
0.00247	3.67991	0.00396	5.77211	0.00304	2.28313	0.00408	2.83179
0.00247	3.68252	0.00396	5.77479	0.00304	2.28599	0.00408	2.83179
0.00247	3.68512	0.00396	5.78279	0.00304	2.29455	0.00408	2.8355
0.00247	3.68512	0.00396	5.78814	0.00304	2.29741	0.00408	2.83773
0.00247	3.68512	0.00396	5.79081	0.00314	2.30028	0.00408	2.84218
0.00247	3.69551	0.00396	5.79614	0.00314	2.30028	0.00408	2.8444
0.00247	3.69811	0.00396	5.80417	0.00314	2.30028	0.00408	2.84736
0.00247	3.69811	0.00396	5.80684	0.00314	2.30312	0.00408	2.85181
0.00247	3.70331	0.00396	5.81752	0.00314	2.30312	0.00408	2.85626
0.00247	3.70591	0.00396	5.82285	0.00314	2.30312	0.00408	2.8622
0.00247	3.7111	0.00396	5.82552	0.00314	2.30885	0.00408	2.86516
0.00247	3.7111	0.00396	5.83354	0.00314	2.3117	0.00408	2.87109
0.00247	3.7111	0.00396	5.84154	0.00314	2.30885	0.00408	2.87406
[truncated: 4,924 more rows]

## Sheet: Sheet3
10mm		20mm		30mm		40mm			Fig 6-30°
strain	stress	strain	stress	strain	stress	strain	stress
8.59183E-5	0.13123	0	0.06746	2.86488E-5	0.00291	8.18946E-10	3.17073E-5
8.59183E-5	0.12881	6.93406E-5	0.05397	2.86488E-5	0.00233	8.18946E-10	3.17073E-5
8.59183E-5	0.12881	6.93406E-5	0.05397	2.86488E-5	0.00233	8.18946E-10	0.00102
8.59183E-5	0.13362	6.93406E-5	0.05397	2.86488E-5	0.00291	8.18946E-10	5.29268E-4
8.59183E-5	0.13362	6.93406E-5	0.05397	2.86488E-5	0.00291	8.18946E-10	5.29268E-4
8.59183E-5	0.13362	6.93406E-5	0.05397	2.86488E-5	0.00291	8.18946E-10	5.29268E-4
8.59183E-5	0.13362	6.93406E-5	0.06746	2.86488E-5	0.00348	8.18946E-10	5.29268E-4
8.59183E-5	0.13604	6.93406E-5	0.06746	2.86488E-5	0.00348	8.18946E-10	5.29268E-4
8.59183E-5	0.13604	6.93406E-5	0.05397	2.86488E-5	0.00348	6.30821E-5	0.00152
8.59183E-5	0.13362	6.93406E-5	0.05397	2.86488E-5	0.00406	6.30821E-5	0.00152
8.59183E-5	0.13362	6.93406E-5	0.06746	2.86488E-5	0.00463	6.30821E-5	0.00152
8.59183E-5	0.13604	6.93406E-5	0.06746	2.86488E-5	0.00463	6.30821E-5	0.00102
8.59183E-5	0.13604	6.93406E-5	0.06746	2.86488E-5	0.00463	6.30821E-5	0.00152
8.59183E-5	0.13604	6.93406E-5	0.06746	2.86488E-5	0.00521	6.30821E-5	0.00152
8.59183E-5	0.13604	6.93406E-5	0.06746	2.86488E-5	0.00463	6.30821E-5	0.00202
8.59183E-5	0.14087	6.93406E-5	0.06746	2.86488E-5	0.00406	6.30821E-5	0.00252
8.59183E-5	0.14087	6.93406E-5	0.06746	2.86488E-5	0.00406	6.30821E-5	0.00301
8.59183E-5	0.14087	6.93406E-5	0.08094	2.86488E-5	0.00463	6.30821E-5	0.00252
8.59183E-5	0.14087	1.04011E-4	0.08094	2.86488E-5	0.00406	6.30821E-5	0.00252
8.59183E-5	0.14569	1.04011E-4	0.08094	2.86488E-5	0.00348	6.30821E-5	0.00252
8.59183E-5	0.1481	1.04011E-4	0.06746	2.86488E-5	0.00348	6.30821E-5	0.00202
8.59183E-5	0.1481	1.04011E-4	0.05397	2.86488E-5	0.00406	6.30821E-5	0.00202
8.59183E-5	0.15052	1.04011E-4	0.05397	2.86488E-5	0.00463	6.30821E-5	0.00202
8.59183E-5	0.15293	1.04011E-4	0.05397	2.86488E-5	0.00406	6.30821E-5	0.00351
8.59183E-5	0.15775	1.04011E-4	0.05397	2.86488E-5	0.00521	6.30821E-5	0.00351
8.59183E-5	0.15775	1.04011E-4	0.05397	2.86488E-5	0.00521	6.30821E-5	0.00401
8.59183E-5	0.16016	1.04011E-4	0.04048	2.86488E-5	0.00521	6.30821E-5	0.0045
8.59183E-5	0.16016	1.04011E-4	0.04048	2.86488E-5	0.00636	6.30821E-5	0.00401
8.59183E-5	0.16016	1.04011E-4	0.04048	2.86488E-5	0.00636	6.30821E-5	0.00401
8.59183E-5	0.16016	1.04011E-4	0.04048	2.86488E-5	0.00693	6.30821E-5	0.00401
8.59183E-5	0.16016	1.04011E-4	0.02697	2.86488E-5	0.00636	6.30821E-5	0.0045
8.59183E-5	0.16499	1.04011E-4	0.02697	2.86488E-5	0.00636	6.30821E-5	0.0045
8.59183E-5	0.16981	1.04011E-4	0.02697	2.86488E-5	0.00636	6.30821E-5	0.0055
8.59183E-5	0.1674	1.04011E-4	0.02697	2.86488E-5	0.00693	6.30821E-5	0.005
8.59183E-5	0.1674	1.04011E-4	0.02697	2.86488E-5	0.00693	6.30821E-5	0.005
8.59183E-5	0.16499	1.04011E-4	0.04048	2.86488E-5	0.00693	6.30821E-5	0.0045
8.59183E-5	0.16981	1.04011E-4	0.02697	2.86488E-5	0.00636	6.30821E-5	0.005
8.59183E-5	0.16981	1.04011E-4	0.02697	2.86488E-5	0.00693	6.30821E-5	0.005
8.59183E-5	0.16981	1.04011E-4	0.01349	2.86488E-5	0.00693	6.30821E-5	0.0045
8.59183E-5	0.16981	1.04011E-4	0.01349	2.86488E-5	0.00693	6.30821E-5	0.00401
8.59183E-5	0.17463	1.04011E-4	0.01349	2.86488E-5	0.00693	6.30821E-5	0.00401
8.59183E-5	0.17705	1.04011E-4	0.01349	2.86488E-5	0.00693	6.30821E-5	0.00401
8.59183E-5	0.17463	1.04011E-4	0.02697	2.86488E-5	0.00751	6.30821E-5	0.00401
8.59183E-5	0.17946	1.04011E-4	0.01349	2.86488E-5	0.00751	6.30821E-5	0.00401
8.59183E-5	0.18187	1.04011E-4	0.01349	2.86488E-5	0.00751	6.30821E-5	0.0045
8.59183E-5	0.18428	1.04011E-4	0.01349	2.86488E-5	0.00808	6.30821E-5	0.005
1.63852E-4	0.18669	1.04011E-4	0.01349	2.86488E-5	0.00866	6.30821E-5	0.005
1.63852E-4	0.18911	1.04011E-4	0.01349	2.86488E-5	0.00866	6.30821E-5	0.00649
1.63852E-4	0.19152	1.04011E-4	0.02697	2.86488E-5	0.00923	6.30821E-5	0.00699
1.63852E-4	0.19393	1.04011E-4	0.01349	2.86488E-5	0.00866	6.30821E-5	0.00699
1.63852E-4	0.19634	1.04011E-4	0.01349	2.86488E-5	0.00866	6.30821E-5	0.00749
1.63852E-4	0.19393	1.04011E-4	0.02697	2.86488E-5	0.00866	6.30821E-5	0.00799
1.63852E-4	0.19393	1.04011E-4	0.02697	2.86488E-5	0.00866	6.30821E-5	0.00799
1.63852E-4	0.19634	1.04011E-4	0.02697	2.86488E-5	0.00981	6.30821E-5	0.00848
1.63852E-4	0.19393	1.04011E-4	0.02697	2.86488E-5	0.01038	6.30821E-5	0.00948
1.63852E-4	0.19634	1.04011E-4	0.02697	2.86488E-5	0.00981	6.30821E-5	0.00948
1.63852E-4	0.19875	1.04011E-4	0.02697	2.86488E-5	0.00981	1.26163E-4	0.00948
1.63852E-4	0.19875	1.04011E-4	0.02697	7.61689E-5	0.00923	1.26163E-4	0.00898
1.63852E-4	0.20359	1.04011E-4	0.02697	7.61689E-5	0.00981	1.26163E-4	0.00898
1.63852E-4	0.20598	1.04011E-4	0.02697	7.61689E-5	0.00923	1.26163E-4	0.00997
1.63852E-4	0.20598	1.04011E-4	0.04048	7.61689E-5	0.01038	1.26163E-4	0.00948
1.63852E-4	0.2084	1.04011E-4	0.04048	7.61689E-5	0.01095	1.26163E-4	0.00898
1.63852E-4	0.21081	1.04011E-4	0.04048	7.61689E-5	0.01095	1.26163E-4	0.00848
1.63852E-4	0.21081	1.04011E-4	0.05397	7.61689E-5	0.00981	1.26163E-4	0.00898
1.63852E-4	0.21081	1.04011E-4	0.05397	7.61689E-5	0.01038	1.26163E-4	0.00948
1.63852E-4	0.20598	1.04011E-4	0.05397	7.61689E-5	0.01095	1.26163E-4	0.00948
1.63852E-4	0.20598	1.04011E-4	0.05397	7.61689E-5	0.01038	1.26163E-4	0.00898
1.63852E-4	0.2084	1.04011E-4	0.05397	7.61689E-5	0.01153	1.26163E-4	0.00848
1.63852E-4	0.20598	1.04011E-4	0.05397	7.61689E-5	0.0121	1.26163E-4	0.00898
1.63852E-4	0.2084	1.04011E-4	0.05397	7.61689E-5	0.0121	1.26163E-4	0.00948
1.63852E-4	0.2084	1.04011E-4	0.05397	7.61689E-5	0.01095	1.26163E-4	0.00948
1.63852E-4	0.2084	1.04011E-4	0.06746	7.61689E-5	0.01153	1.26163E-4	0.01047
1.63852E-4	0.21081	1.04011E-4	0.06746	7.61689E-5	0.01095	1.26163E-4	0.00948
1.63852E-4	0.21081	1.04011E-4	0.06746	7.61689E-5	0.01153	1.26163E-4	0.00948
1.63852E-4	0.21081	1.04011E-4	0.06746	7.61689E-5	0.01153	1.26163E-4	0.00948
1.63852E-4	0.21565	1.04011E-4	0.06746	7.61689E-5	0.01268	1.26163E-4	0.00948
1.63852E-4	0.21565	1.04011E-4	0.08094	7.61689E-5	0.01268	1.26163E-4	0.00948
1.63852E-4	0.21565	1.04011E-4	0.06746	7.61689E-5	0.01268	1.26163E-4	0.00898
1.63852E-4	0.22046	1.04011E-4	0.06746	7.61689E-5	0.01383	1.26163E-4	0.00948
1.63852E-4	0.22288	1.04011E-4	0.06746	7.61689E-5	0.01383	1.26163E-4	0.00948
1.63852E-4	0.22288	1.04011E-4	0.08094	7.61689E-5	0.01383	1.26163E-4	0.00997
1.63852E-4	0.22529	1.04011E-4	0.06746	7.61689E-5	0.01268	1.26163E-4	0.00997
1.63852E-4	0.22288	1.04011E-4	0.08094	7.61689E-5	0.01268	1.26163E-4	0.00997
1.63852E-4	0.2277	1.04011E-4	0.08094	7.61689E-5	0.01268	1.26163E-4	0.00997
1.63852E-4	0.23011	1.04011E-4	0.08094	7.61689E-5	0.01325	1.26163E-4	0.00997
1.63852E-4	0.23252	1.04011E-4	0.08094	7.61689E-5	0.01383	1.26163E-4	0.00997
1.63852E-4	0.23252	1.04011E-4	0.09445	7.61689E-5	0.01383	1.26163E-4	0.01047
1.63852E-4	0.23252	1.04011E-4	0.08094	7.61689E-5	0.01498	1.26163E-4	0.01047
1.63852E-4	0.23252	1.04011E-4	0.08094	7.61689E-5	0.01555	1.26163E-4	0.01047
1.63852E-4	0.23011	1.04011E-4	0.09445	7.61689E-5	0.01555	1.26163E-4	0.01097
1.63852E-4	0.23252	1.04011E-4	0.09445	7.61689E-5	0.0167	1.26163E-4	0.01097
1.63852E-4	0.23494	1.04011E-4	0.08094	7.61689E-5	0.0167	1.26163E-4	0.01097
1.63852E-4	0.23494	1.04011E-4	0.09445	7.61689E-5	0.0167	1.26163E-4	0.01196
1.63852E-4	0.23976	1.04011E-4	0.09445	7.61689E-5	0.0167	1.26163E-4	0.01196
1.63852E-4	0.24217	1.04011E-4	0.09445	7.61689E-5	0.0167	1.26163E-4	0.01196
1.63852E-4	0.24458	1.04011E-4	0.10794	7.61689E-5	0.01613	1.26163E-4	0.01147
1.63852E-4	0.24458	1.04011E-4	0.09445	7.61689E-5	0.0167	1.26163E-4	0.01147
1.63852E-4	0.24458	1.04011E-4	0.09445	7.61689E-5	0.01727	1.26163E-4	0.01147
1.63852E-4	0.24458	1.04011E-4	0.10794	7.61689E-5	0.01727	1.26163E-4	0.01147
1.63852E-4	0.24699	1.04011E-4	0.10794	7.61689E-5	0.01843	1.26163E-4	0.01196
1.63852E-4	0.25182	1.04011E-4	0.10794	7.61689E-5	0.019	1.26163E-4	0.01246
1.63852E-4	0.24941	1.04011E-4	0.10794	7.61689E-5	0.01843	1.26163E-4	0.01296
1.63852E-4	0.25663	1.04011E-4	0.09445	7.61689E-5	0.019	1.26163E-4	0.01345
1.63852E-4	0.25905	1.04011E-4	0.10794	7.61689E-5	0.01958	1.26163E-4	0.01345
1.63852E-4	0.26147	1.04011E-4	0.10794	7.61689E-5	0.019	1.89245E-4	0.01345
1.63852E-4	0.26147	1.04011E-4	0.10794	7.61689E-5	0.02015	1.89245E-4	0.01296
1.63852E-4	0.26388	1.04011E-4	0.10794	7.61689E-5	0.02015	1.89245E-4	0.01296
2.41785E-4	0.26628	1.04011E-4	0.10794	7.61689E-5	0.02015	1.89245E-4	0.01345
2.41785E-4	0.2687	1.04011E-4	0.12143	7.61689E-5	0.01958	1.89245E-4	0.01296
2.41785E-4	0.27111	1.04011E-4	0.13493	7.61689E-5	0.01958	1.89245E-4	0.01345
2.41785E-4	0.27353	1.73352E-4	0.12143	7.61689E-5	0.01958	1.89245E-4	0.01395
2.41785E-4	0.28076	1.73352E-4	0.12143	7.61689E-5	0.01958	1.89245E-4	0.01445
2.41785E-4	0.27836	1.73352E-4	0.12143	7.61689E-5	0.02072	1.89245E-4	0.01445
2.41785E-4	0.27836	1.73352E-4	0.12143	7.61689E-5	0.02072	1.89245E-4	0.01494
2.41785E-4	0.27594	1.73352E-4	0.12143	7.61689E-5	0.0213	1.89245E-4	0.01494
2.41785E-4	0.27594	1.73352E-4	0.13493	7.61689E-5	0.0213	1.89245E-4	0.01494
2.41785E-4	0.27594	1.73352E-4	0.13493	7.61689E-5	0.0213	1.89245E-4	0.01494
2.41785E-4	0.27836	1.73352E-4	0.13493	1.23689E-4	0.02245	1.89245E-4	0.01494
2.41785E-4	0.27594	1.73352E-4	0.13493	1.23689E-4	0.02302	1.89245E-4	0.01445
2.41785E-4	0.27836	1.73352E-4	0.12143	1.23689E-4	0.02302	1.89245E-4	0.01494
2.41785E-4	0.28076	1.73352E-4	0.13493	1.23689E-4	0.02475	1.89245E-4	0.01445
2.41785E-4	0.28317	1.73352E-4	0.13493	1.23689E-4	0.02532	1.89245E-4	0.01445
2.41785E-4	0.28317	1.73352E-4	0.14843	1.23689E-4	0.02475	1.89245E-4	0.01345
2.41785E-4	0.28317	1.73352E-4	0.14843	1.23689E-4	0.02417	1.89245E-4	0.01395
2.41785E-4	0.28317	1.73352E-4	0.14843	1.23689E-4	0.02417	1.89245E-4	0.01395
2.41785E-4	0.28559	1.73352E-4	0.13493	1.23689E-4	0.02417	1.89245E-4	0.01445
2.41785E-4	0.28801	1.73352E-4	0.13493	1.23689E-4	0.0236	1.89245E-4	0.01445
2.41785E-4	0.29041	1.73352E-4	0.13493	1.23689E-4	0.02417	1.89245E-4	0.01445
2.41785E-4	0.28801	2.42692E-4	0.14843	1.23689E-4	0.02417	1.89245E-4	0.01395
2.41785E-4	0.29282	2.42692E-4	0.13493	1.23689E-4	0.02532	1.89245E-4	0.01445
2.41785E-4	0.29282	2.42692E-4	0.13493	1.23689E-4	0.0259	1.89245E-4	0.01445
2.41785E-4	0.29041	2.42692E-4	0.13493	1.23689E-4	0.0259	1.89245E-4	0.01494
2.41785E-4	0.29041	2.42692E-4	0.12143	1.23689E-4	0.02704	1.89245E-4	0.01445
2.41785E-4	0.29765	2.42692E-4	0.12143	1.23689E-4	0.02704	1.89245E-4	0.01445
2.41785E-4	0.30247	2.42692E-4	0.13493	1.23689E-4	0.02704	1.89245E-4	0.01395
2.41785E-4	0.29765	2.42692E-4	0.12143	1.23689E-4	0.02647	1.89245E-4	0.01395
2.41785E-4	0.30006	2.42692E-4	0.10794	1.23689E-4	0.02704	1.89245E-4	0.01445
2.41785E-4	0.30006	2.42692E-4	0.10794	1.23689E-4	0.02704	1.89245E-4	0.01445
2.41785E-4	0.30488	2.42692E-4	0.10794	1.23689E-4	0.02647	1.89245E-4	0.01494
2.41785E-4	0.30247	2.42692E-4	0.10794	1.23689E-4	0.02647	1.89245E-4	0.01494
2.41785E-4	0.30247	2.42692E-4	0.10794	1.23689E-4	0.0259	1.89245E-4	0.01544
2.41785E-4	0.3073	2.42692E-4	0.09445	1.23689E-4	0.02762	1.89245E-4	0.01594
2.41785E-4	0.3097	2.42692E-4	0.09445	1.23689E-4	0.02819	1.89245E-4	0.01594
2.41785E-4	0.31212	2.42692E-4	0.09445	1.23689E-4	0.02819	1.89245E-4	0.01693
2.41785E-4	0.31212	2.42692E-4	0.08094	1.23689E-4	0.02877	1.89245E-4	0.01693
2.41785E-4	0.31453	2.42692E-4	0.09445	1.23689E-4	0.02877	1.89245E-4	0.01693
2.41785E-4	0.31694	2.42692E-4	0.09445	1.23689E-4	0.02934	1.89245E-4	0.01693
2.41785E-4	0.31694	2.42692E-4	0.08094	1.23689E-4	0.02992	1.89245E-4	0.01693
2.41785E-4	0.31694	2.42692E-4	0.08094	1.23689E-4	0.02934	1.89245E-4	0.01693
2.41785E-4	0.31935	2.42692E-4	0.09445	1.23689E-4	0.02819	1.89245E-4	0.01693
2.41785E-4	0.3266	2.42692E-4	0.08094	1.23689E-4	0.02992	1.89245E-4	0.01693
2.41785E-4	0.3266	2.42692E-4	0.08094	1.23689E-4	0.02992	1.89245E-4	0.01693
2.41785E-4	0.32418	2.42692E-4	0.08094	1.23689E-4	0.02992	1.89245E-4	0.01693
2.41785E-4	0.3266	2.42692E-4	0.08094	1.23689E-4	0.02992	1.89245E-4	0.01693
2.41785E-4	0.33141	2.42692E-4	0.08094	1.23689E-4	0.03049	1.89245E-4	0.01693
2.41785E-4	0.33624	2.42692E-4	0.09445	1.23689E-4	0.03107	1.89245E-4	0.01892
2.41785E-4	0.34105	2.42692E-4	0.09445	1.23689E-4	0.03337	2.52326E-4	0.01892
2.41785E-4	0.34347	2.42692E-4	0.08094	1.23689E-4	0.03337	2.52326E-4	0.01942
3.19718E-4	0.34347	2.42692E-4	0.09445	1.71209E-4	0.03337	2.52326E-4	0.01942
3.19718E-4	0.34347	2.42692E-4	0.09445	1.71209E-4	0.03394	2.52326E-4	0.01942
3.19718E-4	0.34589	2.42692E-4	0.08094	1.71209E-4	0.03452	2.52326E-4	0.01942
3.19718E-4	0.3483	2.42692E-4	0.08094	1.71209E-4	0.03452	2.52326E-4	0.01942
3.19718E-4	0.3483	2.42692E-4	0.09445	1.71209E-4	0.03452	2.52326E-4	0.01942
3.19718E-4	0.3483	2.42692E-4	0.10794	1.71209E-4	0.03452	2.52326E-4	0.01942
3.19718E-4	0.3483	2.42692E-4	0.10794	1.71209E-4	0.03452	2.52326E-4	0.01942
3.19718E-4	0.35312	2.42692E-4	0.09445	1.71209E-4	0.03509	2.52326E-4	0.01942
3.19718E-4	0.35553	2.42692E-4	0.10794	1.71209E-4	0.03567	2.52326E-4	0.01992
3.19718E-4	0.35553	2.42692E-4	0.10794	1.71209E-4	0.03567	2.52326E-4	0.01992
3.19718E-4	0.35795	2.42692E-4	0.10794	1.71209E-4	0.03452	2.52326E-4	0.02091
3.19718E-4	0.35795	2.42692E-4	0.10794	1.71209E-4	0.03452	2.52326E-4	0.02091
3.19718E-4	0.35553	2.42692E-4	0.10794	1.71209E-4	0.03509	2.52326E-4	0.02091
3.19718E-4	0.35553	2.42692E-4	0.12143	1.71209E-4	0.03452	2.52326E-4	0.02041
3.19718E-4	0.35553	2.42692E-4	0.12143	1.71209E-4	0.03509	2.52326E-4	0.02041
3.19718E-4	0.35312	2.42692E-4	0.12143	1.71209E-4	0.03509	2.52326E-4	0.02091
3.19718E-4	0.35553	2.42692E-4	0.12143	1.71209E-4	0.03624	2.52326E-4	0.02091
3.19718E-4	0.35795	2.42692E-4	0.12143	1.71209E-4	0.03567	2.52326E-4	0.02041
3.19718E-4	0.36036	2.42692E-4	0.13493	1.71209E-4	0.03567	2.52326E-4	0.02041
3.19718E-4	0.36036	2.42692E-4	0.12143	1.71209E-4	0.03624	2.52326E-4	0.02091
3.19718E-4	0.36277	2.42692E-4	0.12143	1.71209E-4	0.03681	2.52326E-4	0.02091
3.19718E-4	0.36277	2.42692E-4	0.13493	1.71209E-4	0.03739	2.52326E-4	0.01992
3.19718E-4	0.36518	2.42692E-4	0.13493	1.71209E-4	0.03681	2.52326E-4	0.01992
3.19718E-4	0.36759	2.42692E-4	0.13493	1.71209E-4	0.03681	2.52326E-4	0.01992
3.19718E-4	0.36759	2.42692E-4	0.13493	1.71209E-4	0.03681	2.52326E-4	0.02141
3.19718E-4	0.36759	2.42692E-4	0.14843	1.71209E-4	0.03854	2.52326E-4	0.02141
3.19718E-4	0.37001	2.42692E-4	0.13493	1.71209E-4	0.03854	2.52326E-4	0.02091
3.19718E-4	0.37242	2.42692E-4	0.13493	1.71209E-4	0.03796	2.52326E-4	0.02091
3.19718E-4	0.37483	2.42692E-4	0.13493	1.71209E-4	0.03739	2.52326E-4	0.02141
3.19718E-4	0.37483	2.42692E-4	0.14843	1.71209E-4	0.03624	2.52326E-4	0.02141
3.19718E-4	0.37724	2.42692E-4	0.13493	1.71209E-4	0.03624	2.52326E-4	0.02041
3.19718E-4	0.37724	2.42692E-4	0.14843	1.71209E-4	0.03796	2.52326E-4	0.01992
3.19718E-4	0.37724	2.42692E-4	0.14843	1.71209E-4	0.03796	2.52326E-4	0.01992
3.19718E-4	0.37724	2.42692E-4	0.14843	1.71209E-4	0.03796	2.52326E-4	0.01992
3.19718E-4	0.37724	2.42692E-4	0.13493	1.71209E-4	0.03854	2.52326E-4	0.02041
3.19718E-4	0.37965	2.42692E-4	0.13493	1.71209E-4	0.03854	2.52326E-4	0.02091
3.19718E-4	0.37965	2.42692E-4	0.14843	1.71209E-4	0.03911	2.52326E-4	0.02141
3.19718E-4	0.38448	2.42692E-4	0.14843	1.71209E-4	0.03969	2.52326E-4	0.02141
3.19718E-4	0.38689	2.42692E-4	0.14843	1.71209E-4	0.03911	2.52326E-4	0.02141
3.19718E-4	0.3893	2.42692E-4	0.16191	1.71209E-4	0.03911	2.52326E-4	0.0219
3.19718E-4	0.38689	2.42692E-4	0.14843	1.71209E-4	0.03969	2.52326E-4	0.0219
3.19718E-4	0.39171	2.42692E-4	0.14843	1.71209E-4	0.03969	2.52326E-4	0.02141
3.19718E-4	0.39895	2.42692E-4	0.16191	1.71209E-4	0.03969	2.52326E-4	0.0219
3.19718E-4	0.39895	2.42692E-4	0.16191	1.71209E-4	0.04026	2.52326E-4	0.0219
3.19718E-4	0.39895	2.42692E-4	0.14843	1.71209E-4	0.04084	2.52326E-4	0.0219
3.19718E-4	0.39895	2.42692E-4	0.16191	1.71209E-4	0.04084	2.52326E-4	0.02141
3.19718E-4	0.40135	2.42692E-4	0.16191	2.18729E-4	0.04084	2.52326E-4	0.0224
3.19718E-4	0.40135	2.42692E-4	0.16191	2.18729E-4	0.04084	2.52326E-4	0.0224
3.19718E-4	0.40135	2.42692E-4	0.16191	2.18729E-4	0.04141	2.52326E-4	0.0219
3.19718E-4	0.40377	2.42692E-4	0.16191	2.18729E-4	0.04084	2.52326E-4	0.0219
3.19718E-4	0.40618	2.42692E-4	0.16191	2.18729E-4	0.04084	2.52326E-4	0.0219
3.19718E-4	0.41341	2.42692E-4	0.16191	2.18729E-4	0.04141	2.52326E-4	0.0229
3.19718E-4	0.41583	2.42692E-4	0.16191	2.18729E-4	0.04199	2.52326E-4	0.0234
3.19718E-4	0.41583	2.42692E-4	0.1754	2.18729E-4	0.04141	2.52326E-4	0.0234
3.19718E-4	0.42308	2.42692E-4	0.1754	2.18729E-4	0.04141	2.52326E-4	0.02439
3.97662E-4	0.42066	2.42692E-4	0.1754	2.18729E-4	0.04199	2.52326E-4	0.02489
3.97662E-4	0.42308	2.42692E-4	0.1754	2.18729E-4	0.04199	2.52326E-4	0.02489
3.97662E-4	0.43031	2.42692E-4	0.1754	2.18729E-4	0.04199	3.15407E-4	0.02439
3.97662E-4	0.43272	2.42692E-4	0.1754	2.18729E-4	0.04313	3.15407E-4	0.02489
3.97662E-4	0.43272	2.42692E-4	0.1889	2.18729E-4	0.04313	3.15407E-4	0.02539
3.97662E-4	0.43272	2.42692E-4	0.1754	2.18729E-4	0.04313	3.15407E-4	0.02588
3.97662E-4	0.43272	2.77362E-4	0.1889	2.18729E-4	0.04313	3.15407E-4	0.02539
3.97662E-4	0.43272	2.77362E-4	0.1889	2.18729E-4	0.04313	3.15407E-4	0.02588
3.97662E-4	0.43272	2.77362E-4	0.1889	2.18729E-4	0.04313	3.15407E-4	0.02588
3.97662E-4	0.43031	2.77362E-4	0.1889	2.18729E-4	0.04371	3.15407E-4	0.02588
3.97662E-4	0.43031	2.77362E-4	0.1754	2.18729E-4	0.04313	3.15407E-4	0.02588
3.97662E-4	0.43031	2.77362E-4	0.1889	2.18729E-4	0.04313	3.15407E-4	0.02588
3.97662E-4	0.43513	2.77362E-4	0.1889	2.18729E-4	0.04371	3.15407E-4	0.02588
3.97662E-4	0.43513	2.77362E-4	0.1889	2.18729E-4	0.04313	3.15407E-4	0.02588
3.97662E-4	0.43272	2.77362E-4	0.20238	2.18729E-4	0.04313	3.15407E-4	0.02539
3.97662E-4	0.43754	2.77362E-4	0.20238	2.18729E-4	0.04371	3.15407E-4	0.02539
3.97662E-4	0.43995	2.77362E-4	0.20238	2.18729E-4	0.04428	3.15407E-4	0.02588
3.97662E-4	0.43995	2.77362E-4	0.20238	2.18729E-4	0.04428	3.15407E-4	0.02588
3.97662E-4	0.43995	2.77362E-4	0.20238	2.18729E-4	0.04486	3.15407E-4	0.02638
3.97662E-4	0.44237	2.77362E-4	0.20238	2.18729E-4	0.04486	3.15407E-4	0.02638
3.97662E-4	0.44237	2.77362E-4	0.21587	2.18729E-4	0.04544	3.15407E-4	0.02638
3.97662E-4	0.43995	3.46703E-4	0.21587	2.18729E-4	0.04544	3.15407E-4	0.02588
3.97662E-4	0.44237	3.46703E-4	0.20238	2.18729E-4	0.04486	3.15407E-4	0.02588
3.97662E-4	0.44477	3.46703E-4	0.20238	2.18729E-4	0.04486	3.15407E-4	0.02638
3.97662E-4	0.44477	3.46703E-4	0.1889	2.18729E-4	0.04601	3.15407E-4	0.02638
3.97662E-4	0.44477	3.46703E-4	0.1889	2.18729E-4	0.04601	3.15407E-4	0.02638
3.97662E-4	0.44719	3.46703E-4	0.20238	2.18729E-4	0.04601	3.15407E-4	0.02688
3.97662E-4	0.44961	3.46703E-4	0.1889	2.18729E-4	0.04658	3.15407E-4	0.02737
3.97662E-4	0.45442	3.46703E-4	0.1754	2.18729E-4	0.04716	3.15407E-4	0.02737
3.97662E-4	0.45684	3.46703E-4	0.1889	2.18729E-4	0.04716	3.15407E-4	0.02688
3.97662E-4	0.45684	3.46703E-4	0.1889	2.18729E-4	0.04716	3.15407E-4	0.02688
3.97662E-4	0.45925	3.46703E-4	0.16191	2.18729E-4	0.04773	3.15407E-4	0.02638
3.97662E-4	0.45925	3.46703E-4	0.16191	2.18729E-4	0.04773	3.15407E-4	0.02638
3.97662E-4	0.45684	3.46703E-4	0.16191	2.18729E-4	0.04716	3.15407E-4	0.02688
3.97662E-4	0.45925	3.46703E-4	0.16191	2.18729E-4	0.04716	3.15407E-4	0.02688
3.97662E-4	0.45925	3.46703E-4	0.16191	2.18729E-4	0.04831	3.15407E-4	0.02688
3.97662E-4	0.45925	3.46703E-4	0.16191	2.66249E-4	0.04773	3.15407E-4	0.02737
3.97662E-4	0.46167	3.46703E-4	0.14843	2.66249E-4	0.04831	3.15407E-4	0.02737
3.97662E-4	0.46648	3.46703E-4	0.14843	2.66249E-4	0.04773	3.15407E-4	0.02638
3.97662E-4	0.47131	3.46703E-4	0.16191	2.66249E-4	0.04946	3.15407E-4	0.02638
3.97662E-4	0.47131	3.46703E-4	0.16191	2.66249E-4	0.04888	3.15407E-4	0.02688
3.97662E-4	0.47373	3.46703E-4	0.16191	2.66249E-4	0.04831	3.15407E-4	0.02737
3.97662E-4	0.47613	3.46703E-4	0.14843	2.66249E-4	0.04888	3.15407E-4	0.02737
3.97662E-4	0.47613	3.46703E-4	0.13493	2.66249E-4	0.04888	3.15407E-4	0.02737
3.97662E-4	0.47613	3.46703E-4	0.14843	2.66249E-4	0.04888	3.15407E-4	0.02837
3.97662E-4	0.47854	3.46703E-4	0.14843	2.66249E-4	0.04946	3.15407E-4	0.02837
3.97662E-4	0.48096	3.46703E-4	0.14843	2.66249E-4	0.04946	3.15407E-4	0.02787
3.97662E-4	0.48096	3.46703E-4	0.14843	2.66249E-4	0.04946	3.15407E-4	0.02837
3.97662E-4	0.48337	3.46703E-4	0.13493	2.66249E-4	0.05061	3.15407E-4	0.02837
3.97662E-4	0.48819	3.46703E-4	0.14843	2.66249E-4	0.05003	3.15407E-4	0.02837
3.97662E-4	0.4906	3.46703E-4	0.14843	2.66249E-4	0.05003	3.15407E-4	0.02886
3.97662E-4	0.4906	3.46703E-4	0.14843	2.66249E-4	0.05118	3.15407E-4	0.02936
3.97662E-4	0.49302	3.46703E-4	0.14843	2.66249E-4	0.05118	3.15407E-4	0.02936
3.97662E-4	0.49543	3.46703E-4	0.14843	2.66249E-4	0.05061	3.15407E-4	0.02986
4.75595E-4	0.49784	3.46703E-4	0.14843	2.66249E-4	0.05061	3.15407E-4	0.02936
4.75595E-4	0.49784	3.46703E-4	0.14843	2.66249E-4	0.05176	3.15407E-4	0.02936
4.75595E-4	0.50025	3.46703E-4	0.16191	2.66249E-4	0.05176	3.78488E-4	0.02936
4.75595E-4	0.50267	3.46703E-4	0.16191	2.66249E-4	0.05233	3.78488E-4	0.03036
4.75595E-4	0.50508	3.46703E-4	0.16191	2.66249E-4	0.05233	3.78488E-4	0.03036
4.75595E-4	0.50508	3.46703E-4	0.16191	2.66249E-4	0.05233	3.78488E-4	0.03135
4.75595E-4	0.50749	3.46703E-4	0.16191	2.66249E-4	0.05118	3.78488E-4	0.03185
4.75595E-4	0.50508	3.46703E-4	0.16191	2.66249E-4	0.05176	3.78488E-4	0.03135
4.75595E-4	0.50749	3.46703E-4	0.16191	2.66249E-4	0.05233	3.78488E-4	0.03185
4.75595E-4	0.5099	3.46703E-4	0.16191	2.66249E-4	0.05176	3.78488E-4	0.03234
4.75595E-4	0.51231	3.46703E-4	0.1754	2.66249E-4	0.05118	3.78488E-4	0.03234
4.75595E-4	0.51231	3.46703E-4	0.1889	2.66249E-4	0.05118	3.78488E-4	0.03185
4.75595E-4	0.5099	3.46703E-4	0.1889	2.66249E-4	0.0529	3.78488E-4	0.03234
4.75595E-4	0.5099	3.46703E-4	0.1754	2.66249E-4	0.05348	3.78488E-4	0.03234
4.75595E-4	0.51231	3.46703E-4	0.1754	2.66249E-4	0.05348	3.78488E-4	0.03234
4.75595E-4	0.51231	3.46703E-4	0.1889	2.66249E-4	0.05233	3.78488E-4	0.03234
4.75595E-4	0.51713	3.46703E-4	0.1754	2.66249E-4	0.05176	3.78488E-4	0.03234
4.75595E-4	0.51473	3.46703E-4	0.1754	2.66249E-4	0.05233	3.78488E-4	0.03135
4.75595E-4	0.51713	3.46703E-4	0.1889	2.66249E-4	0.05233	3.78488E-4	0.03135
4.75595E-4	0.51713	3.46703E-4	0.1889	2.66249E-4	0.05233	3.78488E-4	0.03135
4.75595E-4	0.51713	3.46703E-4	0.20238	2.66249E-4	0.0529	3.78488E-4	0.03234
4.75595E-4	0.51955	3.46703E-4	0.1889	2.66249E-4	0.05233	3.78488E-4	0.03185
4.75595E-4	0.52197	3.46703E-4	0.1889	2.66249E-4	0.05405	3.78488E-4	0.03234
4.75595E-4	0.52197	3.46703E-4	0.20238	2.66249E-4	0.05405	3.78488E-4	0.03334
4.75595E-4	0.52197	3.46703E-4	0.20238	2.66249E-4	0.05405	3.78488E-4	0.03334
4.75595E-4	0.52197	3.46703E-4	0.20238	2.66249E-4	0.05348	3.78488E-4	0.03334
4.75595E-4	0.51955	3.46703E-4	0.20238	2.66249E-4	0.05348	3.78488E-4	0.03284
4.75595E-4	0.51955	3.46703E-4	0.20238	2.66249E-4	0.05405	3.78488E-4	0.03284
4.75595E-4	0.52678	3.46703E-4	0.20238	2.66249E-4	0.05463	3.78488E-4	0.03284
4.75595E-4	0.52678	3.46703E-4	0.20238	2.66249E-4	0.05463	3.78488E-4	0.03284
4.75595E-4	0.52919	3.46703E-4	0.21587	2.66249E-4	0.0552	3.78488E-4	0.03334
4.75595E-4	0.53403	3.46703E-4	0.20238	2.66249E-4	0.05578	3.78488E-4	0.03384
4.75595E-4	0.53403	3.46703E-4	0.20238	2.66249E-4	0.05578	3.78488E-4	0.03284
4.75595E-4	0.53642	3.46703E-4	0.21587	2.66249E-4	0.05635	3.78488E-4	0.03334
4.75595E-4	0.53642	3.46703E-4	0.21587	2.66249E-4	0.05635	3.78488E-4	0.03334
4.75595E-4	0.53884	3.46703E-4	0.21587	2.66249E-4	0.05635	3.78488E-4	0.03384
4.75595E-4	0.53884	3.46703E-4	0.21587	2.66249E-4	0.05635	3.78488E-4	0.03284
4.75595E-4	0.54126	3.46703E-4	0.21587	3.13769E-4	0.05693	3.78488E-4	0.03284
4.75595E-4	0.54367	3.46703E-4	0.21587	3.13769E-4	0.0575	3.78488E-4	0.03234
4.75595E-4	0.54367	3.46703E-4	0.22937	3.13769E-4	0.0575	3.78488E-4	0.03284
4.75595E-4	0.54609	3.46703E-4	0.22937	3.13769E-4	0.05693	3.78488E-4	0.03234
4.75595E-4	0.54609	3.46703E-4	0.22937	3.13769E-4	0.0575	3.78488E-4	0.03234
4.75595E-4	0.54609	3.46703E-4	0.22937	3.13769E-4	0.0575	3.78488E-4	0.03284
4.75595E-4	0.54609	3.46703E-4	0.22937	3.13769E-4	0.05808	3.78488E-4	0.03284
4.75595E-4	0.54609	3.46703E-4	0.22937	3.13769E-4	0.05865	3.78488E-4	0.03334
4.75595E-4	0.5509	3.46703E-4	0.22937	3.13769E-4	0.05865	3.78488E-4	0.03334
4.75595E-4	0.5509	3.46703E-4	0.22937	3.13769E-4	0.05865	3.78488E-4	0.03334
4.75595E-4	0.5509	3.46703E-4	0.22937	3.13769E-4	0.05865	3.78488E-4	0.03334
4.75595E-4	0.55332	3.46703E-4	0.22937	3.13769E-4	0.05865	3.78488E-4	0.03433
4.75595E-4	0.55573	3.46703E-4	0.22937	3.13769E-4	0.0575	3.78488E-4	0.03384
4.75595E-4	0.55814	3.46703E-4	0.22937	3.13769E-4	0.0575	3.78488E-4	0.03433
4.75595E-4	0.56055	3.46703E-4	0.24287	3.13769E-4	0.05808	3.78488E-4	0.03433
4.75595E-4	0.56779	3.46703E-4	0.24287	3.13769E-4	0.05865	3.78488E-4	0.03384
4.75595E-4	0.56779	3.46703E-4	0.25636	3.13769E-4	0.05865	3.78488E-4	0.03433
4.75595E-4	0.57261	3.46703E-4	0.24287	3.13769E-4	0.0598	3.78488E-4	0.03483
4.75595E-4	0.57261	3.46703E-4	0.24287	3.13769E-4	0.0598	3.78488E-4	0.03483
4.75595E-4	0.57502	3.81373E-4	0.25636	3.13769E-4	0.0598	3.78488E-4	0.03483
4.75595E-4	0.57744	3.81373E-4	0.25636	3.13769E-4	0.05923	3.78488E-4	0.03483
4.75595E-4	0.57502	3.81373E-4	0.25636	3.13769E-4	0.0598	3.78488E-4	0.03483
4.75595E-4	0.57744	3.81373E-4	0.25636	3.13769E-4	0.0598	3.78488E-4	0.03632
5.53528E-4	0.57985	3.81373E-4	0.25636	3.13769E-4	0.06038	4.4157E-4	0.03632
5.53528E-4	0.57985	3.81373E-4	0.25636	3.13769E-4	0.06095	4.4157E-4	0.03632
5.53528E-4	0.58467	3.81373E-4	0.25636	3.13769E-4	0.06095	4.4157E-4	0.03582
5.53528E-4	0.58709	3.81373E-4	0.26984	3.13769E-4	0.06038	4.4157E-4	0.03632
5.53528E-4	0.58949	3.81373E-4	0.26984	3.13769E-4	0.06038	4.4157E-4	0.03632
5.53528E-4	0.59191	3.81373E-4	0.26984	3.13769E-4	0.06038	4.4157E-4	0.03781
5.53528E-4	0.59191	3.81373E-4	0.26984	3.13769E-4	0.06095	4.4157E-4	0.03831
5.53528E-4	0.58949	3.81373E-4	0.25636	3.13769E-4	0.06095	4.4157E-4	0.03831
5.53528E-4	0.59432	3.81373E-4	0.25636	3.13769E-4	0.06095	4.4157E-4	0.03881
5.53528E-4	0.59432	3.81373E-4	0.25636	3.13769E-4	0.06095	4.4157E-4	0.03781
5.53528E-4	0.59673	3.81373E-4	0.25636	3.13769E-4	0.06153	4.4157E-4	0.03781
5.53528E-4	0.59914	3.81373E-4	0.26984	3.13769E-4	0.06153	4.4157E-4	0.03682
5.53528E-4	0.59914	3.81373E-4	0.26984	3.13769E-4	0.0621	4.4157E-4	0.03682
5.53528E-4	0.59914	3.81373E-4	0.25636	3.13769E-4	0.0621	4.4157E-4	0.03731
5.53528E-4	0.59914	3.81373E-4	0.25636	3.13769E-4	0.0621	4.4157E-4	0.03731
5.53528E-4	0.60155	3.81373E-4	0.26984	3.13769E-4	0.06325	4.4157E-4	0.03781
5.53528E-4	0.60155	3.81373E-4	0.26984	3.13769E-4	0.06325	4.4157E-4	0.03781
5.53528E-4	0.60397	3.81373E-4	0.26984	3.13769E-4	0.06267	4.4157E-4	0.03731
5.53528E-4	0.60397	3.81373E-4	0.25636	3.13769E-4	0.06382	4.4157E-4	0.03781
5.53528E-4	0.60155	4.50714E-4	0.26984	3.13769E-4	0.06325	4.4157E-4	0.03831
5.53528E-4	0.60155	4.50714E-4	0.28335	3.13769E-4	0.06325	4.4157E-4	0.03831
5.53528E-4	0.60397	4.50714E-4	0.25636	3.13769E-4	0.06325	4.4157E-4	0.03781
5.53528E-4	0.60397	4.50714E-4	0.25636	3.13769E-4	0.06325	4.4157E-4	0.03781
5.53528E-4	0.60639	4.50714E-4	0.25636	3.13769E-4	0.06325	4.4157E-4	0.03831
5.53528E-4	0.6112	4.50714E-4	0.25636	3.13769E-4	0.0644	4.4157E-4	0.03831
5.53528E-4	0.61361	4.50714E-4	0.25636	3.13769E-4	0.0644	4.4157E-4	0.03831
5.53528E-4	0.6112	4.50714E-4	0.25636	3.13769E-4	0.0644	4.4157E-4	0.03831
5.53528E-4	0.61361	4.50714E-4	0.22937	3.13769E-4	0.06497	4.4157E-4	0.03831
5.53528E-4	0.61361	4.50714E-4	0.22937	3.13769E-4	0.06497	4.4157E-4	0.03831
5.53528E-4	0.61361	4.50714E-4	0.24287	3.61289E-4	0.06497	4.4157E-4	0.03831
5.53528E-4	0.61603	4.50714E-4	0.22937	3.61289E-4	0.06555	4.4157E-4	0.03831
5.53528E-4	0.61845	4.50714E-4	0.22937	3.61289E-4	0.0667	4.4157E-4	0.03881
5.53528E-4	0.61845	4.50714E-4	0.24287	3.61289E-4	0.0667	4.4157E-4	0.0393
5.53528E-4	0.61845	4.50714E-4	0.21587	3.61289E-4	0.06555	4.4157E-4	0.0398
5.53528E-4	0.62085	4.50714E-4	0.21587	3.61289E-4	0.06555	4.4157E-4	0.0393
5.53528E-4	0.62085	4.50714E-4	0.21587	3.61289E-4	0.06555	4.4157E-4	0.0398
5.53528E-4	0.62326	4.50714E-4	0.21587	3.61289E-4	0.06555	4.4157E-4	0.0398
5.53528E-4	0.62326	4.50714E-4	0.21587	3.61289E-4	0.06555	4.4157E-4	0.0398
5.53528E-4	0.62568	4.50714E-4	0.21587	3.61289E-4	0.06555	4.4157E-4	0.0408
5.53528E-4	0.62809	4.50714E-4	0.21587	3.61289E-4	0.06612	4.4157E-4	0.04179
5.53528E-4	0.62809	4.50714E-4	0.20238	3.61289E-4	0.06612	4.4157E-4	0.04179
5.53528E-4	0.63291	4.50714E-4	0.21587	3.61289E-4	0.0667	4.4157E-4	0.0408
5.53528E-4	0.63532	4.50714E-4	0.21587	3.61289E-4	0.0667	4.4157E-4	0.0408
5.53528E-4	0.64256	4.50714E-4	0.21587	3.61289E-4	0.0667	4.4157E-4	0.0408
5.53528E-4	0.64256	4.50714E-4	0.21587	3.61289E-4	0.0667	4.4157E-4	0.0403
5.53528E-4	0.64256	4.50714E-4	0.21587	3.61289E-4	0.06727	4.4157E-4	0.0408
5.53528E-4	0.64256	4.50714E-4	0.21587	3.61289E-4	0.06899	4.4157E-4	0.0408
5.53528E-4	0.64256	4.50714E-4	0.21587	3.61289E-4	0.06899	4.4157E-4	0.04129
5.53528E-4	0.64498	4.50714E-4	0.21587	3.61289E-4	0.06842	4.4157E-4	0.04229
5.53528E-4	0.64738	4.50714E-4	0.21587	3.61289E-4	0.06842	4.4157E-4	0.04229
5.53528E-4	0.64979	4.50714E-4	0.22937	3.61289E-4	0.06842	4.4157E-4	0.04229
6.31474E-4	0.65221	4.50714E-4	0.22937	3.61289E-4	0.06842	4.4157E-4	0.04229
6.31474E-4	0.65462	4.50714E-4	0.22937	3.61289E-4	0.06842	4.4157E-4	0.04229
6.31474E-4	0.65944	4.50714E-4	0.22937	3.61289E-4	0.06842	4.4157E-4	0.04278
6.31474E-4	0.65462	4.50714E-4	0.22937	3.61289E-4	0.06842	4.4157E-4	0.04278
6.31474E-4	0.65704	4.50714E-4	0.24287	3.61289E-4	0.06842	4.4157E-4	0.04278
6.31474E-4	0.65944	4.50714E-4	0.22937	3.61289E-4	0.06842	4.4157E-4	0.04378
6.31474E-4	0.66185	4.50714E-4	0.24287	3.61289E-4	0.06899	4.4157E-4	0.04378
6.31474E-4	0.65944	4.50714E-4	0.24287	3.61289E-4	0.06957	4.4157E-4	0.04378
6.31474E-4	0.65944	4.50714E-4	0.24287	3.61289E-4	0.06957	4.4157E-4	0.04527
6.31474E-4	0.66185	4.50714E-4	0.24287	3.61289E-4	0.06899	5.04651E-4	0.04527
6.31474E-4	0.66668	4.50714E-4	0.25636	3.61289E-4	0.06842	5.04651E-4	0.04477
6.31474E-4	0.66427	4.50714E-4	0.25636	3.61289E-4	0.06842	5.04651E-4	0.04477
6.31474E-4	0.66427	4.50714E-4	0.24287	3.61289E-4	0.06842	5.04651E-4	0.04428
6.31474E-4	0.66427	4.50714E-4	0.24287	3.61289E-4	0.06899	5.04651E-4	0.04428
6.31474E-4	0.66427	4.50714E-4	0.25636	3.61289E-4	0.06899	5.04651E-4	0.04577
6.31474E-4	0.6691	4.50714E-4	0.25636	3.61289E-4	0.06899	5.04651E-4	0.04626
6.31474E-4	0.6715	4.50714E-4	0.25636	3.61289E-4	0.06899	5.04651E-4	0.04626
6.31474E-4	0.6715	4.50714E-4	0.25636	3.61289E-4	0.06899	5.04651E-4	0.04676
6.31474E-4	0.67874	4.50714E-4	0.25636	3.61289E-4	0.06957	5.04651E-4	0.04676
6.31474E-4	0.67874	4.50714E-4	0.25636	3.61289E-4	0.06957	5.04651E-4	0.04676
6.31474E-4	0.67874	4.50714E-4	0.25636	3.61289E-4	0.06957	5.04651E-4	0.04676
6.31474E-4	0.68116	4.50714E-4	0.26984	3.61289E-4	0.06899	5.04651E-4	0.04676
6.31474E-4	0.68116	4.50714E-4	0.28335	3.61289E-4	0.06957	5.04651E-4	0.04676
6.31474E-4	0.68116	4.50714E-4	0.26984	3.61289E-4	0.06957	5.04651E-4	0.04626
6.31474E-4	0.68116	4.50714E-4	0.26984	3.61289E-4	0.07014	5.04651E-4	0.04626
6.31474E-4	0.68356	4.50714E-4	0.25636	3.61289E-4	0.07072	5.04651E-4	0.04626
6.31474E-4	0.68356	4.50714E-4	0.26984	3.61289E-4	0.0713	5.04651E-4	0.04626
6.31474E-4	0.68597	4.50714E-4	0.26984	3.61289E-4	0.0713	5.04651E-4	0.04626
6.31474E-4	0.68839	4.50714E-4	0.26984	3.61289E-4	0.07187	5.04651E-4	0.04626
6.31474E-4	0.68839	4.50714E-4	0.26984	3.61289E-4	0.07187	5.04651E-4	0.04726
6.31474E-4	0.69321	4.50714E-4	0.26984	3.61289E-4	0.07244	5.04651E-4	0.04776
6.31474E-4	0.69081	4.50714E-4	0.28335	3.61289E-4	0.07187	5.04651E-4	0.04776
6.31474E-4	0.69081	4.50714E-4	0.26984	3.61289E-4	0.07187	5.04651E-4	0.04825
6.31474E-4	0.69321	4.50714E-4	0.28335	3.61289E-4	0.07187	5.04651E-4	0.04825
6.31474E-4	0.69321	4.50714E-4	0.26984	3.61289E-4	0.07302	5.04651E-4	0.04825
6.31474E-4	0.69321	4.50714E-4	0.26984	3.61289E-4	0.07302	5.04651E-4	0.04776
6.31474E-4	0.69803	4.50714E-4	0.26984	3.61289E-4	0.07302	5.04651E-4	0.04776
6.31474E-4	0.70045	4.50714E-4	0.28335	3.61289E-4	0.07359	5.04651E-4	0.04776
6.31474E-4	0.70286	4.50714E-4	0.28335	4.0881E-4	0.07359	5.04651E-4	0.04726
6.31474E-4	0.69803	4.50714E-4	0.29684	4.0881E-4	0.07532	5.04651E-4	0.04726
6.31474E-4	0.69803	4.50714E-4	0.28335	4.0881E-4	0.07532	5.04651E-4	0.04726
6.31474E-4	0.70045	4.50714E-4	0.28335	4.0881E-4	0.07589	5.04651E-4	0.04825
6.31474E-4	0.70768	4.50714E-4	0.28335	4.0881E-4	0.07589	5.04651E-4	0.04825
6.31474E-4	0.70768	4.50714E-4	0.28335	4.0881E-4	0.07532	5.04651E-4	0.04825
6.31474E-4	0.70768	4.50714E-4	0.28335	4.0881E-4	0.07532	5.04651E-4	0.04925
6.31474E-4	0.70768	4.50714E-4	0.29684	4.0881E-4	0.07647	5.04651E-4	0.04925
6.31474E-4	0.7101	4.50714E-4	0.31033	4.0881E-4	0.07589	5.04651E-4	0.04925
6.31474E-4	0.7101	4.50714E-4	0.31033	4.0881E-4	0.07589	5.04651E-4	0.05024
6.31474E-4	0.7125	4.50714E-4	0.29684	4.0881E-4	0.07589	5.04651E-4	0.04974
6.31474E-4	0.71492	4.50714E-4	0.29684	4.0881E-4	0.07589	5.04651E-4	0.04974
6.31474E-4	0.71974	4.50714E-4	0.31033	4.0881E-4	0.07647	5.04651E-4	0.04974
6.31474E-4	0.71974	4.50714E-4	0.31033	4.0881E-4	0.07647	5.04651E-4	0.05024
6.31474E-4	0.71974	5.20055E-4	0.31033	4.0881E-4	0.07704	5.04651E-4	0.05024
6.31474E-4	0.72215	5.20055E-4	0.31033	4.0881E-4	0.07704	5.04651E-4	0.05074
7.09407E-4	0.72456	5.20055E-4	0.31033	4.0881E-4	0.07532	5.04651E-4	0.05074
7.09407E-4	0.72698	5.20055E-4	0.29684	4.0881E-4	0.07589	5.04651E-4	0.05074
7.09407E-4	0.7294	5.20055E-4	0.31033	4.0881E-4	0.07589	5.04651E-4	0.05123
7.09407E-4	0.7318	5.20055E-4	0.32381	4.0881E-4	0.07589	5.04651E-4	0.05173
7.09407E-4	0.73663	5.20055E-4	0.31033	4.0881E-4	0.07589	5.04651E-4	0.05173
7.09407E-4	0.73421	5.20055E-4	0.32381	4.0881E-4	0.07589	5.04651E-4	0.05223
7.09407E-4	0.73421	5.20055E-4	0.31033	4.0881E-4	0.07647	5.04651E-4	0.05273
7.09407E-4	0.73421	5.20055E-4	0.31033	4.0881E-4	0.07647	5.04651E-4	0.05273
7.09407E-4	0.7318	5.20055E-4	0.32381	4.0881E-4	0.07647	5.04651E-4	0.05372
7.09407E-4	0.7294	5.20055E-4	0.32381	4.0881E-4	0.07647	5.04651E-4	0.05372
7.09407E-4	0.7318	5.20055E-4	0.32381	4.0881E-4	0.07647	5.04651E-4	0.05372
7.09407E-4	0.73421	5.20055E-4	0.32381	4.0881E-4	0.07647	5.04651E-4	0.05273
7.09407E-4	0.73663	5.20055E-4	0.31033	4.0881E-4	0.07532	5.04651E-4	0.05273
7.09407E-4	0.73663	5.20055E-4	0.32381	4.0881E-4	0.07589	5.04651E-4	0.05273
7.09407E-4	0.73663	5.20055E-4	0.31033	4.0881E-4	0.07647	5.04651E-4	0.05322
7.09407E-4	0.73904	5.20055E-4	0.32381	4.0881E-4	0.07647	5.04651E-4	0.05422
7.09407E-4	0.73663	5.89396E-4	0.32381	4.0881E-4	0.07704	5.04651E-4	0.05422
7.09407E-4	0.73663	5.89396E-4	0.32381	4.0881E-4	0.07647	5.04651E-4	0.05471
7.09407E-4	0.73904	5.89396E-4	0.31033	4.0881E-4	0.07704	5.04651E-4	0.05521
7.09407E-4	0.73904	5.89396E-4	0.31033	4.0881E-4	0.07704	5.04651E-4	0.05571
7.09407E-4	0.74146	5.89396E-4	0.31033	4.0881E-4	0.07704	5.67732E-4	0.05571
7.09407E-4	0.74146	5.89396E-4	0.29684	4.0881E-4	0.07819	5.67732E-4	0.05571
7.09407E-4	0.74385	5.89396E-4	0.29684	4.0881E-4	0.07762	5.67732E-4	0.05571
7.09407E-4	0.74627	5.89396E-4	0.29684	4.0881E-4	0.07762	5.67732E-4	0.0567
7.09407E-4	0.74627	5.89396E-4	0.31033	4.0881E-4	0.07819	5.67732E-4	0.0577
7.09407E-4	0.74627	5.89396E-4	0.29684	4.0881E-4	0.07934	5.67732E-4	0.0577
7.09407E-4	0.74385	5.89396E-4	0.29684	4.0881E-4	0.07934	5.67732E-4	0.0572
7.09407E-4	0.74627	5.89396E-4	0.28335	4.0881E-4	0.07876	5.67732E-4	0.0577
7.09407E-4	0.74385	5.89396E-4	0.28335	4.0881E-4	0.07819	5.67732E-4	0.0577
7.09407E-4	0.74869	5.89396E-4	0.28335	4.0881E-4	0.07819	5.67732E-4	0.0582
7.09407E-4	0.74869	5.89396E-4	0.28335	4.0881E-4	0.07934	5.67732E-4	0.0582
7.09407E-4	0.74869	5.89396E-4	0.28335	4.0881E-4	0.07991	5.67732E-4	0.0577
7.09407E-4	0.74869	5.89396E-4	0.26984	4.0881E-4	0.07991	5.67732E-4	0.0582
7.09407E-4	0.7511	5.89396E-4	0.26984	4.0881E-4	0.08049	5.67732E-4	0.0577
7.09407E-4	0.7511	5.89396E-4	0.26984	4.0881E-4	0.08106	5.67732E-4	0.0572
7.09407E-4	0.7511	5.89396E-4	0.28335	4.0881E-4	0.08106	5.67732E-4	0.0572
7.09407E-4	0.75352	5.89396E-4	0.26984	4.0881E-4	0.08164	5.67732E-4	0.0582
7.09407E-4	0.75592	5.89396E-4	0.26984	4.0881E-4	0.08164	5.67732E-4	0.0582
7.09407E-4	0.75833	5.89396E-4	0.26984	4.0881E-4	0.08164	5.67732E-4	0.0572
7.09407E-4	0.75833	5.89396E-4	0.25636	4.0881E-4	0.08164	5.67732E-4	0.0577
7.09407E-4	0.75833	5.89396E-4	0.25636	4.0881E-4	0.08106	5.67732E-4	0.0577
7.09407E-4	0.75592	5.89396E-4	0.26984	4.0881E-4	0.08049	5.67732E-4	0.05869
7.09407E-4	0.75833	5.89396E-4	0.26984	4.0881E-4	0.08221	5.67732E-4	0.05869
7.09407E-4	0.75833	5.89396E-4	0.25636	4.0881E-4	0.08221	5.67732E-4	0.05869
7.09407E-4	0.76075	5.89396E-4	0.26984	4.0881E-4	0.08221	5.67732E-4	0.05869
7.09407E-4	0.76075	5.89396E-4	0.25636	4.5633E-4	0.08336	5.67732E-4	0.05919
7.09407E-4	0.76798	5.89396E-4	0.25636	4.5633E-4	0.08336	5.67732E-4	0.05919
7.09407E-4	0.77039	5.89396E-4	0.25636	4.5633E-4	0.08336	5.67732E-4	0.05919
7.09407E-4	0.77522	5.89396E-4	0.25636	4.5633E-4	0.08279	5.67732E-4	0.0582
7.09407E-4	0.77763	5.89396E-4	0.25636	4.5633E-4	0.08279	5.67732E-4	0.05869
7.09407E-4	0.77763	5.89396E-4	0.26984	4.5633E-4	0.08279	5.67732E-4	0.0582
7.09407E-4	0.77522	5.89396E-4	0.26984	4.5633E-4	0.08394	5.67732E-4	0.0582
7.09407E-4	0.77763	5.89396E-4	0.26984	4.5633E-4	0.08394	5.67732E-4	0.0582
7.87339E-4	0.78245	5.89396E-4	0.26984	4.5633E-4	0.08394	5.67732E-4	0.05919
7.87339E-4	0.78486	5.89396E-4	0.26984	4.5633E-4	0.08394	5.67732E-4	0.05969
7.87339E-4	0.78728	5.89396E-4	0.26984	4.5633E-4	0.08451	5.67732E-4	0.05969
7.87339E-4	0.78969	5.89396E-4	0.28335	4.5633E-4	0.08451	5.67732E-4	0.06068
7.87339E-4	0.78969	5.89396E-4	0.28335	4.5633E-4	0.08451	5.67732E-4	0.06068
7.87339E-4	0.78969	5.89396E-4	0.28335	4.5633E-4	0.08451	5.67732E-4	0.06068
7.87339E-4	0.79211	5.89396E-4	0.28335	4.5633E-4	0.08509	5.67732E-4	0.06168
7.87339E-4	0.79451	5.89396E-4	0.29684	4.5633E-4	0.08509	5.67732E-4	0.06168
7.87339E-4	0.79451	5.89396E-4	0.29684	4.5633E-4	0.08509	5.67732E-4	0.06168
7.87339E-4	0.79451	5.89396E-4	0.29684	4.5633E-4	0.08566	5.67732E-4	0.06217
7.87339E-4	0.79692	5.89396E-4	0.29684	4.5633E-4	0.08624	5.67732E-4	0.06217
7.87339E-4	0.79934	5.89396E-4	0.28335	4.5633E-4	0.08624	5.67732E-4	0.06217
7.87339E-4	0.79692	5.89396E-4	0.29684	4.5633E-4	0.08624	5.67732E-4	0.06217
7.87339E-4	0.79451	5.89396E-4	0.31033	4.5633E-4	0.08681	5.67732E-4	0.06267
7.87339E-4	0.79692	5.89396E-4	0.29684	4.5633E-4	0.08681	5.67732E-4	0.06267
7.87339E-4	0.79692	5.89396E-4	0.31033	4.5633E-4	0.08681	5.67732E-4	0.06317
7.87339E-4	0.79934	5.89396E-4	0.29684	4.5633E-4	0.08681	5.67732E-4	0.06317
7.87339E-4	0.80175	5.89396E-4	0.31033	4.5633E-4	0.08681	5.67732E-4	0.06317
7.87339E-4	0.80175	5.89396E-4	0.32381	4.5633E-4	0.08681	5.67732E-4	0.06466
7.87339E-4	0.80175	5.89396E-4	0.31033	4.5633E-4	0.08739	5.67732E-4	0.06515
7.87339E-4	0.79934	5.89396E-4	0.31033	4.5633E-4	0.08681	5.67732E-4	0.06515
7.87339E-4	0.79692	5.89396E-4	0.31033	4.5633E-4	0.08681	6.30722E-4	0.06565
7.87339E-4	0.79692	5.89396E-4	0.31033	4.5633E-4	0.08681	6.30722E-4	0.06615
7.87339E-4	0.79692	5.89396E-4	0.31033	4.5633E-4	0.08624	6.30722E-4	0.06565
7.87339E-4	0.79934	5.89396E-4	0.32381	4.5633E-4	0.08681	6.30722E-4	0.06565
7.87339E-4	0.80175	5.89396E-4	0.31033	4.5633E-4	0.08681	6.30722E-4	0.06665
7.87339E-4	0.80417	5.89396E-4	0.32381	4.5633E-4	0.08739	6.30722E-4	0.06665
7.87339E-4	0.80417	5.89396E-4	0.32381	4.5633E-4	0.08739	6.30722E-4	0.06714
7.87339E-4	0.80657	5.89396E-4	0.32381	4.5633E-4	0.08796	6.30722E-4	0.06714
7.87339E-4	0.80657	5.89396E-4	0.32381	4.5633E-4	0.08796	6.30722E-4	0.06714
7.87339E-4	0.80417	5.89396E-4	0.32381	4.5633E-4	0.08796	6.30722E-4	0.06714
7.87339E-4	0.80898	5.89396E-4	0.33732	4.5633E-4	0.08739	6.30722E-4	0.06764
7.87339E-4	0.8114	5.89396E-4	0.33732	4.5633E-4	0.08853	6.30722E-4	0.06764
7.87339E-4	0.81382	5.89396E-4	0.33732	4.5633E-4	0.08853	6.30722E-4	0.06764
7.87339E-4	0.81623	5.89396E-4	0.33732	4.5633E-4	0.08853	6.30722E-4	0.06863
7.87339E-4	0.81863	5.89396E-4	0.33732	4.5633E-4	0.08796	6.30722E-4	0.06814
7.87339E-4	0.81623	5.89396E-4	0.33732	4.5633E-4	0.08853	6.30722E-4	0.06714
7.87339E-4	0.81863	5.89396E-4	0.33732	4.5633E-4	0.08911	6.30722E-4	0.06714
7.87339E-4	0.81863	5.89396E-4	0.33732	4.5633E-4	0.08968	6.30722E-4	0.06714
7.87339E-4	0.82105	5.89396E-4	0.33732	4.5633E-4	0.08968	6.30722E-4	0.06714
7.87339E-4	0.82105	5.89396E-4	0.35081	4.5633E-4	0.09083	6.30722E-4	0.06764
7.87339E-4	0.82346	5.89396E-4	0.33732	4.5633E-4	0.09083	6.30722E-4	0.06764
7.87339E-4	0.82346	5.89396E-4	0.33732	4.5633E-4	0.09083	6.30722E-4	0.06814
7.87339E-4	0.82588	5.89396E-4	0.35081	4.5633E-4	0.09083	6.30722E-4	0.06863
7.87339E-4	0.82588	5.89396E-4	0.35081	4.5633E-4	0.09083	6.30722E-4	0.06863
7.87339E-4	0.82346	5.89396E-4	0.35081	4.5633E-4	0.09083	6.30722E-4	0.06863
7.87339E-4	0.82588	5.89396E-4	0.35081	4.5633E-4	0.09198	6.30722E-4	0.06863
7.87339E-4	0.82588	5.89396E-4	0.35081	4.5633E-4	0.09198	6.30722E-4	0.06863
7.87339E-4	0.83069	5.89396E-4	0.35081	4.5633E-4	0.09198	6.30722E-4	0.06814
7.87339E-4	0.83311	5.89396E-4	0.3643	4.5633E-4	0.09256	6.30722E-4	0.06863
7.87339E-4	0.83069	5.89396E-4	0.35081	4.5633E-4	0.09256	6.30722E-4	0.06863
7.87339E-4	0.83311	5.89396E-4	0.35081	4.5633E-4	0.09313	6.30722E-4	0.06913
7.87339E-4	0.83552	5.89396E-4	0.3643	4.5633E-4	0.09313	6.30722E-4	0.06913
7.87339E-4	0.83793	6.24066E-4	0.3643	4.5633E-4	0.09371	6.30722E-4	0.06913
7.87339E-4	0.83793	6.24066E-4	0.3643	4.5633E-4	0.09371	6.30722E-4	0.07013
7.87339E-4	0.84035	6.24066E-4	0.3643	4.5633E-4	0.09485	6.30722E-4	0.07062
7.87339E-4	0.84035	6.24066E-4	0.35081	4.5633E-4	0.09543	6.30722E-4	0.07112
7.87339E-4	0.84035	6.24066E-4	0.3643	4.5633E-4	0.09543	6.30722E-4	0.07162
7.87339E-4	0.84275	6.24066E-4	0.37778	4.5633E-4	0.096	6.30722E-4	0.07211
7.87339E-4	0.84999	6.24066E-4	0.37778	4.5633E-4	0.096	6.30722E-4	0.07211
7.87339E-4	0.84999	6.24066E-4	0.37778	5.0385E-4	0.096	6.30722E-4	0.07112
7.87339E-4	0.85241	6.24066E-4	0.3643	5.0385E-4	0.09716	6.30722E-4	0.07261
8.65285E-4	0.85481	6.24066E-4	0.3643	5.0385E-4	0.09716	6.30722E-4	0.07261
8.65285E-4	0.85722	6.24066E-4	0.37778	5.0385E-4	0.09716	6.30722E-4	0.0741
8.65285E-4	0.86205	6.24066E-4	0.37778	5.0385E-4	0.09888	6.30722E-4	0.0736
8.65285E-4	0.86205	6.24066E-4	0.3643	5.0385E-4	0.09888	6.30722E-4	0.0736
8.65285E-4	0.86205	6.24066E-4	0.3643	5.0385E-4	0.09888	6.30722E-4	0.0741
8.65285E-4	0.86447	6.24066E-4	0.3643	5.0385E-4	0.09888	6.30722E-4	0.0741
8.65285E-4	0.86447	6.24066E-4	0.37778	5.0385E-4	0.0983	6.30722E-4	0.0741
8.65285E-4	0.86686	6.24066E-4	0.37778	5.0385E-4	0.0983	6.30722E-4	0.0756
8.65285E-4	0.86928	6.24066E-4	0.37778	5.0385E-4	0.09945	6.30722E-4	0.0756
8.65285E-4	0.8717	6.24066E-4	0.37778	5.0385E-4	0.09945	6.30722E-4	0.07609
8.65285E-4	0.8717	6.24066E-4	0.37778	5.0385E-4	0.09888	6.30722E-4	0.07659
8.65285E-4	0.87411	6.24066E-4	0.37778	5.0385E-4	0.09945	6.30722E-4	0.07709
8.65285E-4	0.87411	6.24066E-4	0.37778	5.0385E-4	0.10003	6.30722E-4	0.07709
8.65285E-4	0.87411	6.24066E-4	0.37778	5.0385E-4	0.10003	6.30722E-4	0.07808
8.65285E-4	0.87653	6.93406E-4	0.37778	5.0385E-4	0.10003	6.30722E-4	0.07808
8.65285E-4	0.87653	6.93406E-4	0.37778	5.0385E-4	0.10003	6.30722E-4	0.07808
8.65285E-4	0.87653	6.93406E-4	0.37778	5.0385E-4	0.10003	6.30722E-4	0.07858
8.65285E-4	0.87893	6.93406E-4	0.37778	5.0385E-4	0.10118	6.30722E-4	0.07907
8.65285E-4	0.87653	6.93406E-4	0.3643	5.0385E-4	0.10118	6.30722E-4	0.07957
8.65285E-4	0.87893	6.93406E-4	0.3643	5.0385E-4	0.1006	6.93804E-4	0.08007
8.65285E-4	0.88134	6.93406E-4	0.3643	5.0385E-4	0.1006	6.93804E-4	0.08106
8.65285E-4	0.88376	6.93406E-4	0.35081	5.0385E-4	0.1006	6.93804E-4	0.08106
8.65285E-4	0.88376	6.93406E-4	0.35081	5.0385E-4	0.1006	6.93804E-4	0.08156
8.65285E-4	0.88617	6.93406E-4	0.35081	5.0385E-4	0.10175	6.93804E-4	0.08206
8.65285E-4	0.88617	6.93406E-4	0.35081	5.0385E-4	0.10118	6.93804E-4	0.08255
8.65285E-4	0.88859	6.93406E-4	0.35081	5.0385E-4	0.10118	6.93804E-4	0.08156
8.65285E-4	0.88859	6.93406E-4	0.33732	5.0385E-4	0.1029	6.93804E-4	0.08156
8.65285E-4	0.88859	6.93406E-4	0.33732	5.0385E-4	0.1029	6.93804E-4	0.08156
8.65285E-4	0.88859	6.93406E-4	0.35081	5.0385E-4	0.1029	6.93804E-4	0.08206
8.65285E-4	0.8934	6.93406E-4	0.32381	5.0385E-4	0.10405	6.93804E-4	0.08206
8.65285E-4	0.89582	6.93406E-4	0.32381	5.0385E-4	0.10462	6.93804E-4	0.08156
8.65285E-4	0.89099	6.93406E-4	0.33732	5.0385E-4	0.10462	6.93804E-4	0.08206
8.65285E-4	0.89099	6.93406E-4	0.33732	5.0385E-4	0.10405	6.93804E-4	0.08255
8.65285E-4	0.8934	6.93406E-4	0.33732	5.0385E-4	0.10405	6.93804E-4	0.08255
8.65285E-4	0.89582	6.93406E-4	0.32381	5.0385E-4	0.10348	6.93804E-4	0.08255
8.65285E-4	0.89824	6.93406E-4	0.32381	5.0385E-4	0.10348	6.93804E-4	0.08305
8.65285E-4	0.89582	6.93406E-4	0.32381	5.0385E-4	0.10348	6.93804E-4	0.08305
8.65285E-4	0.89824	6.93406E-4	0.32381	5.0385E-4	0.10348	6.93804E-4	0.08255
8.65285E-4	0.89824	6.93406E-4	0.32381	5.0385E-4	0.1052	6.93804E-4	0.08355
8.65285E-4	0.90064	6.93406E-4	0.31033	5.0385E-4	0.10577	6.93804E-4	0.08355
8.65285E-4	0.90305	6.93406E-4	0.32381	5.0385E-4	0.10635	6.93804E-4	0.08405
8.65285E-4	0.90305	6.93406E-4	0.32381	5.0385E-4	0.10635	6.93804E-4	0.08405
8.65285E-4	0.90788	6.93406E-4	0.33732	5.0385E-4	0.10635	6.93804E-4	0.08405
8.65285E-4	0.90547	6.93406E-4	0.33732	5.0385E-4	0.10635	6.93804E-4	0.08405
8.65285E-4	0.90788	6.93406E-4	0.33732	5.0385E-4	0.10577	6.93804E-4	0.08454
8.65285E-4	0.90788	6.93406E-4	0.32381	5.0385E-4	0.10635	6.93804E-4	0.08454
8.65285E-4	0.91029	6.93406E-4	0.33732	5.0385E-4	0.10635	6.93804E-4	0.08504
8.65285E-4	0.91029	6.93406E-4	0.33732	5.0385E-4	0.10807	6.93804E-4	0.08504
8.65285E-4	0.91029	6.93406E-4	0.33732	5.0385E-4	0.10807	6.93804E-4	0.08504
8.65285E-4	0.91511	6.93406E-4	0.35081	5.0385E-4	0.10807	6.93804E-4	0.08554
8.65285E-4	0.91753	6.93406E-4	0.33732	5.0385E-4	0.10922	6.93804E-4	0.08603
8.65285E-4	0.92235	6.93406E-4	0.33732	5.0385E-4	0.1098	6.93804E-4	0.08653
9.43218E-4	0.92477	6.93406E-4	0.33732	5.0385E-4	0.1098	6.93804E-4	0.08653
9.43218E-4	0.92717	6.93406E-4	0.33732	5.5137E-4	0.11095	6.93804E-4	0.08703
9.43218E-4	0.92477	6.93406E-4	0.35081	5.5137E-4	0.11095	6.93804E-4	0.08703
9.43218E-4	0.92717	6.93406E-4	0.35081	5.5137E-4	0.11095	6.93804E-4	0.08752
9.43218E-4	0.92717	6.93406E-4	0.3643	5.5137E-4	0.1121	6.93804E-4	0.08752
9.43218E-4	0.93199	6.93406E-4	0.3643	5.5137E-4	0.1121	6.93804E-4	0.08752
9.43218E-4	0.93199	6.93406E-4	0.3643	5.5137E-4	0.1121	6.93804E-4	0.08902
9.43218E-4	0.92958	6.93406E-4	0.3643	5.5137E-4	0.1121	6.93804E-4	0.08902
9.43218E-4	0.93199	6.93406E-4	0.3643	5.5137E-4	0.11152	6.93804E-4	0.08902
9.43218E-4	0.93441	6.93406E-4	0.37778	5.5137E-4	0.11152	6.93804E-4	0.08951
9.43218E-4	0.93199	6.93406E-4	0.37778	5.5137E-4	0.1121	6.93804E-4	0.09001
9.43218E-4	0.93199	6.93406E-4	0.37778	5.5137E-4	0.11325	6.93804E-4	0.09001
9.43218E-4	0.93683	6.93406E-4	0.37778	5.5137E-4	0.11325	6.93804E-4	0.09051
9.43218E-4	0.93683	6.93406E-4	0.37778	5.5137E-4	0.11325	6.93804E-4	0.09051
9.43218E-4	0.93922	6.93406E-4	0.37778	5.5137E-4	0.11267	6.93804E-4	0.091
9.43218E-4	0.93683	6.93406E-4	0.37778	5.5137E-4	0.1121	6.93804E-4	0.0915
9.43218E-4	0.93683	6.93406E-4	0.39129	5.5137E-4	0.11267	6.93804E-4	0.0915
9.43218E-4	0.93441	6.93406E-4	0.37778	5.5137E-4	0.11382	6.93804E-4	0.0915
9.43218E-4	0.93441	6.93406E-4	0.37778	5.5137E-4	0.11382	6.93804E-4	0.0925
9.43218E-4	0.93683	6.93406E-4	0.39129	5.5137E-4	0.11382	6.93804E-4	0.0925
9.43218E-4	0.93441	6.93406E-4	0.39129	5.5137E-4	0.11382	6.93804E-4	0.0925
9.43218E-4	0.93683	6.93406E-4	0.39129	5.5137E-4	0.11382	7.56885E-4	0.09399
9.43218E-4	0.93922	6.93406E-4	0.39129	5.5137E-4	0.11325	7.56885E-4	0.09498
9.43218E-4	0.94164	6.93406E-4	0.39129	5.5137E-4	0.11325	7.56885E-4	0.09548
9.43218E-4	0.94406	6.93406E-4	0.39129	5.5137E-4	0.11325	7.56885E-4	0.09647
9.43218E-4	0.94406	6.93406E-4	0.40478	5.5137E-4	0.11382	7.56885E-4	0.09548
9.43218E-4	0.94164	6.93406E-4	0.39129	5.5137E-4	0.11382	7.56885E-4	0.09598
9.43218E-4	0.94164	6.93406E-4	0.39129	5.5137E-4	0.11382	7.56885E-4	0.09548
9.43218E-4	0.94164	6.93406E-4	0.39129	5.5137E-4	0.11439	7.56885E-4	0.09548
9.43218E-4	0.94406	6.93406E-4	0.39129	5.5137E-4	0.11439	7.56885E-4	0.09548
9.43218E-4	0.94406	6.93406E-4	0.40478	5.5137E-4	0.11554	7.56885E-4	0.09647
9.43218E-4	0.94647	6.93406E-4	0.40478	5.5137E-4	0.11554	7.56885E-4	0.09598
9.43218E-4	0.94647	6.93406E-4	0.39129	5.5137E-4	0.11554	7.56885E-4	0.09598
9.43218E-4	0.94647	6.93406E-4	0.40478	5.5137E-4	0.11497	7.56885E-4	0.09498
9.43218E-4	0.94647	6.93406E-4	0.40478	5.5137E-4	0.11554	7.56885E-4	0.09548
9.43218E-4	0.94889	6.93406E-4	0.40478	5.5137E-4	0.11554	7.56885E-4	0.09598
9.43218E-4	0.95129	6.93406E-4	0.40478	5.5137E-4	0.11554	7.56885E-4	0.09598
9.43218E-4	0.9537	6.93406E-4	0.40478	5.5137E-4	0.11612	7.56885E-4	0.09598
9.43218E-4	0.95612	6.93406E-4	0.40478	5.5137E-4	0.11669	7.56885E-4	0.09598
9.43218E-4	0.95612	6.93406E-4	0.41827	5.5137E-4	0.11727	7.56885E-4	0.09598
9.43218E-4	0.9537	6.93406E-4	0.41827	5.5137E-4	0.11842	7.56885E-4	0.09697
9.43218E-4	0.95612	6.93406E-4	0.40478	5.5137E-4	0.11842	7.56885E-4	0.09697
9.43218E-4	0.95612	6.93406E-4	0.41827	5.5137E-4	0.11899	7.56885E-4	0.09747
9.43218E-4	0.96095	6.93406E-4	0.41827	5.5137E-4	0.11957	7.56885E-4	0.09697
9.43218E-4	0.96336	6.93406E-4	0.41827	5.5137E-4	0.11957	7.56885E-4	0.09747
9.43218E-4	0.96336	6.93406E-4	0.43177	5.5137E-4	0.12014	7.56885E-4	0.09846
9.43218E-4	0.96336	6.93406E-4	0.43177	5.5137E-4	0.12014	7.56885E-4	0.09896
9.43218E-4	0.96095	6.93406E-4	0.43177	5.5137E-4	0.12071	7.56885E-4	0.09896
9.43218E-4	0.96336	6.93406E-4	0.41827	5.5137E-4	0.12071	7.56885E-4	0.09995
9.43218E-4	0.96576	6.93406E-4	0.43177	5.5137E-4	0.12244	7.56885E-4	0.10045
9.43218E-4	0.96818	7.62747E-4	0.43177	5.5137E-4	0.12186	7.56885E-4	0.10095
9.43218E-4	0.96818	7.62747E-4	0.43177	5.5137E-4	0.12186	7.56885E-4	0.10045
9.43218E-4	0.97059	7.62747E-4	0.44526	5.5137E-4	0.12359	7.56885E-4	0.10045
9.43218E-4	0.973	7.62747E-4	0.43177	5.5137E-4	0.12359	7.56885E-4	0.10045
9.43218E-4	0.973	7.62747E-4	0.43177	5.5137E-4	0.12359	7.56885E-4	0.10194
0.00103	0.97542	7.62747E-4	0.43177	5.5137E-4	0.12474	7.56885E-4	0.10144
0.00103	0.97782	7.62747E-4	0.44526	5.5137E-4	0.12474	7.56885E-4	0.10194
0.00103	0.98024	7.62747E-4	0.44526	5.5137E-4	0.12474	7.56885E-4	0.10244
0.00103	0.98024	7.62747E-4	0.44526	5.5137E-4	0.12474	7.56885E-4	0.10244
0.00103	0.98265	7.62747E-4	0.44526	5.5137E-4	0.12531	7.56885E-4	0.10194
0.00103	0.98265	7.62747E-4	0.44526	5.5137E-4	0.12589	7.56885E-4	0.10244
0.00103	0.98506	7.62747E-4	0.45875	5.9889E-4	0.12704	7.56885E-4	0.10443
0.00103	0.98506	7.62747E-4	0.44526	5.9889E-4	0.12704	7.56885E-4	0.10443
0.00103	0.98748	7.62747E-4	0.44526	5.9889E-4	0.12704	7.56885E-4	0.10443
0.00103	0.98748	7.62747E-4	0.44526	5.9889E-4	0.12876	7.56885E-4	0.10592
0.00103	0.98988	7.62747E-4	0.44526	5.9889E-4	0.12876	7.56885E-4	0.10592
0.00103	0.98988	7.97417E-4	0.44526	5.9889E-4	0.12876	7.56885E-4	0.10592
0.00103	0.98748	7.97417E-4	0.44526	5.9889E-4	0.12991	7.56885E-4	0.10592
0.00103	0.98748	7.97417E-4	0.44526	5.9889E-4	0.12991	7.56885E-4	0.10542
0.00103	0.98748	7.97417E-4	0.43177	5.9889E-4	0.12991	7.56885E-4	0.10592
0.00103	0.98506	7.97417E-4	0.44526	5.9889E-4	0.12991	7.56885E-4	0.10691
0.00103	0.98506	7.97417E-4	0.43177	5.9889E-4	0.12991	7.56885E-4	0.10691
0.00103	0.98748	7.97417E-4	0.43177	5.9889E-4	0.12991	7.56885E-4	0.10791
0.00103	0.98748	7.97417E-4	0.41827	5.9889E-4	0.13048	7.56885E-4	0.1084
0.00103	0.98988	7.97417E-4	0.41827	5.9889E-4	0.13163	7.56885E-4	0.1084
0.00103	0.99229	7.97417E-4	0.41827	5.9889E-4	0.13163	7.56885E-4	0.11089
0.00103	0.99471	7.97417E-4	0.40478	5.9889E-4	0.13106	7.56885E-4	0.11089
0.00103	0.99712	7.97417E-4	0.40478	5.9889E-4	0.13106	7.56885E-4	0.11189
0.00103	0.99471	7.97417E-4	0.41827	5.9889E-4	0.13106	7.56885E-4	0.11238
0.00103	0.99712	7.97417E-4	0.40478	5.9889E-4	0.13048	7.56885E-4	0.11288
0.00103	0.99712	7.97417E-4	0.40478	5.9889E-4	0.13106	7.56885E-4	0.11288
0.00103	0.99712	7.97417E-4	0.40478	5.9889E-4	0.13106	8.19966E-4	0.11437
0.00103	0.99471	7.97417E-4	0.40478	5.9889E-4	0.13163	8.19966E-4	0.11487
0.00103	0.99712	7.97417E-4	0.39129	5.9889E-4	0.13336	8.19966E-4	0.11536
0.00103	0.99954	7.97417E-4	0.40478	5.9889E-4	0.13336	8.19966E-4	0.11636
0.00103	1.00194	7.97417E-4	0.40478	5.9889E-4	0.13336	8.19966E-4	0.11735
0.00103	0.99954	7.97417E-4	0.39129	5.9889E-4	0.13393	8.19966E-4	0.11735
0.00103	1.00194	7.97417E-4	0.37778	5.9889E-4	0.13393	8.19966E-4	0.11785
0.00103	1.00194	7.97417E-4	0.39129	5.9889E-4	0.13451	8.19966E-4	0.11735
0.00103	1.00435	7.97417E-4	0.39129	5.9889E-4	0.13451	8.19966E-4	0.11785
0.00103	1.00435	7.97417E-4	0.39129	5.9889E-4	0.13451	8.19966E-4	0.11884
0.00103	1.00677	7.97417E-4	0.39129	5.9889E-4	0.13451	8.19966E-4	0.11884
0.00103	1.00677	7.97417E-4	0.39129	5.9889E-4	0.13566	8.19966E-4	0.11884
0.00103	1.00677	7.97417E-4	0.39129	5.9889E-4	0.13566	8.19966E-4	0.12034
0.00103	1.00919	7.97417E-4	0.37778	5.9889E-4	0.13681	8.19966E-4	0.11984
0.00103	1.00919	7.97417E-4	0.39129	5.9889E-4	0.13623	8.19966E-4	0.12034
0.00103	1.0116	7.97417E-4	0.39129	5.9889E-4	0.13623	8.19966E-4	0.12034
0.00103	1.014	7.97417E-4	0.37778	5.9889E-4	0.13566	8.19966E-4	0.11984
0.00103	1.01641	7.97417E-4	0.39129	5.9889E-4	0.13623	8.19966E-4	0.11984
0.00103	1.01641	7.97417E-4	0.40478	5.9889E-4	0.13623	8.19966E-4	0.12034
0.00103	1.01641	7.97417E-4	0.39129	5.9889E-4	0.13681	8.19966E-4	0.12083
0.00103	1.01883	7.97417E-4	0.39129	5.9889E-4	0.13681	8.19966E-4	0.12083
0.00103	1.02125	7.97417E-4	0.39129	5.9889E-4	0.13738	8.19966E-4	0.12083
0.00103	1.01883	7.97417E-4	0.39129	5.9889E-4	0.13911	8.19966E-4	0.12083
0.00103	1.02125	7.97417E-4	0.39129	5.9889E-4	0.13968	8.19966E-4	0.12083
0.00103	1.02365	7.97417E-4	0.40478	5.9889E-4	0.13968	8.19966E-4	0.12183
0.00103	1.02125	7.97417E-4	0.40478	5.9889E-4	0.13911	8.19966E-4	0.12232
0.00103	1.02365	7.97417E-4	0.40478	5.9889E-4	0.13911	8.19966E-4	0.12232
0.00103	1.02848	7.97417E-4	0.40478	5.9889E-4	0.13853	8.19966E-4	0.12332
0.00103	1.03089	7.97417E-4	0.40478	5.9889E-4	0.1414	8.19966E-4	0.12481
0.00103	1.02848	7.97417E-4	0.41827	5.9889E-4	0.14083	8.19966E-4	0.12481
0.0011	1.0333	7.97417E-4	0.41827	5.9889E-4	0.14083	8.19966E-4	0.1263
0.0011	1.0333	7.97417E-4	0.41827	5.9889E-4	0.14198	8.19966E-4	0.1263
0.0011	1.0333	7.97417E-4	0.41827	5.9889E-4	0.14198	8.19966E-4	0.1263
0.0011	1.03571	7.97417E-4	0.41827	5.9889E-4	0.14198	8.19966E-4	0.1263
0.0011	1.03812	7.97417E-4	0.43177	5.9889E-4	0.1437	8.19966E-4	0.1268
0.0011	1.04054	7.97417E-4	0.43177	5.9889E-4	0.14428	8.19966E-4	0.1268
0.0011	1.04054	7.97417E-4	0.43177	6.4641E-4	0.14485	8.19966E-4	0.1263
0.0011	1.04295	7.97417E-4	0.41827	6.4641E-4	0.146	8.19966E-4	0.1263
0.0011	1.04295	7.97417E-4	0.43177	6.4641E-4	0.14715	8.19966E-4	0.1268
0.0011	1.04536	7.97417E-4	0.43177	6.4641E-4	0.14715	8.19966E-4	0.12779
0.0011	1.04295	7.97417E-4	0.43177	6.4641E-4	0.1483	8.19966E-4	0.12779
0.0011	1.04295	7.97417E-4	0.43177	6.4641E-4	0.14772	8.19966E-4	0.12779
0.0011	1.04536	7.97417E-4	0.43177	6.4641E-4	0.14772	8.19966E-4	0.12928
0.0011	1.04295	7.97417E-4	0.44526	6.4641E-4	0.14772	8.19966E-4	0.12978
0.0011	1.04536	7.97417E-4	0.43177	6.4641E-4	0.1483	8.19966E-4	0.12978
0.0011	1.05018	7.97417E-4	0.43177	6.4641E-4	0.1483	8.19966E-4	0.13028
0.0011	1.0526	7.97417E-4	0.44526	6.4641E-4	0.14888	8.19966E-4	0.13078
0.0011	1.05018	7.97417E-4	0.43177	6.4641E-4	0.14945	8.19966E-4	0.13127
0.0011	1.0526	7.97417E-4	0.43177	6.4641E-4	0.14888	8.19966E-4	0.13227
0.0011	1.055	7.97417E-4	0.44526	6.4641E-4	0.14888	8.19966E-4	0.13326
0.0011	1.0526	7.97417E-4	0.44526	6.4641E-4	0.1483	8.19966E-4	0.13326
0.0011	1.0526	7.97417E-4	0.44526	6.4641E-4	0.1483	8.83047E-4	0.13475
0.0011	1.0526	7.97417E-4	0.45875	6.4641E-4	0.14888	8.83047E-4	0.13525
0.0011	1.055	7.97417E-4	0.44526	6.4641E-4	0.14945	8.83047E-4	0.13525
0.0011	1.05742	7.97417E-4	0.44526	6.4641E-4	0.14945	8.83047E-4	0.13525
0.0011	1.05742	7.97417E-4	0.45875	6.4641E-4	0.14888	8.83047E-4	0.13525
0.0011	1.06224	7.97417E-4	0.45875	6.4641E-4	0.14945	8.83047E-4	0.13525
0.0011	1.06224	7.97417E-4	0.45875	6.4641E-4	0.14945	8.83047E-4	0.13624
0.0011	1.06465	7.97417E-4	0.47224	6.4641E-4	0.1506	8.83047E-4	0.13624
0.0011	1.06465	7.97417E-4	0.47224	6.4641E-4	0.1506	8.83047E-4	0.13674
0.0011	1.06465	7.97417E-4	0.47224	6.4641E-4	0.1506	8.83047E-4	0.13674
0.0011	1.06948	7.97417E-4	0.47224	6.4641E-4	0.1506	8.83047E-4	0.13724
0.0011	1.06948	7.97417E-4	0.47224	6.4641E-4	0.15117	8.83047E-4	0.13724
0.0011	1.06948	7.97417E-4	0.47224	6.4641E-4	0.15175	8.83047E-4	0.13823
0.0011	1.0719	7.97417E-4	0.47224	6.4641E-4	0.15232	8.83047E-4	0.13923
0.0011	1.0719	7.97417E-4	0.45875	6.4641E-4	0.15232	8.83047E-4	0.13873
0.0011	1.0719	7.97417E-4	0.47224	6.4641E-4	0.15232	8.83047E-4	0.13972
0.0011	1.0743	7.97417E-4	0.47224	6.4641E-4	0.15232	8.83047E-4	0.13972
0.0011	1.07671	7.97417E-4	0.47224	6.4641E-4	0.15347	8.83047E-4	0.13972
0.0011	1.0743	8.66758E-4	0.47224	6.4641E-4	0.15347	8.83047E-4	0.13972
0.0011	1.07671	8.66758E-4	0.47224	6.4641E-4	0.15347	8.83047E-4	0.13972
0.0011	1.07671	8.66758E-4	0.48574	6.4641E-4	0.15462	8.83047E-4	0.14022
0.0011	1.07671	8.66758E-4	0.48574	6.4641E-4	0.15462	8.83047E-4	0.14121
0.0011	1.08154	8.66758E-4	0.48574	6.4641E-4	0.1552	8.83047E-4	0.14072
0.0011	1.08636	8.66758E-4	0.48574	6.4641E-4	0.1552	8.83047E-4	0.14022
0.0011	1.08396	8.66758E-4	0.48574	6.4641E-4	0.15577	8.83047E-4	0.13972
0.0011	1.08396	8.66758E-4	0.49922	6.4641E-4	0.15634	8.83047E-4	0.14022
0.0011	1.08396	8.66758E-4	0.48574	6.4641E-4	0.15692	8.83047E-4	0.14072
0.0011	1.08877	8.66758E-4	0.49922	6.4641E-4	0.15692	8.83047E-4	0.14121
0.0011	1.08636	8.66758E-4	0.48574	6.4641E-4	0.15749	8.83047E-4	0.14171
0.0011	1.08636	8.66758E-4	0.48574	6.4641E-4	0.15807	8.83047E-4	0.14171
0.0011	1.0936	8.66758E-4	0.49922	6.4641E-4	0.15807	8.83047E-4	0.14121
0.0011	1.09842	8.66758E-4	0.48574	6.4641E-4	0.15922	8.83047E-4	0.14121
0.0011	1.10325	8.66758E-4	0.49922	6.4641E-4	0.15922	8.83047E-4	0.14221
0.0011	1.10325	8.66758E-4	0.49922	6.4641E-4	0.15979	8.83047E-4	0.14171
0.0011	1.10083	8.66758E-4	0.49922	6.4641E-4	0.16094	8.83047E-4	0.14221
0.0011	1.10083	8.66758E-4	0.49922	6.4641E-4	0.16209	8.83047E-4	0.14271
0.0011	1.10083	8.66758E-4	0.48574	6.4641E-4	0.16209	8.83047E-4	0.1437
0.0011	1.10083	8.66758E-4	0.49922	6.4641E-4	0.16382	8.83047E-4	0.1442
0.0011	1.10083	8.66758E-4	0.49922	6.4641E-4	0.16382	8.83047E-4	0.1442
0.0011	1.10325	8.66758E-4	0.49922	6.4641E-4	0.16382	8.83047E-4	0.14519
0.0011	1.10807	8.66758E-4	0.48574	6.4641E-4	0.16497	8.83047E-4	0.14569
0.0011	1.11048	8.66758E-4	0.49922	6.4641E-4	0.16439	8.83047E-4	0.14569
0.0011	1.1129	8.66758E-4	0.49922	6.4641E-4	0.16497	8.83047E-4	0.14569
0.0011	1.11531	8.66758E-4	0.49922	6.4641E-4	0.16554	8.83047E-4	0.14619
0.0011	1.11772	8.66758E-4	0.49922	6.4641E-4	0.16726	8.83047E-4	0.14668
0.0011	1.11772	8.66758E-4	0.49922	6.4641E-4	0.16726	8.83047E-4	0.14768
0.0011	1.11531	8.66758E-4	0.51272	6.4641E-4	0.17014	8.83047E-4	0.14768
0.0011	1.11772	8.66758E-4	0.49922	6.4641E-4	0.17129	8.83047E-4	0.14718
0.0011	1.12255	8.66758E-4	0.51272	6.9393E-4	0.17129	8.83047E-4	0.14768
0.0011	1.12496	8.66758E-4	0.51272	6.9393E-4	0.17358	8.83047E-4	0.14818
0.0011	1.12496	9.36099E-4	0.49922	6.9393E-4	0.17416	8.83047E-4	0.14818
0.0011	1.12978	9.36099E-4	0.51272	6.9393E-4	0.17416	8.83047E-4	0.14967
0.00118	1.1322	9.36099E-4	0.49922	6.9393E-4	0.17531	8.83047E-4	0.15016
0.00118	1.13701	9.36099E-4	0.48574	6.9393E-4	0.17646	8.83047E-4	0.15016
0.00118	1.13701	9.36099E-4	0.48574	6.9393E-4	0.17703	8.83047E-4	0.15116
0.00118	1.13701	9.36099E-4	0.48574	6.9393E-4	0.17703	8.83047E-4	0.15215
0.00118	1.13461	9.36099E-4	0.48574	6.9393E-4	0.17761	8.83047E-4	0.15215
0.00118	1.13701	9.36099E-4	0.48574	6.9393E-4	0.17761	9.46129E-4	0.15364
0.00118	1.13942	9.36099E-4	0.48574	6.9393E-4	0.17818	9.46129E-4	0.15464
0.00118	1.14184	9.36099E-4	0.48574	6.9393E-4	0.17876	9.46129E-4	0.15464
0.00118	1.14426	9.36099E-4	0.47224	6.9393E-4	0.17876	9.46129E-4	0.15464
0.00118	1.14667	9.36099E-4	0.47224	6.9393E-4	0.17761	9.46129E-4	0.15563
0.00118	1.14426	9.36099E-4	0.47224	6.9393E-4	0.17761	9.46129E-4	0.15563
0.00118	1.14667	9.36099E-4	0.47224	6.9393E-4	0.17761	9.46129E-4	0.15663
0.00118	1.14907	9.36099E-4	0.47224	6.9393E-4	0.17818	9.46129E-4	0.15613
0.00118	1.14907	9.36099E-4	0.45875	6.9393E-4	0.17818	9.46129E-4	0.15663
0.00118	1.14667	9.36099E-4	0.45875	6.9393E-4	0.17818	9.46129E-4	0.15663
0.00118	1.14426	9.36099E-4	0.47224	6.9393E-4	0.17876	9.46129E-4	0.15762
0.00118	1.14907	9.36099E-4	0.45875	6.9393E-4	0.17933	9.46129E-4	0.15762
0.00118	1.14907	9.36099E-4	0.45875	6.9393E-4	0.17876	9.46129E-4	0.15762
0.00118	1.14907	9.36099E-4	0.45875	6.9393E-4	0.17991	9.46129E-4	0.15812
0.00118	1.14907	9.36099E-4	0.45875	6.9393E-4	0.17991	9.46129E-4	0.15812
0.00118	1.15149	9.36099E-4	0.45875	6.9393E-4	0.17991	9.46129E-4	0.15861
0.00118	1.1539	9.36099E-4	0.45875	6.9393E-4	0.18106	9.46129E-4	0.15861
0.00118	1.15632	9.36099E-4	0.47224	6.9393E-4	0.18163	9.46129E-4	0.15911
0.00118	1.15632	9.36099E-4	0.45875	6.9393E-4	0.18106	9.46129E-4	0.15961
0.00118	1.15632	9.36099E-4	0.47224	6.9393E-4	0.1822	9.46129E-4	0.15961
0.00118	1.16113	9.36099E-4	0.47224	6.9393E-4	0.18278	9.46129E-4	0.15961
0.00118	1.16113	9.36099E-4	0.47224	6.9393E-4	0.18278	9.46129E-4	0.15961
0.00118	1.16113	9.36099E-4	0.47224	6.9393E-4	0.18278	9.46129E-4	0.15961
0.00118	1.16355	9.36099E-4	0.45875	6.9393E-4	0.18393	9.46129E-4	0.15961
0.00118	1.16355	9.36099E-4	0.47224	6.9393E-4	0.18393	9.46129E-4	0.15961
0.00118	1.17079	9.36099E-4	0.47224	6.9393E-4	0.18565	9.46129E-4	0.15911
0.00118	1.17079	9.36099E-4	0.47224	6.9393E-4	0.18565	9.46129E-4	0.15911
0.00118	1.17079	9.36099E-4	0.48574	6.9393E-4	0.18623	9.46129E-4	0.1601
0.00118	1.17079	9.36099E-4	0.48574	6.9393E-4	0.18623	9.46129E-4	0.1611
0.00118	1.17319	9.36099E-4	0.48574	6.9393E-4	0.1868	9.46129E-4	0.1611
0.00118	1.17561	9.36099E-4	0.48574	6.9393E-4	0.18738	9.46129E-4	0.1611
0.00118	1.17802	9.36099E-4	0.49922	6.9393E-4	0.18852	9.46129E-4	0.1616
0.00118	1.17802	9.36099E-4	0.49922	6.9393E-4	0.18968	9.46129E-4	0.1621
0.00118	1.18043	9.36099E-4	0.49922	6.9393E-4	0.18968	9.46129E-4	0.16259
0.00118	1.18285	9.36099E-4	0.49922	6.9393E-4	0.1914	9.46129E-4	0.16259
0.00118	1.18285	9.36099E-4	0.49922	6.9393E-4	0.19197	9.46129E-4	0.16259
0.00118	1.18525	9.36099E-4	0.49922	6.9393E-4	0.19255	9.46129E-4	0.16309
0.00118	1.18525	9.36099E-4	0.49922	6.9393E-4	0.1937	9.46129E-4	0.16458
0.00118	1.18525	9.36099E-4	0.49922	6.9393E-4	0.19427	9.46129E-4	0.16458
0.00118	1.18766	9.36099E-4	0.49922	6.9393E-4	0.19542	9.46129E-4	0.16557
0.00118	1.19008	9.36099E-4	0.51272	6.9393E-4	0.19542	9.46129E-4	0.16607
0.00118	1.19008	9.36099E-4	0.49922	6.9393E-4	0.19657	9.46129E-4	0.16607
0.00118	1.19249	9.36099E-4	0.51272	6.9393E-4	0.19715	9.46129E-4	0.16607
0.00118	1.19732	9.36099E-4	0.51272	7.4145E-4	0.19944	9.46129E-4	0.16607
0.00118	1.19491	9.36099E-4	0.51272	7.4145E-4	0.20002	9.46129E-4	0.16657
0.00118	1.19491	9.36099E-4	0.51272	7.4145E-4	0.20059	9.46129E-4	0.16707
0.00118	1.19972	9.36099E-4	0.51272	7.4145E-4	0.20174	9.46129E-4	0.16707
0.00118	1.20214	9.36099E-4	0.51272	7.4145E-4	0.20232	9.46129E-4	0.16707
0.00118	1.20455	9.36099E-4	0.51272	7.4145E-4	0.20232	9.46129E-4	0.16806
0.00118	1.20697	9.36099E-4	0.52621	7.4145E-4	0.20174	9.46129E-4	0.16856
0.00118	1.20937	9.36099E-4	0.52621	7.4145E-4	0.20232	9.46129E-4	0.16856
0.00118	1.21178	9.36099E-4	0.51272	7.4145E-4	0.20289	9.46129E-4	0.16955
0.00118	1.21178	9.36099E-4	0.51272	7.4145E-4	0.20347	9.46129E-4	0.17005
0.00118	1.21662	9.36099E-4	0.51272	7.4145E-4	0.20347	9.46129E-4	0.17005
0.00118	1.21662	9.36099E-4	0.51272	7.4145E-4	0.20404	9.46129E-4	0.17104
0.00118	1.22143	9.36099E-4	0.52621	7.4145E-4	0.20347	9.46129E-4	0.17253
0.00118	1.22143	9.36099E-4	0.52621	7.4145E-4	0.20404	0.00101	0.17303
0.00118	1.22384	9.36099E-4	0.53971	7.4145E-4	0.20404	0.00101	0.17452
0.00126	1.22868	9.36099E-4	0.53971	7.4145E-4	0.20462	0.00101	0.17502
0.00126	1.23108	9.36099E-4	0.53971	7.4145E-4	0.20519	0.00101	0.17502
0.00126	1.23349	9.36099E-4	0.53971	7.4145E-4	0.20519	0.00101	0.17651
0.00126	1.23349	9.36099E-4	0.52621	7.4145E-4	0.20519	0.00101	0.17701
0.00126	1.23349	9.36099E-4	0.53971	7.4145E-4	0.20577	0.00101	0.17701
0.00126	1.23832	9.36099E-4	0.53971	7.4145E-4	0.20519	0.00101	0.17651
0.00126	1.23832	9.36099E-4	0.53971	7.4145E-4	0.20634	0.00101	0.17651
0.00126	1.24073	9.36099E-4	0.53971	7.4145E-4	0.20634	0.00101	0.17651
0.00126	1.23591	9.36099E-4	0.53971	7.4145E-4	0.20634	0.00101	0.17701
0.00126	1.23591	9.36099E-4	0.55319	7.4145E-4	0.20577	0.00101	0.178
0.00126	1.23591	9.36099E-4	0.55319	7.4145E-4	0.20577	0.00101	0.178
0.00126	1.23832	9.36099E-4	0.55319	7.4145E-4	0.20577	0.00101	0.178
0.00126	1.23832	9.36099E-4	0.55319	7.4145E-4	0.20749	0.00101	0.178
0.00126	1.23591	9.36099E-4	0.55319	7.4145E-4	0.20864	0.00101	0.178
0.00126	1.23832	9.36099E-4	0.55319	7.4145E-4	0.20864	0.00101	0.1785
0.00126	1.24073	9.36099E-4	0.55319	7.4145E-4	0.20921	0.00101	0.178
0.00126	1.24314	9.36099E-4	0.55319	7.4145E-4	0.20921	0.00101	0.178
0.00126	1.24797	9.70769E-4	0.55319	7.4145E-4	0.20921	0.00101	0.178
0.00126	1.24555	9.70769E-4	0.55319	7.4145E-4	0.20979	0.00101	0.1785
0.00126	1.24797	9.70769E-4	0.55319	7.4145E-4	0.21036	0.00101	0.1785
0.00126	1.25037	9.70769E-4	0.55319	7.4145E-4	0.21036	0.00101	0.17999
0.00126	1.25037	9.70769E-4	0.56668	7.4145E-4	0.21094	0.00101	0.17999
0.00126	1.25037	9.70769E-4	0.55319	7.4145E-4	0.21151	0.00101	0.18099
0.00126	1.25279	9.70769E-4	0.56668	7.4145E-4	0.21209	0.00101	0.18148
0.00126	1.25037	9.70769E-4	0.56668	7.4145E-4	0.21266	0.00101	0.18099
0.00126	1.25279	9.70769E-4	0.56668	7.4145E-4	0.21324	0.00101	0.18099
0.00126	1.25521	9.70769E-4	0.56668	7.4145E-4	0.21324	0.00101	0.18148
0.00126	1.25761	9.70769E-4	0.56668	7.4145E-4	0.21554	0.00101	0.18148
0.00126	1.26002	9.70769E-4	0.56668	7.4145E-4	0.21669	0.00101	0.18148
0.00126	1.26002	9.70769E-4	0.56668	7.4145E-4	0.21669	0.00101	0.18198
0.00126	1.25761	9.70769E-4	0.58019	7.4145E-4	0.21726	0.00101	0.18248
0.00126	1.25761	9.70769E-4	0.58019	7.4145E-4	0.21841	0.00101	0.18248
0.00126	1.25761	9.70769E-4	0.56668	7.4145E-4	0.21841	0.00101	0.18297
0.00126	1.25761	9.70769E-4	0.56668	7.4145E-4	0.22071	0.00101	0.18297
0.00126	1.26002	9.70769E-4	0.56668	7.4145E-4	0.22186	0.00101	0.18297
0.00126	1.26244	9.70769E-4	0.58019	7.4145E-4	0.22301	0.00101	0.18447
0.00126	1.26485	0.00104	0.58019	7.4145E-4	0.22358	0.00101	0.18546
0.00126	1.26485	0.00104	0.56668	7.4145E-4	0.22473	0.00101	0.18546
0.00126	1.26485	0.00104	0.56668	7.4145E-4	0.22473	0.00101	0.18645
0.00126	1.26485	0.00104	0.56668	7.4145E-4	0.22703	0.00101	0.18645
0.00126	1.26727	0.00104	0.55319	7.4145E-4	0.22875	0.00101	0.18695
0.00126	1.26967	0.00104	0.55319	7.4145E-4	0.22875	0.00101	0.18844
0.00126	1.27208	0.00104	0.55319	7.4145E-4	0.2299	0.00101	0.18894
0.00126	1.27208	0.00104	0.55319	7.4145E-4	0.23163	0.00101	0.18894
0.00126	1.27208	0.00104	0.55319	7.4145E-4	0.23163	0.00101	0.18844
0.00126	1.27208	0.00104	0.55319	7.4145E-4	0.23392	0.00101	0.18894
0.00126	1.27208	0.00104	0.55319	7.4145E-4	0.23622	0.00101	0.18894
0.00126	1.2745	0.00104	0.53971	7.4145E-4	0.23737	0.00101	0.18944
0.00126	1.27691	0.00104	0.53971	7.4145E-4	0.23795	0.00101	0.19043
0.00126	1.27933	0.00104	0.53971	7.4145E-4	0.2391	0.00101	0.19043
0.00126	1.28414	0.00104	0.52621	7.88902E-4	0.2391	0.00101	0.19142
0.00126	1.28897	0.00104	0.52621	7.88902E-4	0.24197	0.00101	0.19192
0.00126	1.29139	0.00104	0.53971	7.88902E-4	0.24254	0.00101	0.19242
0.00126	1.2938	0.00104	0.53971	7.88902E-4	0.24254	0.00101	0.19391
0.00126	1.2938	0.00104	0.52621	7.88902E-4	0.24427	0.00101	0.19441
0.00126	1.2962	0.00104	0.51272	7.88902E-4	0.24542	0.00101	0.19441
0.00126	1.29862	0.00104	0.52621	7.88902E-4	0.24542	0.00101	0.1954
0.00126	1.29862	0.00104	0.52621	7.88902E-4	0.24714	0.00101	0.1959
0.00126	1.30344	0.00104	0.52621	7.88902E-4	0.24772	0.00101	0.1959
0.00126	1.30826	0.00104	0.51272	7.88902E-4	0.24772	0.00107	0.19839
0.00133	1.31068	0.00104	0.51272	7.88902E-4	0.24829	0.00107	0.19839
0.00133	1.31068	0.00104	0.51272	7.88902E-4	0.24887	0.00107	0.19888
0.00133	1.3155	0.00104	0.51272	7.88902E-4	0.24944	0.00107	0.19988
0.00133	1.31792	0.00104	0.51272	7.88902E-4	0.25059	0.00107	0.20037
0.00133	1.3155	0.00104	0.51272	7.88902E-4	0.25059	0.00107	0.20137
0.00133	1.32033	0.00104	0.51272	7.88902E-4	0.25059	0.00107	0.20137
0.00133	1.32033	0.00104	0.51272	7.88902E-4	0.25231	0.00107	0.20137
0.00133	1.32033	0.00104	0.51272	7.88902E-4	0.25231	0.00107	0.20137
0.00133	1.31792	0.00104	0.51272	7.88902E-4	0.25231	0.00107	0.20286
0.00133	1.32033	0.00104	0.52621	7.88902E-4	0.25346	0.00107	0.20236
0.00133	1.32273	0.00104	0.52621	7.88902E-4	0.25404	0.00107	0.20236
0.00133	1.32515	0.00104	0.52621	7.88902E-4	0.25519	0.00107	0.20336
0.00133	1.32756	0.00104	0.52621	7.88902E-4	0.25576	0.00107	0.20336
0.00133	1.32998	0.00104	0.52621	7.88902E-4	0.25519	0.00107	0.20286
0.00133	1.32998	0.00104	0.52621	7.88902E-4	0.25519	0.00107	0.20286
0.00133	1.32998	0.00104	0.52621	7.88902E-4	0.25576	0.00107	0.20286
0.00133	1.32998	0.00104	0.52621	7.88902E-4	0.25691	0.00107	0.20336
0.00133	1.32998	0.00104	0.53971	7.88902E-4	0.25691	0.00107	0.20385
0.00133	1.32998	0.00104	0.53971	7.88902E-4	0.25863	0.00107	0.20435
0.00133	1.32998	0.00104	0.53971	7.88902E-4	0.25921	0.00107	0.20435
0.00133	1.32998	0.00104	0.53971	7.88902E-4	0.25921	0.00107	0.20435
0.00133	1.33238	0.00104	0.53971	7.88902E-4	0.26093	0.00107	0.20534
0.00133	1.33238	0.00104	0.55319	7.88902E-4	0.26151	0.00107	0.20534
0.00133	1.33238	0.00104	0.55319	7.88902E-4	0.26151	0.00107	0.20584
0.00133	1.33479	0.00104	0.55319	7.88902E-4	0.26381	0.00107	0.20584
0.00133	1.33479	0.00104	0.55319	7.88902E-4	0.26438	0.00107	0.20584
0.00133	1.33963	0.00104	0.55319	7.88902E-4	0.26496	0.00107	0.20634
0.00133	1.34204	0.00104	0.55319	7.88902E-4	0.26668	0.00107	0.20634
0.00133	1.34204	0.00104	0.56668	7.88902E-4	0.26725	0.00107	0.20733
0.00133	1.34444	0.00104	0.56668	7.88902E-4	0.2684	0.00107	0.20684
0.00133	1.34444	0.00104	0.56668	7.88902E-4	0.27013	0.00107	0.20733
0.00133	1.34686	0.00104	0.56668	7.88902E-4	0.27128	0.00107	0.20783
0.00133	1.34444	0.00104	0.56668	7.88902E-4	0.27128	0.00107	0.20733
0.00133	1.34686	0.00104	0.56668	7.88902E-4	0.27243	0.00107	0.20783
0.00133	1.34686	0.00104	0.58019	7.88902E-4	0.27415	0.00107	0.20783
0.00133	1.35169	0.00104	0.58019	7.88902E-4	0.27415	0.00107	0.20932
0.00133	1.3541	0.00104	0.58019	7.88902E-4	0.27645	0.00107	0.21031
0.00133	1.3565	0.00104	0.58019	7.88902E-4	0.27702	0.00107	0.21131
0.00133	1.35892	0.00104	0.58019	7.88902E-4	0.27817	0.00107	0.21131
0.00133	1.35892	0.00104	0.58019	7.88902E-4	0.28047	0.00107	0.21181
0.00133	1.36133	0.00104	0.59368	7.88902E-4	0.28162	0.00107	0.21181
0.00133	1.36856	0.00104	0.58019	7.88902E-4	0.2822	0.00107	0.2123
0.00133	1.37098	0.00104	0.59368	7.88902E-4	0.28507	0.00107	0.2128
0.00133	1.37098	0.00104	0.59368	7.88902E-4	0.28507	0.00107	0.2133
0.00133	1.36856	0.00104	0.59368	7.88902E-4	0.28564	0.00107	0.21479
0.00133	1.36856	0.00104	0.59368	7.88902E-4	0.28909	0.00107	0.21479
0.00133	1.37098	0.00104	0.59368	7.88902E-4	0.28909	0.00107	0.21479
0.00133	1.37339	0.00104	0.59368	7.88902E-4	0.28909	0.00107	0.21529
0.00133	1.37339	0.00104	0.59368	7.88902E-4	0.29196	0.00107	0.21628
0.00133	1.37822	0.00104	0.59368	8.36422E-4	0.29426	0.00107	0.21678
0.00133	1.3758	0.00104	0.60717	8.36422E-4	0.29484	0.00107	0.21777
0.00133	1.38062	0.00104	0.60717	8.36422E-4	0.29714	0.00114	0.21827
0.00133	1.38062	0.00104	0.60717	8.36422E-4	0.29714	0.00114	0.21827
0.00133	1.38062	0.00104	0.60717	8.36422E-4	0.29829	0.00114	0.21976
0.00133	1.38545	0.00104	0.60717	8.36422E-4	0.30058	0.00114	0.22026
0.00133	1.38786	0.00104	0.62065	8.36422E-4	0.30116	0.00114	0.22076
0.00141	1.39509	0.00104	0.60717	8.36422E-4	0.30173	0.00114	0.22125
0.00141	1.39751	0.00104	0.60717	8.36422E-4	0.30346	0.00114	0.22175
0.00141	1.39992	0.00104	0.60717	8.36422E-4	0.30461	0.00114	0.22175
0.00141	1.40474	0.00104	0.60717	8.36422E-4	0.30461	0.00114	0.22175
0.00141	1.40715	0.00104	0.62065	8.36422E-4	0.30518	0.00114	0.22225
0.00141	1.40957	0.00104	0.62065	8.36422E-4	0.30576	0.00114	0.22274
0.00141	1.40957	0.00104	0.62065	8.36422E-4	0.30576	0.00114	0.22324
0.00141	1.40957	0.00111	0.63416	8.36422E-4	0.30691	0.00114	0.22274
0.00141	1.40957	0.00111	0.63416	8.36422E-4	0.30748	0.00114	0.22274
0.00141	1.41198	0.00111	0.63416	8.36422E-4	0.30806	0.00114	0.22374
0.00141	1.4144	0.00111	0.63416	8.36422E-4	0.30921	0.00114	0.22374
0.00141	1.4144	0.00111	0.63416	8.36422E-4	0.30921	0.00114	0.22324
0.00141	1.4144	0.00111	0.63416	8.36422E-4	0.31035	0.00114	0.22374
0.00141	1.4168	0.00111	0.64765	8.36422E-4	0.31093	0.00114	0.22324
0.00141	1.41921	0.00111	0.63416	8.36422E-4	0.31323	0.00114	0.22324
0.00141	1.42163	0.00111	0.63416	8.36422E-4	0.31323	0.00114	0.22324
0.00141	1.42163	0.00111	0.63416	8.36422E-4	0.31438	0.00114	0.22473
0.00141	1.42163	0.00111	0.63416	8.36422E-4	0.31553	0.00114	0.22473
0.00141	1.42163	0.00111	0.64765	8.36422E-4	0.31553	0.00114	0.22423
0.00141	1.42405	0.00111	0.66114	8.36422E-4	0.31667	0.00114	0.22473
0.00141	1.42405	0.00111	0.64765	8.36422E-4	0.31782	0.00114	0.22473
0.00141	1.42405	0.00111	0.64765	8.36422E-4	0.31782	0.00114	0.22573
0.00141	1.42405	0.00111	0.63416	8.36422E-4	0.31955	0.00114	0.22672
0.00141	1.42405	0.00111	0.63416	8.36422E-4	0.31955	0.00114	0.22672
0.00141	1.42646	0.00111	0.64765	8.36422E-4	0.31955	0.00114	0.22672
0.00141	1.42886	0.00111	0.64765	8.36422E-4	0.32242	0.00114	0.22771
0.00141	1.43369	0.00111	0.64765	8.36422E-4	0.32357	0.00114	0.22771
0.00141	1.43369	0.00111	0.63416	8.36422E-4	0.32357	0.00114	0.22821
0.00141	1.43128	0.00111	0.63416	8.36422E-4	0.32587	0.00114	0.22821
0.00141	1.43369	0.00111	0.64765	8.36422E-4	0.32702	0.00114	0.22821
0.00141	1.43611	0.00111	0.64765	8.36422E-4	0.32702	0.00114	0.22921
0.00141	1.43851	0.00111	0.64765	8.36422E-4	0.32932	0.00114	0.22821
0.00141	1.43851	0.00111	0.64765	8.36422E-4	0.33047	0.00114	0.22821
0.00141	1.43851	0.00111	0.64765	8.36422E-4	0.33047	0.00114	0.22821
0.00141	1.43851	0.00115	0.66114	8.36422E-4	0.33219	0.00114	0.22921
0.00141	1.44334	0.00115	0.66114	8.36422E-4	0.33219	0.00114	0.2297
0.00141	1.44816	0.00115	0.66114	8.36422E-4	0.33276	0.00114	0.2302
0.00141	1.44575	0.00115	0.64765	8.36422E-4	0.33621	0.00114	0.2307
0.00141	1.44334	0.00115	0.63416	8.36422E-4	0.33736	0.00114	0.2307
0.00141	1.44575	0.00115	0.63416	8.36422E-4	0.33736	0.00114	0.23169
0.00141	1.44575	0.00115	0.63416	8.36422E-4	0.33966	0.00114	0.23169
0.00141	1.45058	0.00115	0.63416	8.36422E-4	0.34253	0.00114	0.23169
0.00141	1.4554	0.00115	0.63416	8.36422E-4	0.34311	0.00114	0.23269
0.00141	1.4554	0.00115	0.62065	8.36422E-4	0.34483	0.00114	0.23368
0.00141	1.4554	0.00115	0.62065	8.36422E-4	0.34656	0.00114	0.23368
0.00141	1.4554	0.00115	0.60717	8.36422E-4	0.34656	0.00114	0.23468
0.00141	1.4578	0.00115	0.60717	8.36422E-4	0.34943	0.00114	0.23617
0.00141	1.46264	0.00115	0.60717	8.36422E-4	0.35001	0.00114	0.23617
0.00141	1.46505	0.00115	0.60717	8.36422E-4	0.35058	0.00114	0.23617
0.00141	1.46987	0.00115	0.60717	8.36422E-4	0.35173	0.00114	0.23666
0.00141	1.4747	0.00115	0.60717	8.36422E-4	0.35288	0.00114	0.23666
0.00141	1.4747	0.00115	0.60717	8.36422E-4	0.35288	0.00114	0.23716
0.00141	1.4747	0.00115	0.60717	8.83942E-4	0.35575	0.00114	0.23766
0.00141	1.47711	0.00115	0.60717	8.83942E-4	0.3569	0.00114	0.23766
0.00141	1.48193	0.00115	0.60717	8.83942E-4	0.35748	0.0012	0.23965
0.00141	1.48434	0.00115	0.60717	8.83942E-4	0.3592	0.0012	0.23965
0.00141	1.48434	0.00115	0.60717	8.83942E-4	0.35978	0.0012	0.23965
0.00141	1.48676	0.00115	0.60717	8.83942E-4	0.36035	0.0012	0.24064
0.00141	1.48917	0.00115	0.60717	8.83942E-4	0.36207	0.0012	0.24114
0.00141	1.4964	0.00115	0.60717	8.83942E-4	0.36265	0.0012	0.24114
0.00141	1.49882	0.00115	0.62065	8.83942E-4	0.36322	0.0012	0.24213
0.00141	1.50123	0.00115	0.62065	8.83942E-4	0.36322	0.0012	0.24362
0.00149	1.50123	0.00115	0.62065	8.83942E-4	0.36322	0.0012	0.24362
0.00149	1.50123	0.00115	0.62065	8.83942E-4	0.36322	0.0012	0.24412
0.00149	1.50605	0.00115	0.62065	8.83942E-4	0.36437	0.0012	0.24362
0.00149	1.51087	0.00115	0.62065	8.83942E-4	0.36437	0.0012	0.24362
0.00149	1.51329	0.00115	0.62065	8.83942E-4	0.36495	0.0012	0.24412
0.00149	1.51329	0.00115	0.63416	8.83942E-4	0.36667	0.0012	0.24362
0.00149	1.5157	0.00115	0.63416	8.83942E-4	0.36782	0.0012	0.24362
0.00149	1.51329	0.00115	0.64765	8.83942E-4	0.36839	0.0012	0.24462
0.00149	1.5157	0.00115	0.64765	8.83942E-4	0.36954	0.0012	0.24511
0.00149	1.52052	0.00115	0.64765	8.83942E-4	0.37012	0.0012	0.24511
0.00149	1.51811	0.00115	0.63416	8.83942E-4	0.37069	0.0012	0.24561
0.00149	1.51811	0.00115	0.64765	8.83942E-4	0.37184	0.0012	0.24561
0.00149	1.51811	0.00115	0.64765	8.83942E-4	0.37242	0.0012	0.24511
0.00149	1.52293	0.00115	0.64765	8.83942E-4	0.37242	0.0012	0.24511
0.00149	1.52052	0.00115	0.64765	8.83942E-4	0.37472	0.0012	0.24561
0.00149	1.52052	0.00115	0.66114	8.83942E-4	0.37587	0.0012	0.24561
0.00149	1.52052	0.00115	0.66114	8.83942E-4	0.37587	0.0012	0.24561
0.00149	1.52052	0.00115	0.66114	8.83942E-4	0.37816	0.0012	0.24561
0.00149	1.52535	0.00115	0.66114	8.83942E-4	0.37931	0.0012	0.24561
0.00149	1.52535	0.00115	0.66114	8.83942E-4	0.37931	0.0012	0.24611
0.00149	1.52776	0.00115	0.66114	8.83942E-4	0.37989	0.0012	0.2466
0.00149	1.52776	0.00115	0.66114	8.83942E-4	0.38161	0.0012	0.2466
0.00149	1.53016	0.00115	0.66114	8.83942E-4	0.38219	0.0012	0.24611
0.00149	1.53016	0.00115	0.67462	9.31462E-4	0.38506	0.0012	0.2481
0.00149	1.52776	0.00115	0.67462	9.31462E-4	0.38679	0.0012	0.2481
0.00149	1.53258	0.00115	0.66114	9.31462E-4	0.38679	0.0012	0.24909
0.00149	1.53258	0.00115	0.67462	9.31462E-4	0.38736	0.0012	0.24959
0.00149	1.535	0.00115	0.67462	9.31462E-4	0.38793	0.0012	0.24959
0.00149	1.535	0.00115	0.68813	9.31462E-4	0.38793	0.0012	0.24959
0.00149	1.53981	0.00115	0.68813	9.31462E-4	0.38851	0.0012	0.24959
0.00149	1.53981	0.00115	0.67462	9.31462E-4	0.38966	0.0012	0.25009
0.00149	1.54222	0.00115	0.67462	9.31462E-4	0.38966	0.0012	0.25108
0.00149	1.54706	0.00115	0.68813	9.31462E-4	0.38966	0.0012	0.25108
0.00149	1.54706	0.00115	0.67462	9.31462E-4	0.39023	0.0012	0.25108
0.00149	1.54947	0.00115	0.68813	9.31462E-4	0.39081	0.0012	0.25108
0.00149	1.54947	0.00115	0.67462	9.31462E-4	0.39138	0.0012	0.25158
0.00149	1.54947	0.00115	0.67462	9.31462E-4	0.39081	0.0012	0.25158
0.00149	1.55429	0.00115	0.68813	9.31462E-4	0.39081	0.0012	0.25257
0.00149	1.55912	0.00115	0.68813	9.31462E-4	0.39196	0.0012	0.25307
0.00149	1.55912	0.00115	0.68813	9.31462E-4	0.39368	0.0012	0.25307
0.00149	1.55912	0.00115	0.68813	9.31462E-4	0.39368	0.0012	0.25456
0.00149	1.55912	0.00115	0.68813	9.31462E-4	0.39425	0.0012	0.25456
0.00149	1.56393	0.00115	0.70162	9.31462E-4	0.39425	0.0012	0.25456
0.00149	1.56393	0.00115	0.70162	9.31462E-4	0.39425	0.0012	0.25605
0.00149	1.56393	0.00115	0.70162	9.31462E-4	0.39598	0.0012	0.25754
0.00149	1.56876	0.00115	0.71511	9.31462E-4	0.39598	0.0012	0.25754
0.00149	1.57117	0.00115	0.71511	9.31462E-4	0.39655	0.0012	0.25854
0.00149	1.57117	0.00115	0.70162	9.31462E-4	0.3977	0.0012	0.25953
0.00149	1.57599	0.00115	0.71511	9.31462E-4	0.3977	0.0012	0.25953
0.00149	1.58082	0.00115	0.71511	9.31462E-4	0.39828	0.0012	0.26003
0.00149	1.58805	0.00115	0.71511	9.31462E-4	0.39885	0.0012	0.26052
0.00149	1.59288	0.00115	0.71511	9.31462E-4	0.39943	0.0012	0.26052
0.00157	1.59288	0.00115	0.72861	9.31462E-4	0.39943	0.00126	0.26251
0.00157	1.59529	0.00115	0.71511	9.31462E-4	0.40173	0.00126	0.26251
0.00157	1.59771	0.00115	0.72861	9.31462E-4	0.40173	0.00126	0.26251
0.00157	1.60012	0.00115	0.72861	9.31462E-4	0.40173	0.00126	0.2645
0.00157	1.60252	0.00121	0.72861	9.31462E-4	0.40288	0.00126	0.2645
0.00157	1.60494	0.00121	0.7421	9.31462E-4	0.40288	0.00126	0.26599
0.00157	1.60735	0.00121	0.7421	9.31462E-4	0.40345	0.00126	0.26649
0.00157	1.60494	0.00121	0.72861	9.31462E-4	0.40402	0.00126	0.26699
0.00157	1.60735	0.00121	0.7421	9.31462E-4	0.4046	0.00126	0.26699
0.00157	1.60494	0.00121	0.7421	9.31462E-4	0.40575	0.00126	0.26749
0.00157	1.60494	0.00121	0.75559	9.31462E-4	0.40805	0.00126	0.26699
0.00157	1.60735	0.00121	0.76908	9.31462E-4	0.40747	0.00126	0.26699
0.00157	1.60977	0.00121	0.7421	9.31462E-4	0.40747	0.00126	0.26749
0.00157	1.60977	0.00121	0.75559	9.31462E-4	0.4092	0.00126	0.26749
0.00157	1.60977	0.00121	0.75559	9.31462E-4	0.41034	0.00126	0.26848
0.00157	1.60977	0.00121	0.7421	9.31462E-4	0.41034	0.00126	0.26848
0.00157	1.60977	0.00121	0.7421	9.31462E-4	0.41149	0.00126	0.26848
0.00157	1.60735	0.00121	0.7421	9.31462E-4	0.41265	0.00126	0.26848
0.00157	1.60977	0.00121	0.7421	9.31462E-4	0.41265	0.00126	0.26848
0.00157	1.61217	0.00128	0.75559	9.31462E-4	0.41437	0.00126	0.26898
0.00157	1.61458	0.00128	0.75559	9.31462E-4	0.41609	0.00126	0.26898
0.00157	1.61458	0.00128	0.75559	9.31462E-4	0.41609	0.00126	0.26898
0.00157	1.61458	0.00128	0.7421	9.31462E-4	0.41897	0.00126	0.26898
0.00157	1.61458	0.00128	0.7421	9.31462E-4	0.42126	0.00126	0.26898
0.00157	1.61458	0.00128	0.7421	9.31462E-4	0.42126	0.00126	0.26997
0.00157	1.617	0.00128	0.7421	9.31462E-4	0.42299	0.00126	0.27047
0.00157	1.617	0.00128	0.72861	9.31462E-4	0.42529	0.00126	0.27047
0.00157	1.61942	0.00128	0.72861	9.31462E-4	0.42529	0.00126	0.27097
0.00157	1.62183	0.00128	0.7421	9.31462E-4	0.42701	0.00126	0.27097
0.00157	1.62183	0.00128	0.72861	9.31462E-4	0.42874	0.00126	0.27097
0.00157	1.62183	0.00128	0.72861	9.31462E-4	0.42931	0.00126	0.27246
0.00157	1.62664	0.00128	0.71511	9.78982E-4	0.43333	0.00126	0.27246
0.00157	1.62664	0.00128	0.71511	9.78982E-4	0.43391	0.00126	0.27246
0.00157	1.62906	0.00128	0.72861	9.78982E-4	0.43506	0.00126	0.27146
0.00157	1.62906	0.00128	0.71511	9.78982E-4	0.43735	0.00126	0.27146
0.00157	1.62664	0.00128	0.71511	9.78982E-4	0.43851	0.00126	0.27196
0.00157	1.62906	0.00128	0.71511	9.78982E-4	0.43908	0.00126	0.27196
0.00157	1.63148	0.00128	0.71511	9.78982E-4	0.43908	0.00126	0.27196
0.00157	1.63388	0.00128	0.71511	9.78982E-4	0.43965	0.00126	0.27246
0.00157	1.63388	0.00128	0.70162	9.78982E-4	0.44023	0.00126	0.27395
0.00157	1.63871	0.00128	0.70162	9.78982E-4	0.4408	0.00126	0.27395
0.00157	1.63871	0.00128	0.71511	9.78982E-4	0.44138	0.00126	0.27395
0.00157	1.64112	0.00128	0.70162	9.78982E-4	0.44138	0.00126	0.27444
0.00157	1.64112	0.00128	0.70162	9.78982E-4	0.4431	0.00126	0.27494
0.00157	1.64594	0.00128	0.71511	9.78982E-4	0.44368	0.00126	0.27494
0.00157	1.64353	0.00128	0.70162	9.78982E-4	0.44368	0.00126	0.27544
0.00157	1.64594	0.00128	0.70162	9.78982E-4	0.44483	0.00126	0.27594
0.00157	1.64836	0.00128	0.70162	9.78982E-4	0.44597	0.00126	0.27594
0.00157	1.65077	0.00128	0.70162	9.78982E-4	0.44597	0.00126	0.27743
0.00157	1.65318	0.00128	0.70162	9.78982E-4	0.44655	0.00126	0.27792
0.00157	1.65559	0.00128	0.71511	9.78982E-4	0.44712	0.00126	0.27792
0.00157	1.65559	0.00128	0.70162	9.78982E-4	0.44712	0.00126	0.27942
0.00157	1.66042	0.00128	0.71511	9.78982E-4	0.4477	0.00126	0.27991
0.00157	1.66523	0.00128	0.70162	9.78982E-4	0.4477	0.00126	0.28041
0.00157	1.66765	0.00128	0.70162	9.78982E-4	0.44885	0.00126	0.28041
0.00164	1.67007	0.00128	0.71511	9.78982E-4	0.45	0.00126	0.28041
0.00164	1.67488	0.00128	0.71511	9.78982E-4	0.45	0.00126	0.28091
0.00164	1.67488	0.00128	0.71511	9.78982E-4	0.45	0.00126	0.2819
0.00164	1.67488	0.00128	0.72861	9.78982E-4	0.45172	0.00126	0.2819
0.00164	1.67488	0.00128	0.72861	9.78982E-4	0.45345	0.00126	0.2824
0.00164	1.6773	0.00128	0.72861	9.78982E-4	0.45287	0.00126	0.28439
0.00164	1.67971	0.00128	0.72861	9.78982E-4	0.45402	0.00126	0.28439
0.00164	1.6773	0.00128	0.7421	9.78982E-4	0.4546	0.00126	0.28489
0.00164	1.6773	0.00128	0.7421	9.78982E-4	0.45517	0.00126	0.28638
0.00164	1.67971	0.00128	0.7421	9.78982E-4	0.45689	0.00126	0.28737
0.00164	1.67971	0.00128	0.7421	9.78982E-4	0.45804	0.00126	0.28836
0.00164	1.67971	0.00128	0.7421	9.78982E-4	0.45804	0.00126	0.28886
0.00164	1.67971	0.00128	0.7421	9.78982E-4	0.45862	0.00132	0.28936
0.00164	1.68213	0.00128	0.75559	9.78982E-4	0.46092	0.00132	0.28936
0.00164	1.68694	0.00128	0.75559	9.78982E-4	0.46092	0.00132	0.29284
0.00164	1.68454	0.00128	0.75559	9.78982E-4	0.46206	0.00132	0.29383
0.00164	1.68454	0.00128	0.75559	9.78982E-4	0.46264	0.00132	0.29383
0.00164	1.68694	0.00128	0.75559	9.78982E-4	0.46264	0.00132	0.29483
0.00164	1.68694	0.00128	0.76908	9.78982E-4	0.46494	0.00132	0.29532
0.00164	1.68694	0.00128	0.75559	9.78982E-4	0.46609	0.00132	0.29532
0.00164	1.68694	0.00128	0.75559	9.78982E-4	0.46609	0.00132	0.29632
0.00164	1.68454	0.00128	0.75559	9.78982E-4	0.46666	0.00132	0.29632
0.00164	1.68694	0.00128	0.76908	9.78982E-4	0.46781	0.00132	0.29632
0.00164	1.68454	0.00128	0.76908	9.78982E-4	0.46781	0.00132	0.29681
0.00164	1.68694	0.00128	0.76908	9.78982E-4	0.47069	0.00132	0.29681
0.00164	1.68936	0.00128	0.78258	9.78982E-4	0.47183	0.00132	0.29681
0.00164	1.69419	0.00128	0.78258	9.78982E-4	0.47298	0.00132	0.29681
0.00164	1.699	0.00128	0.76908	9.78982E-4	0.47643	0.00132	0.29681
0.00164	1.699	0.00128	0.76908	9.78982E-4	0.47815	0.00132	0.29681
0.00164	1.70142	0.00128	0.76908	9.78982E-4	0.47873	0.00132	0.29831
0.00164	1.70142	0.00128	0.76908	0.00103	0.48103	0.00132	0.29831
0.00164	1.70142	0.00128	0.78258	0.00103	0.48218	0.00132	0.29831
0.00164	1.70384	0.00128	0.78258	0.00103	0.48333	0.00132	0.29831
0.00164	1.70866	0.00128	0.78258	0.00103	0.48448	0.00132	0.2988
0.00164	1.70866	0.00128	0.79606	0.00103	0.48563	0.00132	0.2988
0.00164	1.70866	0.00128	0.79606	0.00103	0.48505	0.00132	0.2993
0.00164	1.71106	0.00128	0.79606	0.00103	0.48563	0.00132	0.2993
0.00164	1.70866	0.00128	0.79606	0.00103	0.4862	0.00132	0.2993
0.00164	1.71106	0.00128	0.79606	0.00103	0.48678	0.00132	0.3003
0.00164	1.71348	0.00128	0.79606	0.00103	0.48792	0.00132	0.3003
0.00164	1.71348	0.00128	0.80956	0.00103	0.4885	0.00132	0.3003
0.00164	1.7183	0.00128	0.80956	0.00103	0.4885	0.00132	0.30129
0.00164	1.7183	0.00128	0.80956	0.00103	0.49022	0.00132	0.30129
0.00164	1.72313	0.00128	0.80956	0.00103	0.49137	0.00132	0.30129
0.00164	1.72553	0.00128	0.80956	0.00103	0.49137	0.00132	0.30179
0.00164	1.72553	0.00128	0.80956	0.00103	0.49252	0.00132	0.30179
0.00164	1.72795	0.00128	0.80956	0.00103	0.4931	0.00132	0.30129
0.00164	1.73278	0.00128	0.80956	0.00103	0.4931	0.00132	0.30328
0.00164	1.73278	0.00128	0.82305	0.00103	0.49425	0.00132	0.30278
0.00164	1.74001	0.00128	0.82305	0.00103	0.49425	0.00132	0.30278
0.00164	1.74243	0.00128	0.82305	0.00103	0.49425	0.00132	0.30328
0.00164	1.74484	0.00128	0.83655	0.00103	0.4954	0.00132	0.30378
0.00164	1.74724	0.00128	0.83655	0.00103	0.4954	0.00132	0.30378
0.00164	1.74484	0.00128	0.83655	0.00103	0.4954	0.00132	0.30477
0.00164	1.74484	0.00128	0.83655	0.00103	0.49712	0.00132	0.30626
0.00164	1.74965	0.00128	0.85003	0.00103	0.49827	0.00132	0.30626
0.00173	1.74965	0.00128	0.83655	0.00103	0.49827	0.00132	0.30775
0.00173	1.75207	0.00128	0.83655	0.00103	0.49942	0.00132	0.30775
0.00173	1.75207	0.00128	0.83655	0.00103	0.50057	0.00132	0.30775
0.00173	1.75449	0.00132	0.86352	0.00103	0.50057	0.00132	0.30924
0.00173	1.75449	0.00132	0.86352	0.00103	0.50229	0.00132	0.30924
0.00173	1.75449	0.00132	0.86352	0.00103	0.50229	0.00132	0.30924
0.00173	1.75449	0.00132	0.86352	0.00103	0.50287	0.00132	0.31024
0.00173	1.7593	0.00132	0.86352	0.00103	0.50344	0.00132	0.31024
0.00173	1.7593	0.00132	0.86352	0.00103	0.50401	0.00132	0.31073
0.00173	1.7593	0.00132	0.86352	0.00103	0.50459	0.00132	0.31223
0.00173	1.76413	0.00132	0.86352	0.00103	0.50517	0.00132	0.31272
0.00173	1.76413	0.00132	0.87702	0.00103	0.50689	0.00132	0.31322
0.00173	1.76413	0.00132	0.87702	0.00103	0.50689	0.00132	0.3157
0.00173	1.76413	0.00132	0.86352	0.00103	0.50861	0.00139	0.3167
0.00173	1.76655	0.00132	0.87702	0.00103	0.50976	0.00139	0.3162
0.00173	1.76895	0.00132	0.86352	0.00103	0.51091	0.00139	0.31869
0.00173	1.76655	0.00132	0.87702	0.00103	0.51206	0.00139	0.31919
0.00173	1.76895	0.00132	0.87702	0.00103	0.51321	0.00139	0.31968
0.00173	1.76895	0.00132	0.87702	0.00103	0.51378	0.00139	0.31968
0.00173	1.76895	0.00132	0.87702	0.00103	0.51436	0.00139	0.31968
0.00173	1.77136	0.00132	0.87702	0.00103	0.51493	0.00139	0.31968
0.00173	1.77378	0.00132	0.87702	0.00103	0.51608	0.00139	0.32068
0.00173	1.77378	0.00132	0.87702	0.00103	0.51723	0.00139	0.32018
0.00173	1.77619	0.00132	0.87702	0.00103	0.51896	0.00139	0.32018
0.00173	1.77619	0.00138	0.89052	0.00103	0.51896	0.00139	0.32167
0.00173	1.77619	0.00138	0.87702	0.00103	0.52126	0.00139	0.32217
0.00173	1.7786	0.00138	0.86352	0.00103	0.52298	0.00139	0.32217
0.00173	1.78102	0.00138	0.87702	0.00103	0.52355	0.00139	0.32267
0.00173	1.78102	0.00138	0.86352	0.00103	0.527	0.00139	0.32267
0.00173	1.78342	0.00138	0.86352	0.00103	0.52815	0.00139	0.32267
0.00173	1.78584	0.00138	0.86352	0.00103	0.52815	0.00139	0.32316
0.00173	1.78825	0.00138	0.85003	0.00103	0.52987	0.00139	0.32366
0.00173	1.79308	0.00138	0.85003	0.00107	0.53275	0.00139	0.32366
0.00173	1.79549	0.00138	0.85003	0.00107	0.53275	0.00139	0.32316
0.00173	1.79789	0.00138	0.86352	0.00107	0.5362	0.00139	0.32267
0.00173	1.79789	0.00138	0.85003	0.00107	0.5385	0.00139	0.32267
0.00173	1.80031	0.00138	0.85003	0.00107	0.5385	0.00139	0.32416
0.00173	1.80031	0.00138	0.85003	0.00107	0.54022	0.00139	0.32465
0.00173	1.79789	0.00138	0.85003	0.00107	0.54022	0.00139	0.32515
0.00173	1.80031	0.00138	0.85003	0.00107	0.54079	0.00139	0.32565
0.00173	1.80031	0.00138	0.83655	0.00107	0.54252	0.00139	0.32565
0.00173	1.80514	0.00138	0.83655	0.00107	0.54309	0.00139	0.32615
0.00173	1.80995	0.00138	0.83655	0.00107	0.54309	0.00139	0.32714
0.00173	1.80995	0.00138	0.83655	0.00107	0.54424	0.00139	0.32714
0.00173	1.80995	0.00138	0.83655	0.00107	0.54482	0.00139	0.32714
0.00173	1.81237	0.00138	0.83655	0.00107	0.54482	0.00139	0.32764
0.00173	1.81478	0.00138	0.83655	0.00107	0.54654	0.00139	0.32813
0.00173	1.8172	0.00138	0.83655	0.00107	0.54654	0.00139	0.32813
0.00173	1.8172	0.00138	0.83655	0.00107	0.54654	0.00139	0.32962
0.00173	1.81962	0.00138	0.82305	0.00107	0.54769	0.00139	0.32962
0.00173	1.82443	0.00138	0.85003	0.00107	0.54827	0.00139	0.32962
0.00173	1.82926	0.00138	0.86352	0.00107	0.54827	0.00139	0.33012
0.00173	1.82926	0.00138	0.85003	0.00107	0.55056	0.00139	0.33062
0.00173	1.82926	0.00138	0.85003	0.00107	0.55114	0.00139	0.33062
0.00173	1.83167	0.00138	0.85003	0.00107	0.55171	0.00139	0.33161
0.00173	1.83407	0.00138	0.85003	0.00107	0.55171	0.00139	0.33161
0.00173	1.83649	0.00138	0.85003	0.00107	0.55171	0.00139	0.33211
0.00173	1.83891	0.00138	0.86352	0.00107	0.55171	0.00139	0.33261
0.00173	1.83891	0.00138	0.86352	0.00107	0.55344	0.00139	0.3331
0.00173	1.84373	0.00138	0.87702	0.00107	0.55516	0.00139	0.3336
0.00173	1.84614	0.00138	0.87702	0.00107	0.55516	0.00139	0.3346
0.00173	1.84855	0.00138	0.86352	0.00107	0.55459	0.00139	0.3341
0.0018	1.85337	0.00138	0.87702	0.00107	0.55631	0.00139	0.3351
0.0018	1.85579	0.00138	0.87702	0.00107	0.55631	0.00139	0.33609
0.0018	1.8606	0.00138	0.87702	0.00107	0.55746	0.00139	0.33659
0.0018	1.86302	0.00138	0.87702	0.00107	0.55804	0.00139	0.33659
0.0018	1.8582	0.00138	0.87702	0.00107	0.55804	0.00139	0.33708
0.0018	1.8606	0.00138	0.87702	0.00107	0.55804	0.00139	0.33708
0.0018	1.8606	0.00138	0.87702	0.00107	0.55918	0.00139	0.33808
0.0018	1.86302	0.00138	0.89052	0.00107	0.55918	0.00139	0.33808
0.0018	1.86302	0.00138	0.89052	0.00107	0.55976	0.00139	0.33907
0.0018	1.87025	0.00138	0.89052	0.00107	0.56091	0.00139	0.33907
0.0018	1.87267	0.00138	0.904	0.00107	0.56148	0.00139	0.34106
0.0018	1.87025	0.00138	0.89052	0.00107	0.56321	0.00139	0.34255
0.0018	1.87267	0.00138	0.89052	0.00107	0.56378	0.00139	0.34255
0.0018	1.87267	0.00138	0.89052	0.00107	0.5655	0.00145	0.34504
0.0018	1.87267	0.00138	0.89052	0.00107	0.56723	0.00145	0.34603
0.0018	1.87267	0.00138	0.89052	0.00107	0.56723	0.00145	0.34603
0.0018	1.87267	0.00138	0.904	0.00107	0.5678	0.00145	0.34702
0.0018	1.87508	0.00138	0.904	0.00107	0.56953	0.00145	0.34702
0.0018	1.87991	0.00138	0.904	0.00107	0.57068	0.00145	0.34702
0.0018	1.87991	0.00138	0.91749	0.00107	0.57068	0.00145	0.34802
0.0018	1.88231	0.00138	0.91749	0.00107	0.57125	0.00145	0.34802
0.0018	1.88231	0.00138	0.91749	0.00107	0.57183	0.00145	0.34852
0.0018	1.88473	0.00138	0.93099	0.00107	0.5724	0.00145	0.34802
0.0018	1.88714	0.00138	0.93099	0.00112	0.57527	0.00145	0.34852
0.0018	1.88714	0.00138	0.91749	0.00112	0.57642	0.00145	0.34901
0.0018	1.88956	0.00138	0.91749	0.00112	0.57642	0.00145	0.34852
0.0018	1.89198	0.00138	0.93099	0.00112	0.577	0.00145	0.34852
0.0018	1.89679	0.00138	0.93099	0.00112	0.57757	0.00145	0.34852
0.0018	1.89437	0.00138	0.93099	0.00112	0.57872	0.00145	0.35001
0.0018	1.89437	0.00138	0.93099	0.00112	0.57987	0.00145	0.351
0.0018	1.89437	0.00138	0.93099	0.00112	0.58045	0.00145	0.351
0.0018	1.89679	0.00138	0.94449	0.00112	0.58045	0.00145	0.3515
0.0018	1.89679	0.00138	0.93099	0.00112	0.58159	0.00145	0.351
0.0018	1.89679	0.00138	0.95798	0.00112	0.58275	0.00145	0.351
0.0018	1.8992	0.00138	0.95798	0.00112	0.58332	0.00145	0.351
0.0018	1.90162	0.00138	0.95798	0.00112	0.5839	0.00145	0.3515
0.0018	1.90162	0.00138	0.95798	0.00112	0.5839	0.00145	0.352
0.0018	1.90403	0.00138	0.95798	0.00112	0.5839	0.00145	0.35249
0.0018	1.90403	0.00138	0.97146	0.00112	0.58332	0.00145	0.35299
0.0018	1.90643	0.00138	0.97146	0.00112	0.58504	0.00145	0.35349
0.0018	1.90643	0.00138	0.97146	0.00112	0.58504	0.00145	0.35349
0.0018	1.90885	0.00138	0.97146	0.00112	0.58619	0.00145	0.35349
0.0018	1.91127	0.00138	0.97146	0.00112	0.58677	0.00145	0.35349
0.0018	1.91609	0.00138	0.98496	0.00112	0.58677	0.00145	0.35399
0.0018	1.92091	0.00138	0.98496	0.00112	0.58734	0.00145	0.35448
0.0018	1.92332	0.00138	0.99846	0.00112	0.58734	0.00145	0.35448
0.0018	1.92332	0.00138	0.99846	0.00112	0.58792	0.00145	0.35548
0.0018	1.92573	0.00145	0.99846	0.00112	0.58907	0.00145	0.35548
0.0018	1.92815	0.00145	1.01195	0.00112	0.58964	0.00145	0.35548
0.0018	1.93056	0.00145	1.01195	0.00112	0.58964	0.00145	0.35697
0.0018	1.93056	0.00145	1.01195	0.00112	0.58964	0.00145	0.35796
0.0018	1.93538	0.00145	1.01195	0.00112	0.59079	0.00145	0.35796
0.0018	1.93538	0.00145	1.01195	0.00112	0.59079	0.00145	0.35846
0.0018	1.94021	0.00145	1.02544	0.00112	0.59194	0.00145	0.35995
0.00188	1.94021	0.00145	1.02544	0.00112	0.59251	0.00145	0.35995
0.00188	1.94502	0.00145	1.02544	0.00112	0.59251	0.00145	0.36045
0.00188	1.94986	0.00145	1.02544	0.00112	0.59309	0.00145	0.36094
0.00188	1.94744	0.00145	1.02544	0.00112	0.59424	0.00145	0.36094
0.00188	1.94744	0.00145	1.02544	0.00112	0.59481	0.00145	0.36194
0.00188	1.94986	0.00145	1.03893	0.00112	0.59654	0.00145	0.36194
0.00188	1.95227	0.00145	1.03893	0.00112	0.59654	0.00145	0.36194
0.00188	1.95467	0.00145	1.03893	0.00112	0.59654	0.00145	0.36343
0.00188	1.95709	0.00145	1.03893	0.00112	0.59826	0.00145	0.36343
0.00188	1.95467	0.00145	1.03893	0.00112	0.59884	0.00145	0.36343
0.00188	1.9595	0.00145	1.03893	0.00112	0.59884	0.00145	0.36442
0.00188	1.9595	0.00145	1.05243	0.00112	0.59999	0.00145	0.36542
0.00188	1.9595	0.00145	1.03893	0.00112	0.59941	0.00145	0.36542
0.00188	1.9595	0.00145	1.05243	0.00112	0.59941	0.00145	0.36591
0.00188	1.9595	0.00145	1.05243	0.00112	0.60056	0.00145	0.36691
0.00188	1.96192	0.0015	1.06592	0.00112	0.60171	0.00145	0.36691
0.00188	1.96433	0.0015	1.06592	0.00112	0.60228	0.00145	0.3684
0.00188	1.96674	0.0015	1.03893	0.00112	0.60286	0.00145	0.37039
0.00188	1.97156	0.0015	1.02544	0.00112	0.60286	0.00145	0.37089
0.00188	1.97156	0.0015	1.03893	0.00112	0.60286	0.00145	0.37238
0.00188	1.97156	0.0015	1.03893	0.00112	0.60343	0.00151	0.37288
0.00188	1.96915	0.0015	1.03893	0.00112	0.60516	0.00151	0.37437
0.00188	1.97398	0.0015	1.03893	0.00112	0.60631	0.00151	0.37636
0.00188	1.97639	0.0015	1.02544	0.00112	0.60803	0.00151	0.37685
0.00188	1.97398	0.0015	1.02544	0.00112	0.60918	0.00151	0.37735
0.00188	1.97398	0.0015	1.03893	0.00112	0.60918	0.00151	0.37785
0.00188	1.97639	0.0015	1.02544	0.00112	0.61033	0.00151	0.37834
0.00188	1.98121	0.0015	1.02544	0.00112	0.61148	0.00151	0.37834
0.00188	1.98121	0.0015	1.02544	0.00112	0.61148	0.00151	0.37934
0.00188	1.98362	0.0015	1.01195	0.00112	0.61263	0.00151	0.37934
0.00188	1.98603	0.0015	1.01195	0.00112	0.61493	0.00151	0.37934
0.00188	1.98845	0.0015	1.01195	0.00112	0.61493	0.00151	0.37934
0.00188	1.98845	0.0015	1.01195	0.00112	0.61608	0.00151	0.37983
0.00188	1.99086	0.0015	1.01195	0.00112	0.6178	0.00151	0.37983
0.00188	1.99086	0.0015	1.01195	0.00117	0.61837	0.00151	0.38033
0.00188	1.99086	0.0015	1.01195	0.00117	0.6201	0.00151	0.38083
0.00188	1.99086	0.0015	1.01195	0.00117	0.62125	0.00151	0.38083
0.00188	1.99086	0.0015	1.01195	0.00117	0.62297	0.00151	0.38033
0.00188	1.99086	0.0015	1.01195	0.00117	0.62412	0.00151	0.38133
0.00188	1.99568	0.0015	1.01195	0.00117	0.6247	0.00151	0.38133
0.00188	1.99809	0.0015	1.01195	0.00117	0.6247	0.00151	0.38133
0.00188	2.00051	0.0015	1.01195	0.00117	0.6247	0.00151	0.38133
0.00188	2.00051	0.0015	1.01195	0.00117	0.62527	0.00151	0.38133
0.00188	2.00292	0.0015	1.02544	0.00117	0.62527	0.00151	0.38182
0.00188	2.00292	0.0015	1.02544	0.00117	0.62642	0.00151	0.38182
0.00188	2.00532	0.0015	1.02544	0.00117	0.62699	0.00151	0.38182
0.00188	2.00774	0.0015	1.02544	0.00117	0.62642	0.00151	0.38282
0.00188	2.01015	0.0015	1.02544	0.00117	0.62757	0.00151	0.38431
0.00188	2.01499	0.0015	1.03893	0.00117	0.62872	0.00151	0.38431
0.00188	2.01499	0.0015	1.03893	0.00117	0.62872	0.00151	0.3858
0.00188	2.01738	0.0015	1.03893	0.00117	0.62929	0.00151	0.3858
0.00188	2.0198	0.0015	1.03893	0.00117	0.62987	0.00151	0.3853
0.00188	2.02221	0.0015	1.03893	0.00117	0.63102	0.00151	0.3858
0.00188	2.02704	0.0015	1.03893	0.00117	0.63217	0.00151	0.3853
0.00188	2.02944	0.0015	1.05243	0.00117	0.63274	0.00151	0.3853
0.00188	2.02704	0.0015	1.06592	0.00117	0.63331	0.00151	0.3868
0.00188	2.03428	0.0015	1.05243	0.00117	0.63446	0.00151	0.3868
0.00196	2.03669	0.0015	1.06592	0.00117	0.63446	0.00151	0.3868
0.00196	2.0391	0.0015	1.07942	0.00117	0.63446	0.00151	0.38729
0.00196	2.0391	0.0015	1.06592	0.00117	0.63561	0.00151	0.38829
0.00196	2.03669	0.0015	1.06592	0.00117	0.63561	0.00151	0.38829
0.00196	2.0391	0.0015	1.06592	0.00117	0.63561	0.00151	0.38928
0.00196	2.0391	0.0015	1.06592	0.00117	0.63734	0.00151	0.39028
0.00196	2.0391	0.0015	1.06592	0.00117	0.63791	0.00151	0.39028
0.00196	2.04392	0.0015	1.07942	0.00117	0.63791	0.00151	0.39028
0.00196	2.04634	0.0015	1.06592	0.00117	0.63791	0.00151	0.39077
0.00196	2.04874	0.0015	1.06592	0.00117	0.63849	0.00151	0.39177
0.00196	2.05116	0.0015	1.0929	0.00117	0.63849	0.00151	0.39226
0.00196	2.04874	0.0015	1.07942	0.00117	0.63964	0.00151	0.39226
0.00196	2.05357	0.0015	1.0929	0.00117	0.64079	0.00151	0.39226
0.00196	2.05116	0.0015	1.0929	0.00117	0.64079	0.00151	0.39326
0.00196	2.05357	0.0015	1.0929	0.00117	0.64251	0.00151	0.39475
0.00196	2.05357	0.0015	1.1064	0.00117	0.64366	0.00151	0.39525
0.00196	2.05116	0.0015	1.1064	0.00117	0.64366	0.00151	0.39674
0.00196	2.05357	0.0015	1.1064	0.00117	0.64481	0.00151	0.39773
0.00196	2.05598	0.0015	1.1064	0.00117	0.64596	0.00151	0.39773
0.00196	2.05598	0.0015	1.1064	0.00117	0.64596	0.00151	0.39873
0.00196	2.05839	0.0015	1.11989	0.00117	0.64653	0.00151	0.39922
0.00196	2.06081	0.0015	1.11989	0.00117	0.64768	0.00151	0.39972
0.00196	2.06081	0.0015	1.13337	0.00117	0.64768	0.00151	0.40171
0.00196	2.06322	0.0015	1.11989	0.00117	0.64826	0.00151	0.4032
0.00196	2.06563	0.0015	1.13337	0.00117	0.64941	0.00151	0.4032
0.00196	2.06563	0.0015	1.14687	0.00117	0.64998	0.00151	0.40569
0.00196	2.07045	0.0015	1.14687	0.00117	0.65228	0.00158	0.40668
0.00196	2.07045	0.0015	1.14687	0.00117	0.65228	0.00158	0.40767
0.00196	2.07287	0.0015	1.16036	0.00117	0.65228	0.00158	0.40966
0.00196	2.07287	0.0015	1.14687	0.00117	0.65343	0.00158	0.41066
0.00196	2.07287	0.0015	1.17386	0.00117	0.65458	0.00158	0.41066
0.00196	2.07768	0.0015	1.17386	0.00117	0.65458	0.00158	0.41265
0.00196	2.07768	0.0015	1.17386	0.00117	0.65745	0.00158	0.41314
0.00196	2.07768	0.0015	1.16036	0.00117	0.65917	0.00158	0.41265
0.00196	2.08251	0.0015	1.18735	0.00117	0.65917	0.00158	0.41265
0.00196	2.08251	0.0015	1.20084	0.00122	0.66147	0.00158	0.41265
0.00196	2.08493	0.0015	1.21433	0.00122	0.66262	0.00158	0.41265
0.00196	2.08251	0.0015	1.21433	0.00122	0.6632	0.00158	0.41314
0.00196	2.08974	0.0015	1.22783	0.00122	0.66607	0.00158	0.41314
0.00196	2.08734	0.0015	1.22783	0.00122	0.66665	0.00158	0.41364
0.00196	2.08974	0.0015	1.24132	0.00122	0.66665	0.00158	0.41463
0.00196	2.08974	0.0015	1.24132	0.00122	0.66837	0.00158	0.41463
0.00196	2.09457	0.0015	1.24132	0.00122	0.66837	0.00158	0.41414
0.00196	2.1018	0.0015	1.25481	0.00122	0.66894	0.00158	0.41612
0.00196	2.1018	0.0015	1.25481	0.00122	0.66952	0.00158	0.41612
0.00196	2.10422	0.00156	1.26831	0.00122	0.67009	0.00158	0.41612
0.00196	2.1018	0.00156	1.2818	0.00122	0.67067	0.00158	0.41612
0.00196	2.0994	0.00156	1.2818	0.00122	0.67182	0.00158	0.41612
0.00196	2.10422	0.00156	1.29529	0.00122	0.67239	0.00158	0.41612
0.00196	2.10904	0.00156	1.29529	0.00122	0.67239	0.00158	0.41563
0.00196	2.10904	0.00156	1.30879	0.00122	0.67354	0.00158	0.41612
0.00196	2.11146	0.00156	1.29529	0.00122	0.67412	0.00158	0.41612
0.00196	2.11386	0.00156	1.30879	0.00122	0.67412	0.00158	0.41662
0.00196	2.11628	0.00156	1.30879	0.00122	0.67469	0.00158	0.41612
0.00196	2.1187	0.00156	1.30879	0.00122	0.67527	0.00158	0.41612
0.00196	2.1211	0.00156	1.30879	0.00122	0.67527	0.00158	0.41662
0.00203	2.12593	0.00156	1.30879	0.00122	0.67584	0.00158	0.41712
0.00203	2.12834	0.00156	1.32228	0.00122	0.67642	0.00158	0.41712
0.00203	2.12834	0.00156	1.32228	0.00122	0.67642	0.00158	0.41762
0.00203	2.12834	0.00156	1.32228	0.00122	0.67756	0.00158	0.41811
0.00203	2.13075	0.00156	1.32228	0.00122	0.67814	0.00158	0.41861
0.00203	2.13558	0.00156	1.32228	0.00122	0.67814	0.00158	0.41911
0.00203	2.14039	0.00156	1.32228	0.00122	0.67929	0.00158	0.4196
0.00203	2.14281	0.00156	1.32228	0.00122	0.67986	0.00158	0.4206
0.00203	2.14039	0.00156	1.32228	0.00122	0.68044	0.00158	0.4216
0.00203	2.14039	0.00156	1.33577	0.00122	0.68101	0.00158	0.42209
0.00203	2.14039	0.00156	1.34926	0.00122	0.68159	0.00158	0.42209
0.00203	2.14039	0.00156	1.33577	0.00122	0.68216	0.00158	0.42259
0.00203	2.14281	0.00156	1.34926	0.00122	0.68274	0.00158	0.42358
0.00203	2.14281	0.00156	1.36276	0.00122	0.68389	0.00158	0.42358
0.00203	2.14281	0.00156	1.36276	0.00122	0.68389	0.00158	0.42358
0.00203	2.14039	0.00163	1.34926	0.00122	0.68503	0.00158	0.42458
0.00203	2.14523	0.00163	1.36276	0.00122	0.68561	0.00158	0.42458
0.00203	2.14523	0.00163	1.34926	0.00122	0.68618	0.00158	0.42557
0.00203	2.14523	0.00163	1.36276	0.00122	0.68733	0.00158	0.42706
0.00203	2.14281	0.00163	1.36276	0.00122	0.68733	0.00158	0.42706
0.00203	2.14523	0.00163	1.34926	0.00122	0.68791	0.00158	0.42806
0.00203	2.14764	0.00163	1.34926	0.00122	0.68906	0.00158	0.43004
0.00203	2.15006	0.00163	1.33577	0.00122	0.68963	0.00158	0.43004
0.00203	2.15245	0.00163	1.34926	0.00122	0.68963	0.00158	0.43104
0.00203	2.15487	0.00163	1.33577	0.00122	0.69136	0.00164	0.43154
0.00203	2.1597	0.00163	1.33577	0.00122	0.69193	0.00164	0.43154
0.00203	2.16211	0.00163	1.33577	0.00122	0.69193	0.00164	0.43253
0.00203	2.16211	0.00163	1.33577	0.00122	0.69251	0.00164	0.43352
0.00203	2.16452	0.00163	1.33577	0.00122	0.69365	0.00164	0.43452
0.00203	2.1597	0.00163	1.33577	0.00122	0.69365	0.00164	0.43601
0.00203	2.16211	0.00163	1.33577	0.00122	0.6948	0.00164	0.43601
0.00203	2.16452	0.00163	1.33577	0.00122	0.69595	0.00164	0.437
0.00203	2.16693	0.00163	1.33577	0.00122	0.69595	0.00164	0.43651
0.00203	2.16693	0.00163	1.32228	0.00122	0.69825	0.00164	0.43601
0.00203	2.17175	0.00163	1.32228	0.00122	0.6994	0.00164	0.43601
0.00203	2.17417	0.00163	1.32228	0.00122	0.6994	0.00164	0.4375
0.00203	2.17175	0.00163	1.33577	0.00122	0.70055	0.00164	0.437
0.00203	2.17175	0.00163	1.33577	0.00122	0.70112	0.00164	0.4375
0.00203	2.17417	0.00163	1.33577	0.00122	0.70112	0.00164	0.43651
0.00203	2.17417	0.00163	1.33577	0.00122	0.70342	0.00164	0.43651
0.00203	2.17658	0.00163	1.33577	0.00122	0.70457	0.00164	0.43651
0.00203	2.17899	0.00163	1.33577	0.00122	0.70515	0.00164	0.438
0.00203	2.1814	0.00163	1.34926	0.00122	0.7063	0.00164	0.43899
0.00203	2.1814	0.00163	1.34926	0.00122	0.70745	0.00164	0.43899
0.00203	2.18623	0.00163	1.34926	0.00122	0.7086	0.00164	0.43949
0.00203	2.18864	0.00163	1.36276	0.00126	0.71147	0.00164	0.43999
0.00203	2.18864	0.00163	1.36276	0.00126	0.71204	0.00164	0.43999
0.00203	2.19105	0.00163	1.36276	0.00126	0.71319	0.00164	0.43999
0.00203	2.19346	0.00163	1.36276	0.00126	0.71492	0.00164	0.44049
0.00203	2.19588	0.00163	1.36276	0.00126	0.71607	0.00164	0.44049
0.00203	2.19829	0.00163	1.36276	0.00126	0.71664	0.00164	0.44049
0.00203	2.2007	0.00163	1.36276	0.00126	0.71722	0.00164	0.44148
0.00203	2.19829	0.00163	1.37625	0.00126	0.71837	0.00164	0.44148
0.00203	2.20794	0.00163	1.37625	0.00126	0.71894	0.00164	0.44198
0.00203	2.20794	0.00163	1.38974	0.00126	0.72009	0.00164	0.44198
0.00203	2.21275	0.00163	1.38974	0.00126	0.72066	0.00164	0.44198
0.00203	2.21275	0.00163	1.38974	0.00126	0.72066	0.00164	0.44198
0.00203	2.21517	0.00163	1.38974	0.00126	0.72181	0.00164	0.44198
0.00203	2.21758	0.00163	1.40323	0.00126	0.72239	0.00164	0.44247
0.00203	2.22242	0.00163	1.40323	0.00126	0.72239	0.00164	0.44347
0.00203	2.22481	0.00163	1.38974	0.00126	0.72411	0.00164	0.44446
0.00203	2.22723	0.00163	1.40323	0.00126	0.72354	0.00164	0.44446
0.00203	2.22723	0.00163	1.41673	0.00126	0.72411	0.00164	0.44496
0.00211	2.22965	0.00163	1.41673	0.00126	0.72583	0.00164	0.44546
0.00211	2.23206	0.00163	1.41673	0.00126	0.72583	0.00164	0.44546
0.00211	2.23447	0.00163	1.41673	0.00126	0.72583	0.00164	0.44595
0.00211	2.23687	0.00163	1.43022	0.00126	0.72698	0.00164	0.44595
0.00211	2.24171	0.00163	1.43022	0.00126	0.72641	0.00164	0.44595
0.00211	2.24411	0.00163	1.44371	0.00126	0.72756	0.00164	0.44844
0.00211	2.24653	0.00163	1.43022	0.00126	0.72871	0.00164	0.44894
0.00211	2.24653	0.00163	1.43022	0.00126	0.72928	0.00164	0.44894
0.00211	2.24171	0.00163	1.44371	0.00126	0.72928	0.00164	0.44894
0.00211	2.24171	0.00163	1.4572	0.00126	0.72928	0.00164	0.44943
0.00211	2.24653	0.00163	1.4572	0.00126	0.73043	0.00164	0.44943
0.00211	2.24894	0.00163	1.4572	0.00126	0.73043	0.00164	0.45092
0.00211	2.24894	0.00163	1.4707	0.00126	0.73158	0.00164	0.45192
0.00211	2.25376	0.00163	1.4707	0.00126	0.73158	0.00164	0.45241
0.00211	2.25135	0.00163	1.48418	0.00126	0.73158	0.00164	0.45341
0.00211	2.25376	0.00163	1.48418	0.00126	0.73273	0.00164	0.45391
0.00211	2.25376	0.00163	1.48418	0.00126	0.73273	0.00164	0.45391
0.00211	2.24894	0.00163	1.51117	0.00126	0.73388	0.00164	0.4549
0.00211	2.24894	0.00163	1.49767	0.00126	0.73503	0.00164	0.4549
0.00211	2.24894	0.00163	1.51117	0.00126	0.73618	0.00164	0.4554
0.00211	2.25376	0.00163	1.51117	0.00126	0.73618	0.00164	0.45739
0.00211	2.25617	0.00163	1.52467	0.00126	0.73675	0.00164	0.45838
0.00211	2.25617	0.00163	1.53816	0.00126	0.7379	0.00164	0.45838
0.00211	2.25617	0.00163	1.53816	0.00126	0.73848	0.00164	0.46037
0.00211	2.25617	0.00163	1.55164	0.00126	0.73963	0.0017	0.46136
0.00211	2.261	0.00163	1.55164	0.00126	0.73963	0.0017	0.46136
0.00211	2.25859	0.00163	1.55164	0.00126	0.73963	0.0017	0.46335
0.00211	2.25859	0.00163	1.56515	0.00126	0.74193	0.0017	0.46385
0.00211	2.261	0.00163	1.57864	0.00126	0.7425	0.0017	0.46335
0.00211	2.2634	0.00163	1.57864	0.00126	0.74308	0.0017	0.46435
0.00211	2.2634	0.00163	1.59213	0.00126	0.74537	0.0017	0.46534
0.00211	2.26824	0.00163	1.59213	0.00126	0.74652	0.0017	0.46534
0.00211	2.27065	0.00163	1.59213	0.00126	0.74825	0.0017	0.46534
0.00211	2.27306	0.00166	1.61912	0.00126	0.7494	0.0017	0.46584
0.00211	2.27547	0.00166	1.63261	0.00126	0.74997	0.0017	0.46584
0.00211	2.27547	0.00166	1.6461	0.00126	0.74997	0.0017	0.46633
0.00211	2.27547	0.00166	1.65958	0.00131	0.75169	0.0017	0.46633
0.00211	2.2803	0.00166	1.6461	0.00131	0.75342	0.0017	0.46633
0.00211	2.27788	0.00166	1.65958	0.00131	0.75342	0.0017	0.46633
0.00211	2.27788	0.00166	1.65958	0.00131	0.75572	0.0017	0.46584
0.00211	2.2803	0.00166	1.65958	0.00131	0.75687	0.0017	0.46584
0.00211	2.28511	0.00166	1.65958	0.00131	0.75687	0.0017	0.46584
0.00211	2.28511	0.00166	1.65958	0.00131	0.75802	0.0017	0.46683
0.00211	2.28511	0.00166	1.67309	0.00131	0.75859	0.0017	0.46683
0.00211	2.28753	0.00166	1.67309	0.00131	0.75859	0.0017	0.46832
0.00211	2.28753	0.00166	1.67309	0.00131	0.75974	0.0017	0.46882
0.00211	2.28753	0.00166	1.67309	0.00131	0.75974	0.0017	0.46882
0.00211	2.29236	0.00166	1.67309	0.00131	0.75974	0.0017	0.46882
0.00211	2.29717	0.00166	1.68658	0.00131	0.76089	0.0017	0.46882
0.00211	2.29717	0.00166	1.67309	0.00131	0.76204	0.0017	0.46882
0.00211	2.302	0.00166	1.68658	0.00131	0.76204	0.0017	0.46981
0.00211	2.30442	0.00166	1.68658	0.00131	0.76204	0.0017	0.47031
0.00211	2.30442	0.00166	1.70007	0.00131	0.76204	0.0017	0.47031
0.00211	2.30442	0.00166	1.70007	0.00131	0.76204	0.0017	0.4718
0.00211	2.30683	0.00166	1.71357	0.00131	0.76319	0.0017	0.4718
0.0022	2.31165	0.00166	1.70007	0.00131	0.76491	0.0017	0.4718
0.0022	2.31407	0.00173	1.70007	0.00131	0.76491	0.0017	0.4728
0.0022	2.31647	0.00173	1.71357	0.00131	0.76549	0.0017	0.4733
0.0022	2.31647	0.00173	1.71357	0.00131	0.76606	0.0017	0.4733
0.0022	2.31889	0.00173	1.70007	0.00131	0.76606	0.0017	0.4733
0.0022	2.3213	0.00173	1.68658	0.00131	0.76721	0.0017	0.4728
0.0022	2.32371	0.00173	1.70007	0.00131	0.76779	0.0017	0.4728
0.0022	2.32612	0.00173	1.70007	0.00131	0.76836	0.0017	0.47429
0.0022	2.32612	0.00173	1.68658	0.00131	0.76894	0.0017	0.47578
0.0022	2.32612	0.00173	1.68658	0.00131	0.77009	0.0017	0.47578
0.0022	2.32853	0.00173	1.68658	0.00131	0.77009	0.0017	0.47628
0.0022	2.32853	0.00173	1.68658	0.00131	0.77009	0.0017	0.47678
0.0022	2.33337	0.00173	1.67309	0.00131	0.77009	0.0017	0.47678
0.0022	2.33576	0.00173	1.68658	0.00131	0.77009	0.0017	0.47678
0.0022	2.33576	0.00173	1.68658	0.00131	0.77181	0.0017	0.47777
0.0022	2.33576	0.00173	1.67309	0.00131	0.77123	0.0017	0.47777
0.0022	2.33576	0.00173	1.67309	0.00131	0.77181	0.0017	0.47876
0.0022	2.34059	0.00173	1.65958	0.00131	0.77296	0.0017	0.48025
0.0022	2.34059	0.00173	1.67309	0.00131	0.77411	0.0017	0.48025
0.0022	2.34059	0.00173	1.67309	0.00131	0.77411	0.0017	0.48125
0.0022	2.34301	0.00173	1.65958	0.00131	0.77526	0.0017	0.48175
0.0022	2.34301	0.00173	1.65958	0.00131	0.77583	0.0017	0.48125
0.0022	2.34301	0.00173	1.65958	0.00131	0.77698	0.0017	0.48125
0.0022	2.34301	0.00173	1.67309	0.00131	0.77755	0.0017	0.48274
0.0022	2.34782	0.00173	1.65958	0.00131	0.7787	0.0017	0.48274
0.0022	2.35024	0.00173	1.67309	0.00131	0.7787	0.0017	0.48423
0.0022	2.34782	0.00173	1.67309	0.00131	0.77986	0.0017	0.48523
0.0022	2.35024	0.00173	1.65958	0.00131	0.78043	0.0017	0.48572
0.0022	2.35024	0.00173	1.67309	0.00131	0.78158	0.0017	0.48771
0.0022	2.35507	0.00173	1.67309	0.00131	0.78215	0.0017	0.4887
0.0022	2.35507	0.00173	1.68658	0.00131	0.78273	0.0017	0.4897
0.0022	2.35507	0.00173	1.68658	0.00131	0.78273	0.0017	0.49169
0.0022	2.35507	0.00173	1.68658	0.00131	0.78215	0.0017	0.49219
0.0022	2.35507	0.00173	1.68658	0.00131	0.78388	0.0017	0.49268
0.0022	2.35507	0.00173	1.68658	0.00131	0.78388	0.0017	0.49417
0.0022	2.35507	0.00173	1.68658	0.00131	0.7856	0.0017	0.49567
0.0022	2.35749	0.00173	1.68658	0.00131	0.78675	0.0017	0.49616
0.0022	2.35988	0.00173	1.70007	0.00131	0.78675	0.00177	0.49716
0.0022	2.35988	0.00173	1.71357	0.00131	0.78905	0.00177	0.49915
0.0022	2.36472	0.00173	1.70007	0.00131	0.79077	0.00177	0.49964
0.0022	2.36472	0.00173	1.70007	0.00131	0.79077	0.00177	0.50014
0.0022	2.36472	0.00173	1.71357	0.00131	0.79192	0.00177	0.49964
0.0022	2.36713	0.00173	1.71357	0.00131	0.7925	0.00177	0.49964
0.0022	2.36954	0.00173	1.71357	0.00131	0.79422	0.00177	0.50064
0.0022	2.37195	0.00173	1.72706	0.00136	0.79595	0.00177	0.50014
0.0022	2.37436	0.00173	1.72706	0.00136	0.79709	0.00177	0.50014
0.0022	2.37678	0.00173	1.72706	0.00136	0.79709	0.00177	0.50113
0.0022	2.37919	0.00173	1.72706	0.00136	0.79997	0.00177	0.50163
0.0022	2.38401	0.00173	1.72706	0.00136	0.80054	0.00177	0.50163
0.0022	2.38883	0.00173	1.72706	0.00136	0.80112	0.00177	0.50213
0.0022	2.38883	0.00173	1.72706	0.00136	0.80169	0.00177	0.50163
0.0022	2.38883	0.00173	1.74055	0.00136	0.80169	0.00177	0.50113
0.0022	2.39125	0.00173	1.72706	0.00136	0.80227	0.00177	0.50213
0.0022	2.39848	0.00173	1.74055	0.00136	0.80284	0.00177	0.50262
0.0022	2.40089	0.00173	1.75404	0.00136	0.80341	0.00177	0.50262
0.0022	2.39848	0.00173	1.75404	0.00136	0.80399	0.00177	0.50362
0.0022	2.40089	0.00173	1.76754	0.00136	0.80456	0.00177	0.50362
0.00226	2.40331	0.00173	1.76754	0.00136	0.80514	0.00177	0.50362
0.00226	2.40572	0.00173	1.76754	0.00136	0.80514	0.00177	0.50362
0.00226	2.40572	0.00173	1.78102	0.00136	0.80456	0.00177	0.50362
0.00226	2.41054	0.00173	1.78102	0.00136	0.80572	0.00177	0.50362
0.00226	2.41054	0.00173	1.78102	0.00136	0.80686	0.00177	0.50461
0.00226	2.41054	0.00173	1.79451	0.00136	0.80686	0.00177	0.50511
0.00226	2.41054	0.00173	1.79451	0.00136	0.80801	0.00177	0.50511
0.00226	2.41295	0.00173	1.80801	0.00136	0.80801	0.00177	0.50561
0.00226	2.41295	0.00173	1.82151	0.00136	0.80744	0.00177	0.5066
0.00226	2.41295	0.00173	1.82151	0.00136	0.80801	0.00177	0.5066
0.00226	2.41537	0.00173	1.83499	0.00136	0.80859	0.00177	0.5066
0.00226	2.4226	0.00173	1.83499	0.00136	0.80974	0.00177	0.5076
0.00226	2.42501	0.00173	1.82151	0.00136	0.81031	0.00177	0.5076
0.00226	2.42743	0.00173	1.83499	0.00136	0.81146	0.00177	0.50859
0.00226	2.42743	0.00173	1.84848	0.00136	0.81261	0.00177	0.50909
0.00226	2.42985	0.00173	1.84848	0.00136	0.81318	0.00177	0.50909
0.00226	2.43224	0.00173	1.86197	0.00136	0.81318	0.00177	0.51008
0.00226	2.43224	0.00173	1.86197	0.00136	0.81376	0.00177	0.51058
0.00226	2.42985	0.00173	1.87548	0.00136	0.81491	0.00177	0.51108
0.00226	2.43466	0.00173	1.87548	0.00136	0.81491	0.00177	0.51307
0.00226	2.43466	0.00173	1.88897	0.00136	0.81548	0.00177	0.51356
0.00226	2.43466	0.00173	1.88897	0.00136	0.81606	0.00177	0.51406
0.00226	2.43949	0.00173	1.90245	0.00136	0.81606	0.00177	0.51555
0.00226	2.43949	0.00173	1.91596	0.00136	0.81663	0.00177	0.51555
0.00226	2.43949	0.00173	1.91596	0.00136	0.81721	0.00177	0.51555
0.00226	2.43708	0.00173	1.92945	0.00136	0.81836	0.00177	0.51605
0.00226	2.43708	0.00173	1.94294	0.00136	0.8195	0.00177	0.51704
0.00226	2.43949	0.0018	1.94294	0.00136	0.8195	0.00177	0.51704
0.00226	2.43949	0.0018	1.95642	0.00136	0.8195	0.00177	0.51804
0.00226	2.4443	0.0018	1.96993	0.00136	0.82123	0.00177	0.51953
0.00226	2.44672	0.0018	1.95642	0.00136	0.82181	0.00177	0.51953
0.00226	2.44672	0.0018	1.96993	0.00136	0.82123	0.00177	0.52102
0.00226	2.44672	0.0018	1.98342	0.00136	0.82295	0.00177	0.52201
0.00226	2.44914	0.0018	1.98342	0.00136	0.8241	0.00177	0.52201
0.00226	2.44914	0.0018	1.98342	0.00136	0.82468	0.00177	0.524
0.00226	2.45154	0.0018	1.99691	0.00136	0.82525	0.00177	0.52549
0.00226	2.45396	0.0018	1.99691	0.00136	0.82525	0.00177	0.52549
0.00226	2.45154	0.0018	1.99691	0.00136	0.82525	0.00177	0.52798
0.00226	2.45637	0.0018	1.99691	0.00136	0.82698	0.00177	0.52947
0.00226	2.46119	0.0018	1.99691	0.00136	0.82813	0.00177	0.52947
0.00226	2.4636	0.0018	1.99691	0.00136	0.82813	0.00183	0.53196
0.00226	2.46602	0.0018	1.99691	0.00136	0.82985	0.00183	0.53345
0.00226	2.46602	0.0018	1.99691	0.00136	0.83042	0.00183	0.53345
0.00226	2.47083	0.0018	1.99691	0.00136	0.83042	0.00183	0.53643
0.00226	2.47325	0.0018	2.01039	0.00136	0.83215	0.00183	0.53643
0.00226	2.47567	0.0018	2.01039	0.00136	0.83387	0.00183	0.53643
0.00226	2.47325	0.0018	2.01039	0.00141	0.83502	0.00183	0.53742
0.00226	2.47083	0.0018	2.0239	0.00141	0.83675	0.00183	0.53693
0.00226	2.47567	0.0018	2.0239	0.00141	0.83732	0.00183	0.53742
0.00226	2.47567	0.0018	2.03739	0.00141	0.83904	0.00183	0.53792
0.00226	2.4805	0.0018	2.0239	0.00141	0.84019	0.00183	0.53792
0.00226	2.4805	0.0018	2.03739	0.00141	0.84019	0.00183	0.53842
0.00226	2.4805	0.0018	2.03739	0.00141	0.84019	0.00183	0.53891
0.00226	2.48531	0.00183	2.05088	0.00141	0.84077	0.00183	0.53891
0.00226	2.48531	0.00183	2.03739	0.00141	0.84192	0.00183	0.53891
0.00226	2.48531	0.00183	2.03739	0.00141	0.84249	0.00183	0.53991
0.00235	2.48531	0.00183	2.03739	0.00141	0.84192	0.00183	0.53991
0.00235	2.48773	0.00183	2.03739	0.00141	0.84307	0.00183	0.53991
0.00235	2.49014	0.00183	2.03739	0.00141	0.84307	0.00183	0.54041
0.00235	2.49496	0.00183	2.0239	0.00141	0.84307	0.00183	0.5409
0.00235	2.49737	0.00183	2.0239	0.00141	0.84364	0.00183	0.5414
0.00235	2.49737	0.00183	2.0239	0.00141	0.84422	0.00183	0.5419
0.00235	2.49979	0.00183	2.0239	0.00141	0.84536	0.00183	0.5419
0.00235	2.50461	0.00183	2.01039	0.00141	0.84594	0.00183	0.5419
0.00235	2.50461	0.00183	2.01039	0.00141	0.84594	0.00183	0.54339
0.00235	2.50221	0.00183	2.0239	0.00141	0.84709	0.00183	0.54339
0.00235	2.50461	0.00183	2.01039	0.00141	0.84767	0.00183	0.54339
0.00235	2.50702	0.00183	2.01039	0.00141	0.84767	0.00183	0.54438
0.00235	2.50943	0.00183	1.99691	0.00141	0.84767	0.00183	0.54438
0.00235	2.50702	0.00183	2.01039	0.00141	0.84881	0.00183	0.54438
0.00235	2.51185	0.00183	1.99691	0.00141	0.84881	0.00183	0.54588
0.00235	2.51667	0.00183	2.01039	0.00141	0.84939	0.00183	0.54588
0.00235	2.51426	0.00183	1.99691	0.00141	0.84996	0.00183	0.54588
0.00235	2.51426	0.00183	1.99691	0.00141	0.84996	0.00183	0.54637
0.00235	2.51667	0.00183	2.01039	0.00141	0.84996	0.00183	0.54637
0.00235	2.51667	0.00183	2.01039	0.00141	0.85054	0.00183	0.54637
0.00235	2.5215	0.00183	2.01039	0.00141	0.85111	0.00183	0.54786
0.00235	2.52632	0.00183	2.01039	0.00141	0.85226	0.00183	0.54836
0.00235	2.5239	0.00183	1.99691	0.00141	0.85284	0.00183	0.54836
0.00235	2.52632	0.00183	1.99691	0.00141	0.85341	0.00183	0.54985
0.00235	2.52632	0.00183	2.01039	0.00141	0.85399	0.00183	0.55035
0.00235	2.52873	0.00183	2.01039	0.00141	0.85456	0.00183	0.55035
0.00235	2.52632	0.00183	2.0239	0.00141	0.85456	0.00183	0.55085
0.00235	2.52873	0.00183	2.0239	0.00141	0.85628	0.00183	0.55085
0.00235	2.53355	0.00183	2.0239	0.00141	0.85686	0.00183	0.55085
0.00235	2.53596	0.00183	2.0239	0.00141	0.85686	0.00183	0.55283
0.00235	2.53596	0.00183	2.0239	0.00141	0.85801	0.00183	0.55283
0.00235	2.53838	0.00183	2.03739	0.00141	0.85858	0.00183	0.55333
0.00235	2.54319	0.00183	2.03739	0.00141	0.85858	0.00183	0.55482
0.00235	2.54802	0.00183	2.03739	0.00141	0.85916	0.00183	0.55582
0.00235	2.55044	0.00183	2.03739	0.00141	0.85973	0.00183	0.55631
0.00235	2.55044	0.00183	2.03739	0.00141	0.86088	0.00183	0.55681
0.00235	2.55286	0.00183	2.05088	0.00141	0.86203	0.00183	0.5583
0.00235	2.55286	0.00183	2.05088	0.00141	0.86261	0.00183	0.5588
0.00235	2.55286	0.00183	2.05088	0.00141	0.86261	0.00183	0.56029
0.00235	2.55525	0.00183	2.06438	0.00141	0.8649	0.00183	0.56079
0.00235	2.56009	0.00183	2.06438	0.00141	0.86548	0.00189	0.56278
0.00235	2.56009	0.00183	2.06438	0.00141	0.86548	0.00189	0.56377
0.00235	2.5625	0.00183	2.06438	0.00141	0.86548	0.00189	0.56526
0.00235	2.56491	0.00183	2.06438	0.00141	0.8672	0.00189	0.56576
0.00235	2.56491	0.00183	2.06438	0.00141	0.8672	0.00189	0.56675
0.00235	2.56973	0.00183	2.07786	0.00141	0.86893	0.00189	0.56675
0.00235	2.56973	0.00183	2.07786	0.00141	0.87008	0.00189	0.56725
0.00235	2.57215	0.00183	2.07786	0.00141	0.87122	0.00189	0.56825
0.00235	2.57215	0.00183	2.09136	0.00141	0.87238	0.00189	0.56874
0.00235	2.57456	0.00183	2.09136	0.00141	0.87295	0.00189	0.56874
0.00235	2.57456	0.00183	2.09136	0.00141	0.87353	0.00189	0.56874
0.00235	2.57456	0.00183	2.09136	0.00141	0.87525	0.00189	0.56874
0.00235	2.57697	0.00183	2.09136	0.00141	0.8764	0.00189	0.56874
0.00235	2.58179	0.00183	2.10485	0.00141	0.87812	0.00189	0.56974
0.00235	2.58421	0.00183	2.11835	0.00141	0.87927	0.00189	0.56974
0.00235	2.58662	0.00183	2.11835	0.00145	0.88157	0.00189	0.56974
0.00235	2.58662	0.00183	2.11835	0.00145	0.88272	0.00189	0.57023
0.00235	2.59144	0.00183	2.13183	0.00145	0.88502	0.00189	0.57123
0.00235	2.59385	0.00183	2.13183	0.00145	0.88732	0.00189	0.57173
0.00235	2.59626	0.00183	2.13183	0.00145	0.88732	0.00189	0.57173
0.00235	2.59868	0.00183	2.13183	0.00145	0.89019	0.00189	0.57222
0.00235	2.6035	0.00183	2.14532	0.00145	0.89076	0.00189	0.57173
0.00235	2.60591	0.00183	2.15883	0.00145	0.89076	0.00189	0.57222
0.00235	2.60832	0.00183	2.17232	0.00145	0.89191	0.00189	0.57272
0.00235	2.60832	0.00183	2.17232	0.00145	0.89191	0.00189	0.57272
0.00235	2.61074	0.00183	2.17232	0.00145	0.89191	0.00189	0.57371
0.00235	2.61315	0.00183	2.1858	0.00145	0.89134	0.00189	0.57322
0.00243	2.61315	0.00183	2.19929	0.00145	0.89191	0.00189	0.57371
0.00243	2.62038	0.00183	2.19929	0.00145	0.89249	0.00189	0.57421
0.00243	2.6228	0.00183	2.2128	0.00145	0.89306	0.00189	0.57471
0.00243	2.62038	0.00183	2.22629	0.00145	0.89364	0.00189	0.5752
0.00243	2.6228	0.00183	2.22629	0.00145	0.89364	0.00189	0.5767
0.00243	2.62761	0.00183	2.23978	0.00145	0.89479	0.00189	0.5762
0.00243	2.63244	0.00183	2.23978	0.00145	0.89651	0.00189	0.5767
0.00243	2.63244	0.00183	2.25326	0.00145	0.89651	0.00189	0.5767
0.00243	2.63486	0.00183	2.26677	0.00145	0.89651	0.00189	0.57769
0.00243	2.63486	0.00183	2.26677	0.00145	0.89708	0.00189	0.57769
0.00243	2.63727	0.00183	2.28026	0.00145	0.89651	0.00189	0.57819
0.00243	2.63727	0.00183	2.28026	0.00145	0.89708	0.00189	0.57918
0.00243	2.63486	0.00191	2.28026	0.00145	0.89766	0.00189	0.57918
0.00243	2.63727	0.00191	2.29375	0.00145	0.89824	0.00189	0.57918
0.00243	2.64209	0.00191	2.30724	0.00145	0.89996	0.00189	0.57968
0.00243	2.64209	0.00191	2.30724	0.00145	0.90053	0.00189	0.57968
0.00243	2.64209	0.00191	2.30724	0.00145	0.90053	0.00189	0.58117
0.00243	2.64209	0.00191	2.32074	0.00145	0.90053	0.00189	0.58167
0.00243	2.64451	0.00191	2.32074	0.00145	0.90168	0.00189	0.58266
0.00243	2.64691	0.00191	2.33423	0.00145	0.90226	0.00189	0.58366
0.00243	2.64691	0.00191	2.33423	0.00145	0.90398	0.00189	0.58415
0.00243	2.64691	0.00191	2.33423	0.00145	0.90513	0.00189	0.58465
0.00243	2.64933	0.00191	2.33423	0.00145	0.90571	0.00189	0.58565
0.00243	2.64933	0.00191	2.34772	0.00145	0.90513	0.00189	0.58614
0.00243	2.64933	0.00191	2.34772	0.00145	0.90513	0.00189	0.58714
0.00243	2.64933	0.00191	2.34772	0.00145	0.90456	0.00189	0.58714
0.00243	2.65174	0.00191	2.34772	0.00145	0.90456	0.00189	0.58813
0.00243	2.65415	0.00191	2.34772	0.00145	0.90628	0.00189	0.58813
0.00243	2.65657	0.00191	2.36121	0.00145	0.90628	0.00189	0.59012
0.00243	2.65897	0.00191	2.36121	0.00145	0.90743	0.00189	0.59062
0.00243	2.66139	0.00191	2.36121	0.00145	0.908	0.00189	0.59111
0.00243	2.66381	0.00191	2.36121	0.00145	0.90858	0.00189	0.5936
0.00243	2.66381	0.00191	2.36121	0.00145	0.9103	0.00189	0.5936
0.00243	2.66862	0.00191	2.36121	0.00145	0.91145	0.00189	0.5936
0.00243	2.67104	0.00191	2.3747	0.00145	0.91145	0.00189	0.59658
0.00243	2.67104	0.00191	2.3882	0.00145	0.91203	0.00189	0.59807
0.00243	2.67345	0.00198	2.3882	0.00145	0.91375	0.00196	0.60006
0.00243	2.67587	0.00198	2.3747	0.00145	0.9149	0.00196	0.60155
0.00243	2.68068	0.00198	2.3747	0.00145	0.91548	0.00196	0.60255
0.00243	2.67826	0.00198	2.3747	0.00145	0.91662	0.00196	0.60255
0.00243	2.68068	0.00198	2.36121	0.00145	0.91835	0.00196	0.60454
0.00243	2.68551	0.00198	2.36121	0.00145	0.9195	0.00196	0.60454
0.00243	2.68551	0.00198	2.34772	0.00145	0.92065	0.00196	0.60454
0.00243	2.69033	0.00198	2.36121	0.00145	0.92065	0.00196	0.60503
0.00243	2.69033	0.00198	2.36121	0.00145	0.92237	0.00196	0.60454
0.00243	2.69274	0.00198	2.34772	0.0015	0.92467	0.00196	0.60454
0.00243	2.69274	0.00198	2.34772	0.0015	0.92639	0.00196	0.60454
0.00243	2.69757	0.00198	2.34772	0.0015	0.92697	0.00196	0.60503
0.00243	2.69998	0.00198	2.33423	0.0015	0.92754	0.00196	0.60553
0.00243	2.70239	0.00198	2.33423	0.0015	0.92869	0.00196	0.60603
0.00243	2.70239	0.00198	2.34772	0.0015	0.92869	0.00196	0.60652
0.00243	2.7048	0.00198	2.33423	0.0015	0.92927	0.00196	0.60652
0.00243	2.70722	0.00198	2.33423	0.0015	0.93042	0.00196	0.60652
0.00243	2.70963	0.00198	2.33423	0.0015	0.93099	0.00196	0.60652
0.00243	2.70963	0.00198	2.33423	0.0015	0.93157	0.00196	0.60702
0.00243	2.71445	0.00198	2.33423	0.0015	0.93157	0.00196	0.60851
0.00243	2.71927	0.00198	2.32074	0.0015	0.93214	0.00196	0.60901
0.00243	2.72169	0.00198	2.33423	0.0015	0.93271	0.00196	0.60901
0.00243	2.72651	0.00198	2.33423	0.0015	0.93271	0.00196	0.60901
0.00243	2.73133	0.00198	2.33423	0.0015	0.93386	0.00196	0.60951
0.00243	2.73133	0.00198	2.32074	0.0015	0.93501	0.00196	0.61
0.00243	2.73133	0.00198	2.33423	0.0015	0.93501	0.00196	0.61
0.00243	2.73375	0.00198	2.33423	0.0015	0.93559	0.00196	0.6105
0.0025	2.73857	0.00198	2.33423	0.0015	0.93616	0.00196	0.6105
0.0025	2.74098	0.00198	2.33423	0.0015	0.93674	0.00196	0.611
0.0025	2.74823	0.00198	2.33423	0.0015	0.93846	0.00196	0.6105
0.0025	2.74823	0.00198	2.34772	0.0015	0.93961	0.00196	0.6105
0.0025	2.74581	0.00198	2.33423	0.0015	0.93961	0.00196	0.61199
0.0025	2.74581	0.00198	2.34772	0.0015	0.93904	0.00196	0.61249
0.0025	2.74823	0.00198	2.34772	0.0015	0.93961	0.00196	0.61249
0.0025	2.75304	0.00198	2.33423	0.0015	0.94076	0.00196	0.61249
0.0025	2.75304	0.00198	2.34772	0.0015	0.94019	0.00196	0.61349
0.0025	2.75787	0.00198	2.34772	0.0015	0.94019	0.00196	0.61349
0.0025	2.75787	0.00198	2.36121	0.0015	0.94134	0.00196	0.61448
0.0025	2.75787	0.00198	2.3747	0.0015	0.94191	0.00196	0.61597
0.0025	2.76029	0.00198	2.3747	0.0015	0.94248	0.00196	0.61597
0.0025	2.76029	0.00198	2.36121	0.0015	0.94306	0.00196	0.61696
0.0025	2.7651	0.00198	2.3747	0.0015	0.94421	0.00196	0.61746
0.0025	2.7651	0.00198	2.3882	0.0015	0.94421	0.00196	0.61796
0.0025	2.76752	0.00198	2.3882	0.0015	0.94536	0.00196	0.61895
0.0025	2.76752	0.00198	2.3882	0.0015	0.94651	0.00196	0.61945
0.0025	2.76752	0.00198	2.3882	0.0015	0.94651	0.00196	0.61945
0.0025	2.76752	0.00198	2.3882	0.0015	0.94651	0.00196	0.61995
0.0025	2.76993	0.00198	2.40169	0.0015	0.94651	0.00196	0.62144
0.0025	2.77234	0.00198	2.40169	0.0015	0.94708	0.00196	0.62144
0.0025	2.77716	0.00198	2.40169	0.0015	0.94823	0.00196	0.62194
0.0025	2.77716	0.00198	2.40169	0.0015	0.9488	0.00196	0.62293
0.0025	2.77958	0.00198	2.40169	0.0015	0.94938	0.00196	0.62293
0.0025	2.78198	0.00198	2.41519	0.0015	0.95053	0.00196	0.62392
0.0025	2.78198	0.00198	2.42867	0.0015	0.95111	0.00196	0.62591
0.0025	2.78198	0.00198	2.42867	0.0015	0.9534	0.00196	0.62691
0.0025	2.78198	0.00198	2.41519	0.0015	0.95398	0.00196	0.6274
0.0025	2.78198	0.00198	2.42867	0.0015	0.95398	0.00196	0.62989
0.0025	2.78681	0.00198	2.44216	0.0015	0.95398	0.00196	0.62989
0.0025	2.78681	0.00198	2.44216	0.0015	0.95513	0.00196	0.63238
0.0025	2.78922	0.00198	2.44216	0.0015	0.9557	0.00196	0.63436
0.0025	2.79163	0.00198	2.45567	0.0015	0.95743	0.00202	0.63486
0.0025	2.79163	0.00198	2.45567	0.0015	0.95743	0.00202	0.63735
0.0025	2.79405	0.00198	2.46916	0.0015	0.95915	0.00202	0.63784
0.0025	2.79646	0.00198	2.46916	0.0015	0.9603	0.00202	0.63834
0.0025	2.80128	0.00198	2.46916	0.0015	0.96087	0.00202	0.63983
0.0025	2.80369	0.00198	2.46916	0.0015	0.9626	0.00202	0.64033
0.0025	2.80369	0.00198	2.49613	0.0015	0.96432	0.00202	0.64083
0.0025	2.80852	0.00198	2.49613	0.0015	0.96432	0.00202	0.64132
0.0025	2.80852	0.00198	2.50964	0.0015	0.96605	0.00202	0.64132
0.0025	2.80852	0.00198	2.49613	0.0015	0.96834	0.00202	0.64132
0.0025	2.81094	0.00198	2.50964	0.0015	0.96892	0.00202	0.64281
0.0025	2.81575	0.00198	2.52313	0.0015	0.97064	0.00202	0.64232
0.0025	2.81575	0.00198	2.50964	0.00155	0.97294	0.00202	0.64232
0.0025	2.81817	0.00198	2.52313	0.00155	0.97294	0.00202	0.64281
0.0025	2.81817	0.00198	2.53661	0.00155	0.97524	0.00202	0.64281
0.0025	2.823	0.00198	2.5501	0.00155	0.97581	0.00202	0.64331
0.0025	2.8254	0.00198	2.56361	0.00155	0.97581	0.00202	0.64331
0.0025	2.82781	0.00198	2.5771	0.00155	0.97754	0.00202	0.64331
0.0025	2.83023	0.00198	2.5771	0.00155	0.97811	0.00202	0.64381
0.0025	2.83265	0.00198	2.59058	0.00155	0.97869	0.00202	0.6448
0.0025	2.83505	0.00198	2.60408	0.00155	0.97984	0.00202	0.6453
0.0025	2.84229	0.00198	2.60408	0.00155	0.98041	0.00202	0.6453
0.0025	2.84952	0.00198	2.60408	0.00155	0.98041	0.00202	0.64679
0.0025	2.85194	0.00198	2.60408	0.00155	0.98156	0.00202	0.64729
0.0025	2.85434	0.00201	2.63107	0.00155	0.98156	0.00202	0.64729
0.0025	2.85676	0.00201	2.64456	0.00155	0.98214	0.00202	0.64729
0.0025	2.85918	0.00201	2.64456	0.00155	0.98329	0.00202	0.64679
0.0025	2.86399	0.00201	2.64456	0.00155	0.98386	0.00202	0.64679
0.0025	2.86882	0.00201	2.65805	0.00155	0.98386	0.00202	0.64779
0.0025	2.86882	0.00201	2.65805	0.00155	0.98386	0.00202	0.64828
0.0025	2.87363	0.00201	2.65805	0.00155	0.98443	0.00202	0.64878
0.0025	2.87847	0.00201	2.65805	0.00155	0.98501	0.00202	0.64978
0.00258	2.88088	0.00201	2.67154	0.00155	0.98731	0.00202	0.65027
0.00258	2.8857	0.00201	2.68504	0.00155	0.98731	0.00202	0.65027
0.00258	2.89294	0.00201	2.68504	0.00155	0.98788	0.00202	0.65127
0.00258	2.89536	0.00201	2.67154	0.00155	0.98846	0.00202	0.65127
0.00258	2.89536	0.00201	2.67154	0.00155	0.98903	0.00202	0.65127
0.00258	2.90017	0.00201	2.68504	0.00155	0.99018	0.00202	0.65325
0.00258	2.90017	0.00201	2.68504	0.00155	0.98961	0.00202	0.65375
0.00258	2.90017	0.00201	2.68504	0.00155	0.99076	0.00202	0.65475
0.00258	2.90259	0.00201	2.68504	0.00155	0.99191	0.00202	0.65475
0.00258	2.90259	0.00201	2.68504	0.00155	0.99248	0.00202	0.65475
0.00258	2.90259	0.00201	2.68504	0.00155	0.99363	0.00202	0.65475
0.00258	2.905	0.00201	2.69853	0.00155	0.9942	0.00202	0.65624
0.00258	2.90741	0.00201	2.69853	0.00155	0.9942	0.00202	0.65673
0.00258	2.90982	0.00201	2.69853	0.00155	0.9942	0.00202	0.65673
0.00258	2.91223	0.00201	2.69853	0.00155	0.99535	0.00202	0.65773
0.00258	2.91706	0.00201	2.69853	0.00155	0.99535	0.00202	0.65872
0.00258	2.91706	0.00208	2.71202	0.00155	0.99708	0.00202	0.65922
0.00258	2.92188	0.00208	2.71202	0.00155	0.99823	0.00202	0.66021
0.00258	2.91947	0.00208	2.71202	0.00155	0.99765	0.00202	0.66121
0.00258	2.9243	0.00208	2.69853	0.00155	0.99938	0.00202	0.66121
0.00258	2.92912	0.00208	2.71202	0.00155	0.99938	0.00202	0.6622
0.00258	2.92912	0.00208	2.71202	0.00155	0.99995	0.00202	0.66419
0.00258	2.92912	0.00208	2.69853	0.00155	1.00052	0.00202	0.66469
0.00258	2.93153	0.00208	2.69853	0.00155	1.00167	0.00202	0.66668
0.00258	2.93153	0.00208	2.69853	0.00155	1.00283	0.00202	0.66817
0.00258	2.93153	0.00208	2.68504	0.00155	1.00455	0.00202	0.66817
0.00258	2.93153	0.00208	2.69853	0.00155	1.0057	0.00202	0.66916
0.00258	2.93394	0.00208	2.69853	0.00155	1.00627	0.00202	0.67016
0.00258	2.93635	0.00208	2.68504	0.00155	1.00627	0.00202	0.67016
0.00258	2.94118	0.00208	2.68504	0.00155	1.00685	0.00202	0.67364
0.00258	2.9436	0.00208	2.68504	0.00155	1.008	0.00202	0.67513
0.00258	2.94599	0.00208	2.68504	0.00155	1.01029	0.00202	0.67662
0.00258	2.94599	0.00208	2.67154	0.00155	1.01029	0.00202	0.67811
0.00258	2.95082	0.00208	2.68504	0.00155	1.01259	0.00202	0.6801
0.00258	2.95566	0.00208	2.67154	0.00155	1.01374	0.00208	0.68109
0.00258	2.95566	0.00208	2.67154	0.00155	1.01489	0.00208	0.68457
0.00258	2.95805	0.00208	2.67154	0.00155	1.01604	0.00208	0.68507
[truncated: 8,308 more rows]

## Sheet: Sheet4
10mm		20mm		30mm		40mm			Fig 6-45°
[truncated: 11,194 more rows]
