# Supplementary material for: Experimental and numerical simulation studies on the mechanical properties and failure characteristics of rock masses with weak interlayers
Source: PLoS One. 2025 Aug 7;20(8):e0327047. doi: 10.1371/journal.pone.0327047 (PMC12331050; doi:10.1371/journal.pone.0327047)
Supplement: S3 Data — (XLSX) [file pone.0327047.s003.xlsx]

## Sheet: Sheet1
mm	angle	peak stress	elastic modulus
10	0	35.5	6.49
10	15	31.1	6.33
10	30	27.22	5.99
10	45	17.3	5.94
20	0	24.5	5.54
20	15	33.4	5.4
20	30	17.8	3.72
20	45	12.2	3.18
30	0	21.35	3.83
30	15	19.75	4.92
30	30	15.78	2.73
30	45	11.83	2.69
40	0	17.6	3.42
40	15	17.01	2.96
40	30	15.01	2.17
40	45	10.68	1.86
