# Supplementary material for: Experimental and numerical simulation studies on the mechanical properties and failure characteristics of rock masses with weak interlayers
Source: PLoS One. 2025 Aug 7;20(8):e0327047. doi: 10.1371/journal.pone.0327047 (PMC12331050; doi:10.1371/journal.pone.0327047)
Supplement: S4 Data — (XLSX) [file pone.0327047.s004.xlsx]

## Sheet: Sheet1
0°			15°			30°			45°			Fig 8-20mm-b
strain	stress	AE counts	strain	stress	AE counts	strain	stress	AE counts	strain	stress	AE counts
7.95455E-5	0.01755		1.47311E-4	0.1613		0	0.06746		7.2308E-9	0.07569
7.95455E-5	0.0194		1.47311E-4	0.1613		6.93406E-5	0.05397		7.2308E-4	0.08586
7.95455E-5	0.02684		1.47311E-4	0.15864		6.93406E-5	0.05397		7.2308E-4	0.0829
7.95455E-5	0.03241		1.47311E-4	0.15597		6.93406E-5	0.05397		7.2308E-4	0.0829
7.95455E-5	0.03241		1.47311E-4	0.15329		6.93406E-5	0.05397		7.2308E-4	0.0829
7.95455E-5	0.03984		1.47311E-4	0.15864		6.93406E-5	0.05397		7.2308E-4	0.0829
7.95455E-5	0.03984		1.47311E-4	0.1613		6.93406E-5	0.06746		7.2308E-4	0.08438
7.95455E-5	0.0417		1.47311E-4	0.1613		6.93406E-5	0.06746		7.2308E-4	0.08438
7.95455E-5	0.04543		1.47311E-4	0.16398		6.93406E-5	0.05397		7.2308E-4	0.0829
7.95455E-5	0.051		1.47311E-4	0.1613		6.93406E-5	0.05397		7.2308E-4	0.0829
7.95455E-5	0.05472		1.47311E-4	0.16398		6.93406E-5	0.06746		7.2308E-4	0.08438
7.95455E-5	0.05844		1.47311E-4	0.16666		6.93406E-5	0.06746		7.2308E-4	0.08438
7.95455E-5	0.05844		1.47311E-4	0.16933		6.93406E-5	0.06746		7.2308E-4	0.08438
7.95455E-5	0.0603		1.47311E-4	0.172		6.93406E-5	0.06746		7.2308E-4	0.08438
7.95455E-5	0.06401		1.47311E-4	0.172		6.93406E-5	0.06746		7.2308E-4	0.08734
7.95455E-5	0.06959		1.47311E-4	0.172		6.93406E-5	0.06746		7.2308E-4	0.08734
7.95455E-5	0.06959		1.47311E-4	0.172		6.93406E-5	0.06746		7.2308E-4	0.08734
7.95455E-5	0.06959		1.47311E-4	0.172		6.93406E-5	0.08094		7.2308E-4	0.08734
7.95455E-5	0.07144		1.47311E-4	0.17466		1.04011E-4	0.08094		7.2308E-4	0.09039
7.95455E-5	0.07702		1.47311E-4	0.17466		1.04011E-4	0.08094		7.2308E-4	0.09187
7.95455E-5	0.0826		1.47311E-4	0.18		1.04011E-4	0.06746		7.2308E-4	0.09187
7.95455E-5	0.08818		1.47311E-4	0.17733		1.04011E-4	0.05397		7.2308E-4	0.09335
7.95455E-5	0.0919		1.47311E-4	0.18		1.04011E-4	0.05397		7.2308E-4	0.09519
7.95455E-5	0.09748		1.47311E-4	0.18268		1.04011E-4	0.05397		7.2308E-4	0.09797
7.95455E-5	0.10119		1.47311E-4	0.18535		1.04011E-4	0.05397		7.2308E-4	0.09797
7.95455E-5	0.10119		1.47311E-4	0.18801		1.04011E-4	0.05397		7.2308E-4	0.09889
7.95455E-5	0.10863		1.47311E-4	0.18535		1.04011E-4	0.04048		7.2308E-4	0.09889
7.95455E-5	0.11049		1.47311E-4	0.18801		1.04011E-4	0.04048		7.2308E-4	0.09889
7.95455E-5	0.1142		1.47311E-4	0.19068		1.04011E-4	0.04048		7.2308E-4	0.09889
1.59091E-4	0.12165		1.47311E-4	0.19603		1.04011E-4	0.04048		7.2308E-4	0.09889
1.59091E-4	0.12535		1.47311E-4	0.1987		1.04011E-4	0.02697		7.2308E-4	0.10259
1.59091E-4	0.12722		1.47311E-4	0.20136		1.04011E-4	0.02697		7.2308E-4	0.10536
1.59091E-4	0.1328		1.47311E-4	0.20136		1.04011E-4	0.02697		7.2308E-4	0.10351
1.59091E-4	0.13651		1.47311E-4	0.20136		1.04011E-4	0.02697		7.2308E-4	0.10351
1.59091E-4	0.13651		1.47311E-4	0.20403		1.04011E-4	0.02697		7.2308E-4	0.10259
1.59091E-4	0.14209		1.47311E-4	0.20939		1.04011E-4	0.04048		7.2308E-4	0.10536
1.59091E-4	0.14581		1.47311E-4	0.20939		1.04011E-4	0.02697		7.2308E-4	0.10536
1.59091E-4	0.14766		1.47311E-4	0.21472		1.04011E-4	0.02697		7.2308E-4	0.10536
1.59091E-4	0.14952		1.47311E-4	0.21739		1.04011E-4	0.01349		7.2308E-4	0.10536
1.59091E-4	0.14952		1.47311E-4	0.22006		1.04011E-4	0.01349		7.2308E-4	0.10813
1.59091E-4	0.15139		2.59221E-4	0.21739		1.04011E-4	0.01349		7.2308E-4	0.10998
1.59091E-4	0.15509		2.59221E-4	0.21739		1.04011E-4	0.01349		7.2308E-4	0.10813
1.59091E-4	0.15695		2.59221E-4	0.22006		1.04011E-4	0.02697		7.2308E-4	0.11091
1.59091E-4	0.15695		2.59221E-4	0.22274		1.04011E-4	0.01349		7.2308E-4	0.11275
1.59091E-4	0.16068		2.59221E-4	0.22274		1.04011E-4	0.01349		8.15157E-4	0.1146
1.59091E-4	0.16253		2.59221E-4	0.22274		1.04011E-4	0.01349		8.15157E-4	0.11553
1.59091E-4	0.16253		2.59221E-4	0.22541		1.04011E-4	0.01349		8.15157E-4	0.11738
1.59091E-4	0.16811		2.59221E-4	0.22541		1.04011E-4	0.01349		8.15157E-4	0.11922
1.59091E-4	0.16997		2.59221E-4	0.22541		1.04011E-4	0.02697		8.15157E-4	0.12015
1.59091E-4	0.16997		2.59221E-4	0.22807		1.04011E-4	0.01349		8.15157E-4	0.122
1.59091E-4	0.17555		2.59221E-4	0.22807		1.04011E-4	0.01349		8.15157E-4	0.12015
1.59091E-4	0.17741		2.59221E-4	0.23074		1.04011E-4	0.02697		8.15157E-4	0.12015
1.59091E-4	0.18113		2.59221E-4	0.23074		1.04011E-4	0.02697		8.15157E-4	0.122
1.59091E-4	0.18299		2.59221E-4	0.23341		1.04011E-4	0.02697		8.15157E-4	0.12015
1.59091E-4	0.18856		2.59221E-4	0.23609		1.04011E-4	0.02697		8.15157E-4	0.122
1.59091E-4	0.19599		2.59221E-4	0.23876		1.04011E-4	0.02697		8.15157E-4	0.12292
2.38636E-4	0.19972		2.59221E-4	0.23876		1.04011E-4	0.02697		8.15157E-4	0.12292
2.38636E-4	0.20157		2.59221E-4	0.24142		1.04011E-4	0.02697		8.15157E-4	0.12662
2.38636E-4	0.209		2.59221E-4	0.24142		1.04011E-4	0.02697		8.15157E-4	0.12754
2.38636E-4	0.21459		2.59221E-4	0.24142		1.04011E-4	0.02697		8.15157E-4	0.12754
2.38636E-4	0.21644		2.59221E-4	0.24142		1.04011E-4	0.04048		8.15157E-4	0.12939
2.38636E-4	0.2183		2.59221E-4	0.24409		1.04011E-4	0.04048		8.15157E-4	0.13031
2.38636E-4	0.22202		2.59221E-4	0.24142		1.04011E-4	0.04048		8.15157E-4	0.13031
2.38636E-4	0.22574		2.59221E-4	0.24142		1.04011E-4	0.05397		8.15157E-4	0.13031
2.38636E-4	0.22574		2.59221E-4	0.24409		1.04011E-4	0.05397		8.15157E-4	0.12754
2.38636E-4	0.22759		2.59221E-4	0.24409		1.04011E-4	0.05397		8.15157E-4	0.12754
2.38636E-4	0.22574		2.59221E-4	0.24409		1.04011E-4	0.05397		8.15157E-4	0.12939
2.38636E-4	0.22388		2.59221E-4	0.24676		1.04011E-4	0.05397		8.15157E-4	0.12754
2.38636E-4	0.22574		2.59221E-4	0.24676		1.04011E-4	0.05397		8.15157E-4	0.12939
2.38636E-4	0.22945		2.59221E-4	0.25211		1.04011E-4	0.05397		8.15157E-4	0.12939
2.38636E-4	0.22945		2.59221E-4	0.25211		1.04011E-4	0.05397		8.15157E-4	0.12939
2.38636E-4	0.23503		2.59221E-4	0.25211		1.04011E-4	0.06746		8.15157E-4	0.13031
2.38636E-4	0.23875		2.59221E-4	0.25744		1.04011E-4	0.06746		8.15157E-4	0.13031
2.38636E-4	0.2406		2.59221E-4	0.25744		1.04011E-4	0.06746		8.15157E-4	0.13031
2.38636E-4	0.24247		2.59221E-4	0.25744		1.04011E-4	0.06746		8.15157E-4	0.13401
2.38636E-4	0.24433		2.59221E-4	0.2628		1.04011E-4	0.06746		8.15157E-4	0.13401
2.38636E-4	0.24433		2.59221E-4	0.26547		1.04011E-4	0.08094		8.15157E-4	0.13401
2.38636E-4	0.24619		2.59221E-4	0.26547		1.04011E-4	0.06746		8.15157E-4	0.13678
2.38636E-4	0.2499		2.59221E-4	0.26547		1.04011E-4	0.06746		8.15157E-4	0.13863
2.38636E-4	0.25176		2.59221E-4	0.26547		1.04011E-4	0.06746		8.15157E-4	0.13863
2.38636E-4	0.25734		2.59221E-4	0.26547		1.04011E-4	0.08094		8.15157E-4	0.13956
2.38636E-4	0.26291		2.59221E-4	0.26547		1.04011E-4	0.06746		8.15157E-4	0.13863
2.38636E-4	0.26664		2.59221E-4	0.26813		1.04011E-4	0.08094		8.15157E-4	0.1414
2.38636E-4	0.27035		2.59221E-4	0.2708		1.04011E-4	0.08094		8.15157E-4	0.14233
2.38636E-4	0.2722		2.59221E-4	0.27347		1.04011E-4	0.08094		8.15157E-4	0.14418
2.38636E-4	0.27593		2.59221E-4	0.27347		1.04011E-4	0.08094		8.15157E-4	0.14418
2.38636E-4	0.2815		2.59221E-4	0.27347		1.04011E-4	0.09445		8.15157E-4	0.14418
3.18182E-4	0.28523		2.59221E-4	0.27614		1.04011E-4	0.08094		8.15157E-4	0.14418
3.18182E-4	0.2908		2.59221E-4	0.27614		1.04011E-4	0.08094		8.15157E-4	0.14233
3.18182E-4	0.29638		2.59221E-4	0.28148		1.04011E-4	0.09445		8.15157E-4	0.14418
3.18182E-4	0.30194		2.59221E-4	0.28415		1.04011E-4	0.09445		8.15157E-4	0.14603
3.18182E-4	0.30753		2.59221E-4	0.28949		1.04011E-4	0.08094		8.15157E-4	0.14603
3.18182E-4	0.30753		2.59221E-4	0.28949		1.04011E-4	0.09445		8.15157E-4	0.1488
3.18182E-4	0.31124		2.59221E-4	0.29483		1.04011E-4	0.09445		8.15157E-4	0.15065
3.18182E-4	0.31497		2.59221E-4	0.29483		1.04011E-4	0.09445		8.15157E-4	0.15157
3.18182E-4	0.31682		2.59221E-4	0.30017		1.04011E-4	0.10794		8.15157E-4	0.15157
3.18182E-4	0.31868		3.72274E-4	0.30284		1.04011E-4	0.09445		8.15157E-4	0.15157
3.18182E-4	0.32053		3.72274E-4	0.30553		1.04011E-4	0.09445		8.15157E-4	0.15157
3.18182E-4	0.3224		3.72274E-4	0.30284		1.04011E-4	0.10794		8.15157E-4	0.15342
3.18182E-4	0.32426		3.72274E-4	0.30284		1.04011E-4	0.10794		8.15157E-4	0.15619
3.18182E-4	0.32426		3.72274E-4	0.31086		1.04011E-4	0.10794		8.15157E-4	0.15434
3.18182E-4	0.32426		3.72274E-4	0.31353		1.04011E-4	0.10794		8.15157E-4	0.15896
3.18182E-4	0.32798		3.72274E-4	0.31353		1.04011E-4	0.09445		8.15157E-4	0.16081
3.18182E-4	0.33169		3.72274E-4	0.31353		1.04011E-4	0.10794		8.15157E-4	0.16174
3.18182E-4	0.33355		3.72274E-4	0.31353		1.04011E-4	0.10794		8.15157E-4	0.16174
3.18182E-4	0.33541		3.72274E-4	0.31086		1.04011E-4	0.10794		9.05881E-4	0.16359
3.18182E-4	0.33913		3.72274E-4	0.3082		1.04011E-4	0.10794		9.05881E-4	0.16543
3.18182E-4	0.3447		3.72274E-4	0.31353		1.04011E-4	0.10794		9.05881E-4	0.16636
3.18182E-4	0.34657		3.72274E-4	0.3162		1.04011E-4	0.12143		9.05881E-4	0.16821
3.18182E-4	0.35028		3.72274E-4	0.3162		1.04011E-4	0.13493		9.05881E-4	0.17006
3.18182E-4	0.354		3.72274E-4	0.31086		1.73352E-4	0.12143		9.05881E-4	0.17375
3.18182E-4	0.35585		3.72274E-4	0.31888		1.73352E-4	0.12143		9.05881E-4	0.17283
3.18182E-4	0.35772		3.72274E-4	0.31888		1.73352E-4	0.12143		9.05881E-4	0.17283
3.18182E-4	0.35958		3.72274E-4	0.31888		1.73352E-4	0.12143		9.05881E-4	0.17098
3.18182E-4	0.36515		3.72274E-4	0.32421		1.73352E-4	0.12143		9.05881E-4	0.17098
3.18182E-4	0.37259		3.72274E-4	0.32155		1.73352E-4	0.13493		9.05881E-4	0.17098
3.18182E-4	0.37816		3.72274E-4	0.3162		1.73352E-4	0.13493		9.05881E-4	0.17283
3.18182E-4	0.38374		3.72274E-4	0.31888		1.73352E-4	0.13493		9.05881E-4	0.17098
3.97727E-4	0.38932		3.72274E-4	0.32421		1.73352E-4	0.13493		9.05881E-4	0.17283
3.97727E-4	0.39675		3.72274E-4	0.32155		1.73352E-4	0.12143		9.05881E-4	0.17375
3.97727E-4	0.40233		3.72274E-4	0.32421		1.73352E-4	0.13493		9.05881E-4	0.1756
3.97727E-4	0.40791		3.72274E-4	0.32688		1.73352E-4	0.13493		9.05881E-4	0.1756
3.97727E-4	0.40976		3.72274E-4	0.33223		1.73352E-4	0.14843		9.05881E-4	0.1756
3.97727E-4	0.41163		3.72274E-4	0.33223		1.73352E-4	0.14843		9.05881E-4	0.1756
3.97727E-4	0.41719		3.72274E-4	0.33223		1.73352E-4	0.14843		9.05881E-4	0.17745
3.97727E-4	0.41906		3.72274E-4	0.3349		1.73352E-4	0.13493		9.05881E-4	0.17837
3.97727E-4	0.41906		3.72274E-4	0.33756		1.73352E-4	0.13493		9.05881E-4	0.18022
3.97727E-4	0.41906		3.72274E-4	0.34023		1.73352E-4	0.13493		9.05881E-4	0.17837
3.97727E-4	0.42278		3.72274E-4	0.33756		2.42692E-4	0.14843		9.05881E-4	0.18207
3.97727E-4	0.42649		3.72274E-4	0.34023		2.42692E-4	0.13493		9.05881E-4	0.18207
3.97727E-4	0.42835		3.72274E-4	0.33756		2.42692E-4	0.13493		9.05881E-4	0.18022
3.97727E-4	0.43022		3.72274E-4	0.33756		2.42692E-4	0.13493		9.05881E-4	0.18022
3.97727E-4	0.43393		3.72274E-4	0.33756		2.42692E-4	0.12143		9.05881E-4	0.18484
3.97727E-4	0.43578		3.72274E-4	0.34023		2.42692E-4	0.12143		9.05881E-4	0.18762
3.97727E-4	0.43765		3.72274E-4	0.3429		2.42692E-4	0.13493		9.05881E-4	0.18484
3.97727E-4	0.44136		3.72274E-4	0.3429		2.42692E-4	0.12143		9.05881E-4	0.18577
3.97727E-4	0.44323		3.72274E-4	0.3429		2.42692E-4	0.10794		9.05881E-4	0.18577
3.97727E-4	0.4488		3.72274E-4	0.34557		2.42692E-4	0.10794		9.05881E-4	0.18946
3.97727E-4	0.45252		3.72274E-4	0.34825		2.42692E-4	0.10794		9.05881E-4	0.18762
3.97727E-4	0.45439		3.72274E-4	0.35091		2.42692E-4	0.10794		9.05881E-4	0.18762
3.97727E-4	0.45809		3.72274E-4	0.35359		2.42692E-4	0.10794		9.05881E-4	0.19039
3.97727E-4	0.46182		3.72274E-4	0.35626		2.42692E-4	0.09445		9.05881E-4	0.19224
3.97727E-4	0.46367		3.72274E-4	0.35894		2.42692E-4	0.09445		9.05881E-4	0.19316
3.97727E-4	0.47669		3.72274E-4	0.35894		2.42692E-4	0.09445		9.05881E-4	0.19316
3.97727E-4	0.48413		3.72274E-4	0.36161		2.42692E-4	0.08094		9.05881E-4	0.19501
3.97727E-4	0.48783		3.72274E-4	0.36427		2.42692E-4	0.09445		9.05881E-4	0.19686
4.77273E-4	0.49156		3.72274E-4	0.36427		2.42692E-4	0.09445		9.05881E-4	0.19686
4.77273E-4	0.49899		3.72274E-4	0.37229		2.42692E-4	0.08094		9.05881E-4	0.19686
4.77273E-4	0.50457		3.72274E-4	0.37496		2.42692E-4	0.08094		9.05881E-4	0.19778
4.77273E-4	0.50643		3.72274E-4	0.37762		2.42692E-4	0.09445		9.05881E-4	0.2024
4.77273E-4	0.51014		3.72274E-4	0.37762		2.42692E-4	0.08094		9.05881E-4	0.2024
4.77273E-4	0.51573		3.72274E-4	0.37762		2.42692E-4	0.08094		9.05881E-4	0.20148
4.77273E-4	0.51573		3.72274E-4	0.37762		2.42692E-4	0.08094		9.05881E-4	0.2024
4.77273E-4	0.51758		3.72274E-4	0.38029		2.42692E-4	0.08094		9.05881E-4	0.20518
4.77273E-4	0.5213		3.72274E-4	0.38296		2.42692E-4	0.08094		9.05881E-4	0.20887
4.77273E-4	0.52316		3.72274E-4	0.38563		2.42692E-4	0.09445		9.05881E-4	0.21165
4.77273E-4	0.52688		3.72274E-4	0.39364		2.42692E-4	0.09445		9.96218E-4	0.21257
4.77273E-4	0.52688		3.72274E-4	0.39364		2.42692E-4	0.08094		9.96218E-4	0.21257
4.77273E-4	0.52874		3.72274E-4	0.39631		2.42692E-4	0.09445		9.96218E-4	0.21257
4.77273E-4	0.53431		3.72274E-4	0.39631		2.42692E-4	0.09445		9.96218E-4	0.21442
4.77273E-4	0.53617		4.84184E-4	0.399		2.42692E-4	0.08094		9.96218E-4	0.21627
4.77273E-4	0.53803		4.84184E-4	0.40167		2.42692E-4	0.08094		9.96218E-4	0.21627
4.77273E-4	0.53989		4.84184E-4	0.40167		2.42692E-4	0.09445		9.96218E-4	0.21627
4.77273E-4	0.54547		4.84184E-4	0.40433		2.42692E-4	0.10794		9.96218E-4	0.21627
4.77273E-4	0.54733		4.84184E-4	0.40967		2.42692E-4	0.10794		9.96218E-4	0.21904
4.77273E-4	0.54918		4.84184E-4	0.40967		2.42692E-4	0.09445		9.96218E-4	0.22089
4.77273E-4	0.55103		4.84184E-4	0.40967		2.42692E-4	0.10794		9.96218E-4	0.22089
4.77273E-4	0.55661		4.84184E-4	0.40967		2.42692E-4	0.10794		9.96218E-4	0.22181
4.77273E-4	0.56033		4.84184E-4	0.407		2.42692E-4	0.10794		9.96218E-4	0.22181
4.77273E-4	0.56405		4.84184E-4	0.407		2.42692E-4	0.10794		9.96218E-4	0.22089
4.77273E-4	0.56777		4.84184E-4	0.41234		2.42692E-4	0.10794		9.96218E-4	0.22089
4.77273E-4	0.5752		4.84184E-4	0.41234		2.42692E-4	0.12143		9.96218E-4	0.22089
5.56818E-4	0.58264		4.84184E-4	0.41502		2.42692E-4	0.12143		9.96218E-4	0.21904
5.56818E-4	0.58636		4.84184E-4	0.41502		2.42692E-4	0.12143		9.96218E-4	0.22089
5.56818E-4	0.5938		4.84184E-4	0.41502		2.42692E-4	0.12143		9.96218E-4	0.22181
5.56818E-4	0.59751		4.84184E-4	0.41234		2.42692E-4	0.12143		9.96218E-4	0.22366
5.56818E-4	0.60308		4.84184E-4	0.41768		2.42692E-4	0.13493		9.96218E-4	0.22366
5.56818E-4	0.60308		4.84184E-4	0.41768		2.42692E-4	0.12143		9.96218E-4	0.22458
5.56818E-4	0.60681		4.84184E-4	0.42035		2.42692E-4	0.12143		9.96218E-4	0.22458
5.56818E-4	0.61052		4.84184E-4	0.42302		2.42692E-4	0.13493		9.96218E-4	0.22643
5.56818E-4	0.61052		4.84184E-4	0.42035		2.42692E-4	0.13493		9.96218E-4	0.22828
5.56818E-4	0.60867		4.84184E-4	0.42569		2.42692E-4	0.13493		9.96218E-4	0.22828
5.56818E-4	0.61238		4.84184E-4	0.42569		2.42692E-4	0.13493		9.96218E-4	0.22828
5.56818E-4	0.61424		4.84184E-4	0.42302		2.42692E-4	0.14843		9.96218E-4	0.22921
5.56818E-4	0.61424		4.84184E-4	0.42302		2.42692E-4	0.13493		9.96218E-4	0.23105
5.56818E-4	0.6161		4.84184E-4	0.42302		2.42692E-4	0.13493		9.96218E-4	0.2329
5.56818E-4	0.61982		4.84184E-4	0.42569		2.42692E-4	0.13493		9.96218E-4	0.2329
5.56818E-4	0.62168		4.84184E-4	0.42837		2.42692E-4	0.14843		9.96218E-4	0.23383
5.56818E-4	0.62353		4.84184E-4	0.43103		2.42692E-4	0.13493		9.96218E-4	0.23383
5.56818E-4	0.6254		4.84184E-4	0.4337		2.42692E-4	0.14843		9.96218E-4	0.23383
5.56818E-4	0.62725		4.84184E-4	0.43637		2.42692E-4	0.14843		9.96218E-4	0.23383
5.56818E-4	0.63098		4.84184E-4	0.43637		2.42692E-4	0.14843		9.96218E-4	0.23383
5.56818E-4	0.63468		4.84184E-4	0.43904		2.42692E-4	0.13493		9.96218E-4	0.23567
5.56818E-4	0.63841		4.84184E-4	0.44172		2.42692E-4	0.13493		9.96218E-4	0.23567
5.56818E-4	0.64398		4.84184E-4	0.44438		2.42692E-4	0.14843		9.96218E-4	0.23845
5.56818E-4	0.6477		4.84184E-4	0.44438		2.42692E-4	0.14843		9.96218E-4	0.2403
5.56818E-4	0.6477		4.84184E-4	0.44438		2.42692E-4	0.14843		9.96218E-4	0.24122
5.56818E-4	0.65142		4.84184E-4	0.44705		2.42692E-4	0.16191		9.96218E-4	0.2403
5.56818E-4	0.65885		4.84184E-4	0.44438		2.42692E-4	0.14843		9.96218E-4	0.24307
5.56818E-4	0.66258		4.84184E-4	0.44705		2.42692E-4	0.14843		9.96218E-4	0.24769
5.56818E-4	0.66815		4.84184E-4	0.44705		2.42692E-4	0.16191		9.96218E-4	0.24769
5.56818E-4	0.67373		4.84184E-4	0.44973		2.42692E-4	0.16191		9.96218E-4	0.24769
6.36364E-4	0.6793		4.84184E-4	0.44973		2.42692E-4	0.14843		9.96218E-4	0.24769
6.36364E-4	0.68116		4.84184E-4	0.45508		2.42692E-4	0.16191		9.96218E-4	0.24861
6.36364E-4	0.68674		4.84184E-4	0.46041		2.42692E-4	0.16191		9.96218E-4	0.24861
6.36364E-4	0.69045		4.84184E-4	0.46308		2.42692E-4	0.16191		9.96218E-4	0.24861
6.36364E-4	0.69232		4.84184E-4	0.46308		2.42692E-4	0.16191		9.96218E-4	0.25046
6.36364E-4	0.69602		4.84184E-4	0.46308		2.42692E-4	0.16191		9.96218E-4	0.25231
6.36364E-4	0.69789		4.84184E-4	0.46843		2.42692E-4	0.16191		9.96218E-4	0.25601
6.36364E-4	0.70161		4.84184E-4	0.46843		2.42692E-4	0.16191		9.96218E-4	0.25786
6.36364E-4	0.70347		4.84184E-4	0.46843		2.42692E-4	0.16191		9.96218E-4	0.25786
6.36364E-4	0.70533		4.84184E-4	0.47109		2.42692E-4	0.1754		0.00109	0.26248
6.36364E-4	0.70718		4.84184E-4	0.47376		2.42692E-4	0.1754		0.00109	0.26063
6.36364E-4	0.70905		4.84184E-4	0.47376		2.42692E-4	0.1754		0.00109	0.26248
6.36364E-4	0.7109		5.96095E-4	0.4791		2.42692E-4	0.1754		0.00109	0.2671
6.36364E-4	0.7109		5.96095E-4	0.48711		2.42692E-4	0.1754		0.00109	0.26802
6.36364E-4	0.71463		5.96095E-4	0.48711		2.42692E-4	0.1754		0.00109	0.26802
6.36364E-4	0.71833		5.96095E-4	0.48978		2.42692E-4	0.1889		0.00109	0.26802
6.36364E-4	0.72206		5.96095E-4	0.48978		2.42692E-4	0.1754		0.00109	0.26802
6.36364E-4	0.72577		5.96095E-4	0.49245		2.77362E-4	0.1889		0.00109	0.26802
6.36364E-4	0.72763		5.96095E-4	0.49514		2.77362E-4	0.1889		0.00109	0.26802
6.36364E-4	0.72949		5.96095E-4	0.49514		2.77362E-4	0.1889		0.00109	0.2671
6.36364E-4	0.73135		5.96095E-4	0.49781		2.77362E-4	0.1889		0.00109	0.2671
6.36364E-4	0.73507		5.96095E-4	0.50047		2.77362E-4	0.1754		0.00109	0.2671
6.36364E-4	0.73878		5.96095E-4	0.50047		2.77362E-4	0.1889		0.00109	0.26987
6.36364E-4	0.74436		5.96095E-4	0.50314		2.77362E-4	0.1889		0.00109	0.26987
6.36364E-4	0.74436		5.96095E-4	0.50047		2.77362E-4	0.1889		0.00109	0.26802
6.36364E-4	0.74808		5.96095E-4	0.50314		2.77362E-4	0.20238		0.00109	0.27172
6.36364E-4	0.75366		5.96095E-4	0.50581		2.77362E-4	0.20238		0.00109	0.27264
6.36364E-4	0.76109		5.96095E-4	0.51116		2.77362E-4	0.20238		0.00109	0.27264
6.36364E-4	0.76667		5.96095E-4	0.51116		2.77362E-4	0.20238		0.00109	0.27264
6.36364E-4	0.7741		5.96095E-4	0.51382		2.77362E-4	0.20238		0.00109	0.27449
6.36364E-4	0.77968		5.96095E-4	0.51116		2.77362E-4	0.20238		0.00109	0.27449
7.15909E-4	0.78898		5.96095E-4	0.51116		2.77362E-4	0.21587		0.00109	0.27264
7.15909E-4	0.79269		5.96095E-4	0.51116		3.46703E-4	0.21587		0.00109	0.27449
7.15909E-4	0.79827		5.96095E-4	0.51116		3.46703E-4	0.20238		0.00109	0.27542
7.15909E-4	0.80384		5.96095E-4	0.51116		3.46703E-4	0.20238		0.00109	0.27542
7.15909E-4	0.80943		5.96095E-4	0.51382		3.46703E-4	0.1889		0.00109	0.27542
7.15909E-4	0.81127		5.96095E-4	0.51382		3.46703E-4	0.1889		0.00109	0.27726
7.15909E-4	0.815		5.96095E-4	0.51382		3.46703E-4	0.20238		0.00109	0.27911
7.15909E-4	0.81686		5.96095E-4	0.51916		3.46703E-4	0.1889		0.00109	0.28189
7.15909E-4	0.82058		5.96095E-4	0.52183		3.46703E-4	0.1754		0.00109	0.28373
7.15909E-4	0.81872		5.96095E-4	0.52451		3.46703E-4	0.1889		0.00109	0.28373
7.15909E-4	0.82058		5.96095E-4	0.52451		3.46703E-4	0.1889		0.00109	0.28466
7.15909E-4	0.82243		5.96095E-4	0.52451		3.46703E-4	0.16191		0.00109	0.28466
7.15909E-4	0.8243		5.96095E-4	0.52451		3.46703E-4	0.16191		0.00109	0.28373
7.15909E-4	0.82615		5.96095E-4	0.52717		3.46703E-4	0.16191		0.00109	0.28466
7.15909E-4	0.82988		5.96095E-4	0.52984		3.46703E-4	0.16191		0.00109	0.28466
7.15909E-4	0.83544		5.96095E-4	0.53251		3.46703E-4	0.16191		0.00109	0.28466
7.15909E-4	0.84102		5.96095E-4	0.53518		3.46703E-4	0.16191		0.00109	0.28651
7.15909E-4	0.84288		5.96095E-4	0.53518		3.46703E-4	0.14843		0.00109	0.28928
7.15909E-4	0.84474		5.96095E-4	0.53786		3.46703E-4	0.14843		0.00109	0.29205
7.15909E-4	0.85217		5.96095E-4	0.54052		3.46703E-4	0.16191		0.00109	0.29205
7.15909E-4	0.85403		5.96095E-4	0.54052		3.46703E-4	0.16191		0.00109	0.2939
7.15909E-4	0.85961		5.96095E-4	0.54052		3.46703E-4	0.16191		0.00109	0.29575
7.15909E-4	0.86148		5.96095E-4	0.54052		3.46703E-4	0.14843		0.00109	0.29575
7.15909E-4	0.86518		5.96095E-4	0.5432		3.46703E-4	0.13493		0.00109	0.29575
7.15909E-4	0.87077		5.96095E-4	0.5432		3.46703E-4	0.14843		0.00109	0.29667
7.15909E-4	0.8782		5.96095E-4	0.54587		3.46703E-4	0.14843		0.00109	0.29852
7.15909E-4	0.88564		5.96095E-4	0.54854		3.46703E-4	0.14843		0.00109	0.29852
7.15909E-4	0.89308		5.96095E-4	0.54854		3.46703E-4	0.14843		0.00109	0.29945
7.95455E-4	0.90051		5.96095E-4	0.54854		3.46703E-4	0.13493		0.00109	0.30314
7.95455E-4	0.90608		5.96095E-4	0.55122		3.46703E-4	0.14843		0.00109	0.30407
7.95455E-4	0.91166		5.96095E-4	0.55388		3.46703E-4	0.14843		0.00109	0.30407
7.95455E-4	0.91909		5.96095E-4	0.56457		3.46703E-4	0.14843		0.00109	0.30591
7.95455E-4	0.92282		5.96095E-4	0.56189		3.46703E-4	0.14843		0.00118	0.30684
7.95455E-4	0.92282		5.96095E-4	0.56457		3.46703E-4	0.14843		0.00118	0.30869
7.95455E-4	0.92653		5.96095E-4	0.56723		3.46703E-4	0.14843		0.00118	0.30869
7.95455E-4	0.92839		5.96095E-4	0.56723		3.46703E-4	0.14843		0.00118	0.31054
7.95455E-4	0.93025		5.96095E-4	0.5699		3.46703E-4	0.16191		0.00118	0.31146
7.95455E-4	0.93397		7.09147E-4	0.57257		3.46703E-4	0.16191		0.00118	0.31331
7.95455E-4	0.93582		7.09147E-4	0.57791		3.46703E-4	0.16191		0.00118	0.31331
7.95455E-4	0.93768		7.09147E-4	0.58058		3.46703E-4	0.16191		0.00118	0.31516
7.95455E-4	0.9414		7.09147E-4	0.58325		3.46703E-4	0.16191		0.00118	0.31331
7.95455E-4	0.94513		7.09147E-4	0.58325		3.46703E-4	0.16191		0.00118	0.31516
7.95455E-4	0.94513		7.09147E-4	0.58592		3.46703E-4	0.16191		0.00118	0.31608
7.95455E-4	0.94884		7.09147E-4	0.5886		3.46703E-4	0.16191		0.00118	0.31793
7.95455E-4	0.95069		7.09147E-4	0.5886		3.46703E-4	0.1754		0.00118	0.31793
7.95455E-4	0.95442		7.09147E-4	0.59128		3.46703E-4	0.1889		0.00118	0.31608
7.95455E-4	0.95813		7.09147E-4	0.5886		3.46703E-4	0.1889		0.00118	0.31608
7.95455E-4	0.95999		7.09147E-4	0.59128		3.46703E-4	0.1754		0.00118	0.31793
7.95455E-4	0.96372		7.09147E-4	0.59394		3.46703E-4	0.1754		0.00118	0.31793
7.95455E-4	0.97115		7.09147E-4	0.59394		3.46703E-4	0.1889		0.00118	0.3207
7.95455E-4	0.97486		7.09147E-4	0.59394		3.46703E-4	0.1754		0.00118	0.31885
7.95455E-4	0.98043		7.09147E-4	0.59394		3.46703E-4	0.1754		0.00118	0.3207
7.95455E-4	0.9823		7.09147E-4	0.59394		3.46703E-4	0.1889		0.00118	0.3207
7.95455E-4	0.98973		7.09147E-4	0.59661		3.46703E-4	0.1889		0.00118	0.3207
7.95455E-4	0.99717		7.09147E-4	0.59661		3.46703E-4	0.20238		0.00118	0.32255
8.75E-4	1.00275		7.09147E-4	0.59661		3.46703E-4	0.1889		0.00118	0.32348
8.75E-4	1.01203		7.09147E-4	0.59661		3.46703E-4	0.1889		0.00118	0.32348
8.75E-4	1.01576		7.09147E-4	0.59661		3.46703E-4	0.20238		0.00118	0.32348
8.75E-4	1.02133		7.09147E-4	0.59928		3.46703E-4	0.20238		0.00118	0.32348
8.75E-4	1.02319		7.09147E-4	0.60195		3.46703E-4	0.20238		0.00118	0.32255
8.75E-4	1.02506		7.09147E-4	0.60462		3.46703E-4	0.20238		0.00118	0.32255
8.75E-4	1.02506		7.09147E-4	0.60195		3.46703E-4	0.20238		0.00118	0.32717
8.75E-4	1.02877		7.09147E-4	0.60195		3.46703E-4	0.20238		0.00118	0.32717
8.75E-4	1.03249		7.09147E-4	0.60195		3.46703E-4	0.20238		0.00118	0.3281
8.75E-4	1.03249		7.09147E-4	0.60462		3.46703E-4	0.21587		0.00118	0.33087
8.75E-4	1.03434		7.09147E-4	0.60729		3.46703E-4	0.20238		0.00118	0.33087
8.75E-4	1.03807		7.09147E-4	0.60996		3.46703E-4	0.20238		0.00118	0.33272
8.75E-4	1.04364		7.09147E-4	0.60996		3.46703E-4	0.21587		0.00118	0.33272
8.75E-4	1.04178		7.09147E-4	0.61263		3.46703E-4	0.21587		0.00118	0.33457
8.75E-4	1.04178		7.09147E-4	0.6153		3.46703E-4	0.21587		0.00118	0.33457
8.75E-4	1.0455		7.09147E-4	0.6153		3.46703E-4	0.21587		0.00118	0.33549
8.75E-4	1.04736		7.09147E-4	0.62063		3.46703E-4	0.21587		0.00118	0.33734
8.75E-4	1.05107		7.09147E-4	0.6153		3.46703E-4	0.21587		0.00118	0.33734
8.75E-4	1.05293		7.09147E-4	0.61797		3.46703E-4	0.22937		0.00118	0.33826
8.75E-4	1.05666		7.09147E-4	0.62063		3.46703E-4	0.22937		0.00118	0.33826
8.75E-4	1.06038		7.09147E-4	0.62598		3.46703E-4	0.22937		0.00118	0.33826
8.75E-4	1.06223		7.09147E-4	0.62598		3.46703E-4	0.22937		0.00118	0.33826
8.75E-4	1.06594		7.09147E-4	0.62598		3.46703E-4	0.22937		0.00118	0.33826
8.75E-4	1.07338		7.09147E-4	0.62865		3.46703E-4	0.22937		0.00118	0.34196
8.75E-4	1.07897		7.09147E-4	0.63132		3.46703E-4	0.22937		0.00118	0.34196
8.75E-4	1.07897		7.09147E-4	0.63666		3.46703E-4	0.22937		0.00118	0.34196
8.75E-4	1.0864		7.09147E-4	0.63666		3.46703E-4	0.22937		0.00118	0.34288
8.75E-4	1.09197		7.09147E-4	0.63666		3.46703E-4	0.22937		0.00118	0.34473
8.75E-4	1.09569		7.09147E-4	0.63934		3.46703E-4	0.22937		0.00118	0.34658
8.75E-4	1.10498		7.09147E-4	0.63934		3.46703E-4	0.22937		0.00118	0.3475
9.54545E-4	1.11242		7.09147E-4	0.64468		3.46703E-4	0.24287		0.00118	0.35213
9.54545E-4	1.118		7.09147E-4	0.64468		3.46703E-4	0.24287		0.00118	0.35213
9.54545E-4	1.12543		7.09147E-4	0.65269		3.46703E-4	0.25636		0.00118	0.3549
9.54545E-4	1.12915		7.09147E-4	0.65803		3.46703E-4	0.24287		0.00118	0.3549
9.54545E-4	1.13288		7.09147E-4	0.65803		3.46703E-4	0.24287		0.00118	0.35675
9.54545E-4	1.13658		8.21057E-4	0.65803		3.81373E-4	0.25636		0.00118	0.3586
9.54545E-4	1.14216		8.21057E-4	0.66069		3.81373E-4	0.25636		0.00118	0.35675
9.54545E-4	1.14216		8.21057E-4	0.66337		3.81373E-4	0.25636		0.00127	0.3586
9.54545E-4	1.14588		8.21057E-4	0.66871		3.81373E-4	0.25636		0.00127	0.35952
9.54545E-4	1.15145		8.21057E-4	0.67138		3.81373E-4	0.25636		0.00127	0.35952
9.54545E-4	1.15332		8.21057E-4	0.67138		3.81373E-4	0.25636		0.00127	0.36229
9.54545E-4	1.15889		8.21057E-4	0.67404		3.81373E-4	0.25636		0.00127	0.36414
9.54545E-4	1.16075		8.21057E-4	0.67404		3.81373E-4	0.26984		0.00127	0.36599
9.54545E-4	1.16075		8.21057E-4	0.67404		3.81373E-4	0.26984		0.00127	0.36691
9.54545E-4	1.16075		8.21057E-4	0.67672		3.81373E-4	0.26984		0.00127	0.36691
9.54545E-4	1.16261		8.21057E-4	0.67672		3.81373E-4	0.26984		0.00127	0.36599
9.54545E-4	1.16448		8.21057E-4	0.67672		3.81373E-4	0.25636		0.00127	0.36876
9.54545E-4	1.17005		8.21057E-4	0.67672		3.81373E-4	0.25636		0.00127	0.36876
9.54545E-4	1.17561		8.21057E-4	0.67672		3.81373E-4	0.25636		0.00127	0.36969
9.54545E-4	1.17934		8.21057E-4	0.67672		3.81373E-4	0.25636		0.00127	0.37153
9.54545E-4	1.18119		8.21057E-4	0.67672		3.81373E-4	0.26984		0.00127	0.37153
9.54545E-4	1.18677		8.21057E-4	0.67939		3.81373E-4	0.26984		0.00127	0.37153
9.54545E-4	1.18864		8.21057E-4	0.67939		3.81373E-4	0.25636		0.00127	0.37153
9.54545E-4	1.19422		8.21057E-4	0.67939		3.81373E-4	0.25636		0.00127	0.37338
9.54545E-4	1.19792		8.21057E-4	0.67939		3.81373E-4	0.26984		0.00127	0.37338
9.54545E-4	1.20351		8.21057E-4	0.68206		3.81373E-4	0.26984		0.00127	0.37431
9.54545E-4	1.20722		8.21057E-4	0.68206		3.81373E-4	0.26984		0.00127	0.37431
9.54545E-4	1.21652		8.21057E-4	0.68474		3.81373E-4	0.25636		0.00127	0.37338
9.54545E-4	1.22209		8.21057E-4	0.68474		4.50714E-4	0.26984		0.00127	0.37338
9.54545E-4	1.23139		8.21057E-4	0.68742		4.50714E-4	0.28335		0.00127	0.37431
9.54545E-4	1.24068		8.21057E-4	0.69008		4.50714E-4	0.25636		0.00127	0.37431
9.54545E-4	1.2444		8.21057E-4	0.69275		4.50714E-4	0.25636		0.00127	0.37616
0.00103	1.24998		8.21057E-4	0.69542		4.50714E-4	0.25636		0.00127	0.37893
0.00103	1.25369		8.21057E-4	0.69542		4.50714E-4	0.25636		0.00127	0.38078
0.00103	1.26299		8.21057E-4	0.69542		4.50714E-4	0.25636		0.00127	0.37893
0.00103	1.27042		8.21057E-4	0.69809		4.50714E-4	0.25636		0.00127	0.38078
0.00103	1.27786		8.21057E-4	0.70077		4.50714E-4	0.22937		0.00127	0.38078
0.00103	1.28157		8.21057E-4	0.70343		4.50714E-4	0.22937		0.00127	0.38078
0.00103	1.2853		8.21057E-4	0.70343		4.50714E-4	0.24287		0.00127	0.3817
0.00103	1.29086		8.21057E-4	0.7061		4.50714E-4	0.22937		0.00127	0.38355
0.00103	1.29459		8.21057E-4	0.70343		4.50714E-4	0.22937		0.00127	0.38355
0.00103	1.29831		8.21057E-4	0.7061		4.50714E-4	0.24287		0.00127	0.38355
0.00103	1.30017		8.21057E-4	0.70877		4.50714E-4	0.21587		0.00127	0.3854
0.00103	1.30389		8.21057E-4	0.70877		4.50714E-4	0.21587		0.00127	0.3854
0.00103	1.30389		8.21057E-4	0.71411		4.50714E-4	0.21587		0.00127	0.38632
0.00103	1.30389		8.21057E-4	0.71144		4.50714E-4	0.21587		0.00127	0.38632
0.00103	1.30947		8.21057E-4	0.71678		4.50714E-4	0.21587		0.00127	0.38817
0.00103	1.31503		8.21057E-4	0.71678		4.50714E-4	0.21587		0.00127	0.38909
0.00103	1.3169		8.21057E-4	0.71945		4.50714E-4	0.21587		0.00127	0.38909
0.00103	1.31876		8.21057E-4	0.71945		4.50714E-4	0.20238		0.00127	0.39279
0.00103	1.32247		8.21057E-4	0.71945		4.50714E-4	0.21587		0.00127	0.39372
0.00103	1.32991		8.21057E-4	0.72479		4.50714E-4	0.21587		0.00127	0.39834
0.00103	1.33734		8.21057E-4	0.72479		4.50714E-4	0.21587		0.00127	0.39834
0.00103	1.34477		8.21057E-4	0.72479		4.50714E-4	0.21587		0.00127	0.39834
0.00103	1.3485		8.21057E-4	0.72746		4.50714E-4	0.21587		0.00127	0.39834
0.00103	1.35407		8.21057E-4	0.73012		4.50714E-4	0.21587		0.00127	0.39834
0.00103	1.36151		8.21057E-4	0.73012		4.50714E-4	0.21587		0.00127	0.40018
0.00103	1.36523		8.21057E-4	0.73012		4.50714E-4	0.21587		0.00127	0.40111
0.00103	1.37081		8.21057E-4	0.73815		4.50714E-4	0.21587		0.00136	0.40296
0.00103	1.3801		8.21057E-4	0.74082		4.50714E-4	0.22937		0.00136	0.40481
0.00103	1.39125		8.21057E-4	0.74349		4.50714E-4	0.22937		0.00136	0.40573
0.00103	1.39683		8.21057E-4	0.74616		4.50714E-4	0.22937		0.00136	0.40943
0.0011	1.40611		8.21057E-4	0.74616		4.50714E-4	0.22937		0.00136	0.40573
0.0011	1.41541		8.21057E-4	0.7515		4.50714E-4	0.22937		0.00136	0.40758
0.0011	1.42472		8.21057E-4	0.75417		4.50714E-4	0.24287		0.00136	0.40943
0.0011	1.42842		8.21057E-4	0.75417		4.50714E-4	0.22937		0.00136	0.41035
0.0011	1.43215		9.32968E-4	0.75417		4.50714E-4	0.24287		0.00136	0.40943
0.0011	1.43772		9.32968E-4	0.75683		4.50714E-4	0.24287		0.00136	0.40943
0.0011	1.44144		9.32968E-4	0.75951		4.50714E-4	0.24287		0.00136	0.41035
0.0011	1.44516		9.32968E-4	0.76218		4.50714E-4	0.24287		0.00136	0.41312
0.0011	1.44888		9.32968E-4	0.76485		4.50714E-4	0.25636		0.00136	0.4122
0.0011	1.45632		9.32968E-4	0.76752		4.50714E-4	0.25636		0.00136	0.4122
0.0011	1.45817		9.32968E-4	0.77286		4.50714E-4	0.24287		0.00136	0.4122
0.0011	1.46002		9.32968E-4	0.77286		4.50714E-4	0.24287		0.00136	0.4122
0.0011	1.46745		9.32968E-4	0.77553		4.50714E-4	0.25636		0.00136	0.41497
0.0011	1.47118		9.32968E-4	0.77286		4.50714E-4	0.25636		0.00136	0.41682
0.0011	1.47305		9.32968E-4	0.77286		4.50714E-4	0.25636		0.00136	0.41682
0.0011	1.4749		9.32968E-4	0.77821		4.50714E-4	0.25636		0.00136	0.42052
0.0011	1.48048		9.32968E-4	0.77821		4.50714E-4	0.25636		0.00136	0.42052
0.0011	1.48606		9.32968E-4	0.77821		4.50714E-4	0.25636		0.00136	0.42052
0.0011	1.49349		9.32968E-4	0.77553		4.50714E-4	0.25636		0.00136	0.42237
0.0011	1.4972		9.32968E-4	0.77821		4.50714E-4	0.26984		0.00136	0.42237
0.0011	1.50278		9.32968E-4	0.78354		4.50714E-4	0.28335		0.00136	0.42237
0.0011	1.51022		9.32968E-4	0.78622		4.50714E-4	0.26984		0.00136	0.42237
0.0011	1.5158		9.32968E-4	0.78354		4.50714E-4	0.26984		0.00136	0.42421
0.0011	1.52509		9.32968E-4	0.78622		4.50714E-4	0.25636		0.00136	0.42421
0.0011	1.53439		9.32968E-4	0.78889		4.50714E-4	0.26984		0.00136	0.42514
0.0011	1.54367		9.32968E-4	0.78889		4.50714E-4	0.26984		0.00136	0.42699
0.0011	1.55297		9.32968E-4	0.79156		4.50714E-4	0.26984		0.00136	0.42699
0.00118	1.55855		9.32968E-4	0.79423		4.50714E-4	0.26984		0.00136	0.42976
0.00118	1.56784		9.32968E-4	0.79423		4.50714E-4	0.26984		0.00136	0.42884
0.00118	1.579		9.32968E-4	0.79423		4.50714E-4	0.28335		0.00136	0.42884
0.00118	1.5827		9.32968E-4	0.79423		4.50714E-4	0.26984		0.00136	0.42976
0.00118	1.58457		9.32968E-4	0.79689		4.50714E-4	0.28335		0.00136	0.42976
0.00118	1.59015		9.32968E-4	0.79957		4.50714E-4	0.26984		0.00136	0.42976
0.00118	1.59758		9.32968E-4	0.80224		4.50714E-4	0.26984		0.00136	0.43253
0.00118	1.59944		9.32968E-4	0.80491		4.50714E-4	0.26984		0.00136	0.43438
0.00118	1.60316		9.32968E-4	0.80758		4.50714E-4	0.28335		0.00136	0.43623
0.00118	1.60688		9.32968E-4	0.81292		4.50714E-4	0.28335		0.00136	0.43253
0.00118	1.6106		9.32968E-4	0.81292		4.50714E-4	0.29684		0.00136	0.43253
0.00118	1.61803		9.32968E-4	0.81292		4.50714E-4	0.28335		0.00136	0.43438
0.00118	1.61803		9.32968E-4	0.81292		4.50714E-4	0.28335		0.00136	0.439
0.00118	1.62175		9.32968E-4	0.81292		4.50714E-4	0.28335		0.00136	0.439
0.00118	1.62547		9.32968E-4	0.81826		4.50714E-4	0.28335		0.00136	0.439
0.00118	1.63105		9.32968E-4	0.81826		4.50714E-4	0.28335		0.00136	0.439
0.00118	1.63291		9.32968E-4	0.82093		4.50714E-4	0.29684		0.00136	0.44085
0.00118	1.63661		9.32968E-4	0.82359		4.50714E-4	0.31033		0.00136	0.44085
0.00118	1.64034		9.32968E-4	0.82359		4.50714E-4	0.31033		0.00136	0.44177
0.00118	1.64406		9.32968E-4	0.82626		4.50714E-4	0.29684		0.00136	0.44362
0.00118	1.65149		9.32968E-4	0.82895		4.50714E-4	0.29684		0.00136	0.4464
0.00118	1.65707		9.32968E-4	0.82895		4.50714E-4	0.31033		0.00136	0.4464
0.00118	1.66636		9.32968E-4	0.83162		4.50714E-4	0.31033		0.00136	0.4464
0.00118	1.67565		9.32968E-4	0.83429		5.20055E-4	0.31033		0.00144	0.44824
0.00118	1.67938		9.32968E-4	0.83695		5.20055E-4	0.31033		0.00144	0.44917
0.00118	1.68681		9.32968E-4	0.83963		5.20055E-4	0.31033		0.00144	0.45102
0.00118	1.69425		9.32968E-4	0.84497		5.20055E-4	0.29684		0.00144	0.45194
0.00118	1.7054		9.32968E-4	0.84497		5.20055E-4	0.31033		0.00144	0.45379
0.00118	1.71284		9.32968E-4	0.84764		5.20055E-4	0.32381		0.00144	0.45656
0.00118	1.72213		9.32968E-4	0.85297		5.20055E-4	0.31033		0.00144	0.45564
0.00118	1.73142		9.32968E-4	0.85565		5.20055E-4	0.32381		0.00144	0.45564
0.00126	1.737		0.00105	0.86099		5.20055E-4	0.31033		0.00144	0.45564
0.00126	1.7463		0.00105	0.86099		5.20055E-4	0.31033		0.00144	0.45379
0.00126	1.75745		0.00105	0.86632		5.20055E-4	0.32381		0.00144	0.45194
0.00126	1.76675		0.00105	0.86632		5.20055E-4	0.32381		0.00144	0.45379
0.00126	1.77045		0.00105	0.86632		5.20055E-4	0.32381		0.00144	0.45564
0.00126	1.77603		0.00105	0.86632		5.20055E-4	0.32381		0.00144	0.45656
0.00126	1.77975		0.00105	0.869		5.20055E-4	0.31033		0.00144	0.45656
0.00126	1.78533		0.00105	0.87167		5.20055E-4	0.32381		0.00144	0.45656
0.00126	1.79091		0.00105	0.869		5.20055E-4	0.31033		0.00144	0.45841
0.00126	1.79276		0.00105	0.869		5.20055E-4	0.32381		0.00144	0.45656
0.00126	1.8002		0.00105	0.869		5.89396E-4	0.32381		0.00144	0.45656
0.00126	1.80392		0.00105	0.869		5.89396E-4	0.32381		0.00144	0.45841
0.00126	1.8095		0.00105	0.87968		5.89396E-4	0.31033		0.00144	0.45841
0.00126	1.81135		0.00105	0.87702		5.89396E-4	0.31033		0.00144	0.46026
0.00126	1.81693		0.00105	0.87702		5.89396E-4	0.31033		0.00144	0.46026
0.00126	1.82436		0.00105	0.87702		5.89396E-4	0.29684		0.00144	0.46118
0.00126	1.82809		0.00105	0.87702		5.89396E-4	0.29684		0.00144	0.46303
0.00126	1.83366		0.00105	0.88236		5.89396E-4	0.29684		0.00144	0.46303
0.00126	1.8411		0.00105	0.88503		5.89396E-4	0.31033		0.00144	0.46303
0.00126	1.84853		0.00105	0.8877		5.89396E-4	0.29684		0.00144	0.46118
0.00126	1.85783		0.00105	0.89037		5.89396E-4	0.29684		0.00144	0.46303
0.00126	1.85968		0.00105	0.89303		5.89396E-4	0.28335		0.00144	0.46118
0.00126	1.86898		0.00105	0.89303		5.89396E-4	0.28335		0.00144	0.46396
0.00126	1.87456		0.00105	0.89303		5.89396E-4	0.28335		0.00144	0.46396
0.00126	1.88385		0.00105	0.89571		5.89396E-4	0.28335		0.00144	0.46396
0.00126	1.895		0.00105	0.89838		5.89396E-4	0.28335		0.00144	0.46396
0.00126	1.90616		0.00105	0.89838		5.89396E-4	0.26984		0.00144	0.4658
0.00126	1.91917		0.00105	0.90105		5.89396E-4	0.26984		0.00144	0.4658
0.00126	1.92289		0.00105	0.90372		5.89396E-4	0.26984		0.00144	0.4658
0.00126	1.93218		0.00105	0.90906		5.89396E-4	0.28335		0.00144	0.46765
0.00126	1.94334		0.00105	0.90638		5.89396E-4	0.26984		0.00144	0.46858
0.00134	1.9582		0.00105	0.90638		5.89396E-4	0.26984		0.00144	0.47043
0.00134	1.96565		0.00105	0.90105		5.89396E-4	0.26984		0.00144	0.47043
0.00134	1.97494		0.00105	0.90105		5.89396E-4	0.25636		0.00144	0.47043
0.00134	1.98609		0.00105	0.90372		5.89396E-4	0.25636		0.00144	0.46858
0.00134	1.99166		0.00105	0.90906		5.89396E-4	0.26984		0.00144	0.47043
0.00134	2.00095		0.00105	0.90906		5.89396E-4	0.26984		0.00144	0.47043
0.00134	2.00653		0.00105	0.91173		5.89396E-4	0.25636		0.00144	0.47227
0.00134	2.01583		0.00105	0.91173		5.89396E-4	0.26984		0.00144	0.47227
0.00134	2.01955		0.00105	0.91173		5.89396E-4	0.25636		0.00144	0.47597
0.00134	2.02513		0.00105	0.90906		5.89396E-4	0.25636		0.00144	0.47782
0.00134	2.03256		0.00105	0.9144		5.89396E-4	0.25636		0.00144	0.48059
0.00134	2.03814		0.00105	0.91707		5.89396E-4	0.25636		0.00144	0.48244
0.00134	2.04743		0.00105	0.91973		5.89396E-4	0.25636		0.00144	0.48244
0.00134	2.05115		0.00105	0.92509		5.89396E-4	0.26984		0.00144	0.48059
0.00134	2.06044		0.00105	0.92509		5.89396E-4	0.26984		0.00155	0.48244
0.00134	2.06416		0.00105	0.92776		5.89396E-4	0.26984		0.00155	0.48521
0.00134	2.06974		0.00105	0.92509		5.89396E-4	0.26984		0.00155	0.48706
0.00134	2.07717		0.00105	0.92776		5.89396E-4	0.26984		0.00155	0.48799
0.00134	2.08647		0.00105	0.93043		5.89396E-4	0.26984		0.00155	0.48983
0.00134	2.09576		0.00105	0.93309		5.89396E-4	0.28335		0.00155	0.48983
0.00134	2.10134		0.00105	0.93577		5.89396E-4	0.28335		0.00155	0.48983
0.00134	2.1125		0.00105	0.94378		5.89396E-4	0.28335		0.00155	0.49168
0.00134	2.12365		0.00105	0.94378		5.89396E-4	0.28335		0.00155	0.49261
0.00134	2.13851		0.00105	0.94644		5.89396E-4	0.29684		0.00155	0.49261
0.00134	2.14967		0.00105	0.94911		5.89396E-4	0.29684		0.00155	0.49261
0.00134	2.1571		0.00105	0.95179		5.89396E-4	0.29684		0.00155	0.49445
0.00134	2.16826		0.00105	0.95179		5.89396E-4	0.29684		0.00155	0.49538
0.00142	2.17384		0.00115	0.95179		5.89396E-4	0.28335		0.00155	0.49445
0.00142	2.18684		0.00115	0.95713		5.89396E-4	0.29684		0.00155	0.49261
0.00142	2.19985		0.00115	0.96246		5.89396E-4	0.31033		0.00155	0.49445
0.00142	2.20915		0.00115	0.96246		5.89396E-4	0.29684		0.00155	0.49445
0.00142	2.21844		0.00115	0.96782		5.89396E-4	0.31033		0.00155	0.49538
0.00142	2.22217		0.00115	0.97049		5.89396E-4	0.29684		0.00155	0.49723
0.00142	2.23145		0.00115	0.97049		5.89396E-4	0.31033		0.00155	0.49723
0.00142	2.23889		0.00115	0.97315		5.89396E-4	0.32381		0.00155	0.49723
0.00142	2.24261		0.00115	0.97583		5.89396E-4	0.31033		0.00155	0.49538
0.00142	2.24633		0.00115	0.97583		5.89396E-4	0.31033		0.00155	0.49445
0.00142	2.25191		0.00115	0.9785		5.89396E-4	0.31033		0.00155	0.49445
0.00142	2.25563		0.00115	0.9785		5.89396E-4	0.31033		0.00155	0.49445
0.00142	2.25934		0.00115	0.9785		5.89396E-4	0.31033		0.00155	0.49538
0.00142	2.26678		0.00115	0.97583		5.89396E-4	0.32381		0.00155	0.49723
0.00142	2.27422		0.00115	0.97315		5.89396E-4	0.31033		0.00155	0.49908
0.00142	2.28165		0.00115	0.97583		5.89396E-4	0.32381		0.00155	0.49908
0.00142	2.28536		0.00115	0.97583		5.89396E-4	0.32381		0.00155	0.5
0.00142	2.2928		0.00115	0.9785		5.89396E-4	0.32381		0.00155	0.5
0.00142	2.29839		0.00115	0.98384		5.89396E-4	0.32381		0.00155	0.49908
0.00142	2.30395		0.00115	0.98917		5.89396E-4	0.32381		0.00155	0.50185
0.00142	2.31511		0.00115	0.98917		5.89396E-4	0.33732		0.00155	0.5037
0.00142	2.32069		0.00115	0.9865		5.89396E-4	0.33732		0.00155	0.50462
0.00142	2.33556		0.00115	0.99185		5.89396E-4	0.33732		0.00155	0.50647
0.00142	2.3467		0.00115	0.99185		5.89396E-4	0.33732		0.00155	0.50739
0.00142	2.3523		0.00115	0.99452		5.89396E-4	0.33732		0.00155	0.50647
0.0015	2.3653		0.00115	0.99452		5.89396E-4	0.33732		0.00155	0.50739
0.0015	2.37831		0.00115	0.99185		5.89396E-4	0.33732		0.00155	0.50739
0.0015	2.39133		0.00115	0.99719		5.89396E-4	0.33732		0.00155	0.50924
0.0015	2.39503		0.00115	0.99719		5.89396E-4	0.33732		0.00155	0.50924
0.0015	2.40061		0.00115	0.99719		5.89396E-4	0.35081		0.00155	0.51109
0.0015	2.40806		0.00115	1.00252		5.89396E-4	0.33732		0.00155	0.51109
0.0015	2.41364		0.00115	1.0052		5.89396E-4	0.33732		0.00155	0.51201
0.0015	2.4192		0.00115	1.0052		5.89396E-4	0.35081		0.00155	0.51201
0.0015	2.42107		0.00115	1.0052		5.89396E-4	0.35081		0.00155	0.51109
0.0015	2.42478		0.00115	1.01054		5.89396E-4	0.35081		0.00155	0.51201
0.0015	2.42478		0.00115	1.01054		5.89396E-4	0.35081		0.00155	0.51201
0.0015	2.43036		0.00115	1.0132		5.89396E-4	0.35081		0.00155	0.51479
0.0015	2.43594		0.00115	1.01587		5.89396E-4	0.35081		0.00155	0.51664
0.0015	2.44151		0.00115	1.01856		5.89396E-4	0.3643		0.00155	0.51479
0.0015	2.44524		0.00115	1.02123		5.89396E-4	0.35081		0.00155	0.51664
0.0015	2.44708		0.00115	1.0239		5.89396E-4	0.35081		0.00155	0.51848
0.0015	2.45081		0.00115	1.02656		5.89396E-4	0.3643		0.00155	0.51941
0.0015	2.45639		0.00115	1.02923		6.24066E-4	0.3643		0.00155	0.51941
0.0015	2.46382		0.00115	1.02923		6.24066E-4	0.3643		0.00155	0.52126
0.0015	2.4694		0.00115	1.03458		6.24066E-4	0.3643		0.00155	0.52126
0.0015	2.47125		0.00115	1.03725		6.24066E-4	0.35081		0.00155	0.52126
0.0015	2.47683		0.00115	1.03991		6.24066E-4	0.3643		0.00155	0.52311
0.0015	2.48055		0.00115	1.04258		6.24066E-4	0.37778		0.00155	0.5268
0.0015	2.48799		0.00115	1.03991		6.24066E-4	0.37778		0.00155	0.5268
0.0015	2.49728		0.00115	1.04258		6.24066E-4	0.37778		0.00163	0.52865
0.0015	2.50843		0.00115	1.04526		6.24066E-4	0.3643		0.00163	0.5305
0.0015	2.51401		0.00115	1.04793		6.24066E-4	0.3643		0.00163	0.53142
0.0015	2.52516		0.00115	1.0506		6.24066E-4	0.37778		0.00163	0.53512
0.0015	2.54003		0.00115	1.05327		6.24066E-4	0.37778		0.00163	0.53512
0.0015	2.55118		0.00115	1.05593		6.24066E-4	0.3643		0.00163	0.53512
0.0015	2.56234		0.00115	1.0586		6.24066E-4	0.3643		0.00163	0.53604
0.00158	2.56792		0.00115	1.0586		6.24066E-4	0.3643		0.00163	0.53604
0.00158	2.58465		0.00127	1.06128		6.24066E-4	0.37778		0.00163	0.53789
0.00158	2.59952		0.00127	1.06929		6.24066E-4	0.37778		0.00163	0.53882
0.00158	2.60509		0.00127	1.07197		6.24066E-4	0.37778		0.00163	0.54067
0.00158	2.61625		0.00127	1.07731		6.24066E-4	0.37778		0.00163	0.54067
0.00158	2.61997		0.00127	1.07731		6.24066E-4	0.37778		0.00163	0.54251
0.00158	2.62183		0.00127	1.07731		6.24066E-4	0.37778		0.00163	0.54251
0.00158	2.62553		0.00127	1.07731		6.24066E-4	0.37778		0.00163	0.54251
0.00158	2.62926		0.00127	1.07731		6.24066E-4	0.37778		0.00163	0.54344
0.00158	2.63298		0.00127	1.07998		6.93406E-4	0.37778		0.00163	0.54344
0.00158	2.63856		0.00127	1.08264		6.93406E-4	0.37778		0.00163	0.54344
0.00158	2.64414		0.00127	1.08264		6.93406E-4	0.37778		0.00163	0.54529
0.00158	2.64784		0.00127	1.08531		6.93406E-4	0.37778		0.00163	0.54344
0.00158	2.65714		0.00127	1.07998		6.93406E-4	0.3643		0.00163	0.54529
0.00158	2.659		0.00127	1.08264		6.93406E-4	0.3643		0.00163	0.54621
0.00158	2.66272		0.00127	1.08531		6.93406E-4	0.3643		0.00163	0.54806
0.00158	2.67016		0.00127	1.08264		6.93406E-4	0.35081		0.00163	0.54806
0.00158	2.67759		0.00127	1.08531		6.93406E-4	0.35081		0.00163	0.54991
0.00158	2.68688		0.00127	1.08799		6.93406E-4	0.35081		0.00163	0.54991
0.00158	2.6906		0.00127	1.09066		6.93406E-4	0.35081		0.00163	0.55083
0.00158	2.69803		0.00127	1.09599		6.93406E-4	0.35081		0.00163	0.55083
0.00158	2.70734		0.00127	1.09599		6.93406E-4	0.33732		0.00163	0.55083
0.00158	2.71663		0.00127	1.09599		6.93406E-4	0.33732		0.00163	0.55083
0.00158	2.72592		0.00127	1.09599		6.93406E-4	0.35081		0.00163	0.55453
0.00158	2.73335		0.00127	1.09866		6.93406E-4	0.32381		0.00163	0.55545
0.00158	2.74451		0.00127	1.10401		6.93406E-4	0.32381		0.00163	0.55268
0.00158	2.75008		0.00127	1.10134		6.93406E-4	0.33732		0.00163	0.55268
0.00158	2.76309		0.00127	1.10134		6.93406E-4	0.33732		0.00163	0.55453
0.00158	2.77983		0.00127	1.10134		6.93406E-4	0.33732		0.00163	0.55545
0.00158	2.79469		0.00127	1.10401		6.93406E-4	0.32381		0.00163	0.5573
0.00166	2.80957		0.00127	1.10401		6.93406E-4	0.32381		0.00163	0.55545
0.00166	2.81515		0.00127	1.10668		6.93406E-4	0.32381		0.00163	0.5573
0.00166	2.83002		0.00127	1.11202		6.93406E-4	0.32381		0.00163	0.5573
0.00166	2.84302		0.00127	1.1147		6.93406E-4	0.32381		0.00163	0.55823
0.00166	2.85047		0.00127	1.1147		6.93406E-4	0.31033		0.00163	0.56007
0.00166	2.85603		0.00127	1.11737		6.93406E-4	0.32381		0.00163	0.56007
0.00166	2.85976		0.00127	1.12004		6.93406E-4	0.32381		0.00163	0.56285
0.00166	2.86906		0.00127	1.1227		6.93406E-4	0.33732		0.00163	0.56192
0.00166	2.87091		0.00127	1.1227		6.93406E-4	0.33732		0.00163	0.56285
0.00166	2.87463		0.00127	1.12537		6.93406E-4	0.33732		0.00163	0.56285
0.00166	2.88207		0.00127	1.1227		6.93406E-4	0.32381		0.00163	0.5647
0.00166	2.8895		0.00127	1.12537		6.93406E-4	0.33732		0.00163	0.5647
0.00166	2.89136		0.00127	1.12805		6.93406E-4	0.33732		0.00163	0.5647
0.00166	2.90066		0.00127	1.12805		6.93406E-4	0.33732		0.00163	0.56747
0.00166	2.90623		0.00127	1.13072		6.93406E-4	0.35081		0.00163	0.56932
0.00166	2.91367		0.00127	1.13072		6.93406E-4	0.33732		0.00173	0.57209
0.00166	2.9211		0.00127	1.13872		6.93406E-4	0.33732		0.00173	0.57394
0.00166	2.92667		0.00127	1.13872		6.93406E-4	0.33732		0.00173	0.57486
0.00166	2.93411		0.00127	1.13872		6.93406E-4	0.33732		0.00173	0.57394
0.00166	2.94341		0.00127	1.13872		6.93406E-4	0.35081		0.00173	0.57486
0.00166	2.94713		0.00127	1.1414		6.93406E-4	0.35081		0.00173	0.57486
0.00166	2.9527		0.00127	1.14407		6.93406E-4	0.3643		0.00173	0.57763
0.00166	2.96385		0.00127	1.14674		6.93406E-4	0.3643		0.00173	0.57763
0.00166	2.97688		0.00127	1.15207		6.93406E-4	0.3643		0.00173	0.57671
0.00166	2.98431		0.00127	1.15474		6.93406E-4	0.3643		0.00173	0.57763
0.00166	2.99732		0.00127	1.1601		6.93406E-4	0.3643		0.00173	0.57948
0.00166	3.01218		0.00127	1.16276		6.93406E-4	0.37778		0.00173	0.57763
0.00166	3.02519		0.00127	1.16276		6.93406E-4	0.37778		0.00173	0.57763
0.00174	3.04007		0.00127	1.16811		6.93406E-4	0.37778		0.00173	0.58133
0.00174	3.04565		0.00127	1.17611		6.93406E-4	0.37778		0.00173	0.58133
0.00174	3.06052		0.00127	1.17611		6.93406E-4	0.37778		0.00173	0.58226
0.00174	3.07167		0.00127	1.17878		6.93406E-4	0.37778		0.00173	0.58133
0.00174	3.07725		0.00127	1.17878		6.93406E-4	0.37778		0.00173	0.58133
0.00174	3.08468		0.00127	1.18145		6.93406E-4	0.39129		0.00173	0.57948
0.00174	3.09213		0.00138	1.18145		6.93406E-4	0.37778		0.00173	0.57948
0.00174	3.09956		0.00138	1.1868		6.93406E-4	0.37778		0.00173	0.58133
0.00174	3.10142		0.00138	1.18946		6.93406E-4	0.39129		0.00173	0.57948
0.00174	3.10699		0.00138	1.19213		6.93406E-4	0.39129		0.00173	0.58133
0.00174	3.11257		0.00138	1.19213		6.93406E-4	0.39129		0.00173	0.58226
0.00174	3.11814		0.00138	1.1948		6.93406E-4	0.39129		0.00173	0.5841
0.00174	3.12186		0.00138	1.19748		6.93406E-4	0.39129		0.00173	0.58595
0.00174	3.12373		0.00138	1.20281		6.93406E-4	0.39129		0.00173	0.58595
0.00174	3.13116		0.00138	1.20015		6.93406E-4	0.40478		0.00173	0.5841
0.00174	3.14045		0.00138	1.20281		6.93406E-4	0.39129		0.00173	0.5841
0.00174	3.14231		0.00138	1.20548		6.93406E-4	0.39129		0.00173	0.5841
0.00174	3.14974		0.00138	1.20816		6.93406E-4	0.39129		0.00173	0.58595
0.00174	3.15717		0.00138	1.20816		6.93406E-4	0.39129		0.00173	0.58595
0.00174	3.16833		0.00138	1.20816		6.93406E-4	0.40478		0.00173	0.58688
0.00174	3.17391		0.00138	1.20816		6.93406E-4	0.40478		0.00173	0.58688
0.00174	3.18134		0.00138	1.20548		6.93406E-4	0.39129		0.00173	0.58688
0.00174	3.19436		0.00138	1.20548		6.93406E-4	0.40478		0.00173	0.58688
0.00174	3.20738		0.00138	1.20816		6.93406E-4	0.40478		0.00173	0.58872
0.00174	3.21294		0.00138	1.21351		6.93406E-4	0.40478		0.00173	0.58965
0.00174	3.22782		0.00138	1.21351		6.93406E-4	0.40478		0.00173	0.5915
0.00182	3.24083		0.00138	1.21617		6.93406E-4	0.40478		0.00173	0.59335
0.00182	3.24641		0.00138	1.21884		6.93406E-4	0.40478		0.00173	0.59335
0.00182	3.25942		0.00138	1.21884		6.93406E-4	0.41827		0.00173	0.5915
0.00182	3.27057		0.00138	1.22151		6.93406E-4	0.41827		0.00173	0.59335
0.00182	3.27615		0.00138	1.22151		6.93406E-4	0.40478		0.00173	0.59335
0.00182	3.27986		0.00138	1.22151		6.93406E-4	0.41827		0.00173	0.59612
0.00182	3.28731		0.00138	1.22419		6.93406E-4	0.41827		0.00173	0.59704
0.00182	3.29288		0.00138	1.22419		6.93406E-4	0.41827		0.00173	0.59704
0.00182	3.29845		0.00138	1.22686		6.93406E-4	0.43177		0.00173	0.59704
0.00182	3.29845		0.00138	1.22419		6.93406E-4	0.43177		0.00173	0.59612
0.00182	3.30217		0.00138	1.22419		6.93406E-4	0.43177		0.00173	0.59704
0.00182	3.30775		0.00138	1.22686		6.93406E-4	0.41827		0.00173	0.59889
0.00182	3.31332		0.00138	1.23219		6.93406E-4	0.43177		0.00173	0.60074
0.00182	3.31518		0.00138	1.23219		7.62747E-4	0.43177		0.00173	0.60074
0.00182	3.32076		0.00138	1.23754		7.62747E-4	0.43177		0.00173	0.60166
0.00182	3.32448		0.00138	1.23754		7.62747E-4	0.44526		0.00173	0.60351
0.00182	3.33006		0.00138	1.24288		7.62747E-4	0.43177		0.00182	0.60351
0.00182	3.33192		0.00138	1.24554		7.62747E-4	0.43177		0.00182	0.60536
0.00182	3.3412		0.00138	1.25089		7.62747E-4	0.43177		0.00182	0.60628
0.00182	3.34678		0.00138	1.25357		7.62747E-4	0.44526		0.00182	0.60813
0.00182	3.35236		0.00138	1.25624		7.62747E-4	0.44526		0.00182	0.60813
0.00182	3.36166		0.00138	1.25624		7.62747E-4	0.44526		0.00182	0.60906
0.00182	3.36536		0.00138	1.2589		7.62747E-4	0.44526		0.00182	0.60906
0.00182	3.37466		0.00138	1.26157		7.62747E-4	0.44526		0.00182	0.61091
0.00182	3.38582		0.00138	1.26425		7.62747E-4	0.45875		0.00182	0.61091
0.00182	3.38953		0.00138	1.26425		7.62747E-4	0.44526		0.00182	0.61275
0.00182	3.40441		0.00138	1.26692		7.62747E-4	0.44526		0.00182	0.61275
0.00182	3.41742		0.00138	1.26959		7.62747E-4	0.44526		0.00182	0.61368
0.00182	3.43043		0.00138	1.2776		7.62747E-4	0.44526		0.00182	0.61368
0.00182	3.43601		0.00138	1.2776		7.97417E-4	0.44526		0.00182	0.61275
0.00182	3.45274		0.00138	1.28027		7.97417E-4	0.44526		0.00182	0.61275
0.0019	3.46761		0.00138	1.28027		7.97417E-4	0.44526		0.00182	0.61275
0.0019	3.48063		0.00138	1.28294		7.97417E-4	0.43177		0.00182	0.61091
0.0019	3.48806		0.0015	1.28294		7.97417E-4	0.44526		0.00182	0.61091
0.0019	3.49735		0.0015	1.29094		7.97417E-4	0.43177		0.00182	0.61275
0.0019	3.50478		0.0015	1.29362		7.97417E-4	0.43177		0.00182	0.61275
0.0019	3.51036		0.0015	1.29629		7.97417E-4	0.41827		0.00182	0.61368
0.0019	3.51408		0.0015	1.30163		7.97417E-4	0.41827		0.00182	0.61553
0.0019	3.51966		0.0015	1.30431		7.97417E-4	0.41827		0.00182	0.61738
0.0019	3.52524		0.0015	1.30163		7.97417E-4	0.40478		0.00182	0.6183
0.0019	3.52709		0.0015	1.30163		7.97417E-4	0.40478		0.00182	0.61738
0.0019	3.53081		0.0015	1.30431		7.97417E-4	0.41827		0.00182	0.6183
0.0019	3.53825		0.0015	1.30698		7.97417E-4	0.40478		0.00182	0.6183
0.0019	3.54382		0.0015	1.30698		7.97417E-4	0.40478		0.00182	0.6183
0.0019	3.54941		0.0015	1.30965		7.97417E-4	0.40478		0.00182	0.61738
0.0019	3.55311		0.0015	1.30965		7.97417E-4	0.40478		0.00182	0.6183
0.0019	3.56056		0.0015	1.30965		7.97417E-4	0.39129		0.00182	0.62015
0.0019	3.56613		0.0015	1.31231		7.97417E-4	0.40478		0.00182	0.62107
0.0019	3.57357		0.0015	1.31231		7.97417E-4	0.40478		0.00182	0.62015
0.0019	3.57542		0.0015	1.30965		7.97417E-4	0.39129		0.00182	0.62107
0.0019	3.58472		0.0015	1.30965		7.97417E-4	0.37778		0.00182	0.62107
0.0019	3.59588		0.0015	1.31231		7.97417E-4	0.39129		0.00182	0.62292
0.0019	3.59959		0.0015	1.31498		7.97417E-4	0.39129		0.00182	0.62292
0.0019	3.60889		0.0015	1.31765		7.97417E-4	0.39129		0.00182	0.62477
0.0019	3.62003		0.0015	1.32033		7.97417E-4	0.39129		0.00182	0.62477
0.0019	3.63491		0.0015	1.32033		7.97417E-4	0.39129		0.00182	0.62477
0.0019	3.64606		0.0015	1.323		7.97417E-4	0.39129		0.00182	0.62569
0.0019	3.6535		0.0015	1.331		7.97417E-4	0.37778		0.00182	0.62569
0.0019	3.6665		0.0015	1.331		7.97417E-4	0.39129		0.00182	0.62754
0.0019	3.68138		0.0015	1.331		7.97417E-4	0.39129		0.00182	0.62847
0.0019	3.69625		0.0015	1.33368		7.97417E-4	0.37778		0.00182	0.63031
0.0019	3.70369		0.0015	1.34168		7.97417E-4	0.39129		0.00182	0.63031
0.00198	3.71856		0.0015	1.33901		7.97417E-4	0.40478		0.00182	0.63031
0.00198	3.74458		0.0015	1.33901		7.97417E-4	0.39129		0.00182	0.63216
0.00198	3.74831		0.0015	1.33635		7.97417E-4	0.39129		0.00182	0.63309
0.00198	3.7576		0.0015	1.34168		7.97417E-4	0.39129		0.00182	0.63216
0.00198	3.76875		0.0015	1.34168		7.97417E-4	0.39129		0.00182	0.63309
0.00198	3.77618		0.0015	1.34168		7.97417E-4	0.39129		0.00182	0.63494
0.00198	3.77805		0.0015	1.34168		7.97417E-4	0.40478		0.00182	0.63309
0.00198	3.78361		0.0015	1.34971		7.97417E-4	0.40478		0.00182	0.63494
0.00198	3.79106		0.0015	1.34971		7.97417E-4	0.40478		0.00182	0.63771
0.00198	3.79664		0.0015	1.35237		7.97417E-4	0.40478		0.00182	0.63956
0.00198	3.80035		0.0015	1.35504		7.97417E-4	0.40478		0.0019	0.63771
0.00198	3.8022		0.0015	1.35504		7.97417E-4	0.41827		0.0019	0.64048
0.00198	3.80965		0.0015	1.35771		7.97417E-4	0.41827		0.0019	0.64048
0.00198	3.81335		0.0015	1.36306		7.97417E-4	0.41827		0.0019	0.64048
0.00198	3.81894		0.0015	1.36572		7.97417E-4	0.41827		0.0019	0.64233
0.00198	3.82823		0.0015	1.36572		7.97417E-4	0.41827		0.0019	0.64418
0.00198	3.83567		0.0015	1.37106		7.97417E-4	0.43177		0.0019	0.6451
0.00198	3.8431		0.0015	1.37106		7.97417E-4	0.43177		0.0019	0.6451
0.00198	3.84868		0.0015	1.37106		7.97417E-4	0.43177		0.0019	0.64695
0.00198	3.86169		0.0015	1.37374		7.97417E-4	0.41827		0.0019	0.64695
0.00198	3.8747		0.0015	1.38174		7.97417E-4	0.43177		0.0019	0.6488
0.00198	3.88585		0.0015	1.38441		7.97417E-4	0.43177		0.0019	0.64695
0.00198	3.89701		0.0015	1.38708		7.97417E-4	0.43177		0.0019	0.64695
0.00198	3.90444		0.0015	1.38708		7.97417E-4	0.43177		0.0019	0.6488
0.00198	3.93047		0.0015	1.38708		7.97417E-4	0.43177		0.0019	0.64695
0.00198	3.93605		0.0015	1.39242		7.97417E-4	0.44526		0.0019	0.6488
0.00198	3.9472		0.0015	1.40312		7.97417E-4	0.43177		0.0019	0.65157
0.00206	3.95835		0.0015	1.40578		7.97417E-4	0.43177		0.0019	0.6525
0.00206	3.97136		0.0015	1.40578		7.97417E-4	0.44526		0.0019	0.65157
0.00206	3.9881		0.0015	1.40845		7.97417E-4	0.43177		0.0019	0.6525
0.00206	3.99367		0.0015	1.41379		7.97417E-4	0.43177		0.0019	0.65434
0.00206	4.00483		0.00161	1.41913		7.97417E-4	0.44526		0.0019	0.6525
0.00206	4.01598		0.00161	1.42447		7.97417E-4	0.44526		0.0019	0.6525
0.00206	4.02155		0.00161	1.42447		7.97417E-4	0.44526		0.0019	0.6525
0.00206	4.02527		0.00161	1.42982		7.97417E-4	0.45875		0.0019	0.65434
0.00206	4.03085		0.00161	1.43782		7.97417E-4	0.44526		0.0019	0.65619
0.00206	4.03457		0.00161	1.43782		7.97417E-4	0.44526		0.0019	0.65619
0.00206	4.03828		0.00161	1.44049		7.97417E-4	0.45875		0.0019	0.65896
0.00206	4.042		0.00161	1.44049		7.97417E-4	0.45875		0.0019	0.65896
0.00206	4.05315		0.00161	1.44049		7.97417E-4	0.45875		0.0019	0.65989
0.00206	4.06059		0.00161	1.44318		7.97417E-4	0.47224		0.0019	0.65989
0.00206	4.06617		0.00161	1.44318		7.97417E-4	0.47224		0.0019	0.65989
0.00206	4.06802		0.00161	1.44318		7.97417E-4	0.47224		0.0019	0.66359
0.00206	4.07545		0.00161	1.44585		7.97417E-4	0.47224		0.0019	0.66359
0.00206	4.0829		0.00161	1.44585		7.97417E-4	0.47224		0.0019	0.66359
0.00206	4.09591		0.00161	1.44318		7.97417E-4	0.47224		0.0019	0.66451
0.00206	4.09963		0.00161	1.44851		7.97417E-4	0.47224		0.0019	0.66451
0.00206	4.10892		0.00161	1.45385		7.97417E-4	0.45875		0.0019	0.66451
0.00206	4.12193		0.00161	1.45118		7.97417E-4	0.47224		0.0019	0.66636
0.00206	4.12751		0.00161	1.45385		7.97417E-4	0.47224		0.0019	0.66821
0.00206	4.13866		0.00161	1.4592		7.97417E-4	0.47224		0.0019	0.66636
0.00206	4.15168		0.00161	1.46186		8.66758E-4	0.47224		0.0019	0.66821
0.00206	4.16469		0.00161	1.46186		8.66758E-4	0.47224		0.0019	0.66821
0.00206	4.17213		0.00161	1.46453		8.66758E-4	0.48574		0.0019	0.66821
0.00214	4.187		0.00161	1.4592		8.66758E-4	0.48574		0.0019	0.67098
0.00214	4.20373		0.00161	1.4672		8.66758E-4	0.48574		0.0019	0.67375
0.00214	4.21674		0.00161	1.46988		8.66758E-4	0.48574		0.0019	0.6719
0.00214	4.22603		0.00161	1.46988		8.66758E-4	0.48574		0.0019	0.6719
0.00214	4.2316		0.00161	1.47255		8.66758E-4	0.49922		0.0019	0.6719
0.00214	4.2409		0.00161	1.47255		8.66758E-4	0.48574		0.0019	0.6756
0.00214	4.24648		0.00161	1.47255		8.66758E-4	0.49922		0.0019	0.67375
0.00214	4.25206		0.00161	1.47521		8.66758E-4	0.48574		0.0019	0.67375
0.00214	4.25391		0.00161	1.47788		8.66758E-4	0.48574		0.0019	0.67837
0.00214	4.25764		0.00161	1.48055		8.66758E-4	0.49922		0.0019	0.68115
0.00214	4.26507		0.00161	1.48322		8.66758E-4	0.48574		0.0019	0.68392
0.00214	4.26693		0.00161	1.48322		8.66758E-4	0.49922		0.0019	0.68392
0.00214	4.2725		0.00161	1.4859		8.66758E-4	0.49922		0.0019	0.68299
0.00214	4.27808		0.00161	1.49124		8.66758E-4	0.49922		0.0019	0.68299
0.00214	4.28551		0.00161	1.49391		8.66758E-4	0.49922		0.0019	0.68299
0.00214	4.29109		0.00161	1.49391		8.66758E-4	0.48574		0.0019	0.68299
0.00214	4.29667		0.00161	1.49659		8.66758E-4	0.49922		0.0019	0.68299
0.00214	4.3041		0.00161	1.50192		8.66758E-4	0.49922		0.0019	0.68392
0.00214	4.30597		0.00161	1.50459		8.66758E-4	0.49922		0.0019	0.68762
0.00214	4.31155		0.00161	1.50726		8.66758E-4	0.48574		0.0019	0.68854
0.00214	4.32084		0.00161	1.51261		8.66758E-4	0.49922		0.0019	0.69039
0.00214	4.33199		0.00161	1.51261		8.66758E-4	0.49922		0.0019	0.69131
0.00214	4.34128		0.00161	1.51794		8.66758E-4	0.49922		0.0019	0.69316
0.00214	4.34685		0.00161	1.52061		8.66758E-4	0.49922		0.0019	0.69316
0.00214	4.35988		0.00161	1.52862		8.66758E-4	0.49922		0.0019	0.69131
0.00214	4.37102		0.00161	1.53664		8.66758E-4	0.51272		0.0019	0.69316
0.00214	4.38218		0.00161	1.53932		8.66758E-4	0.49922		0.0019	0.69593
0.00214	4.38961		0.00161	1.53932		8.66758E-4	0.51272		0.0019	0.69778
0.00214	4.40449		0.00161	1.54465		8.66758E-4	0.51272		0.0019	0.69778
0.00214	4.41935		0.00161	1.54999		9.36099E-4	0.49922		0.002	0.70055
0.00222	4.4268		0.00161	1.55267		9.36099E-4	0.51272		0.002	0.7024
0.00222	4.44352		0.00161	1.55533		9.36099E-4	0.49922		0.002	0.70518
0.00222	4.46025		0.00161	1.56334		9.36099E-4	0.48574		0.002	0.70518
0.00222	4.4714		0.00161	1.56602		9.36099E-4	0.48574		0.002	0.70518
0.00222	4.47513		0.00161	1.56602		9.36099E-4	0.48574		0.002	0.70333
0.00222	4.48069		0.00161	1.57135		9.36099E-4	0.48574		0.002	0.70518
0.00222	4.48814		0.00161	1.57669		9.36099E-4	0.48574		0.002	0.70702
0.00222	4.49557		0.00161	1.57669		9.36099E-4	0.48574		0.002	0.70795
0.00222	4.503		0.00161	1.58203		9.36099E-4	0.48574		0.002	0.7098
0.00222	4.50486		0.00161	1.5847		9.36099E-4	0.47224		0.002	0.71165
0.00222	4.5123		0.00171	1.59005		9.36099E-4	0.47224		0.002	0.7098
0.00222	4.51601		0.00171	1.59005		9.36099E-4	0.47224		0.002	0.71165
0.00222	4.52159		0.00171	1.59539		9.36099E-4	0.47224		0.002	0.71257
0.00222	4.52903		0.00171	1.6034		9.36099E-4	0.47224		0.002	0.71257
0.00222	4.5346		0.00171	1.6034		9.36099E-4	0.45875		0.002	0.71165
0.00222	4.54203		0.00171	1.61141		9.36099E-4	0.45875		0.002	0.7098
0.00222	4.54575		0.00171	1.60874		9.36099E-4	0.47224		0.002	0.71257
0.00222	4.55319		0.00171	1.60874		9.36099E-4	0.45875		0.002	0.71257
0.00222	4.56249		0.00171	1.61141		9.36099E-4	0.45875		0.002	0.71257
0.00222	4.56992		0.00171	1.61408		9.36099E-4	0.45875		0.002	0.71257
0.00222	4.57922		0.00171	1.61942		9.36099E-4	0.45875		0.002	0.71442
0.00222	4.58478		0.00171	1.6221		9.36099E-4	0.45875		0.002	0.71534
0.00222	4.59408		0.00171	1.6221		9.36099E-4	0.45875		0.002	0.71719
0.00222	4.59966		0.00171	1.6221		9.36099E-4	0.47224		0.002	0.71719
0.00222	4.61268		0.00171	1.62476		9.36099E-4	0.45875		0.002	0.71719
0.00222	4.62383		0.00171	1.62743		9.36099E-4	0.47224		0.002	0.71996
0.00222	4.63869		0.00171	1.62743		9.36099E-4	0.47224		0.002	0.71996
0.00222	4.65357		0.00171	1.63279		9.36099E-4	0.47224		0.002	0.71996
0.00222	4.66101		0.00171	1.63546		9.36099E-4	0.47224		0.002	0.72181
0.00222	4.67589		0.00171	1.63546		9.36099E-4	0.45875		0.002	0.72181
0.00222	4.69075		0.00171	1.64346		9.36099E-4	0.47224		0.002	0.72643
0.0023	4.70748		0.00171	1.64346		9.36099E-4	0.47224		0.002	0.72643
0.0023	4.73164		0.00171	1.64346		9.36099E-4	0.47224		0.002	0.72643
0.0023	4.74466		0.00171	1.64346		9.36099E-4	0.48574		0.002	0.72643
0.0023	4.75395		0.00171	1.65147		9.36099E-4	0.48574		0.002	0.72736
0.0023	4.75953		0.00171	1.65147		9.36099E-4	0.48574		0.002	0.72921
0.0023	4.7651		0.00171	1.65681		9.36099E-4	0.48574		0.002	0.73105
0.0023	4.77253		0.00171	1.65681		9.36099E-4	0.49922		0.002	0.73105
0.0023	4.77998		0.00171	1.65948		9.36099E-4	0.49922		0.002	0.73198
0.0023	4.78369		0.00171	1.66216		9.36099E-4	0.49922		0.002	0.73383
0.0023	4.78927		0.00171	1.66216		9.36099E-4	0.49922		0.002	0.73383
0.0023	4.79857		0.00171	1.66216		9.36099E-4	0.49922		0.002	0.73475
0.0023	4.806		0.00171	1.66482		9.36099E-4	0.49922		0.002	0.73475
0.0023	4.81343		0.00171	1.66749		9.36099E-4	0.49922		0.002	0.73475
0.0023	4.81715		0.00171	1.67016		9.36099E-4	0.49922		0.002	0.7366
0.0023	4.82088		0.00171	1.67283		9.36099E-4	0.49922		0.002	0.73845
0.0023	4.83017		0.00171	1.67551		9.36099E-4	0.51272		0.002	0.73845
0.0023	4.83388		0.00171	1.67817		9.36099E-4	0.49922		0.002	0.73937
0.0023	4.84318		0.00171	1.68085		9.36099E-4	0.51272		0.002	0.74214
0.0023	4.85433		0.00171	1.68352		9.36099E-4	0.51272		0.002	0.74122
0.0023	4.86363		0.00171	1.68619		9.36099E-4	0.51272		0.002	0.74122
0.0023	4.86734		0.00171	1.69153		9.36099E-4	0.51272		0.002	0.74399
0.0023	4.87664		0.00171	1.69954		9.36099E-4	0.51272		0.002	0.74584
0.0023	4.89336		0.00171	1.69954		9.36099E-4	0.51272		0.002	0.74677
0.0023	4.90824		0.00171	1.70222		9.36099E-4	0.51272		0.002	0.74861
0.0023	4.93426		0.00171	1.70488		9.36099E-4	0.52621		0.002	0.75046
0.0023	4.94169		0.00171	1.71022		9.36099E-4	0.52621		0.002	0.75139
0.0023	4.9547		0.00171	1.71556		9.36099E-4	0.51272		0.002	0.75139
0.0023	4.96215		0.00171	1.72357		9.36099E-4	0.51272		0.002	0.75416
0.00238	4.97888		0.00171	1.72625		9.36099E-4	0.51272		0.002	0.75416
0.00238	5.0049		0.00171	1.73159		9.36099E-4	0.51272		0.002	0.75786
0.00238	5.01606		0.00171	1.73426		9.36099E-4	0.52621		0.002	0.75786
0.00238	5.02534		0.00171	1.7396		9.36099E-4	0.52621		0.00209	0.75878
0.00238	5.03093		0.00171	1.74494		9.36099E-4	0.53971		0.00209	0.76248
0.00238	5.03836		0.00171	1.75028		9.36099E-4	0.53971		0.00209	0.7634
0.00238	5.04393		0.00171	1.75562		9.36099E-4	0.53971		0.00209	0.76525
0.00238	5.0458		0.00171	1.75828		9.36099E-4	0.53971		0.00209	0.76525
0.00238	5.05138		0.00171	1.7663		9.36099E-4	0.52621		0.00209	0.76525
0.00238	5.05509		0.00171	1.76363		9.36099E-4	0.53971		0.00209	0.76802
0.00238	5.06624		0.00171	1.7663		9.36099E-4	0.53971		0.00209	0.76802
0.00238	5.0681		0.00171	1.77431		9.36099E-4	0.53971		0.00209	0.76987
0.00238	5.07553		0.00171	1.77966		9.36099E-4	0.53971		0.00209	0.76617
0.00238	5.08483		0.00183	1.78767		9.36099E-4	0.53971		0.00209	0.76617
0.00238	5.09041		0.00183	1.79034		9.36099E-4	0.55319		0.00209	0.76617
0.00238	5.09784		0.00183	1.80102		9.36099E-4	0.55319		0.00209	0.76802
0.00238	5.10156		0.00183	1.80636		9.36099E-4	0.55319		0.00209	0.76802
0.00238	5.10899		0.00183	1.80636		9.36099E-4	0.55319		0.00209	0.76617
0.00238	5.11643		0.00183	1.8117		9.36099E-4	0.55319		0.00209	0.76802
0.00238	5.12758		0.00183	1.81437		9.36099E-4	0.55319		0.00209	0.76987
0.00238	5.13316		0.00183	1.81971		9.36099E-4	0.55319		0.00209	0.77079
0.00238	5.14618		0.00183	1.82239		9.36099E-4	0.55319		0.00209	0.77357
0.00238	5.15918		0.00183	1.82773		9.70769E-4	0.55319		0.00209	0.77264
0.00238	5.16663		0.00183	1.8304		9.70769E-4	0.55319		0.00209	0.77357
0.00238	5.18149		0.00183	1.8304		9.70769E-4	0.55319		0.00209	0.77542
0.00238	5.19636		0.00183	1.83307		9.70769E-4	0.55319		0.00209	0.77542
0.00238	5.21123		0.00183	1.83307		9.70769E-4	0.56668		0.00209	0.77542
0.00245	5.23168		0.00183	1.83841		9.70769E-4	0.55319		0.00209	0.77726
0.00245	5.24469		0.00183	1.83841		9.70769E-4	0.56668		0.00209	0.77542
0.00245	5.25584		0.00183	1.84108		9.70769E-4	0.56668		0.00209	0.77726
0.00245	5.26328		0.00183	1.84375		9.70769E-4	0.56668		0.00209	0.77819
0.00245	5.27072		0.00183	1.85176		9.70769E-4	0.56668		0.00209	0.78004
0.00245	5.27257		0.00183	1.85176		9.70769E-4	0.56668		0.00209	0.78189
0.00245	5.28001		0.00183	1.85443		9.70769E-4	0.56668		0.00209	0.78189
0.00245	5.28559		0.00183	1.8571		9.70769E-4	0.56668		0.00209	0.78004
0.00245	5.28744		0.00183	1.8571		9.70769E-4	0.58019		0.00209	0.78004
0.00245	5.29117		0.00183	1.85977		9.70769E-4	0.58019		0.00209	0.78004
0.00245	5.30047		0.00183	1.86244		9.70769E-4	0.56668		0.00209	0.78004
0.00245	5.3079		0.00183	1.85977		9.70769E-4	0.56668		0.00209	0.78189
0.00245	5.30975		0.00183	1.86511		9.70769E-4	0.56668		0.00209	0.78281
0.00245	5.31719		0.00183	1.86777		9.70769E-4	0.58019		0.00209	0.78466
0.00245	5.32277		0.00183	1.86777		0.00104	0.58019		0.00209	0.78466
0.00245	5.3302		0.00183	1.87046		0.00104	0.56668		0.00209	0.78466
0.00245	5.33577		0.00183	1.87313		0.00104	0.56668		0.00209	0.78466
0.00245	5.3395		0.00183	1.8758		0.00104	0.56668		0.00209	0.78558
0.00245	5.34878		0.00183	1.87847		0.00104	0.55319		0.00209	0.78743
0.00245	5.35623		0.00183	1.88381		0.00104	0.55319		0.00209	0.78928
0.00245	5.36181		0.00183	1.88381		0.00104	0.55319		0.00209	0.78928
0.00245	5.3711		0.00183	1.89182		0.00104	0.55319		0.00209	0.78928
0.00245	5.38225		0.00183	1.89182		0.00104	0.55319		0.00209	0.78928
0.00245	5.39526		0.00183	1.89716		0.00104	0.55319		0.00209	0.78928
0.00245	5.40084		0.00183	1.89716		0.00104	0.55319		0.00209	0.7902
0.00245	5.41385		0.00183	1.9025		0.00104	0.53971		0.00209	0.79205
0.00245	5.425		0.00183	1.9025		0.00104	0.53971		0.00209	0.7939
0.00245	5.43802		0.00183	1.90517		0.00104	0.53971		0.00209	0.79667
0.00245	5.44545		0.00183	1.91051		0.00104	0.52621		0.00209	0.79945
0.00245	5.47333		0.00183	1.91586		0.00104	0.52621		0.00209	0.80129
0.00253	5.4882		0.00183	1.92119		0.00104	0.53971		0.00209	0.80222
0.00253	5.50493		0.00183	1.92387		0.00104	0.53971		0.00209	0.80222
0.00253	5.51051		0.00183	1.92921		0.00104	0.52621		0.00209	0.80407
0.00253	5.52539		0.00183	1.93188		0.00104	0.51272		0.00209	0.80499
0.00253	5.53467		0.00183	1.93722		0.00104	0.52621		0.00209	0.80499
0.00253	5.54026		0.00183	1.93989		0.00104	0.52621		0.00209	0.80869
0.00253	5.54769		0.00183	1.94523		0.00104	0.52621		0.00217	0.81146
0.00253	5.55513		0.00194	1.95057		0.00104	0.51272		0.00217	0.81331
0.00253	5.55884		0.00194	1.95324		0.00104	0.51272		0.00217	0.81331
0.00253	5.56442		0.00194	1.95591		0.00104	0.51272		0.00217	0.81608
0.00253	5.56627	0	0.00194	1.95858		0.00104	0.51272		0.00217	0.81701
0.00253	5.5737	0	0.00194	1.96927		0.00104	0.51272		0.00217	0.81608
0.00253	5.57743	0	0.00194	1.97728		0.00104	0.51272		0.00217	0.81885
0.00253	5.58486	0	0.00194	1.97995		0.00104	0.51272		0.00217	0.81885
0.00253	5.58858	0	0.00194	1.98262		0.00104	0.51272		0.00217	0.81885
0.00253	5.59417	0	0.00194	1.98262		0.00104	0.51272		0.00217	0.81701
0.00253	5.6016	0	0.00194	1.98529		0.00104	0.51272		0.00217	0.81885
0.00253	5.60531	0	0.00194	1.98529		0.00104	0.52621		0.00217	0.8207
0.00253	5.61461	0	0.00194	1.99062		0.00104	0.52621		0.00217	0.82163
0.00253	5.62205	0	0.00194	1.99062		0.00104	0.52621		0.00217	0.82348
0.00253	5.6332	0	0.00194	1.9933		0.00104	0.52621		0.00217	0.82532
0.00253	5.64249	0	0.00194	1.9933		0.00104	0.52621		0.00217	0.82532
0.00253	5.64992	0	0.00194	1.99597		0.00104	0.52621		0.00217	0.82532
0.00253	5.66294	0	0.00194	2.00131		0.00104	0.52621		0.00217	0.82532
0.00253	5.67595	0	0.00194	1.99864		0.00104	0.52621		0.00217	0.82532
0.00253	5.68339	0	0.00194	1.99864		0.00104	0.53971		0.00217	0.82532
0.00253	5.70011	0	0.00194	2.00131		0.00104	0.53971		0.00217	0.82532
0.00253	5.71685	0	0.00194	2.00397		0.00104	0.53971		0.00217	0.82532
0.00253	5.73358	0	0.00194	2.00932		0.00104	0.53971		0.00217	0.82625
0.00253	5.74101	0	0.00194	2.00932		0.00104	0.53971		0.00217	0.82625
0.00253	5.76703	0	0.00194	2.01467		0.00104	0.55319		0.00217	0.82625
0.00261	5.78376	0	0.00194	2.01467		0.00104	0.55319		0.00217	0.8281
0.00261	5.81165	0	0.00194	2.01467		0.00104	0.55319		0.00217	0.8281
0.00261	5.82281	0	0.00194	2.01733		0.00104	0.55319		0.00217	0.83087
0.00261	5.82838	0	0.00194	2.01733		0.00104	0.55319		0.00217	0.83272
0.00261	5.83581	0	0.00194	2.01467		0.00104	0.55319		0.00217	0.83272
0.00261	5.84325	0	0.00194	2.02001		0.00104	0.56668		0.00217	0.83364
0.00261	5.8451	0	0.00194	2.02268		0.00104	0.56668		0.00217	0.83364
0.00261	5.85441	0	0.00194	2.02535		0.00104	0.56668		0.00217	0.83549
0.00261	5.85998	0	0.00194	2.02535		0.00104	0.56668		0.00217	0.83364
0.00261	5.86741	0	0.00194	2.03068		0.00104	0.56668		0.00217	0.83549
0.00261	5.87114	0	0.00194	2.03336		0.00104	0.56668		0.00217	0.83549
0.00261	5.87857	0	0.00194	2.04137		0.00104	0.58019		0.00217	0.83826
0.00261	5.88415	0	0.00194	2.04137		0.00104	0.58019		0.00217	0.84011
0.00261	5.88972	0	0.00194	2.04671		0.00104	0.58019		0.00217	0.84104
0.00261	5.89158	0	0.00194	2.04938		0.00104	0.58019		0.00217	0.84288
0.00261	5.90274	0	0.00194	2.05205		0.00104	0.58019		0.00217	0.84288
0.00261	5.91202	0	0.00194	2.05738		0.00104	0.58019		0.00217	0.84473
0.00261	5.92132	0	0.00194	2.06007		0.00104	0.59368		0.00217	0.84843
0.00261	5.92505	0	0.00194	2.06541		0.00104	0.58019		0.00217	0.85028
0.00261	5.93991	0	0.00194	2.07074		0.00104	0.59368		0.00217	0.85028
0.00261	5.95106	0	0.00194	2.07074		0.00104	0.59368		0.00217	0.84843
0.00261	5.95665	0	0.00194	2.07609		0.00104	0.59368		0.00217	0.84843
0.00261	5.96966	0	0.00194	2.08143		0.00104	0.59368		0.00217	0.85028
0.00261	5.98452	0	0.00194	2.08409		0.00104	0.59368		0.00217	0.85213
0.00261	5.99753	0	0.00194	2.08409		0.00104	0.59368		0.00217	0.85213
0.00261	6.01426	0	0.00194	2.08676		0.00104	0.59368		0.00217	0.8549
0.00261	6.0217	0	0.00194	2.09211		0.00104	0.59368		0.00217	0.85305
0.00261	6.05144	0	0.00194	2.10279		0.00104	0.60717		0.00217	0.85675
0.00268	6.06817	0	0.00194	2.10814		0.00104	0.60717		0.00217	0.85675
0.00268	6.0942	0	0.00194	2.1108		0.00104	0.60717		0.00217	0.85675
0.00268	6.1035	0	0.00194	2.11347		0.00104	0.60717		0.00217	0.85952
0.00268	6.1165	0	0.00194	2.12149		0.00104	0.60717		0.00227	0.86044
0.00268	6.12394	0	0.00206	2.12682		0.00104	0.62065		0.00227	0.86506
0.00268	6.13138	0	0.00206	2.13484		0.00104	0.60717		0.00227	0.86691
0.00268	6.13694	0	0.00206	2.14017		0.00104	0.60717		0.00227	0.86784
0.00268	6.14625	0	0.00206	2.14017		0.00104	0.60717		0.00227	0.87153
0.00268	6.15182	0	0.00206	2.14285		0.00104	0.60717		0.00227	0.87246
0.00268	6.1574	0	0.00206	2.14552		0.00104	0.62065		0.00227	0.87431
0.00268	6.16111	0	0.00206	2.15352		0.00104	0.62065		0.00227	0.87431
0.00268	6.16669	0	0.00206	2.15888		0.00104	0.62065		0.00227	0.87431
0.00268	6.17413	0	0.00206	2.15888		0.00111	0.63416		0.00227	0.87431
0.00268	6.18342	0	0.00206	2.15888		0.00111	0.63416		0.00227	0.87616
0.00268	6.18715	0	0.00206	2.15621		0.00111	0.63416		0.00227	0.87708
0.00268	6.19644	0	0.00206	2.15888		0.00111	0.63416		0.00227	0.87708
0.00268	6.20573	0	0.00206	2.16155		0.00111	0.63416		0.00227	0.87708
0.00268	6.21131	0	0.00206	2.16421		0.00111	0.63416		0.00227	0.87893
0.00268	6.21875	0	0.00206	2.16688		0.00111	0.64765		0.00227	0.87985
0.00268	6.2299	0	0.00206	2.1749		0.00111	0.63416		0.00227	0.8817
0.00268	6.23919	0	0.00206	2.1749		0.00111	0.63416		0.00227	0.8817
0.00268	6.24663	0	0.00206	2.1749		0.00111	0.63416		0.00227	0.8817
0.00268	6.25778	0	0.00206	2.1749		0.00111	0.63416		0.00227	0.8817
0.00268	6.27265	0	0.00206	2.18023		0.00111	0.64765		0.00227	0.88355
0.00268	6.28752	0	0.00206	2.18023		0.00111	0.66114		0.00227	0.88355
0.00268	6.3154	0	0.00206	2.18291		0.00111	0.64765		0.00227	0.88355
0.00268	6.32284	0	0.00206	2.18558		0.00111	0.64765		0.00227	0.88355
0.00276	6.3377	0	0.00206	2.18558		0.00111	0.63416		0.00227	0.88355
0.00276	6.347	0	0.00206	2.19092		0.00111	0.63416		0.00227	0.88447
0.00276	6.36188	0	0.00206	2.19358		0.00111	0.64765		0.00227	0.88632
0.00276	6.37117	0	0.00206	2.19625		0.00111	0.64765		0.00227	0.88909
0.00276	6.38232	0	0.00206	2.19625		0.00111	0.64765		0.00227	0.88909
0.00276	6.39161	0	0.00206	2.20428		0.00111	0.63416		0.00227	0.88725
0.00276	6.39534	0	0.00206	2.20428		0.00111	0.63416		0.00227	0.88909
0.00276	6.40464	0	0.00206	2.20694		0.00111	0.64765		0.00227	0.89094
0.00276	6.40834	0	0.00206	2.20962		0.00111	0.64765		0.00227	0.89187
0.00276	6.41392	0	0.00206	2.20962		0.00111	0.64765		0.00227	0.89187
0.00276	6.4195	0	0.00206	2.21496		0.00111	0.64765		0.00227	0.89187
0.00276	6.42135	0	0.00206	2.22029		0.00111	0.64765		0.00227	0.89187
0.00276	6.4288	0	0.00206	2.22296		0.00115	0.66114		0.00227	0.89556
0.00276	6.43251	0	0.00206	2.22564		0.00115	0.66114		0.00227	0.89834
0.00276	6.43994	0	0.00206	2.22831		0.00115	0.66114		0.00227	0.89649
0.00276	6.44739	0	0.00206	2.22564		0.00115	0.64765		0.00227	0.89556
0.00276	6.45482	0	0.00206	2.22831		0.00115	0.63416		0.00227	0.89649
0.00276	6.46225	0	0.00206	2.23098		0.00115	0.63416		0.00227	0.89649
0.00276	6.46598	0	0.00206	2.23364		0.00115	0.63416		0.00227	0.89926
0.00276	6.47526	0	0.00206	2.23631		0.00115	0.63416		0.00227	0.90296
0.00276	6.48456	0	0.00206	2.24166		0.00115	0.63416		0.00227	0.90296
0.00276	6.49758	0	0.00206	2.24166		0.00115	0.62065		0.00227	0.90296
0.00276	6.50315	0	0.00206	2.24967		0.00115	0.62065		0.00227	0.90296
0.00276	6.51244	0	0.00206	2.25769		0.00115	0.60717		0.00227	0.90388
0.00276	6.52359	0	0.00206	2.25769		0.00115	0.60717		0.00227	0.90758
0.00276	6.53103	0	0.00206	2.26302		0.00115	0.60717		0.00227	0.9085
0.00276	6.54776	0	0.00206	2.27104		0.00115	0.60717		0.00227	0.91128
0.00276	6.56264	0	0.00206	2.2737		0.00115	0.60717		0.00227	0.91497
0.00276	6.59051	0	0.00206	2.27637		0.00115	0.60717		0.00227	0.91497
0.00276	6.59795	0	0.00206	2.28172		0.00115	0.60717		0.00227	0.91497
0.00284	6.61283	0	0.00206	2.28705		0.00115	0.60717		0.00227	0.9159
0.00284	6.63884	0	0.00206	2.29508		0.00115	0.60717		0.00227	0.91867
0.00284	6.65186	0	0.00217	2.30041		0.00115	0.60717		0.00227	0.92052
0.00284	6.6593	0	0.00217	2.30308		0.00115	0.60717		0.00227	0.92052
0.00284	6.66301	0	0.00217	2.30843		0.00115	0.60717		0.00227	0.92237
0.00284	6.67044	0	0.00217	2.31376		0.00115	0.60717		0.00227	0.92329
0.00284	6.67231	0	0.00217	2.31643		0.00115	0.60717		0.00227	0.92421
0.00284	6.67789	0	0.00217	2.3191		0.00115	0.60717		0.00227	0.93346
0.00284	6.68345	0	0.00217	2.32178		0.00115	0.62065		0.00238	0.93346
0.00284	6.6909	0	0.00217	2.32978		0.00115	0.62065		0.00238	0.93346
0.00284	6.69833	0	0.00217	2.32978		0.00115	0.62065		0.00238	0.93346
0.00284	6.70205	0	0.00217	2.33245		0.00115	0.62065		0.00238	0.93346
0.00284	6.70949	0	0.00217	2.33513		0.00115	0.62065		0.00238	0.93346
0.00284	6.71506	0	0.00217	2.3378		0.00115	0.62065		0.00238	0.9427
0.00284	6.72249	0	0.00217	2.33513		0.00115	0.62065		0.00238	0.9427
0.00284	6.72993	0	0.00217	2.3378		0.00115	0.63416		0.00238	0.9427
0.00284	6.73365	0	0.00217	2.34046		0.00115	0.63416		0.00238	0.9427
0.00284	6.74294	0	0.00217	2.34046		0.00115	0.64765		0.00238	0.9427
0.00284	6.74666	0	0.00217	2.34313		0.00115	0.64765		0.00238	0.9427
0.00284	6.75782	0	0.00217	2.34849		0.00115	0.64765		0.00238	0.9427
0.00284	6.76897	0	0.00217	2.34849		0.00115	0.63416		0.00238	0.9427
0.00284	6.78199	0	0.00217	2.34581		0.00115	0.64765		0.00238	0.9427
0.00284	6.79127	0	0.00217	2.35116		0.00115	0.64765		0.00238	0.9427
0.00284	6.79685	0	0.00217	2.35382		0.00115	0.64765		0.00238	0.9427
0.00284	6.81173	0	0.00217	2.35649		0.00115	0.64765		0.00238	0.9427
0.00284	6.82473	0	0.00217	2.35649		0.00115	0.66114		0.00238	0.9427
0.00284	6.84147	0	0.00217	2.35916		0.00115	0.66114		0.00238	0.9427
0.00284	6.86006	0	0.00217	2.35916		0.00115	0.66114		0.00238	0.9427
0.00284	6.86749	0	0.00217	2.36184		0.00115	0.66114		0.00238	0.9427
0.00284	6.90652	0	0.00217	2.36184		0.00115	0.66114		0.00238	0.95194
0.00284	6.91397	0	0.00217	2.36451		0.00115	0.66114		0.00238	0.95194
0.00292	6.93068	0	0.00217	2.36718		0.00115	0.66114		0.00238	0.95194
0.00292	6.95858	0	0.00217	2.37251		0.00115	0.66114		0.00238	0.95194
0.00292	6.98088	0	0.00217	2.37251		0.00115	0.67462		0.00238	0.95194
0.00292	6.98832	0	0.00217	2.37251		0.00115	0.67462		0.00238	0.95194
0.00292	6.99203	0	0.00217	2.37786		0.00115	0.66114		0.00238	0.95194
0.00292	7.12588	0	0.00217	2.38053		0.00115	0.67462		0.00238	0.95194
0.00292	7.12773	0	0.00217	2.38853		0.00115	0.67462		0.00238	0.95194
0.00292	7.12959	0	0.00217	2.39122		0.00115	0.68813		0.00238	0.95194
0.00292	7.13144	0	0.00217	2.39389		0.00115	0.68813		0.00238	0.95194
0.00292	7.14074	0	0.00217	2.39389		0.00115	0.67462		0.00238	0.95194
0.00292	7.14632	0	0.00217	2.39922		0.00115	0.67462		0.00238	0.96118
0.00292	7.14817	0	0.00217	2.4019		0.00115	0.68813		0.00238	0.96118
0.00292	7.15748	0	0.00217	2.40457		0.00115	0.67462		0.00238	0.96118
0.00292	7.16491	0	0.00217	2.40724		0.00115	0.68813		0.00238	0.96118
0.00292	7.17048	0	0.00217	2.40724		0.00115	0.67462		0.00238	0.96118
0.00292	7.1742	0	0.00217	2.41257		0.00115	0.67462		0.00238	0.96118
0.00292	7.18535	0	0.00217	2.41792		0.00115	0.68813		0.00238	0.97043
0.00292	7.19465	0	0.00217	2.42325		0.00115	0.68813		0.00238	0.97043
0.00292	7.20581	0	0.00217	2.42592		0.00115	0.68813		0.00238	0.97043
0.00292	7.21882	0	0.00217	2.43127		0.00115	0.68813		0.00238	0.97043
0.00292	7.22625	0	0.00217	2.4366		0.00115	0.68813		0.00238	0.97043
0.00292	7.23926	0	0.00217	2.43928		0.00115	0.70162		0.00238	0.97043
0.00292	7.24669	0	0.00217	2.44463		0.00115	0.70162		0.00238	0.97043
0.00292	7.26157	0	0.00217	2.44463		0.00115	0.70162		0.00238	0.97043
0.00292	7.27458	0	0.00217	2.45263		0.00115	0.71511		0.00238	0.97043
0.00292	7.30432	0	0.00217	2.4553		0.00115	0.71511		0.00238	0.97043
0.00292	7.32106	0	0.00217	2.46065		0.00115	0.70162		0.00238	0.97967
0.00292	7.32849	0	0.00217	2.46331		0.00115	0.71511		0.00238	0.97967
0.00292	7.35823	0	0.00217	2.46865		0.00115	0.71511		0.00238	0.98891
0.003	7.38611	0	0.00217	2.47933		0.00115	0.71511		0.00247	0.98891
0.003	7.40099	0	0.00217	2.482		0.00115	0.71511		0.00247	0.98891
0.003	7.41586	0	0.00217	2.49002		0.00115	0.72861		0.00247	0.98891
0.003	7.42143	0	0.00228	2.49804		0.00115	0.71511		0.00247	0.98891
0.003	7.43073	0	0.00228	2.50337		0.00115	0.72861		0.00247	0.98891
0.003	7.43444	0	0.00228	2.50871		0.00115	0.72861		0.00247	0.99815
0.003	7.44188	0	0.00228	2.51672		0.00121	0.72861		0.00247	0.99815
0.003	7.44932	0	0.00228	2.52206		0.00121	0.7421		0.00247	0.99815
0.003	7.45861	0	0.00228	2.52473		0.00121	0.7421		0.00247	0.99815
0.003	7.46605	0	0.00228	2.53007		0.00121	0.72861		0.00247	0.99815
0.003	7.46976	0	0.00228	2.53542		0.00121	0.7421		0.00247	0.99815
0.003	7.47906	0	0.00228	2.5381		0.00121	0.7421		0.00247	0.99815
0.003	7.48835	0	0.00228	2.5381		0.00121	0.75559		0.00247	0.99815
0.003	7.49578	0	0.00228	2.5381		0.00121	0.76908		0.00247	0.99815
0.003	7.50136	0	0.00228	2.5381		0.00121	0.7421		0.00247	0.99815
0.003	7.51066	0	0.00228	2.54077		0.00121	0.75559		0.00247	0.99815
0.003	7.51995	0	0.00228	2.54077		0.00121	0.75559		0.00247	0.99815
0.003	7.52367	0	0.00228	2.54343		0.00121	0.7421		0.00247	0.99815
0.003	7.53297	0	0.00228	2.5461		0.00121	0.7421		0.00247	0.99815
0.003	7.54969	0	0.00228	2.54877		0.00121	0.7421		0.00247	0.99815
0.003	7.5627	0	0.00228	2.55144		0.00121	0.7421		0.00247	0.99815
0.003	7.57015	0	0.00228	2.55679		0.00128	0.75559		0.00247	0.99815
0.003	7.58502	0	0.00228	2.55945		0.00128	0.75559		0.00247	0.99815
0.003	7.61103	0	0.00228	2.56212		0.00128	0.75559		0.00247	0.99815
0.003	7.62219	0	0.00228	2.56479		0.00128	0.7421		0.00247	0.99815
0.003	7.63892	0	0.00228	2.56747		0.00128	0.7421		0.00247	0.99815
0.003	7.64822	0	0.00228	2.57014		0.00128	0.7421		0.00247	1.00739
0.00308	7.6761	0	0.00228	2.5728		0.00128	0.7421		0.00247	1.00739
0.00308	7.69468	0	0.00228	2.57547		0.00128	0.72861		0.00247	1.00739
0.00308	7.70956	0	0.00228	2.57547		0.00128	0.72861		0.00247	1.00739
0.00308	7.71885	0	0.00228	2.5728		0.00128	0.7421		0.00247	1.00739
0.00308	7.72257	0	0.00228	2.57547		0.00128	0.72861		0.00247	1.00739
0.00308	7.73001	0	0.00228	2.58083		0.00128	0.72861		0.00247	1.00739
0.00308	7.73372	0	0.00228	2.58083		0.00128	0.71511		0.00247	1.00739
0.00308	7.73931	0	0.00228	2.58616		0.00128	0.71511		0.00247	1.00739
0.00308	7.74674	0	0.00228	2.58883		0.00128	0.72861		0.00247	1.00739
0.00308	7.75417	0	0.00228	2.58883		0.00128	0.71511		0.00247	1.00739
0.00308	7.76347	0	0.00228	2.59418		0.00128	0.71511		0.00247	1.00739
0.00308	7.76718	0	0.00228	2.60218		0.00128	0.71511		0.00247	1.00739
0.00308	7.77461	0	0.00228	2.60485		0.00128	0.71511		0.00247	1.01664
0.00308	7.77834	0	0.00228	2.6102		0.00128	0.71511		0.00247	1.01664
0.00308	7.78577	0	0.00228	2.61286		0.00128	0.70162		0.00247	1.01664
0.00308	7.79322	0	0.00228	2.61553		0.00128	0.70162		0.00247	1.01664
0.00308	7.80065	0	0.00228	2.61553		0.00128	0.71511		0.00247	1.01664
0.00308	7.80993	0	0.00228	2.62087		0.00128	0.70162		0.00247	1.01664
0.00308	7.81366	0	0.00228	2.62355		0.00128	0.70162		0.00247	1.01664
0.00308	7.82481	0	0.00228	2.62889		0.00128	0.71511		0.00247	1.01664
0.00308	7.83595	0	0.00228	2.63424		0.00128	0.70162		0.00247	1.01664
0.00308	7.84711	0	0.00228	2.63691		0.00128	0.70162		0.00247	1.02588
0.00308	7.86013	0	0.00228	2.63957		0.00128	0.70162		0.00247	1.02588
0.00308	7.86756	0	0.00228	2.64224		0.00128	0.70162		0.00247	1.02588
0.00308	7.88057	0	0.00228	2.65026		0.00128	0.70162		0.00247	1.02588
0.00308	7.888	0	0.00228	2.65559		0.00128	0.71511		0.00247	1.02588
0.00308	7.91403	0	0.00228	2.66361		0.00128	0.70162		0.00247	1.02588
0.00308	7.93076	0	0.00228	2.66894		0.00128	0.71511		0.00247	1.03512
0.00308	7.95678	0	0.00228	2.67161		0.00128	0.70162		0.00255	1.03512
0.00316	7.97538	0	0.0024	2.67963		0.00128	0.70162		0.00255	1.03512
0.00316	7.98281	0	0.0024	2.68764		0.00128	0.71511		0.00255	1.03512
0.00316	8.01069	0	0.0024	2.69565		0.00128	0.71511		0.00255	1.03512
0.00316	8.0237	0	0.0024	2.69832		0.00128	0.71511		0.00255	1.03512
0.00316	8.03485	0	0.0024	2.69832		0.00128	0.72861		0.00255	1.03512
0.00316	8.04044	0	0.0024	2.69832		0.00128	0.72861		0.00255	1.04436
0.00316	8.04973	0	0.0024	2.70367		0.00128	0.72861		0.00255	1.04436
0.00316	8.05902	0	0.0024	2.70367		0.00128	0.72861		0.00255	1.04436
0.00316	8.06089	0	0.0024	2.70633		0.00128	0.7421		0.00255	1.04436
0.00316	8.06832	0	0.0024	2.709		0.00128	0.7421		0.00255	1.04436
0.00316	8.07575	0	0.0024	2.71434		0.00128	0.7421		0.00255	1.04436
0.00316	8.08319	0	0.0024	2.71701		0.00128	0.7421		0.00255	1.04436
0.00316	8.08506	0	0.0024	2.71968		0.00128	0.7421		0.00255	1.04436
0.00316	8.09619	0	0.0024	2.71701		0.00128	0.7421		0.00255	1.04436
0.00316	8.1055	0	0.0024	2.72235		0.00128	0.75559		0.00255	1.04436
0.00316	8.1148	0	0.0024	2.72235		0.00128	0.75559		0.00255	1.04436
0.00316	8.12409	0	0.0024	2.71968		0.00128	0.75559		0.00255	1.04436
0.00316	8.1278	0	0.0024	2.72503		0.00128	0.75559		0.00255	1.04436
0.00316	8.13524	0	0.0024	2.73305		0.00128	0.75559		0.00255	1.04436
0.00316	8.14825	0	0.0024	2.73038		0.00128	0.76908		0.00255	1.04436
0.00316	8.15383	0	0.0024	2.73038		0.00128	0.75559		0.00255	1.04436
0.00316	8.16684	0	0.0024	2.73038		0.00128	0.75559		0.00255	1.04436
0.00316	8.178	0	0.0024	2.73305		0.00128	0.75559		0.00255	1.04436
0.00316	8.20401	0	0.0024	2.73571		0.00128	0.76908		0.00255	1.04436
0.00316	8.2096	0	0.0024	2.73838		0.00128	0.76908		0.00255	1.04436
0.00316	8.22075	0	0.0024	2.74105		0.00128	0.76908		0.00255	1.04436
0.00316	8.24677	0	0.0024	2.7464		0.00128	0.78258		0.00255	1.0536
0.00316	8.25978	0	0.0024	2.7464		0.00128	0.78258		0.00255	1.0536
0.00316	8.29139	0	0.0024	2.75173		0.00128	0.76908		0.00255	1.0536
0.00316	8.29882	0	0.0024	2.7544		0.00128	0.76908		0.00255	1.0536
0.00316	8.31369	0	0.0024	2.7544		0.00128	0.76908		0.00255	1.0536
0.00324	8.33972	0	0.0024	2.75707		0.00128	0.76908		0.00255	1.0536
0.00324	8.34901	0	0.0024	2.75975		0.00128	0.78258		0.00255	1.0536
0.00324	8.37875	0	0.0024	2.75975		0.00128	0.78258		0.00255	1.06285
0.00324	8.3899	0	0.0024	2.76241		0.00128	0.78258		0.00255	1.06285
0.00324	8.39734	0	0.0024	2.76775		0.00128	0.79606		0.00255	1.06285
0.00324	8.40292	0	0.0024	2.77044		0.00128	0.79606		0.00255	1.06285
0.00324	8.41407	0	0.0024	2.77577		0.00128	0.79606		0.00255	1.06285
0.00324	8.4215	0	0.0024	2.77577		0.00128	0.79606		0.00255	1.06285
0.00324	8.42894	0	0.0024	2.77844		0.00128	0.79606		0.00255	1.06285
0.00324	8.43266	0	0.0024	2.78378		0.00128	0.79606		0.00255	1.06285
0.00324	8.44195	0	0.0024	2.78646		0.00128	0.80956		0.00255	1.06285
0.00324	8.4494	0	0.0024	2.79179		0.00128	0.80956		0.00255	1.06285
0.00324	8.45868	0	0.0024	2.79446		0.00128	0.80956		0.00255	1.07209
0.00324	8.46426	0	0.0024	2.79713		0.00128	0.80956		0.00255	1.07209
0.00324	8.47541	0	0.0024	2.80247		0.00128	0.80956		0.00255	1.07209
0.00324	8.48284	0	0.0024	2.80247		0.00128	0.80956		0.00255	1.07209
0.00324	8.48843	0	0.0024	2.81048		0.00128	0.80956		0.00255	1.07209
0.00324	8.49958	0	0.0024	2.81582		0.00128	0.80956		0.00255	1.07209
0.00324	8.51444	0	0.0024	2.8185		0.00128	0.82305		0.00255	1.08133
0.00324	8.5256	0	0.0024	2.82384		0.00128	0.82305		0.00255	1.08133
0.00324	8.54234	0	0.0024	2.83185		0.00128	0.82305		0.00255	1.08133
0.00324	8.54977	0	0.0024	2.83185		0.00128	0.83655		0.00255	1.08133
0.00324	8.56465	0	0.0024	2.83452		0.00128	0.83655		0.00255	1.08133
0.00324	8.58138	0	0.0024	2.83987		0.00128	0.83655		0.00255	1.08133
0.00324	8.60925	0	0.0024	2.83987		0.00128	0.83655		0.00265	1.08133
0.00324	8.61669	0	0.0024	2.84787		0.00128	0.85003		0.00265	1.08133
0.00324	8.63342	0	0.00251	2.85321		0.00128	0.83655		0.00265	1.09057
0.00324	8.67245	0	0.00251	2.8639		0.00128	0.83655		0.00265	1.09057
0.00324	8.68175	0	0.00251	2.86658		0.00128	0.83655		0.00265	1.09057
0.00332	8.69848	0	0.00251	2.86924		0.00132	0.86352		0.00265	1.09057
0.00332	8.7245	0	0.00251	2.87725		0.00132	0.86352		0.00265	1.09057
0.00332	8.74124	0	0.00251	2.87992		0.00132	0.86352		0.00265	1.09057
0.00332	8.75424	0	0.00251	2.87992		0.00132	0.86352		0.00265	1.09057
0.00332	8.76168	0	0.00251	2.88259		0.00132	0.86352		0.00265	1.09057
0.00332	8.77284	0	0.00251	2.8906		0.00132	0.86352		0.00265	1.09057
0.00332	8.78027	0	0.00251	2.8906		0.00132	0.86352		0.00265	1.09057
0.00332	8.7877	0	0.00251	2.89327		0.00132	0.86352		0.00265	1.09057
0.00332	8.79142	0	0.00251	2.89593		0.00132	0.87702		0.00265	1.09057
0.00332	8.79885	0	0.00251	2.89593		0.00132	0.87702		0.00265	1.09057
0.00332	8.80815	0	0.00251	2.89861		0.00132	0.86352		0.00265	1.09982
0.00332	8.81188	0	0.00251	2.90128		0.00132	0.87702		0.00265	1.09982
0.00332	8.82116	0	0.00251	2.90128		0.00132	0.86352		0.00265	1.09982
0.00332	8.83232	0	0.00251	2.90662		0.00132	0.87702		0.00265	1.09982
0.00332	8.84161	0	0.00251	2.90662		0.00132	0.87702		0.00265	1.09982
0.00332	8.84533	0	0.00251	2.91196		0.00132	0.87702		0.00265	1.09982
0.00332	8.85834	0	0.00251	2.91196		0.00132	0.87702		0.00265	1.09982
0.00332	8.86949	0	0.00251	2.91196		0.00132	0.87702		0.00265	1.09982
0.00332	8.88065	50	0.00251	2.91196		0.00132	0.87702		0.00265	1.09982
0.00332	8.88809	0	0.00251	2.91196		0.00132	0.87702		0.00265	1.10906
0.00332	8.90482	0	0.00251	2.91464		0.00132	0.87702		0.00265	1.10906
0.00332	8.91597	0	0.00251	2.91731		0.00138	0.89052		0.00265	1.10906
0.00332	8.93269	0	0.00251	2.92266		0.00138	0.87702		0.00265	1.10906
0.00332	8.94199	0	0.00251	2.93066		0.00138	0.86352		0.00265	1.10906
0.00332	8.95686	0	0.00251	2.93333		0.00138	0.87702		0.00265	1.10906
0.00332	8.98474	0	0.00251	2.93333		0.00138	0.86352		0.00265	1.10906
0.00332	9.01264	0	0.00251	2.93601		0.00138	0.86352		0.00265	1.10906
0.0034	9.02192	0	0.00251	2.94401		0.00138	0.86352		0.00265	1.10906
0.0034	9.04981	0	0.00251	2.94935		0.00138	0.85003		0.00265	1.10906
0.0034	9.06282	0	0.00251	2.95202		0.00138	0.85003		0.00265	1.10906
0.0034	9.07211	0	0.00251	2.95202		0.00138	0.85003		0.00265	1.10906
0.0034	9.07955	0	0.00251	2.95469		0.00138	0.86352		0.00265	1.1183
0.0034	9.08884	0	0.00251	2.96004		0.00138	0.85003		0.00265	1.1183
0.0034	9.09814	0	0.00251	2.96004		0.00138	0.85003		0.00265	1.1183
0.0034	9.10185	0	0.00251	2.96538		0.00138	0.85003		0.00265	1.1183
0.0034	9.10928	0	0.00251	2.97072		0.00138	0.85003		0.00265	1.1183
0.0034	9.11673	0	0.00251	2.97072		0.00138	0.85003		0.00265	1.12754
0.0034	9.12416	0	0.00251	2.97072		0.00138	0.83655		0.00265	1.12754
0.0034	9.13159	0	0.00251	2.97606		0.00138	0.83655		0.00265	1.12754
0.0034	9.13717	0	0.00251	2.97606		0.00138	0.83655		0.00265	1.12754
0.0034	9.14461	0	0.00251	2.9814		0.00138	0.83655		0.00265	1.12754
0.0034	9.15205	0	0.00251	2.98407		0.00138	0.83655		0.00265	1.12754
0.0034	9.16133	0	0.00251	2.98407		0.00138	0.83655		0.00265	1.13678
0.0034	9.16692	0	0.00251	2.98941		0.00138	0.83655		0.00265	1.13678
0.0034	9.1762	0	0.00251	2.99207		0.00138	0.83655		0.00273	1.13678
0.0034	9.1855	0	0.00251	3.00009		0.00138	0.83655		0.00273	1.13678
0.0034	9.19293	0	0.00251	3.00276		0.00138	0.82305		0.00273	1.13678
0.0034	9.20409	0	0.00251	3.00542		0.00138	0.85003		0.00273	1.13678	3
0.0034	9.21524	0	0.00251	3.01078		0.00138	0.86352		0.00273	1.13678	2
0.0034	9.23198	0	0.00251	3.01345		0.00138	0.85003		0.00273	1.14603	12
0.0034	9.24684	0	0.00251	3.02146		0.00138	0.85003		0.00273	1.14603	31
0.0034	9.25427	0	0.00251	3.02947		0.00138	0.85003		0.00273	1.14603	10
0.0034	9.28402	0	0.00251	3.03481		0.00138	0.85003		0.00273	1.14603	0
0.0034	9.29703	0	0.00251	3.04282		0.00138	0.85003		0.00273	1.14603	2
0.0034	9.31377	0	0.00262	3.04816		0.00138	0.86352		0.00273	1.14603	6
0.0034	9.3212	0	0.00262	3.05351		0.00138	0.86352		0.00273	1.14603	3
0.0034	9.33978	0	0.00262	3.06152		0.00138	0.87702		0.00273	1.14603	23
0.00348	9.37139	0	0.00262	3.06686		0.00138	0.87702		0.00273	1.14603	10
0.00348	9.39184	0	0.00262	3.06953		0.00138	0.86352		0.00273	1.14603
0.00348	9.41042	0	0.00262	3.07219		0.00138	0.87702		0.00273	1.14603
0.00348	9.42158	0	0.00262	3.07219		0.00138	0.87702		0.00273	1.14603
0.00348	9.43459	0	0.00262	3.07219		0.00138	0.87702		0.00273	1.15527
0.00348	9.43831	0	0.00262	3.08021		0.00138	0.87702		0.00273	1.15527
0.00348	9.4476	0	0.00262	3.08021		0.00138	0.87702		0.00273	1.15527
0.00348	9.45318	0	0.00262	3.08288		0.00138	0.87702		0.00273	1.15527
0.00348	9.46063	0	0.00262	3.08288		0.00138	0.87702		0.00273	1.15527
0.00348	9.46991	0	0.00262	3.08554		0.00138	0.89052		0.00273	1.15527
0.00348	9.47363	0	0.00262	3.08554		0.00138	0.89052		0.00273	1.15527
0.00348	9.48478	70	0.00262	3.08822		0.00138	0.89052		0.00273	1.15527
0.00348	9.4885	0	0.00262	3.09089		0.00138	0.904		0.00273	1.15527
0.00348	9.49593	0	0.00262	3.09356		0.00138	0.89052		0.00273	1.15527
0.00348	9.50523	0	0.00262	3.09623		0.00138	0.89052		0.00273	1.15527
0.00348	9.51452	0	0.00262	3.09889		0.00138	0.89052		0.00273	1.15527
0.00348	9.52382	0	0.00262	3.10156		0.00138	0.89052		0.00273	1.15527
0.00348	9.53125	0	0.00262	3.10425		0.00138	0.89052		0.00273	1.15527
0.00348	9.54055	0	0.00262	3.10425		0.00138	0.904		0.00273	1.15527
0.00348	9.55356	0	0.00262	3.10425		0.00138	0.904		0.00273	1.15527
0.00348	9.57215	0	0.00262	3.10425		0.00138	0.904		0.00273	1.15527
0.00348	9.58701	0	0.00262	3.10692		0.00138	0.91749		0.00273	1.16451
0.00348	9.59259	0	0.00262	3.11493		0.00138	0.91749		0.00273	1.16451
0.00348	9.60932	0	0.00262	3.12027		0.00138	0.91749		0.00273	1.16451
0.00348	9.61676	0	0.00262	3.12027		0.00138	0.93099		0.00273	1.16451
0.00348	9.63349	20	0.00262	3.12027		0.00138	0.93099		0.00273	1.17375
0.00348	9.67439	0	0.00262	3.12027		0.00138	0.91749		0.00273	1.17375
0.00348	9.68926	0	0.00262	3.12027		0.00138	0.91749		0.00273	1.17375
0.00348	9.70413	0	0.00262	3.12827		0.00138	0.93099		0.00273	1.17375
0.00348	9.71342	0	0.00262	3.13095		0.00138	0.93099		0.00273	1.17375
0.00356	9.75617	0	0.00262	3.13362		0.00138	0.93099		0.00273	1.17375
0.00356	9.77291	0	0.00262	3.13896		0.00138	0.93099		0.00273	1.17375
0.00356	9.79893	0	0.00262	3.13896		0.00138	0.93099		0.00273	1.18299
0.00356	9.80451	0	0.00262	3.1443		0.00138	0.94449		0.00273	1.18299
0.00356	9.81566	0	0.00262	3.14697		0.00138	0.93099		0.00273	1.18299
0.00356	9.82681	0	0.00262	3.14965		0.00138	0.95798		0.00273	1.18299
0.00356	9.83053	0	0.00262	3.15498		0.00138	0.95798		0.00273	1.18299
0.00356	9.83797	0	0.00262	3.16033		0.00138	0.95798		0.00273	1.19224
0.00356	9.84541	0	0.00262	3.16033		0.00138	0.95798		0.00273	1.19224
0.00356	9.85469	0	0.00262	3.163		0.00138	0.95798		0.00273	1.19224
0.00356	9.85841	0	0.00262	3.163		0.00138	0.97146		0.00273	1.19224
0.00356	9.86585	0	0.00262	3.16833		0.00138	0.97146		0.00273	1.19224
0.00356	9.87328	0	0.00262	3.17635		0.00138	0.97146		0.00273	1.20148
0.00356	9.88444	0	0.00262	3.17902		0.00138	0.97146		0.00273	1.20148
0.00356	9.89559	0	0.00262	3.18168		0.00138	0.97146		0.00273	1.20148
0.00356	9.89931	0	0.00262	3.18703		0.00138	0.98496		0.00284	1.20148
0.00356	9.9086	0	0.00262	3.19503		0.00138	0.98496		0.00284	1.21072
0.00356	9.91232	0	0.00262	3.19237		0.00138	0.99846		0.00284	1.21072
0.00356	9.92533	0	0.00262	3.19237		0.00138	0.99846		0.00284	1.21072
0.00356	9.9402	0	0.00262	3.19772		0.00145	0.99846		0.00284	1.21072
0.00356	9.95508	0	0.00262	3.20839		0.00145	1.01195		0.00284	1.21072
0.00356	9.96809	0	0.00262	3.21107		0.00145	1.01195		0.00284	1.21072
0.00356	9.97739	0	0.00262	3.21374		0.00145	1.01195		0.00284	1.21072
0.00356	9.99411	0	0.00262	3.22441		0.00145	1.01195		0.00284	1.21072
0.00356	10.0331	0	0.00262	3.22976		0.00145	1.01195		0.00284	1.21072
0.00356	10.0499	0	0.00262	3.23243		0.00145	1.02544		0.00284	1.21072
0.00356	10.0648	0	0.00262	3.24044		0.00145	1.02544		0.00284	1.21072
0.00356	10.0871	0	0.00262	3.24845		0.00145	1.02544		0.00284	1.21996
0.00356	10.1057	0	0.00262	3.24845		0.00145	1.02544		0.00284	1.21996
0.00364	10.1131	0	0.00262	3.2538		0.00145	1.02544		0.00284	1.21996
0.00364	10.1428	0	0.00273	3.25647		0.00145	1.02544		0.00284	1.21996
0.00364	10.1707	0	0.00273	3.2618		0.00145	1.03893		0.00284	1.21996
0.00364	10.1837	0	0.00273	3.26715		0.00145	1.03893		0.00284	1.21996
0.00364	10.1949	0	0.00273	3.27249		0.00145	1.03893		0.00284	1.21996
0.00364	10.2005	0	0.00273	3.2805		0.00145	1.03893		0.00284	1.21996
0.00364	10.2079	0	0.00273	3.29117		0.00145	1.03893		0.00284	1.21996
0.00364	10.219	0	0.00273	3.29386		0.00145	1.03893		0.00284	1.21996
0.00364	10.2265	0	0.00273	3.29653		0.00145	1.05243		0.00284	1.21996
0.00364	10.2358	0	0.00273	3.29653		0.00145	1.03893		0.00284	1.22921
0.00364	10.2395	0	0.00273	3.29653		0.00145	1.05243		0.00284	1.22921
0.00364	10.2469	0	0.00273	3.2992		0.00145	1.05243		0.00284	1.22921
0.00364	10.2525	0	0.00273	3.30187		0.0015	1.06592		0.00284	1.22921
0.00364	10.2637	0	0.00273	3.30453		0.0015	1.06592		0.00284	1.23845
0.00364	10.2748	0	0.00273	3.30453		0.0015	1.03893		0.00284	1.23845
0.00364	10.2841	0	0.00273	3.30721		0.0015	1.02544		0.00284	1.23845
0.00364	10.2897	0	0.00273	3.30988		0.0015	1.03893		0.00284	1.23845
0.00364	10.3008	10	0.00273	3.31255		0.0015	1.03893		0.00284	1.23845
0.00364	10.312	0	0.00273	3.31522		0.0015	1.03893		0.00284	1.23845
0.00364	10.325	0	0.00273	3.31788		0.0015	1.03893		0.00284	1.23845
0.00364	10.338	0	0.00273	3.32055		0.0015	1.02544		0.00284	1.23845
0.00364	10.3473	0	0.00273	3.32323		0.0015	1.02544		0.00284	1.23845
0.00364	10.3603	0	0.00273	3.32323		0.0015	1.03893		0.00284	1.23845
0.00364	10.3901	0	0.00273	3.32323		0.0015	1.02544		0.00284	1.24769
0.00364	10.3975	0	0.00273	3.32323		0.0015	1.02544		0.00284	1.24769
0.00364	10.4123	0	0.00273	3.33123		0.0015	1.02544		0.00284	1.25693
0.00364	10.4421	0	0.00273	3.3339		0.0015	1.01195		0.00284	1.25693
0.00372	10.47	0	0.00273	3.33658		0.0015	1.01195		0.00284	1.25693
0.00372	10.4886	0	0.00273	3.33926		0.0015	1.01195		0.00284	1.25693
0.00372	10.5053	0	0.00273	3.34459		0.0015	1.01195		0.00284	1.25693
0.00372	10.5165	0	0.00273	3.34459		0.0015	1.01195		0.00284	1.25693
0.00372	10.5276	0	0.00273	3.34994		0.0015	1.01195		0.00284	1.25693
0.00372	10.5369	0	0.00273	3.35261		0.0015	1.01195		0.00284	1.26617
0.00372	10.5388	0	0.00273	3.35528		0.0015	1.01195		0.00284	1.26617
0.00372	10.5481	0	0.00273	3.35261		0.0015	1.01195		0.00284	1.26617
0.00372	10.5555	0	0.00273	3.35528		0.0015	1.01195		0.00284	1.26617
0.00372	10.5666	0	0.00273	3.36329		0.0015	1.01195		0.00284	1.26617
0.00372	10.5741	0	0.00273	3.36329		0.0015	1.01195		0.00284	1.26617
0.00372	10.5797	8	0.00273	3.36329		0.0015	1.01195		0.00284	1.26617
0.00372	10.5871	10	0.00273	3.36863		0.0015	1.01195		0.00284	1.27542
0.00372	10.5945	0	0.00273	3.36863		0.0015	1.02544		0.00284	1.27542
0.00372	10.602	0	0.00273	3.37396		0.0015	1.02544		0.0029	1.27542
0.00372	10.6131	0	0.00273	3.37664		0.0015	1.02544		0.0029	1.28466
0.00372	10.6243	0	0.00273	3.38198		0.0015	1.02544		0.0029	1.28466
0.00372	10.6354	0	0.00273	3.38732		0.0015	1.02544		0.0029	1.28466
0.00372	10.641	0	0.00273	3.39267		0.0015	1.03893		0.0029	1.28466
0.00372	10.6522	0	0.00273	3.398		0.0015	1.03893		0.0029	1.28466
0.00372	10.6577	0	0.00273	3.40335		0.0015	1.03893		0.0029	1.28466
0.00372	10.6689	0	0.00273	3.41135		0.0015	1.03893		0.0029	1.28466
0.00372	10.6837	0	0.00273	3.4167		0.0015	1.03893		0.0029	1.2939
0.00372	10.6986	10	0.00273	3.4167		0.0015	1.03893		0.0029	1.2939
0.00372	10.7228	0	0.00273	3.42204		0.0015	1.05243		0.0029	1.2939
0.00372	10.7414	0	0.00273	3.42737		0.0015	1.06592		0.0029	1.2939
0.00372	10.7544	0	0.00273	3.43273		0.0015	1.05243		0.0029	1.2939
0.00372	10.773	0	0.00273	3.43806		0.0015	1.06592		0.0029	1.2939
0.00372	10.8046	0	0.00284	3.44341		0.0015	1.07942		0.0029	1.2939
0.00372	10.812	0	0.00284	3.44875		0.0015	1.06592		0.0029	1.2939
0.0038	10.8287	0	0.00284	3.45141		0.0015	1.06592		0.0029	1.30314
0.0038	10.8603	0	0.00284	3.45943		0.0015	1.06592		0.0029	1.30314
0.0038	10.8678	0	0.00284	3.4621		0.0015	1.06592		0.0029	1.30314
0.0038	10.8808	0	0.00284	3.46743		0.0015	1.06592		0.0029	1.30314
0.0038	10.8919	20	0.00284	3.47545		0.0015	1.07942		0.0029	1.30314
0.0038	10.9012	0	0.00284	3.47811		0.0015	1.06592		0.0029	1.30314
0.0038	10.9049	0	0.00284	3.48078		0.0015	1.06592		0.0029	1.30314
0.0038	10.9124	0	0.00284	3.48078		0.0015	1.0929		0.0029	1.30314
0.0038	10.9217	0	0.00284	3.48881		0.0015	1.07942		0.0029	1.30314
0.0038	10.9291	0	0.00284	3.49148		0.0015	1.0929		0.0029	1.30314
0.0038	10.9403	0	0.00284	3.48881		0.0015	1.0929		0.0029	1.30314
0.0038	10.9459	0	0.00284	3.48881		0.0015	1.0929		0.0029	1.30314
0.0038	10.9551	0	0.00284	3.48881		0.0015	1.1064		0.0029	1.30314
0.0038	10.9589	0	0.00284	3.49148		0.0015	1.1064		0.0029	1.31238
0.0038	10.97	0	0.00284	3.49414		0.0015	1.1064		0.0029	1.31238
0.0038	10.9774	0	0.00284	3.49949		0.0015	1.1064		0.0029	1.31238
0.0038	10.9905	0	0.00284	3.49949		0.0015	1.1064		0.0029	1.31238
0.0038	10.9998	0	0.00284	3.50216		0.0015	1.11989		0.0029	1.31238
0.0038	11.0072	0	0.00284	3.50216		0.0015	1.11989		0.0029	1.31238
0.0038	11.0202	0	0.00284	3.50216		0.0015	1.13337		0.0029	1.31238
0.0038	11.0332	0	0.00284	3.50749		0.0015	1.11989		0.0029	1.31238
0.0038	11.0518	0	0.00284	3.51284		0.0015	1.13337		0.0029	1.31238
0.0038	11.0648	0	0.00284	3.51284		0.0015	1.14687		0.0029	1.31238
0.0038	11.0723	0	0.00284	3.51818		0.0015	1.14687		0.0029	1.31238
0.0038	11.1001	0	0.00284	3.52084		0.0015	1.14687		0.0029	1.32163
0.0038	11.1076	0	0.00284	3.52084		0.0015	1.16036		0.0029	1.32163	9
0.0038	11.1373	0	0.00284	3.52351		0.0015	1.14687		0.0029	1.32163	1
0.0038	11.154	0	0.00284	3.52887		0.0015	1.17386		0.0029	1.32163	5
0.0038	11.1838	30	0.00284	3.52887		0.0015	1.17386		0.0029	1.32163	4
0.0038	11.2117	0	0.00284	3.5342		0.0015	1.17386		0.0029	1.33087	8
0.0038	11.221	0	0.00284	3.5342		0.0015	1.16036		0.0029	1.33087	1
0.00388	11.2526	0	0.00284	3.53955		0.0015	1.18735		0.0029	1.33087	1
0.00388	11.2805	0	0.00284	3.54222		0.0015	1.20084		0.0029	1.33087	2
0.00388	11.2935	0	0.00284	3.54222		0.0015	1.21433		0.0029	1.34011	4
0.00388	11.299	0	0.00284	3.54222		0.0015	1.21433		0.0029	1.34011	11
0.00388	11.3102	0	0.00284	3.54222		0.0015	1.22783		0.0029	1.34011	2
0.00388	11.3176	0	0.00284	3.54489		0.0015	1.22783		0.0029	1.34011	9
0.00388	11.3213	0	0.00284	3.54755		0.0015	1.24132		0.0029	1.34935	14
0.00388	11.3325	0	0.00284	3.55289		0.0015	1.24132		0.0029	1.34935	19
0.00388	11.3418	0	0.00284	3.55824		0.0015	1.24132		0.0029	1.34935	2
0.00388	11.3492	0	0.00284	3.5609		0.0015	1.25481		0.0029	1.3586	3
0.00388	11.3548	0	0.00284	3.56357		0.0015	1.25481		0.0029	1.3586	10
0.00388	11.3641	0	0.00284	3.57159		0.00156	1.26831		0.0029	1.3586	0
0.00388	11.3752	0	0.00284	3.5796		0.00156	1.2818		0.0029	1.3586	4
0.00388	11.3864	0	0.00284	3.58495		0.00156	1.2818		0.0029	1.36784	4
0.00388	11.3976	0	0.00284	3.58495		0.00156	1.29529		0.00301	1.36784	7
0.00388	11.4031	0	0.00284	3.58761		0.00156	1.29529		0.00301	1.36784	0
0.00388	11.4162	0	0.00284	3.59295		0.00156	1.30879		0.00301	1.37708	10
0.00388	11.4292	0	0.00284	3.5983		0.00156	1.29529		0.00301	1.37708	26
0.00388	11.4347	0	0.00284	3.60096		0.00156	1.30879		0.00301	1.37708	2
0.00388	11.4496	0	0.00284	3.61165		0.00156	1.30879		0.00301	1.38632	2
0.00388	11.4663	0	0.00284	3.61698		0.00156	1.30879		0.00301	1.38632	3
0.00388	11.4812	0	0.00284	3.61698		0.00156	1.30879		0.00301	1.38632	4
0.00388	11.4886	0	0.00284	3.62234		0.00156	1.30879		0.00301	1.38632	4
0.00388	11.5035	0	0.00284	3.62767		0.00156	1.32228		0.00301	1.38632	1
0.00388	11.5314	0	0.00296	3.63301		0.00156	1.32228		0.00301	1.38632	14
0.00388	11.5704	0	0.00296	3.63569		0.00156	1.32228		0.00301	1.39556	2
0.00388	11.5983	0	0.00296	3.64102		0.00156	1.32228		0.00301	1.39556	3
0.00388	11.6076	0	0.00296	3.64636		0.00156	1.32228		0.00301	1.39556	11
0.00388	11.6392	0	0.00296	3.65171		0.00156	1.32228		0.00301	1.39556	7
0.00395	11.6559	0	0.00296	3.65704		0.00156	1.32228		0.00301	1.39556	12
0.00395	11.6764	0	0.00296	3.65971		0.00156	1.32228		0.00301	1.39556	17
0.00395	11.7024	0	0.00296	3.66506		0.00156	1.33577		0.00301	1.39556	6
0.00395	11.7136	0	0.00296	3.66506		0.00156	1.34926		0.00301	1.39556	18
0.00395	11.7229	0	0.00296	3.66774		0.00156	1.33577		0.00301	1.39556	6
0.00395	11.7284	0	0.00296	3.66506		0.00156	1.34926		0.00301	1.39556	2
0.00395	11.7377	20	0.00296	3.67039		0.00156	1.36276		0.00301	1.39556	15
0.00395	11.747	0	0.00296	3.67575		0.00156	1.36276		0.00301	1.40481	31
0.00395	11.7582	0	0.00296	3.68109		0.00163	1.34926		0.00301	1.40481	11
0.00395	11.7656	0	0.00296	3.68109		0.00163	1.36276		0.00301	1.40481	1
0.00395	11.7712	0	0.00296	3.68642		0.00163	1.34926		0.00301	1.40481	1
0.00395	11.7805	0	0.00296	3.68642		0.00163	1.36276		0.00301	1.40481	9
0.00395	11.7898	0	0.00296	3.68909		0.00163	1.36276		0.00301	1.40481	9
0.00395	11.7917	0	0.00296	3.69444		0.00163	1.34926		0.00301	1.40481	1
0.00395	11.8028	0	0.00296	3.69444		0.00163	1.34926		0.00301	1.40481	9
0.00395	11.8121	0	0.00296	3.6971		0.00163	1.33577		0.00301	1.41405	2
0.00395	11.8251	0	0.00296	3.6971		0.00163	1.34926		0.00301	1.41405	10
0.00395	11.8344	0	0.00296	3.70244		0.00163	1.33577		0.00301	1.41405	1
0.00395	11.8474	0	0.00296	3.70512		0.00163	1.33577		0.00301	1.41405	1
0.00395	11.8604	0	0.00296	3.70779		0.00163	1.33577		0.00301	1.41405	1
0.00395	11.8753	0	0.00296	3.70779		0.00163	1.33577		0.00301	1.41405	21
0.00395	11.8957	0	0.00296	3.71312		0.00163	1.33577		0.00301	1.41405	1
0.00395	11.9106	0	0.00296	3.71579		0.00163	1.33577		0.00301	1.41405	0
0.00395	11.9273	0	0.00296	3.71848		0.00163	1.33577		0.00301	1.42329	22
0.00395	11.9645	0	0.00296	3.72115		0.00163	1.33577		0.00301	1.42329	13
0.00395	11.9719	0	0.00296	3.72648		0.00163	1.33577		0.00301	1.42329	18
0.00395	11.9998	0	0.00296	3.72115		0.00163	1.32228		0.00301	1.43253	1
0.00403	12.0296	0	0.00296	3.72381		0.00163	1.32228		0.00301	1.43253	12
0.00403	12.037	0	0.00296	3.72381		0.00163	1.32228		0.00301	1.43253	14
0.00403	12.0612	0	0.00296	3.72915		0.00163	1.33577		0.00301	1.44177	2
0.00403	12.0705	0	0.00296	3.7345		0.00163	1.33577		0.00301	1.44177	9
0.00403	12.0779	0	0.00296	3.73716		0.00163	1.33577		0.00301	1.44177	7
0.00403	12.0853	0	0.00296	3.73983		0.00163	1.33577		0.00301	1.44177	17
0.00403	12.0891	0	0.00296	3.74518		0.00163	1.33577		0.00301	1.45102	3
0.00403	12.0984	0	0.00296	3.75051		0.00163	1.33577		0.00301	1.45102	3
0.00403	12.1077	0	0.00296	3.75318		0.00163	1.34926		0.00301	1.45102	3
0.00403	12.1188	0	0.00296	3.75585		0.00163	1.34926		0.00308	1.45102	4
0.00403	12.1225	0	0.00296	3.75852		0.00163	1.34926		0.00308	1.45102	2
0.00403	12.1299	0	0.00296	3.7612		0.00163	1.36276		0.00308	1.46026	18
0.00403	12.1411	0	0.00296	3.7612		0.00163	1.36276		0.00308	1.46026	2
0.00403	12.1467	0	0.00296	3.76654		0.00163	1.36276		0.00308	1.4695	15
0.00403	12.156	0	0.00296	3.77189		0.00163	1.36276		0.00308	1.4695	8
0.00403	12.1671	0	0.00296	3.77456		0.00163	1.36276		0.00308	1.4695	11
0.00403	12.1783	0	0.00296	3.77989		0.00163	1.36276		0.00308	1.4695	1
0.00403	12.1894	0	0.00296	3.78791		0.00163	1.36276		0.00308	1.4695	6
0.00403	12.195	0	0.00296	3.79057		0.00163	1.37625		0.00308	1.4695	6
0.00403	12.208	0	0.00296	3.79591		0.00163	1.37625		0.00308	1.4695	2
0.00403	12.221	0	0.00296	3.80392		0.00163	1.38974		0.00308	1.4695	1
0.00403	12.2378	0	0.00296	3.80659		0.00163	1.38974		0.00308	1.47874	31
0.00403	12.2563	10	0.00296	3.80926		0.00163	1.38974		0.00308	1.47874	5
0.00403	12.2675	0	0.00296	3.81194		0.00163	1.38974		0.00308	1.47874	13
0.00403	12.2843	0	0.00296	3.81995		0.00163	1.40323		0.00308	1.47874	4
0.00403	12.2935	0	0.00307	3.82797		0.00163	1.40323		0.00308	1.47874	8
0.00403	12.3326	0	0.00307	3.83597		0.00163	1.38974		0.00308	1.47874	1
0.00403	12.3456	0	0.00307	3.84132		0.00163	1.40323		0.00308	1.47874	4
0.00403	12.3772	0	0.00307	3.84398		0.00163	1.41673		0.00308	1.47874	51
0.00411	12.3846	0	0.00307	3.84932		0.00163	1.41673		0.00308	1.47874	17
0.00411	12.4162	0	0.00307	3.84932		0.00163	1.41673		0.00308	1.47874	38
0.00411	12.4404	0	0.00307	3.85466		0.00163	1.41673		0.00308	1.47874	25
0.00411	12.4515	0	0.00307	3.86		0.00163	1.43022		0.00308	1.47874	7
0.00411	12.4571	0	0.00307	3.86535		0.00163	1.43022		0.00308	1.47874	17
0.00411	12.4664	0	0.00307	3.86535		0.00163	1.44371		0.00308	1.48799	6
0.00411	12.4776	0	0.00307	3.86268		0.00163	1.43022		0.00308	1.48799	27
0.00411	12.485	0	0.00307	3.86535		0.00163	1.43022		0.00308	1.48799	1
0.00411	12.4924	0	0.00307	3.8707		0.00163	1.44371		0.00308	1.48799	1
0.00411	12.4869	0	0.00307	3.87336		0.00163	1.4572		0.00308	1.48799	1
0.00411	12.379	0	0.00307	3.87603		0.00163	1.4572		0.00308	1.48799	1
0.00411	12.366	0	0.00307	3.87603		0.00163	1.4572		0.00308	1.48799	17
0.00411	12.3605	0	0.00307	3.88137		0.00163	1.4707		0.00308	1.49723	2
0.00411	12.3549	0	0.00307	3.88405		0.00163	1.4707		0.00308	1.49723	26
0.00411	12.353	0	0.00307	3.88671		0.00163	1.48418		0.00308	1.49723	7
0.00411	12.3567	0	0.00307	3.88671		0.00163	1.48418		0.00308	1.49723	10
0.00411	12.3567	0	0.00307	3.88938		0.00163	1.48418		0.00308	1.49723	4
0.00411	12.3605	0	0.00307	3.88938		0.00163	1.51117		0.00308	1.50647	2
0.00411	12.366	0	0.00307	3.88938		0.00163	1.49767		0.00308	1.50647	3
0.00411	12.3697	0	0.00307	3.89205		0.00163	1.51117		0.00308	1.50647	3
0.00411	12.379	0	0.00307	3.89472		0.00163	1.51117		0.00308	1.51571	42
0.00411	12.3902	0	0.00307	3.90273		0.00163	1.52467		0.00308	1.51571	13
0.00411	12.4032	0	0.00307	3.9054		0.00163	1.53816		0.00308	1.51571	1
0.00411	12.4199	0	0.00307	3.90808		0.00163	1.53816		0.00308	1.51571	5
0.00411	12.4292	0	0.00307	3.91609		0.00163	1.55164		0.00308	1.51571	8
0.00418	12.446	0	0.00307	3.91342		0.00163	1.55164		0.00308	1.51571	22
0.00418	12.4738	0	0.00307	3.91342		0.00163	1.55164		0.00308	1.52495	21
0.00418	12.4999	0	0.00307	3.91876		0.00163	1.56515		0.00308	1.52495	2
0.00418	12.5036	0	0.00307	3.92143		0.00163	1.57864		0.00308	1.52495	22
0.00418	12.511	0	0.00307	3.92411		0.00163	1.57864		0.00308	1.52495	3
0.00418	12.5203	0	0.00307	3.92411		0.00163	1.59213		0.00308	1.5342	38
0.00418	12.5259	0	0.00307	3.92411		0.00163	1.59213		0.00308	1.5342	42
0.00418	12.5315	0	0.00307	3.92944		0.00163	1.59213		0.00308	1.5342	1
0.00418	12.5389	0	0.00307	3.93478		0.00166	1.61912		0.00308	1.54344	13
0.00418	12.5445	0	0.00307	3.93211		0.00166	1.63261		0.00308	1.54344	23
0.00418	12.5519	0	0.00307	3.93211		0.00166	1.6461		0.00308	1.54344	18
0.00418	12.5575	0	0.00307	3.94012		0.00166	1.65958		0.00308	1.55268	52
0.00418	12.5649	20	0.00307	3.94546		0.00166	1.6461		0.00319	1.55268	1
0.00418	12.5705	0	0.00307	3.94813		0.00166	1.65958		0.00319	1.55268	1
0.00418	12.5779	0	0.00307	3.95081		0.00166	1.65958		0.00319	1.56192	4
0.00418	12.5835	0	0.00307	3.95347		0.00166	1.65958		0.00319	1.56192	1
0.00418	12.5909	0	0.00307	3.95615		0.00166	1.65958		0.00319	1.56192	4
0.00418	12.6003	0	0.00307	3.95882		0.00166	1.65958		0.00319	1.56192	5
0.00418	12.6058	0	0.00307	3.96149		0.00166	1.67309		0.00319	1.56192	2
0.00418	12.6151	0	0.00307	3.96683		0.00166	1.67309		0.00319	1.57116	2
0.00418	12.6207	0	0.00307	3.97217		0.00166	1.67309		0.00319	1.57116	24
0.00418	12.6337	0	0.00307	3.97484		0.00166	1.67309		0.00319	1.57116	3
0.00418	12.6411	0	0.00307	3.98285		0.00166	1.67309		0.00319	1.57116	55
0.00418	12.656	0	0.00307	3.98819		0.00166	1.68658		0.00319	1.57116	5
0.00418	12.6709	0	0.00307	3.99086		0.00166	1.67309		0.00319	1.57116	17
0.00418	12.6858	0	0.00307	3.99086		0.00166	1.68658		0.00319	1.57116	20
0.00418	12.7025	0	0.00307	3.99887		0.00166	1.68658		0.00319	1.57116	9
0.00418	12.7118	0	0.00307	4.00689		0.00166	1.70007		0.00319	1.57116	3
0.00418	12.7285	0	0.00307	4.00956		0.00166	1.70007		0.00319	1.57116	7
0.00418	12.7471	0	0.00307	4.01757		0.00166	1.71357		0.00319	1.58041	1
0.00418	12.7601	0	0.00307	4.02558		0.00166	1.70007		0.00319	1.58041	21
0.00418	12.7787	0	0.00307	4.03358		0.00173	1.70007		0.00319	1.58041	19
0.00418	12.8196	0	0.00307	4.03626		0.00173	1.71357		0.00319	1.58041	2
0.00418	12.8475	0	0.00307	4.04961		0.00173	1.71357		0.00319	1.58041	10
0.00418	12.8549	0	0.00307	4.05496		0.00173	1.70007		0.00319	1.58041	1
0.00426	12.8958	0	0.00319	4.06297		0.00173	1.68658		0.00319	1.58965	2
0.00426	12.9348	0	0.00319	4.07098		0.00173	1.70007		0.00319	1.58965	19
0.00426	12.9479	0	0.00319	4.07632		0.00173	1.70007		0.00319	1.58965	2
0.00426	12.9572	0	0.00319	4.07899		0.00173	1.68658		0.00319	1.58965	24
0.00426	12.9627	0	0.00319	4.08967		0.00173	1.68658		0.00319	1.58965	55
0.00426	12.9739	0	0.00319	4.08967		0.00173	1.68658		0.00319	1.58965	14
0.00426	12.9795	0	0.00319	4.09234		0.00173	1.68658		0.00319	1.58965	22
0.00426	12.9887	0	0.00319	4.09234		0.00173	1.67309		0.00319	1.58965	1
0.00426	12.9962	0	0.00319	4.09501		0.00173	1.68658		0.00319	1.59889	3
0.00426	13.0073	0	0.00319	4.09501		0.00173	1.68658		0.00319	1.59889	12
0.00426	13.0166	0	0.00319	4.09769		0.00173	1.67309		0.00319	1.59889	1
0.00426	13.0204	0	0.00319	4.10303		0.00173	1.67309		0.00319	1.59889	120
0.00426	13.0297	0	0.00319	4.1057		0.00173	1.65958		0.00319	1.59889	41
0.00426	13.0427	0	0.00319	4.10303		0.00173	1.67309		0.00319	1.60813	57
0.00426	13.0538	30	0.00319	4.10303		0.00173	1.67309		0.00319	1.60813	6
0.00426	13.0594	0	0.00319	4.10837		0.00173	1.65958		0.00319	1.60813	83
0.00426	13.0687	0	0.00319	4.11104		0.00173	1.65958		0.00319	1.61738	58
0.00426	13.0817	0	0.00319	4.11104		0.00173	1.65958		0.00319	1.61738	19
0.00426	13.0891	0	0.00319	4.11638		0.00173	1.67309		0.00319	1.61738	14
0.00426	13.1059	0	0.00319	4.11638		0.00173	1.65958		0.00319	1.61738	4
0.00426	13.1319	0	0.00319	4.12172		0.00173	1.67309		0.00319	1.61738	10
0.00426	13.1468	0	0.00319	4.12439		0.00173	1.67309		0.00319	1.62662	1
0.00426	13.1542	0	0.00319	4.12172		0.00173	1.65958		0.00319	1.62662	13
0.00426	13.1709	0	0.00319	4.12706		0.00173	1.67309		0.00319	1.62662	38
0.00426	13.1969	0	0.00319	4.12972		0.00173	1.67309		0.00319	1.62662	15
0.00426	13.2137	0	0.00319	4.1324		0.00173	1.68658		0.00319	1.63586	19
0.00426	13.2416	0	0.00319	4.13507		0.00173	1.68658		0.00319	1.63586	3
0.00426	13.249	0	0.00319	4.14041		0.00173	1.68658		0.00319	1.63586	1
0.00434	13.2936	0	0.00319	4.14576		0.00173	1.68658		0.00319	1.6451	24
0.00434	13.3159	0	0.00319	4.14576		0.00173	1.68658		0.00319	1.6451	12
0.00434	13.3326	0	0.00319	4.14576		0.00173	1.68658		0.00319	1.65434	34
0.00434	13.3605	0	0.00319	4.1511		0.00173	1.68658		0.00319	1.65434	24
0.00434	13.3698	0	0.00319	4.1511		0.00173	1.70007		0.00319	1.65434	27
0.00434	13.3773	0	0.00319	4.15377		0.00173	1.71357		0.00319	1.66359	76
0.00434	13.3828	0	0.00319	4.15643		0.00173	1.70007		0.00328	1.66359	4
0.00434	13.3903	0	0.00319	4.16178		0.00173	1.70007		0.00328	1.66359	4
0.00434	13.3977	0	0.00319	4.16445		0.00173	1.71357		0.00328	1.67283	5
0.00434	13.4051	0	0.00319	4.16712		0.00173	1.71357		0.00328	1.67283	62
0.00434	13.4163	0	0.00319	4.17246		0.00173	1.71357		0.00328	1.67283	8
0.00434	13.4219	0	0.00319	4.1778		0.00173	1.72706		0.00328	1.67283	25
0.00434	13.4312	0	0.00319	4.18313		0.00173	1.72706		0.00328	1.68207	1
0.00434	13.4349	0	0.00319	4.18581		0.00173	1.72706		0.00328	1.68207	1
0.00434	13.4442	0	0.00319	4.19116		0.00173	1.72706		0.00328	1.68207	8
0.00434	13.4572	0	0.00319	4.19116		0.00173	1.72706		0.00328	1.68207	3
0.00434	13.4683	0	0.00319	4.19649		0.00173	1.72706		0.00328	1.68207	12
0.00434	13.4795	0	0.00319	4.20184		0.00173	1.72706		0.00328	1.68207	3
0.00434	13.4851	0	0.00319	4.20984		0.00173	1.74055		0.00328	1.68207	2
0.00434	13.4999	0	0.00319	4.21252		0.00173	1.72706		0.00328	1.68207	3
0.00434	13.5148	0	0.00319	4.21786		0.00173	1.74055		0.00328	1.69131	1
0.00434	13.5408	0	0.00319	4.22053		0.00173	1.75404		0.00328	1.69131	4
0.00434	13.5464	0	0.00319	4.22587		0.00173	1.75404		0.00328	1.69131	1
0.00434	13.5594	0	0.00319	4.22854		0.00173	1.76754		0.00328	1.69131	22
0.00434	13.5873	0	0.00319	4.23657		0.00173	1.76754		0.00328	1.69131	0
0.00434	13.5947	0	0.00319	4.24457		0.00173	1.76754		0.00328	1.69131	2
0.00434	13.6245	0	0.00319	4.24724		0.00173	1.78102		0.00328	1.70055	1
0.00434	13.6524	0	0.00319	4.25258		0.00173	1.78102		0.00328	1.70055	4
0.00434	13.6784	0	0.0033	4.25792		0.00173	1.78102		0.00328	1.70055	4
0.00434	13.6877	10	0.0033	4.26326		0.00173	1.79451		0.00328	1.70055	7
0.00442	13.7304	0	0.0033	4.27127		0.00173	1.79451		0.00328	1.70055	5
0.00442	13.7602	0	0.0033	4.27661		0.00173	1.80801		0.00328	1.70055	2
0.00442	13.7732	0	0.0033	4.28195		0.00173	1.82151		0.00328	1.7098	2
0.00442	13.7825	0	0.0033	4.28462		0.00173	1.82151		0.00328	1.7098	1
0.00442	13.7881	0	0.0033	4.28997		0.00173	1.83499		0.00328	1.7098	20
0.00442	13.7974	0	0.0033	4.29263		0.00173	1.83499		0.00328	1.7098	7
0.00442	13.8011	0	0.0033	4.30065		0.00173	1.82151		0.00328	1.7098	3
0.00442	13.8085	0	0.0033	4.30065		0.00173	1.83499		0.00328	1.71904	4
0.00442	13.8178	0	0.0033	4.30332		0.00173	1.84848		0.00328	1.71904	5
0.00442	13.8308	0	0.0033	4.30332		0.00173	1.84848		0.00328	1.71904	1
0.00442	13.8383	0	0.0033	4.30332		0.00173	1.86197		0.00328	1.72828	2
0.00442	13.8457	0	0.0033	4.30332		0.00173	1.86197		0.00328	1.72828	6
0.00442	13.8568	0	0.0033	4.31133		0.00173	1.87548		0.00328	1.72828	13
0.00442	13.868	0	0.0033	4.314		0.00173	1.87548		0.00328	1.72828	8
0.00442	13.8792	0	0.0033	4.31667		0.00173	1.88897		0.00328	1.72828	3
0.00442	13.8885	0	0.0033	4.31933		0.00173	1.88897		0.00328	1.73752	1
0.00442	13.8959	0	0.0033	4.32201		0.00173	1.90245		0.00328	1.73752	1
0.00442	13.9089	0	0.0033	4.32468		0.00173	1.91596		0.00328	1.73752	2
0.00442	13.9145	0	0.0033	4.32468		0.00173	1.91596		0.00328	1.73752	30
0.00442	13.9293	0	0.0033	4.32735		0.00173	1.92945		0.00328	1.74677	21
0.00442	13.9479	0	0.0033	4.32735		0.00173	1.94294		0.00328	1.74677	1
0.00442	13.9628	0	0.0033	4.33002		0.0018	1.94294		0.00328	1.74677	5
0.00442	13.9907	0	0.0033	4.33002		0.0018	1.95642		0.00328	1.74677	1
0.00442	14.0111	0	0.0033	4.33268		0.0018	1.96993		0.00328	1.75601	4
0.00442	14.026	0	0.0033	4.33804		0.0018	1.95642		0.00328	1.75601	2
0.00442	14.052	0	0.0033	4.34338		0.0018	1.96993		0.00328	1.75601	14
0.00442	14.0799	0	0.0033	4.34604		0.0018	1.98342		0.00328	1.76525	1
0.00442	14.1059	0	0.0033	4.34872		0.0018	1.98342		0.00328	1.76525	8
0.00442	14.1264	0	0.0033	4.35139		0.0018	1.98342		0.00328	1.76525	16
0.00442	14.1654	0	0.0033	4.35406		0.0018	1.99691		0.00328	1.77449	1
0.00442	14.1747	0	0.0033	4.35673		0.0018	1.99691		0.00328	1.77449	142
0.0045	14.2026	0	0.0033	4.36206		0.0018	1.99691		0.00328	1.77449	129
0.0045	14.2398	0	0.0033	4.37008		0.0018	1.99691		0.00328	1.78373	43
0.0045	14.2546	0	0.0033	4.37008		0.0018	1.99691		0.00328	1.78373	31
0.0045	14.2695	0	0.0033	4.37274		0.0018	1.99691		0.00328	1.79298	13
0.0045	14.2751	0	0.0033	4.37541		0.0018	1.99691		0.00328	1.79298	2
0.0045	14.2863	0	0.0033	4.38077		0.0018	1.99691		0.00328	1.80222	13
0.0045	14.2956	0	0.0033	4.3861		0.0018	1.99691		0.00328	1.80222	5
0.0045	14.3067	0	0.0033	4.3861		0.0018	2.01039		0.00328	1.81146	8
0.0045	14.3123	0	0.0033	4.39145		0.0018	2.01039		0.00336	1.81146	32
0.0045	14.3216	20	0.0033	4.39412		0.0018	2.01039		0.00336	1.8207	5
0.0045	14.3309	0	0.0033	4.4048		0.0018	2.0239		0.00336	1.82994	2
0.0045	14.3364	0	0.0033	4.4048		0.0018	2.0239		0.00336	1.82994	18
0.0045	14.3457	0	0.0033	4.41014		0.0018	2.03739		0.00336	1.82994	8
0.0045	14.3588	0	0.0033	4.4128		0.0018	2.0239		0.00336	1.82994	6
0.0045	14.3718	0	0.0033	4.41547		0.0018	2.03739		0.00336	1.83919	11
0.0045	14.3792	0	0.0033	4.41815		0.0018	2.03739		0.00336	1.83919	1
0.0045	14.3922	0	0.0033	4.42617		0.00183	2.05088		0.00336	1.83919	79
0.0045	14.4089	0	0.0033	4.42882		0.00183	2.03739		0.00336	1.83919	52
0.0045	14.4238	0	0.0033	4.43418		0.00183	2.03739		0.00336	1.83919	18
0.0045	14.4517	0	0.0033	4.43685		0.00183	2.03739		0.00336	1.83919	3
0.0045	14.4591	0	0.0033	4.44486		0.00183	2.03739		0.00336	1.83919	18
0.0045	14.474	0	0.0033	4.45287		0.00183	2.03739		0.00336	1.84843	1
0.0045	14.4944	0	0.0033	4.46088		0.00183	2.0239		0.00336	1.84843	13
0.0045	14.5112	0	0.0033	4.46355		0.00183	2.0239		0.00336	1.85767	21
0.0045	14.5409	0	0.0033	4.47423		0.00183	2.0239		0.00336	1.85767	15
0.0045	14.5688	0	0.00341	4.47691		0.00183	2.0239		0.00336	1.85767	2
0.0045	14.6078	0	0.00341	4.48491		0.00183	2.01039		0.00336	1.85767	30
0.0045	14.6153	0	0.00341	4.49293		0.00183	2.01039		0.00336	1.85767	9
0.00458	14.6562	0	0.00341	4.50094		0.00183	2.0239		0.00336	1.85767	3
0.00458	14.6971	0	0.00341	4.50361		0.00183	2.01039		0.00336	1.86691	6
0.00458	14.7119	0	0.00341	4.50628		0.00183	2.01039		0.00336	1.86691	3
0.00458	14.7249	0	0.00341	4.50628		0.00183	1.99691		0.00336	1.86691	5
0.00458	14.7287	0	0.00341	4.50361		0.00183	2.01039		0.00336	1.86691	9
0.00458	14.7361	0	0.00341	4.50361		0.00183	1.99691		0.00336	1.86691	2
0.00458	14.7398	0	0.00341	4.50628		0.00183	2.01039		0.00336	1.86691	4
0.00458	14.7472	0	0.00341	4.50894		0.00183	1.99691		0.00336	1.87616	2
0.00458	14.7565	0	0.00341	4.51696		0.00183	1.99691		0.00336	1.87616	1
0.00458	14.7677	0	0.00341	4.51696		0.00183	2.01039		0.00336	1.87616	22
0.00458	14.7789	0	0.00341	4.51963		0.00183	2.01039		0.00336	1.87616	23
0.00458	14.7863	0	0.00341	4.52497		0.00183	2.01039		0.00336	1.8854	1
0.00458	14.7956	0	0.00341	4.53032		0.00183	2.01039		0.00336	1.8854	10
0.00458	14.8086	0	0.00341	4.53032		0.00183	1.99691		0.00336	1.8854	4
0.00458	14.8235	0	0.00341	4.53299		0.00183	1.99691		0.00336	1.8854	13
0.00458	14.8291	0	0.00341	4.53299		0.00183	2.01039		0.00336	1.89464	5
0.00458	14.8402	0	0.00341	4.53299		0.00183	2.01039		0.00336	1.89464	34
0.00458	14.8551	0	0.00341	4.53832		0.00183	2.0239		0.00336	1.89464	35
0.00458	14.8625	0	0.00341	4.53832		0.00183	2.0239		0.00336	1.90388	5
0.00458	14.8774	0	0.00341	4.54367		0.00183	2.0239		0.00336	1.90388	2
0.00458	14.9034	0	0.00341	4.54634		0.00183	2.0239		0.00336	1.91312	17
0.00458	14.9294	0	0.00341	4.55167		0.00183	2.0239		0.00336	1.91312	2
0.00458	14.9368	0	0.00341	4.55167		0.00183	2.03739		0.00336	1.91312	29
0.00458	14.9499	0	0.00341	4.55167		0.00183	2.03739		0.00336	1.92237	23
0.00458	14.9778	0	0.00341	4.55167		0.00183	2.03739		0.00336	1.92237	9
0.00458	15.0038	0	0.00341	4.55969		0.00183	2.03739		0.00336	1.93161	4
0.00458	15.0428	0	0.00341	4.55969		0.00183	2.03739		0.00336	1.93161	23
0.00466	15.0614	30	0.00341	4.56235		0.00183	2.05088		0.00336	1.94085	8
0.00466	15.0893	0	0.00341	4.56769		0.00183	2.05088		0.00336	1.94085	1
0.00466	15.106	0	0.00341	4.57038		0.00183	2.05088		0.00336	1.94085	3
0.00466	15.1134	0	0.00341	4.57571		0.00183	2.06438		0.00336	1.95009	1
0.00466	15.1357	0	0.00341	4.57838		0.00183	2.06438		0.00346	1.95009	1
0.00466	15.145	0	0.00341	4.58373		0.00183	2.06438		0.00346	1.95933	1
0.00466	15.1525	0	0.00341	4.58373		0.00183	2.06438		0.00346	1.96858	2
0.00466	15.1543	0	0.00341	4.58906		0.00183	2.06438		0.00346	1.96858	6
0.00466	15.1618	0	0.00341	4.59173		0.00183	2.06438		0.00346	1.97782	14
0.00466	15.1692	0	0.00341	4.60242		0.00183	2.07786		0.00346	1.97782	5
0.00466	15.1804	0	0.00341	4.60508		0.00183	2.07786		0.00346	1.97782	4
0.00466	15.1897	0	0.00341	4.60775		0.00183	2.07786		0.00346	1.97782	1
0.00466	15.1915	0	0.00341	4.61578		0.00183	2.09136		0.00346	1.98706	12
0.00466	15.2027	0	0.00341	4.61843		0.00183	2.09136		0.00346	1.98706	15
0.00466	15.2138	0	0.00341	4.62111		0.00183	2.09136		0.00346	1.98706	1
0.00466	15.2194	0	0.00341	4.62379		0.00183	2.09136		0.00346	1.98706	3
0.00466	15.2306	0	0.00341	4.62646		0.00183	2.09136		0.00346	1.98706	1
0.00466	15.2454	0	0.00341	4.62913		0.00183	2.10485		0.00346	1.98706	3
0.00466	15.2603	0	0.00341	4.63446		0.00183	2.11835		0.00346	1.9963	1
0.00466	15.2677	0	0.00341	4.63981		0.00183	2.11835		0.00346	1.9963	1
0.00466	15.2826	0	0.00341	4.64514		0.00183	2.11835		0.00346	1.9963	75
0.00466	15.2975	0	0.00341	4.65583		0.00183	2.13183		0.00346	1.9963	52
0.00466	15.3123	0	0.00341	4.65849		0.00183	2.13183		0.00346	1.9963	43
0.00466	15.3216	0	0.00341	4.66383		0.00183	2.13183		0.00346	1.9963	3
0.00466	15.3514	0	0.00341	4.66652		0.00183	2.13183		0.00346	1.9963	5
0.00466	15.3774	0	0.00341	4.6772		0.00183	2.14532		0.00346	2.00555	3
0.00466	15.3923	0	0.00341	4.68787		0.00183	2.15883		0.00346	2.00555	11
0.00466	15.4127	0	0.00351	4.69322		0.00183	2.17232		0.00346	2.00555	1
0.00466	15.4406	0	0.00351	4.70122		0.00183	2.17232		0.00346	2.00555	3
0.00466	15.4796	0	0.00351	4.70122		0.00183	2.17232		0.00346	2.00555	23
0.00474	15.5094	0	0.00351	4.70122		0.00183	2.1858		0.00346	2.01479	19
0.00474	15.528	0	0.00351	4.70924		0.00183	2.19929		0.00346	2.01479	5
0.00474	15.5428	0	0.00351	4.71458		0.00183	2.19929		0.00346	2.01479	85
0.00474	15.554	0	0.00351	4.71725		0.00183	2.2128		0.00346	2.01479	57
0.00474	15.5652	0	0.00351	4.7226		0.00183	2.22629		0.00346	2.02403	37
0.00474	15.5689	10	0.00351	4.72526		0.00183	2.22629		0.00346	2.02403	4
0.00474	15.5782	0	0.00351	4.72793		0.00183	2.23978		0.00346	2.02403	14
0.00474	15.5837	0	0.00351	4.73595		0.00183	2.23978		0.00346	2.02403	5
0.00474	15.5949	0	0.00351	4.73595		0.00183	2.25326		0.00346	2.03327	5
0.00474	15.6005	0	0.00351	4.73861		0.00183	2.26677		0.00346	2.03327	2
0.00474	15.6116	0	0.00351	4.73595		0.00183	2.26677		0.00346	2.03327	39
0.00474	15.6191	0	0.00351	4.73861		0.00183	2.28026		0.00346	2.04251	41
0.00474	15.6246	0	0.00351	4.74128		0.00183	2.28026		0.00346	2.04251	24
0.00474	15.6339	0	0.00351	4.74395		0.00191	2.28026		0.00346	2.04251	1
0.00474	15.6432	0	0.00351	4.7493		0.00191	2.29375		0.00346	2.05176	3
0.00474	15.6544	0	0.00351	4.7493		0.00191	2.30724		0.00346	2.05176	1
0.00474	15.6674	0	0.00351	4.75463		0.00191	2.30724		0.00346	2.05176	4
0.00474	15.6748	0	0.00351	4.7573		0.00191	2.30724		0.00346	2.061	2
0.00474	15.6897	0	0.00351	4.7573		0.00191	2.32074		0.00346	2.061	1
0.00474	15.7139	0	0.00351	4.75999		0.00191	2.32074		0.00346	2.07024	6
0.00474	15.7269	0	0.00351	4.7573		0.00191	2.33423		0.00346	2.07024	6
0.00474	15.7343	0	0.00351	4.75999		0.00191	2.33423		0.00346	2.07024	20
0.00474	15.7492	0	0.00351	4.76266		0.00191	2.33423		0.00346	2.07948	25
0.00474	15.7752	0	0.00351	4.76532		0.00191	2.33423		0.00346	2.07948	3
0.00474	15.7826	0	0.00351	4.76799		0.00191	2.34772		0.00346	2.08872	30
0.00474	15.8124	0	0.00351	4.77334		0.00191	2.34772		0.00346	2.08872	20
0.00474	15.8291	0	0.00351	4.77601		0.00191	2.34772		0.00346	2.09797	8
0.00474	15.87	0	0.00351	4.77867		0.00191	2.34772		0.00346	2.09797	3
0.00474	15.9035	0	0.00351	4.78668		0.00191	2.34772		0.00346	2.10721	17
0.00474	15.9258	0	0.00351	4.78668		0.00191	2.36121		0.00354	2.10721	7
0.00482	15.9425	0	0.00351	4.78936		0.00191	2.36121		0.00354	2.11645	19
0.00482	15.9871	0	0.00351	4.79203		0.00191	2.36121		0.00354	2.12569	23
0.00482	16.0038	0	0.00351	4.79469		0.00191	2.36121		0.00354	2.12569	11
0.00482	16.0113	0	0.00351	4.79736		0.00191	2.36121		0.00354	2.13494	1
0.00482	16.028	0	0.00351	4.79469		0.00191	2.36121		0.00354	2.13494	1
0.00482	16.041	0	0.00351	4.80271		0.00191	2.3747		0.00354	2.13494	22
0.00482	16.0447	0	0.00351	4.80539		0.00191	2.3882		0.00354	2.14418	27
0.00482	16.0522	0	0.00351	4.80804		0.00198	2.3882		0.00354	2.14418	7
0.00482	16.0633	0	0.00351	4.81072		0.00198	2.3747		0.00354	2.14418	14
0.00482	16.0726	0	0.00351	4.81874		0.00198	2.3747		0.00354	2.14418	6
0.00482	16.0782	0	0.00351	4.82407		0.00198	2.3747		0.00354	2.14418	20
0.00482	16.0912	0	0.00351	4.82674		0.00198	2.36121		0.00354	2.14418	11
0.00482	16.1024	30	0.00351	4.83209		0.00198	2.36121		0.00354	2.15342	3
0.00482	16.1135	0	0.00351	4.83475		0.00198	2.34772		0.00354	2.15342	1
0.00482	16.1228	0	0.00351	4.84277		0.00198	2.36121		0.00354	2.15342	11
0.00482	16.1284	0	0.00351	4.8481		0.00198	2.36121		0.00354	2.15342	19
0.00482	16.1433	0	0.00351	4.85077		0.00198	2.34772		0.00354	2.15342	24
0.00482	16.1488	0	0.00351	4.85613		0.00198	2.34772		0.00354	2.15342	6
0.00482	16.1637	0	0.00351	4.86146		0.00198	2.34772		0.00354	2.15342	4
0.00482	16.1804	0	0.00351	4.87215		0.00198	2.33423		0.00354	2.16266	55
0.00482	16.1953	0	0.00351	4.87481		0.00198	2.33423		0.00354	2.16266	32
0.00482	16.2232	0	0.00351	4.88015		0.00198	2.34772		0.00354	2.16266	22
0.00482	16.2418	0	0.00351	4.8855		0.00198	2.33423		0.00354	2.16266	10
0.00482	16.2567	0	0.00351	4.89083		0.00198	2.33423		0.00354	2.1719	11
0.00482	16.4351	0	0.00351	4.8935		0.00198	2.33423		0.00354	2.1719	2
0.00482	16.4797	0	0.00351	4.89617		0.00198	2.33423		0.00354	2.1719	6
0.00482	16.4871	0	0.00351	4.90419		0.00198	2.33423		0.00354	2.1719	6
0.00482	16.5281	0	0.00351	4.91487		0.00198	2.32074		0.00354	2.1719	7
0.00482	16.5559	0	0.00362	4.92021		0.00198	2.33423		0.00354	2.1719	2
0.0049	16.5801	0	0.00362	4.92556		0.00198	2.33423		0.00354	2.18115	1
0.0049	16.6098	0	0.00362	4.93356		0.00198	2.33423		0.00354	2.18115	6
0.0049	16.6359	0	0.00362	4.94424		0.00198	2.32074		0.00354	2.18115	1
0.0049	16.647	0	0.00362	4.94691		0.00198	2.33423		0.00354	2.18115	11
0.0049	16.6563	0	0.00362	4.95493		0.00198	2.33423		0.00354	2.19039	7
0.0049	16.6619	0	0.00362	4.95493		0.00198	2.33423		0.00354	2.19039	6
0.0049	16.6693	0	0.00362	4.9576		0.00198	2.33423		0.00354	2.19039	27
0.0049	16.6768	0	0.00362	4.96294		0.00198	2.33423		0.00354	2.19039	31
0.0049	16.6879	0	0.00362	4.96294		0.00198	2.34772		0.00354	2.19963	14
0.0049	16.6935	0	0.00362	4.96562		0.00198	2.33423		0.00354	2.19963	5
0.0049	16.7028	0	0.00362	4.96562		0.00198	2.34772		0.00354	2.19963	9
0.0049	16.7139	0	0.00362	4.96562		0.00198	2.34772		0.00354	2.19963	2
0.0049	16.7195	0	0.00362	4.97095		0.00198	2.33423		0.00354	2.20887	1
0.0049	16.7288	0	0.00362	4.97095		0.00198	2.34772		0.00354	2.21811	8
0.0049	16.74	0	0.00362	4.98164		0.00198	2.34772		0.00354	2.21811	7
0.0049	16.7511	0	0.00362	4.98164		0.00198	2.36121		0.00354	2.21811	2
0.0049	16.7585	0	0.00362	4.98164		0.00198	2.3747		0.00354	2.22736	17
0.0049	16.7734	0	0.00362	4.98697		0.00198	2.3747		0.00354	2.22736	24
0.0049	16.7902	0	0.00362	4.99231		0.00198	2.36121		0.00354	2.22736	9
0.0049	16.8032	0	0.00362	4.995		0.00198	2.3747		0.00354	2.2366	1
0.0049	16.8311	0	0.00362	4.99765		0.00198	2.3882		0.00354	2.24584	18
0.0049	16.8403	0	0.00362	5.00033		0.00198	2.3882		0.00354	2.24584	11
0.0049	16.8682	0	0.00362	5.00033		0.00198	2.3882		0.00354	2.25508	5
0.0049	16.8738	0	0.00362	5.00835		0.00198	2.3882		0.00354	2.25508	7
0.0049	16.8887	0	0.00362	5.01101		0.00198	2.3882		0.00354	2.26433	3
0.0049	16.9277	0	0.00362	5.00835		0.00198	2.40169		0.00354	2.26433	2
0.0049	16.9556	0	0.00362	5.01368		0.00198	2.40169		0.00363	2.27357	2
0.00498	16.9835	0	0.00362	5.01368		0.00198	2.40169		0.00363	2.27357	7
0.00498	17.0058	0	0.00362	5.01635		0.00198	2.40169		0.00363	2.28281	4
0.00498	17.0355	0	0.00362	5.0217		0.00198	2.40169		0.00363	2.28281	28
0.00498	17.0485	0	0.00362	5.0297		0.00198	2.41519		0.00363	2.29205	22
0.00498	17.056	10	0.00362	5.0297		0.00198	2.42867		0.00363	2.29205	55
0.00498	17.0671	0	0.00362	5.03505		0.00198	2.42867		0.00363	2.29205	65
0.00498	17.0708	0	0.00362	5.03771		0.00198	2.41519		0.00363	2.30129	65
0.00498	17.0839	0	0.00362	5.03771		0.00198	2.42867		0.00363	2.30129	47
0.00498	17.0857	0	0.00362	5.04305		0.00198	2.44216		0.00363	2.30129	5
0.00498	17.095	0	0.00362	5.04573		0.00198	2.44216		0.00363	2.30129	9
0.00498	17.1006	0	0.00362	5.05107		0.00198	2.44216		0.00363	2.30129	2
0.00498	17.1117	0	0.00362	5.05374		0.00198	2.45567		0.00363	2.30129	2
0.00498	17.1229	0	0.00362	5.05908		0.00198	2.45567		0.00363	2.30129	3
0.00498	17.1285	0	0.00362	5.06176		0.00198	2.46916		0.00363	2.30129	4
0.00498	17.1359	0	0.00362	5.06709		0.00198	2.46916		0.00363	2.31054	15
0.00498	17.1471	0	0.00362	5.07243		0.00198	2.46916		0.00363	2.31054	8
0.00498	17.1563	0	0.00362	5.07243		0.00198	2.46916		0.00363	2.31054	1
0.00498	17.1638	0	0.00362	5.07777		0.00198	2.49613		0.00363	2.31978	33
0.00498	17.1768	0	0.00362	5.08311		0.00198	2.49613		0.00363	2.31978	56
0.00498	17.1898	0	0.00362	5.08578		0.00198	2.50964		0.00363	2.31978	14
0.00498	17.1954	0	0.00362	5.0938		0.00198	2.49613		0.00363	2.31978	1
0.00498	17.2121	0	0.00362	5.10182		0.00198	2.50964		0.00363	2.31978	10
0.00498	17.2381	0	0.00362	5.10982		0.00198	2.52313		0.00363	2.32902	4
0.00498	17.253	0	0.00362	5.11249		0.00198	2.50964		0.00363	2.32902	11
0.00498	17.2697	0	0.00362	5.12317		0.00198	2.52313		0.00363	2.32902	66
0.00498	17.2772	0	0.00362	5.12584		0.00198	2.53661		0.00363	2.32902	40
0.00498	17.3069	0	0.00362	5.13385		0.00198	2.5501		0.00363	2.33826	6
0.00498	17.3459	1	0.00373	5.14454		0.00198	2.56361		0.00363	2.33826	52
0.00498	17.3757	2	0.00373	5.14988		0.00198	2.5771		0.00363	2.33826	85
0.00498	17.3831	1	0.00373	5.15522		0.00198	2.5771		0.00363	2.33826	135
0.00506	17.4203	10	0.00373	5.16857		0.00198	2.59058		0.00363	2.3475	2
0.00506	17.4482	79	0.00373	5.17125		0.00198	2.60408		0.00363	2.3475	5
0.00506	17.4575	69	0.00373	5.17925		0.00198	2.60408		0.00363	2.3475	5
0.00506	17.4668	2	0.00373	5.17925		0.00198	2.60408		0.00363	2.3475	29
0.00506	17.4742	20	0.00373	5.18192		0.00198	2.60408		0.00363	2.3475	57
0.00506	17.4854	2	0.00373	5.18461		0.00201	2.63107		0.00363	2.35675	12
0.00506	17.4891	6	0.00373	5.18726		0.00201	2.64456		0.00363	2.35675	17
0.00506	17.4965	3	0.00373	5.18726		0.00201	2.64456		0.00363	2.35675	62
0.00506	17.5077	1	0.00373	5.19261		0.00201	2.64456		0.00363	2.36599	31
0.00506	17.5151	2	0.00373	5.19528		0.00201	2.65805		0.00363	2.36599	86
0.00506	17.5244	2	0.00373	5.19528		0.00201	2.65805		0.00363	2.37523	9
0.00506	17.53	24	0.00373	5.20062		0.00201	2.65805		0.00363	2.37523	17
0.00506	17.5411	9	0.00373	5.20329		0.00201	2.65805		0.00363	2.37523	120
0.00506	17.5486	2	0.00373	5.20329		0.00201	2.67154		0.00363	2.38447	162
0.00506	17.5579	28	0.00373	5.20863		0.00201	2.68504		0.00363	2.39372	193
0.00506	17.5672	29	0.00373	5.20863		0.00201	2.68504		0.00363	2.39372	19
0.00506	17.582	1	0.00373	5.21131		0.00201	2.67154		0.00363	2.39372	20
0.00506	17.5969	33	0.00373	5.21397		0.00201	2.67154		0.00363	2.40296	7
0.00506	17.6025	14	0.00373	5.21397		0.00201	2.68504		0.00363	2.40296	55
0.00506	17.6155	19	0.00373	5.21931		0.00201	2.68504		0.00363	2.4122	66
0.00506	17.6285	3	0.00373	5.22465		0.00201	2.68504		0.00363	2.4122	33
0.00506	17.6452	3	0.00373	5.22465		0.00201	2.68504		0.00363	2.42144	3
0.00506	17.6731	4	0.00373	5.22999		0.00201	2.68504		0.00363	2.43068	12
0.00506	17.6806	3	0.00373	5.23266		0.00201	2.68504		0.00363	2.43068	82
0.00506	17.7103	19	0.00373	5.23534		0.00201	2.69853		0.00363	2.43993	122
0.00506	17.7289	11	0.00373	5.23802		0.00201	2.69853		0.00363	2.43993	101
0.00506	17.7549	13	0.00373	5.24335		0.00201	2.69853		0.00363	2.44917	20
0.00506	17.7828	1	0.00373	5.24335		0.00201	2.69853		0.00363	2.45841	4
0.00506	17.8107	19	0.00373	5.24602		0.00201	2.69853		0.00363	2.45841	124
0.00506	17.8497	16	0.00373	5.24869		0.00208	2.71202		0.00363	2.46765	140
0.00506	17.872	2	0.00373	5.25403		0.00208	2.71202		0.00363	2.46765	27
0.00514	17.9018	1	0.00373	5.2567		0.00208	2.71202		0.00371	2.47689	30
0.00514	17.9427	89	0.00373	5.26204		0.00208	2.69853		0.00371	2.48614	49
0.00514	17.9557	75	0.00373	5.26471		0.00208	2.71202		0.00371	2.48614	72
0.00514	17.9594	2	0.00373	5.27005		0.00208	2.71202		0.00371	2.49538	19
0.00514	17.9687	63	0.00373	5.27272		0.00208	2.69853		0.00371	2.49538	126
0.00514	17.9798	77	0.00373	5.28072		0.00208	2.69853		0.00371	2.50462	103
0.00514	17.9854	1	0.00373	5.28341		0.00208	2.69853		0.00371	2.50462	46
0.00514	17.9928	39	0.00373	5.28875		0.00208	2.68504		0.00371	2.50462	7
0.00514	18.0021	33	0.00373	5.29408		0.00208	2.69853		0.00371	2.50462	2
0.00514	18.0096	1	0.00373	5.29676		0.00208	2.69853		0.00371	2.51386	10
0.00514	18.0151	78	0.00373	5.29943		0.00208	2.68504		0.00371	2.51386	4
0.00514	18.0282	10	0.00373	5.3021		0.00208	2.68504		0.00371	2.51386	1
0.00514	18.0393	2	0.00373	5.30743		0.00208	2.68504		0.00371	2.51386	2
0.00514	18.0505	52	0.00373	5.31812		0.00208	2.68504		0.00371	2.51386	1
0.00514	18.0616	49	0.00373	5.32078		0.00208	2.67154		0.00371	2.52311	19
0.00514	18.0691	57	0.00373	5.32613		0.00208	2.68504		0.00371	2.52311	37
0.00514	18.0858	60	0.00373	5.33414		0.00208	2.67154		0.00371	2.52311	4
0.00514	18.0932	43	0.00373	5.33682		0.00208	2.67154		0.00371	2.52311	59
0.00514	18.11	1	0.00373	5.33949		0.00208	2.67154		0.00371	2.53235	68
0.00514	18.136	65	0.00373	5.34483		0.00208	2.67154		0.00371	2.53235	42
0.00514	18.149	48	0.00373	5.35284		0.00208	2.67154		0.00371	2.53235	62
0.00514	18.1639	16	0.00373	5.35551		0.00208	2.65805		0.00371	2.53235	64
0.00514	18.1732	15	0.00373	5.36085		0.00208	2.67154		0.00371	2.54159	31
0.00514	18.2029	27	0.00373	5.37421		0.00208	2.67154		0.00371	2.54159	31
0.00514	18.2308	5	0.00373	5.38222		0.00208	2.67154		0.00371	2.54159	26
0.00514	18.2717	11	0.00385	5.38489		0.00208	2.65805		0.00371	2.54159	5
0.00514	18.2884	6	0.00385	5.39022		0.00208	2.67154		0.00371	2.55083	2
0.00514	18.3088	15	0.00385	5.40091		0.00208	2.67154		0.00371	2.55083	1
0.00514	18.3516	10	0.00385	5.40357		0.00208	2.67154		0.00371	2.55083	2
0.00522	18.3721	2	0.00385	5.41426		0.00208	2.68504		0.00371	2.55083	1
0.00522	18.4074	23	0.00385	5.4196		0.00208	2.68504		0.00371	2.56007	2
0.00522	18.4204	15	0.00385	5.42227		0.00208	2.67154		0.00371	2.56007	62
0.00522	18.4353	61	0.00385	5.42227		0.00208	2.67154		0.00371	2.56007	29
0.00522	18.4464	3	0.00385	5.42495		0.00208	2.68504		0.00371	2.56007	64
0.00522	18.452	53	0.00385	5.42495		0.00208	2.69853		0.00371	2.56932	2
0.00522	18.4631	58	0.00385	5.43028		0.00208	2.69853		0.00371	2.56932	6
0.00522	18.4724	9	0.00385	5.43296		0.00208	2.69853		0.00371	2.57856	38
0.00522	18.4799	5	0.00385	5.43296		0.00208	2.69853		0.00371	2.57856	32
0.00522	18.4873	1	0.00385	5.43296		0.00208	2.71202		0.00371	2.5878	22
0.00522	18.4966	32	0.00385	5.43563		0.00208	2.71202		0.00371	2.5878	3
0.00522	18.5078	15	0.00385	5.44363		0.00208	2.71202		0.00371	2.59704	1
0.00522	18.5115	2	0.00385	5.44097		0.00208	2.71202		0.00371	2.59704	12
0.00522	18.5226	64	0.00385	5.44631		0.00208	2.71202		0.00371	2.60628	2
0.00522	18.5375	48	0.00385	5.45165		0.00208	2.72551		0.00371	2.60628	1
0.00522	18.5524	1	0.00385	5.45432		0.00208	2.72551		0.00371	2.60628	11
0.00522	18.5598	5	0.00385	5.45698		0.00208	2.72551		0.00371	2.61553	40
0.00522	18.5728	1	0.00385	5.46233		0.00208	2.72551		0.00371	2.62477	26
0.00522	18.5914	1	0.00385	5.465		0.00208	2.739		0.00371	2.62477	29
0.00522	18.6063	38	0.00385	5.46767		0.00208	2.739		0.00371	2.63401	35
0.00522	18.623	56	0.00385	5.47033		0.00208	2.7525		0.00371	2.63401	23
0.00522	18.6323	43	0.00385	5.47302		0.00208	2.7525		0.00371	2.64325	9
0.00522	18.6602	250	0.00385	5.47302		0.00208	2.7525		0.00381	2.6525	2
0.00522	18.6918	88	0.00385	5.47569		0.00208	2.7525		0.00381	2.6525	9
0.00522	18.6992	531	0.00385	5.47836		0.00208	2.766		0.00381	2.66174	83
0.00522	18.7159	103	0.00385	5.48103		0.00208	2.7525		0.00381	2.67098	78
0.00522	18.7624	1	0.00385	5.48103		0.00208	2.766		0.00381	2.67098	56
0.0053	18.7959	3	0.00385	5.48369		0.00208	2.77948		0.00381	2.68022	1
0.0053	18.8145	16	0.00385	5.49171		0.00208	2.77948		0.00381	2.68022	1
0.0053	18.8275	36	0.00385	5.49171		0.00208	2.77948		0.00381	2.68022	10
0.0053	18.8349	38	0.00385	5.49971		0.00208	2.77948		0.00381	2.68022	3
0.0053	18.8498	2	0.00385	5.49971		0.00208	2.79297		0.00381	2.68946	1
0.0053	18.8591	1	0.00385	5.50239		0.00208	2.80648		0.00381	2.68946	1
0.0053	18.8628	1	0.00385	5.51039		0.00208	2.80648		0.00381	2.68946	6
0.0053	18.8721	2	0.00385	5.51306		0.00208	2.80648		0.00381	2.68946	4
0.0053	18.8795	79	0.00385	5.51842		0.00208	2.81997		0.00381	2.68946	85
0.0053	18.8851	38	0.00385	5.52375		0.00208	2.83345		0.00381	2.69871	62
0.0053	18.8907	58	0.00385	5.5291		0.00208	2.83345		0.00381	2.69871	32
0.0053	18.9018	1	0.00385	5.53177		0.00208	2.84695		0.00381	2.69871	1
0.0053	18.913	2	0.00385	5.53177		0.00208	2.83345		0.00381	2.69871	3
0.0053	18.9167	15	0.00385	5.53977		0.00208	2.84695		0.00381	2.69871	1
0.0053	18.9186	6	0.00385	5.54512		0.00208	2.86045		0.00381	2.70795	62
0.0053	18.9093	2	0.00385	5.54779		0.00208	2.86045		0.00381	2.70795	51
0.0053	18.9037	2	0.00385	5.55046		0.00208	2.86045		0.00381	2.70795	29
0.0053	18.9037	17	0.00385	5.56114		0.00208	2.87394		0.00381	2.70795	1
0.0053	18.9056	2	0.00385	5.56647		0.00208	2.87394		0.00381	2.70795	25
0.0053	18.913	3	0.00385	5.5745		0.00208	2.88742		0.00381	2.71719	37
0.0053	18.9186	21	0.00385	5.57983		0.00208	2.90092		0.00381	2.71719	28
0.0053	18.9297	23	0.00385	5.58251		0.00208	2.90092		0.00381	2.71719	21
0.0053	18.9464	4	0.00385	5.59052		0.00208	2.92791		0.00381	2.71719	14
0.0053	18.9725	3	0.00385	5.59585		0.00208	2.92791		0.00381	2.71719	1
0.0053	19.0003	2	0.00385	5.60653		0.00208	2.92791		0.00381	2.72643	71
0.0053	19.0078	208	0.00385	5.61188		0.00208	2.95489		0.00381	2.73567	48
0.0053	19.0227	215	0.00385	5.61188		0.00208	2.96838		0.00381	2.73567	25
0.0053	19.0635	163	0.00396	5.62256		0.00215	2.96838		0.00381	2.73567	45
0.0053	19.0803	81	0.00396	5.62791		0.00215	2.98188		0.00381	2.73567	32
0.00538	19.1044	43	0.00396	5.63324		0.00215	2.98188		0.00381	2.73567	29
0.00538	19.1435	34	0.00396	5.64126		0.00215	2.98188		0.00381	2.73567	49
0.00538	19.1546	7	0.00396	5.64659		0.00215	2.99537		0.00381	2.74492	57
0.00538	19.1621	7	0.00396	5.64926		0.00215	3.00886		0.00381	2.74492	47
0.00538	19.1695	1	0.00396	5.65461		0.00215	3.02235		0.00381	2.75416	10
0.00538	19.1769	3	0.00396	5.65994		0.00215	3.02235		0.00381	2.75416	18
0.00538	19.1881	1	0.00396	5.65994		0.00215	3.00886		0.00381	2.7634	2
0.00538	19.1918	1	0.00396	5.6653		0.00215	3.00886		0.00381	2.7634	39
0.00538	19.1974	1	0.00396	5.6653		0.00215	3.00886		0.00381	2.7634	35
0.00538	19.2048	13	0.00396	5.67064		0.00215	3.02235		0.00381	2.77264	19
0.00538	19.2123	1	0.00396	5.67064		0.00215	3.02235		0.00381	2.77264	2
0.00538	19.2234	11	0.00396	5.6733		0.00215	3.02235		0.00381	2.77264	24
0.00538	19.2271	16	0.00396	5.67064		0.00215	3.02235		0.00381	2.78189	9
0.00538	19.2364	2	0.00396	5.67064		0.00215	3.02235		0.00381	2.78189	5
0.00538	19.2439	68	0.00396	5.68132		0.00215	3.03584		0.00381	2.79113	5
0.00538	19.2476	89	0.00396	5.68399		0.00215	3.03584		0.00381	2.80037	7
0.00538	19.2587	82	0.00396	5.68399		0.00215	3.03584		0.00381	2.80037	1
0.00538	19.2755	1	0.00396	5.68665		0.00215	3.04934		0.00381	2.80961	15
0.00538	19.2866	1	0.00396	5.68665		0.00215	3.04934		0.00381	2.80961	1
0.00538	19.2959	12	0.00396	5.69467		0.00215	3.04934		0.00381	2.81885	3
0.00538	19.3089	6	0.00396	5.69467		0.00215	3.04934		0.00381	2.8281	40
0.00538	19.3256	2	0.00396	5.69734		0.00218	3.04934		0.00381	2.8281	64
0.00538	19.3424	5	0.00396	5.70267		0.00218	3.06282		0.00381	2.83734	64
0.00538	19.3721	2	0.00396	5.70534		0.00218	3.04934		0.00389	2.83734	20
0.00538	19.3814	1	0.00396	5.70803		0.00218	3.04934		0.00389	2.84658	11
0.00538	19.4093	7	0.00396	5.71336		0.00218	3.04934		0.00389	2.85582	1
0.00538	19.4353	5	0.00396	5.71603		0.00218	3.04934		0.00389	2.86506	34
0.00538	19.4558	1	0.00396	5.71871		0.00218	3.04934		0.00389	2.87431	15
0.00538	19.4744	20	0.00396	5.72405		0.00218	3.03584		0.00389	2.87431	3
0.00538	19.5115	20	0.00396	5.72672		0.00218	3.03584		0.00389	2.87431	5
0.00538	19.5413	12	0.00396	5.73473		0.00218	3.03584		0.00389	2.87431	3
0.00538	19.5636	2	0.00396	5.73473		0.00218	3.02235		0.00389	2.87431	7
0.00545	19.6045	1	0.00396	5.73473		0.00218	3.02235		0.00389	2.87431	6
0.00545	19.6324	16	0.00396	5.74273		0.00218	3.02235		0.00389	2.88355	5
0.00545	19.6435	10	0.00396	5.74273		0.00218	3.00886		0.00389	2.88355	7
0.00545	19.6491	1	0.00396	5.74808		0.00218	3.02235		0.00389	2.88355	36
0.00545	19.6584	1	0.00396	5.75075		0.00218	3.02235		0.00389	2.88355	27
0.00545	19.6658	12	0.00396	5.75876		0.00218	3.02235		0.00389	2.88355	10
0.00545	19.6751	8	0.00396	5.76411		0.00218	3.00886		0.00389	2.88355	8
0.00545	19.6807	1	0.00396	5.76678		0.00218	3.00886		0.00389	2.88355	2
0.00545	19.69	5	0.00396	5.77211		0.00218	3.00886		0.00389	2.89279	2
0.00545	19.6993	2	0.00396	5.77479		0.00218	3.00886		0.00389	2.89279	1
0.00545	19.7067	2	0.00396	5.78279		0.00218	3.00886		0.00389	2.89279	1
0.00545	19.716	46	0.00396	5.78814		0.00218	3.00886		0.00389	2.89279	29
0.00545	19.7272	44	0.00396	5.79081		0.00218	3.00886		0.00389	2.90203	18
0.00545	19.7402	57	0.00396	5.79614		0.00218	3.00886		0.00389	2.90203	13
0.00545	19.7513	7	0.00396	5.80417		0.00218	3.00886		0.00389	2.90203	1
0.00545	19.7588	11	0.00396	5.80684		0.00218	3.00886		0.00389	2.91128	21
0.00545	19.7718	5	0.00396	5.81752		0.00218	3.02235		0.00389	2.91128	5
0.00545	19.7867	21	0.00396	5.82285		0.00218	3.00886		0.00389	2.91128	6
0.00545	19.7997	16	0.00396	5.82552		0.00218	3.00886		0.00389	2.91128	1
0.00545	19.8201	2	0.00396	5.83354		0.00218	3.00886		0.00389	2.92052	14
0.00545	19.8443	3	0.00396	5.84154		0.00218	3.00886		0.00389	2.92052	1
[truncated: 6,324 more rows]

## Sheet: Sheet2
10mm			20mm			30mm			40mm			Fig 8-30°-a
strain	stress	AE counts	strain	stress	AE counts	strain	stress	AE counts	strain	stress
8.96128E-5	0.13687		0	0.06746		2.86488E-5	0.00291		8.18946E-10	3.17073E-5
8.96128E-5	0.13435		6.93406E-5	0.05397		2.86488E-5	0.00233		8.18946E-10	3.17073E-5
8.96128E-5	0.13435		6.93406E-5	0.05397		2.86488E-5	0.00233		8.18946E-10	0.00102
8.96128E-5	0.13937		6.93406E-5	0.05397		2.86488E-5	0.00291		8.18946E-10	5.29268E-4
8.96128E-5	0.13937		6.93406E-5	0.05397		2.86488E-5	0.00291		8.18946E-10	5.29268E-4
8.96128E-5	0.13937		6.93406E-5	0.05397		2.86488E-5	0.00291		8.18946E-10	5.29268E-4
8.96128E-5	0.13937		6.93406E-5	0.06746		2.86488E-5	0.00348		8.18946E-10	5.29268E-4
8.96128E-5	0.14189		6.93406E-5	0.06746		2.86488E-5	0.00348		8.18946E-10	5.29268E-4
8.96128E-5	0.14189		6.93406E-5	0.05397		2.86488E-5	0.00348		6.30821E-5	0.00152
8.96128E-5	0.13937		6.93406E-5	0.05397		2.86488E-5	0.00406		6.30821E-5	0.00152
8.96128E-5	0.13937		6.93406E-5	0.06746		2.86488E-5	0.00463		6.30821E-5	0.00152
8.96128E-5	0.14189		6.93406E-5	0.06746		2.86488E-5	0.00463		6.30821E-5	0.00102
8.96128E-5	0.14189		6.93406E-5	0.06746		2.86488E-5	0.00463		6.30821E-5	0.00152
8.96128E-5	0.14189		6.93406E-5	0.06746		2.86488E-5	0.00521		6.30821E-5	0.00152
8.96128E-5	0.14189		6.93406E-5	0.06746		2.86488E-5	0.00463		6.30821E-5	0.00202
8.96128E-5	0.14693		6.93406E-5	0.06746		2.86488E-5	0.00406		6.30821E-5	0.00252
8.96128E-5	0.14693		6.93406E-5	0.06746		2.86488E-5	0.00406		6.30821E-5	0.00301
8.96128E-5	0.14693		6.93406E-5	0.08094		2.86488E-5	0.00463		6.30821E-5	0.00252
8.96128E-5	0.14693		1.04011E-4	0.08094		2.86488E-5	0.00406		6.30821E-5	0.00252
8.96128E-5	0.15195		1.04011E-4	0.08094		2.86488E-5	0.00348		6.30821E-5	0.00252
8.96128E-5	0.15447		1.04011E-4	0.06746		2.86488E-5	0.00348		6.30821E-5	0.00202
8.96128E-5	0.15447		1.04011E-4	0.05397		2.86488E-5	0.00406		6.30821E-5	0.00202
8.96128E-5	0.15699		1.04011E-4	0.05397		2.86488E-5	0.00463		6.30821E-5	0.00202
8.96128E-5	0.15951		1.04011E-4	0.05397		2.86488E-5	0.00406		6.30821E-5	0.00351
8.96128E-5	0.16453		1.04011E-4	0.05397		2.86488E-5	0.00521		6.30821E-5	0.00351
8.96128E-5	0.16453		1.04011E-4	0.05397		2.86488E-5	0.00521		6.30821E-5	0.00401
8.96128E-5	0.16705		1.04011E-4	0.04048		2.86488E-5	0.00521		6.30821E-5	0.0045
8.96128E-5	0.16705		1.04011E-4	0.04048		2.86488E-5	0.00636		6.30821E-5	0.00401
8.96128E-5	0.16705		1.04011E-4	0.04048		2.86488E-5	0.00636		6.30821E-5	0.00401
8.96128E-5	0.16705		1.04011E-4	0.04048		2.86488E-5	0.00693		6.30821E-5	0.00401
8.96128E-5	0.16705		1.04011E-4	0.02697		2.86488E-5	0.00636		6.30821E-5	0.0045
8.96128E-5	0.17208		1.04011E-4	0.02697		2.86488E-5	0.00636		6.30821E-5	0.0045
8.96128E-5	0.17711		1.04011E-4	0.02697		2.86488E-5	0.00636		6.30821E-5	0.0055
8.96128E-5	0.1746		1.04011E-4	0.02697		2.86488E-5	0.00693		6.30821E-5	0.005
8.96128E-5	0.1746		1.04011E-4	0.02697		2.86488E-5	0.00693		6.30821E-5	0.005
8.96128E-5	0.17208		1.04011E-4	0.04048		2.86488E-5	0.00693		6.30821E-5	0.0045
8.96128E-5	0.17711		1.04011E-4	0.02697		2.86488E-5	0.00636		6.30821E-5	0.005
8.96128E-5	0.17711		1.04011E-4	0.02697		2.86488E-5	0.00693		6.30821E-5	0.005
8.96128E-5	0.17711		1.04011E-4	0.01349		2.86488E-5	0.00693		6.30821E-5	0.0045
8.96128E-5	0.17711		1.04011E-4	0.01349		2.86488E-5	0.00693		6.30821E-5	0.00401
8.96128E-5	0.18214		1.04011E-4	0.01349		2.86488E-5	0.00693		6.30821E-5	0.00401
8.96128E-5	0.18466		1.04011E-4	0.01349		2.86488E-5	0.00693		6.30821E-5	0.00401
8.96128E-5	0.18214		1.04011E-4	0.02697		2.86488E-5	0.00751		6.30821E-5	0.00401
8.96128E-5	0.18718		1.04011E-4	0.01349		2.86488E-5	0.00751		6.30821E-5	0.00401
8.96128E-5	0.18969		1.04011E-4	0.01349		2.86488E-5	0.00751		6.30821E-5	0.0045
8.96128E-5	0.1922		1.04011E-4	0.01349		2.86488E-5	0.00808		6.30821E-5	0.005
1.70898E-4	0.19472		1.04011E-4	0.01349		2.86488E-5	0.00866		6.30821E-5	0.005
1.70898E-4	0.19724		1.04011E-4	0.01349		2.86488E-5	0.00866		6.30821E-5	0.00649
1.70898E-4	0.19976		1.04011E-4	0.02697		2.86488E-5	0.00923		6.30821E-5	0.00699
1.70898E-4	0.20227		1.04011E-4	0.01349		2.86488E-5	0.00866		6.30821E-5	0.00699
1.70898E-4	0.20478		1.04011E-4	0.01349		2.86488E-5	0.00866		6.30821E-5	0.00749
1.70898E-4	0.20227		1.04011E-4	0.02697		2.86488E-5	0.00866		6.30821E-5	0.00799
1.70898E-4	0.20227		1.04011E-4	0.02697		2.86488E-5	0.00866		6.30821E-5	0.00799
1.70898E-4	0.20478		1.04011E-4	0.02697		2.86488E-5	0.00981		6.30821E-5	0.00848
1.70898E-4	0.20227		1.04011E-4	0.02697		2.86488E-5	0.01038		6.30821E-5	0.00948
1.70898E-4	0.20478		1.04011E-4	0.02697		2.86488E-5	0.00981		6.30821E-5	0.00948
1.70898E-4	0.2073		1.04011E-4	0.02697		2.86488E-5	0.00981		1.26163E-4	0.00948
1.70898E-4	0.2073		1.04011E-4	0.02697		7.61689E-5	0.00923		1.26163E-4	0.00898
1.70898E-4	0.21234		1.04011E-4	0.02697		7.61689E-5	0.00981		1.26163E-4	0.00898
1.70898E-4	0.21484		1.04011E-4	0.02697		7.61689E-5	0.00923		1.26163E-4	0.00997
1.70898E-4	0.21484		1.04011E-4	0.04048		7.61689E-5	0.01038		1.26163E-4	0.00948
1.70898E-4	0.21736		1.04011E-4	0.04048		7.61689E-5	0.01095		1.26163E-4	0.00898
1.70898E-4	0.21988		1.04011E-4	0.04048		7.61689E-5	0.01095		1.26163E-4	0.00848
1.70898E-4	0.21988		1.04011E-4	0.05397		7.61689E-5	0.00981		1.26163E-4	0.00898
1.70898E-4	0.21988		1.04011E-4	0.05397		7.61689E-5	0.01038		1.26163E-4	0.00948
1.70898E-4	0.21484		1.04011E-4	0.05397		7.61689E-5	0.01095		1.26163E-4	0.00948
1.70898E-4	0.21484		1.04011E-4	0.05397		7.61689E-5	0.01038		1.26163E-4	0.00898
1.70898E-4	0.21736		1.04011E-4	0.05397		7.61689E-5	0.01153		1.26163E-4	0.00848
1.70898E-4	0.21484		1.04011E-4	0.05397		7.61689E-5	0.0121		1.26163E-4	0.00898
1.70898E-4	0.21736		1.04011E-4	0.05397		7.61689E-5	0.0121		1.26163E-4	0.00948
1.70898E-4	0.21736		1.04011E-4	0.05397		7.61689E-5	0.01095		1.26163E-4	0.00948
1.70898E-4	0.21736		1.04011E-4	0.06746		7.61689E-5	0.01153		1.26163E-4	0.01047
1.70898E-4	0.21988		1.04011E-4	0.06746		7.61689E-5	0.01095		1.26163E-4	0.00948
1.70898E-4	0.21988		1.04011E-4	0.06746		7.61689E-5	0.01153		1.26163E-4	0.00948
1.70898E-4	0.21988		1.04011E-4	0.06746		7.61689E-5	0.01153		1.26163E-4	0.00948
1.70898E-4	0.22492		1.04011E-4	0.06746		7.61689E-5	0.01268		1.26163E-4	0.00948
1.70898E-4	0.22492		1.04011E-4	0.08094		7.61689E-5	0.01268		1.26163E-4	0.00948
1.70898E-4	0.22492		1.04011E-4	0.06746		7.61689E-5	0.01268		1.26163E-4	0.00898
1.70898E-4	0.22994		1.04011E-4	0.06746		7.61689E-5	0.01383		1.26163E-4	0.00948
1.70898E-4	0.23246		1.04011E-4	0.06746		7.61689E-5	0.01383		1.26163E-4	0.00948
1.70898E-4	0.23246		1.04011E-4	0.08094		7.61689E-5	0.01383		1.26163E-4	0.00997
1.70898E-4	0.23498		1.04011E-4	0.06746		7.61689E-5	0.01268		1.26163E-4	0.00997
1.70898E-4	0.23246		1.04011E-4	0.08094		7.61689E-5	0.01268		1.26163E-4	0.00997
1.70898E-4	0.23749		1.04011E-4	0.08094		7.61689E-5	0.01268		1.26163E-4	0.00997
1.70898E-4	0.24		1.04011E-4	0.08094		7.61689E-5	0.01325		1.26163E-4	0.00997
1.70898E-4	0.24252		1.04011E-4	0.08094		7.61689E-5	0.01383		1.26163E-4	0.00997
1.70898E-4	0.24252		1.04011E-4	0.09445		7.61689E-5	0.01383		1.26163E-4	0.01047
1.70898E-4	0.24252		1.04011E-4	0.08094		7.61689E-5	0.01498		1.26163E-4	0.01047
1.70898E-4	0.24252		1.04011E-4	0.08094		7.61689E-5	0.01555		1.26163E-4	0.01047
1.70898E-4	0.24		1.04011E-4	0.09445		7.61689E-5	0.01555		1.26163E-4	0.01097
1.70898E-4	0.24252		1.04011E-4	0.09445		7.61689E-5	0.0167		1.26163E-4	0.01097
1.70898E-4	0.24504		1.04011E-4	0.08094		7.61689E-5	0.0167		1.26163E-4	0.01097
1.70898E-4	0.24504		1.04011E-4	0.09445		7.61689E-5	0.0167		1.26163E-4	0.01196
1.70898E-4	0.25007		1.04011E-4	0.09445		7.61689E-5	0.0167		1.26163E-4	0.01196
1.70898E-4	0.25258		1.04011E-4	0.09445		7.61689E-5	0.0167		1.26163E-4	0.01196
1.70898E-4	0.2551		1.04011E-4	0.10794		7.61689E-5	0.01613		1.26163E-4	0.01147
1.70898E-4	0.2551		1.04011E-4	0.09445		7.61689E-5	0.0167		1.26163E-4	0.01147
1.70898E-4	0.2551		1.04011E-4	0.09445		7.61689E-5	0.01727		1.26163E-4	0.01147
1.70898E-4	0.2551		1.04011E-4	0.10794		7.61689E-5	0.01727		1.26163E-4	0.01147
1.70898E-4	0.25761		1.04011E-4	0.10794		7.61689E-5	0.01843		1.26163E-4	0.01196
1.70898E-4	0.26265		1.04011E-4	0.10794		7.61689E-5	0.019		1.26163E-4	0.01246
1.70898E-4	0.26013		1.04011E-4	0.10794		7.61689E-5	0.01843		1.26163E-4	0.01296
1.70898E-4	0.26767		1.04011E-4	0.09445		7.61689E-5	0.019		1.26163E-4	0.01345
1.70898E-4	0.27019		1.04011E-4	0.10794		7.61689E-5	0.01958		1.26163E-4	0.01345
1.70898E-4	0.27271		1.04011E-4	0.10794		7.61689E-5	0.019		1.89245E-4	0.01345
1.70898E-4	0.27271		1.04011E-4	0.10794		7.61689E-5	0.02015		1.89245E-4	0.01296
1.70898E-4	0.27523		1.04011E-4	0.10794		7.61689E-5	0.02015		1.89245E-4	0.01296
2.52182E-4	0.27773		1.04011E-4	0.10794		7.61689E-5	0.02015		1.89245E-4	0.01345
2.52182E-4	0.28025		1.04011E-4	0.12143		7.61689E-5	0.01958		1.89245E-4	0.01296
2.52182E-4	0.28277		1.04011E-4	0.13493		7.61689E-5	0.01958		1.89245E-4	0.01345
2.52182E-4	0.28529		1.73352E-4	0.12143		7.61689E-5	0.01958		1.89245E-4	0.01395
2.52182E-4	0.29283		1.73352E-4	0.12143		7.61689E-5	0.01958		1.89245E-4	0.01445
2.52182E-4	0.29033		1.73352E-4	0.12143		7.61689E-5	0.02072		1.89245E-4	0.01445
2.52182E-4	0.29033		1.73352E-4	0.12143		7.61689E-5	0.02072		1.89245E-4	0.01494
2.52182E-4	0.28781		1.73352E-4	0.12143		7.61689E-5	0.0213		1.89245E-4	0.01494
2.52182E-4	0.28781		1.73352E-4	0.13493		7.61689E-5	0.0213		1.89245E-4	0.01494
2.52182E-4	0.28781		1.73352E-4	0.13493		7.61689E-5	0.0213		1.89245E-4	0.01494
2.52182E-4	0.29033		1.73352E-4	0.13493		1.23689E-4	0.02245		1.89245E-4	0.01494
2.52182E-4	0.28781		1.73352E-4	0.13493		1.23689E-4	0.02302		1.89245E-4	0.01445
2.52182E-4	0.29033		1.73352E-4	0.12143		1.23689E-4	0.02302		1.89245E-4	0.01494
2.52182E-4	0.29283		1.73352E-4	0.13493		1.23689E-4	0.02475		1.89245E-4	0.01445
2.52182E-4	0.29535		1.73352E-4	0.13493		1.23689E-4	0.02532		1.89245E-4	0.01445
2.52182E-4	0.29535		1.73352E-4	0.14843		1.23689E-4	0.02475		1.89245E-4	0.01345
2.52182E-4	0.29535		1.73352E-4	0.14843		1.23689E-4	0.02417		1.89245E-4	0.01395
2.52182E-4	0.29535		1.73352E-4	0.14843		1.23689E-4	0.02417		1.89245E-4	0.01395
2.52182E-4	0.29787		1.73352E-4	0.13493		1.23689E-4	0.02417		1.89245E-4	0.01445
2.52182E-4	0.30039		1.73352E-4	0.13493		1.23689E-4	0.0236		1.89245E-4	0.01445
2.52182E-4	0.3029		1.73352E-4	0.13493		1.23689E-4	0.02417		1.89245E-4	0.01445
2.52182E-4	0.30039		2.42692E-4	0.14843		1.23689E-4	0.02417		1.89245E-4	0.01395
2.52182E-4	0.30541		2.42692E-4	0.13493		1.23689E-4	0.02532		1.89245E-4	0.01445
2.52182E-4	0.30541		2.42692E-4	0.13493		1.23689E-4	0.0259		1.89245E-4	0.01445
2.52182E-4	0.3029		2.42692E-4	0.13493		1.23689E-4	0.0259		1.89245E-4	0.01494
2.52182E-4	0.3029		2.42692E-4	0.12143		1.23689E-4	0.02704		1.89245E-4	0.01445
2.52182E-4	0.31045		2.42692E-4	0.12143		1.23689E-4	0.02704		1.89245E-4	0.01445
2.52182E-4	0.31548		2.42692E-4	0.13493		1.23689E-4	0.02704		1.89245E-4	0.01395
2.52182E-4	0.31045		2.42692E-4	0.12143		1.23689E-4	0.02647		1.89245E-4	0.01395
2.52182E-4	0.31296		2.42692E-4	0.10794		1.23689E-4	0.02704		1.89245E-4	0.01445
2.52182E-4	0.31296		2.42692E-4	0.10794		1.23689E-4	0.02704		1.89245E-4	0.01445
2.52182E-4	0.31799		2.42692E-4	0.10794		1.23689E-4	0.02647		1.89245E-4	0.01494
2.52182E-4	0.31548		2.42692E-4	0.10794		1.23689E-4	0.02647		1.89245E-4	0.01494
2.52182E-4	0.31548		2.42692E-4	0.10794		1.23689E-4	0.0259		1.89245E-4	0.01544
2.52182E-4	0.32051		2.42692E-4	0.09445		1.23689E-4	0.02762		1.89245E-4	0.01594
2.52182E-4	0.32302		2.42692E-4	0.09445		1.23689E-4	0.02819		1.89245E-4	0.01594
2.52182E-4	0.32554		2.42692E-4	0.09445		1.23689E-4	0.02819		1.89245E-4	0.01693
2.52182E-4	0.32554		2.42692E-4	0.08094		1.23689E-4	0.02877		1.89245E-4	0.01693
2.52182E-4	0.32806		2.42692E-4	0.09445		1.23689E-4	0.02877		1.89245E-4	0.01693
2.52182E-4	0.33057		2.42692E-4	0.09445		1.23689E-4	0.02934		1.89245E-4	0.01693
2.52182E-4	0.33057		2.42692E-4	0.08094		1.23689E-4	0.02992		1.89245E-4	0.01693
2.52182E-4	0.33057		2.42692E-4	0.08094		1.23689E-4	0.02934		1.89245E-4	0.01693
2.52182E-4	0.33308		2.42692E-4	0.09445		1.23689E-4	0.02819		1.89245E-4	0.01693
2.52182E-4	0.34064		2.42692E-4	0.08094		1.23689E-4	0.02992		1.89245E-4	0.01693
2.52182E-4	0.34064		2.42692E-4	0.08094		1.23689E-4	0.02992		1.89245E-4	0.01693
2.52182E-4	0.33812		2.42692E-4	0.08094		1.23689E-4	0.02992		1.89245E-4	0.01693
2.52182E-4	0.34064		2.42692E-4	0.08094		1.23689E-4	0.02992		1.89245E-4	0.01693
2.52182E-4	0.34566		2.42692E-4	0.08094		1.23689E-4	0.03049		1.89245E-4	0.01693
2.52182E-4	0.3507		2.42692E-4	0.09445		1.23689E-4	0.03107		1.89245E-4	0.01892
2.52182E-4	0.35572		2.42692E-4	0.09445		1.23689E-4	0.03337		2.52326E-4	0.01892
2.52182E-4	0.35824		2.42692E-4	0.08094		1.23689E-4	0.03337		2.52326E-4	0.01942
3.33466E-4	0.35824		2.42692E-4	0.09445		1.71209E-4	0.03337		2.52326E-4	0.01942
3.33466E-4	0.35824		2.42692E-4	0.09445		1.71209E-4	0.03394		2.52326E-4	0.01942
3.33466E-4	0.36076		2.42692E-4	0.08094		1.71209E-4	0.03452		2.52326E-4	0.01942
3.33466E-4	0.36328		2.42692E-4	0.08094		1.71209E-4	0.03452		2.52326E-4	0.01942
3.33466E-4	0.36328		2.42692E-4	0.09445		1.71209E-4	0.03452		2.52326E-4	0.01942
3.33466E-4	0.36328		2.42692E-4	0.10794		1.71209E-4	0.03452		2.52326E-4	0.01942
3.33466E-4	0.36328		2.42692E-4	0.10794		1.71209E-4	0.03452		2.52326E-4	0.01942
3.33466E-4	0.3683		2.42692E-4	0.09445		1.71209E-4	0.03509		2.52326E-4	0.01942
3.33466E-4	0.37082		2.42692E-4	0.10794		1.71209E-4	0.03567		2.52326E-4	0.01992
3.33466E-4	0.37082		2.42692E-4	0.10794		1.71209E-4	0.03567		2.52326E-4	0.01992
3.33466E-4	0.37334		2.42692E-4	0.10794		1.71209E-4	0.03452		2.52326E-4	0.02091
3.33466E-4	0.37334		2.42692E-4	0.10794		1.71209E-4	0.03452		2.52326E-4	0.02091
3.33466E-4	0.37082		2.42692E-4	0.10794		1.71209E-4	0.03509		2.52326E-4	0.02091
3.33466E-4	0.37082		2.42692E-4	0.12143		1.71209E-4	0.03452		2.52326E-4	0.02041
3.33466E-4	0.37082		2.42692E-4	0.12143		1.71209E-4	0.03509		2.52326E-4	0.02041
3.33466E-4	0.3683		2.42692E-4	0.12143		1.71209E-4	0.03509		2.52326E-4	0.02091
3.33466E-4	0.37082		2.42692E-4	0.12143		1.71209E-4	0.03624		2.52326E-4	0.02091
3.33466E-4	0.37334		2.42692E-4	0.12143		1.71209E-4	0.03567		2.52326E-4	0.02041
3.33466E-4	0.37586		2.42692E-4	0.13493		1.71209E-4	0.03567		2.52326E-4	0.02041
3.33466E-4	0.37586		2.42692E-4	0.12143		1.71209E-4	0.03624		2.52326E-4	0.02091
3.33466E-4	0.37837		2.42692E-4	0.12143		1.71209E-4	0.03681		2.52326E-4	0.02091
3.33466E-4	0.37837		2.42692E-4	0.13493		1.71209E-4	0.03739		2.52326E-4	0.01992
3.33466E-4	0.38088		2.42692E-4	0.13493		1.71209E-4	0.03681		2.52326E-4	0.01992
3.33466E-4	0.3834		2.42692E-4	0.13493		1.71209E-4	0.03681		2.52326E-4	0.01992
3.33466E-4	0.3834		2.42692E-4	0.13493		1.71209E-4	0.03681		2.52326E-4	0.02141
3.33466E-4	0.3834		2.42692E-4	0.14843		1.71209E-4	0.03854		2.52326E-4	0.02141
3.33466E-4	0.38592		2.42692E-4	0.13493		1.71209E-4	0.03854		2.52326E-4	0.02091
3.33466E-4	0.38843		2.42692E-4	0.13493		1.71209E-4	0.03796		2.52326E-4	0.02091
3.33466E-4	0.39095		2.42692E-4	0.13493		1.71209E-4	0.03739		2.52326E-4	0.02141
3.33466E-4	0.39095		2.42692E-4	0.14843		1.71209E-4	0.03624		2.52326E-4	0.02141
3.33466E-4	0.39346		2.42692E-4	0.13493		1.71209E-4	0.03624		2.52326E-4	0.02041
3.33466E-4	0.39346		2.42692E-4	0.14843		1.71209E-4	0.03796		2.52326E-4	0.01992
3.33466E-4	0.39346		2.42692E-4	0.14843		1.71209E-4	0.03796		2.52326E-4	0.01992
3.33466E-4	0.39346		2.42692E-4	0.14843		1.71209E-4	0.03796		2.52326E-4	0.01992
3.33466E-4	0.39346		2.42692E-4	0.13493		1.71209E-4	0.03854		2.52326E-4	0.02041
3.33466E-4	0.39598		2.42692E-4	0.13493		1.71209E-4	0.03854		2.52326E-4	0.02091
3.33466E-4	0.39598		2.42692E-4	0.14843		1.71209E-4	0.03911		2.52326E-4	0.02141
3.33466E-4	0.40101		2.42692E-4	0.14843		1.71209E-4	0.03969		2.52326E-4	0.02141
3.33466E-4	0.40353		2.42692E-4	0.14843		1.71209E-4	0.03911		2.52326E-4	0.02141
3.33466E-4	0.40604		2.42692E-4	0.16191		1.71209E-4	0.03911		2.52326E-4	0.0219
3.33466E-4	0.40353		2.42692E-4	0.14843		1.71209E-4	0.03969		2.52326E-4	0.0219
3.33466E-4	0.40855		2.42692E-4	0.14843		1.71209E-4	0.03969		2.52326E-4	0.02141
3.33466E-4	0.41611		2.42692E-4	0.16191		1.71209E-4	0.03969		2.52326E-4	0.0219
3.33466E-4	0.41611		2.42692E-4	0.16191		1.71209E-4	0.04026		2.52326E-4	0.0219
3.33466E-4	0.41611		2.42692E-4	0.14843		1.71209E-4	0.04084		2.52326E-4	0.0219
3.33466E-4	0.41611		2.42692E-4	0.16191		1.71209E-4	0.04084		2.52326E-4	0.02141
3.33466E-4	0.41861		2.42692E-4	0.16191		2.18729E-4	0.04084		2.52326E-4	0.0224
3.33466E-4	0.41861		2.42692E-4	0.16191		2.18729E-4	0.04084		2.52326E-4	0.0224
3.33466E-4	0.41861		2.42692E-4	0.16191		2.18729E-4	0.04141		2.52326E-4	0.0219
3.33466E-4	0.42113		2.42692E-4	0.16191		2.18729E-4	0.04084		2.52326E-4	0.0219
3.33466E-4	0.42365		2.42692E-4	0.16191		2.18729E-4	0.04084		2.52326E-4	0.0219
3.33466E-4	0.43119		2.42692E-4	0.16191		2.18729E-4	0.04141		2.52326E-4	0.0229
3.33466E-4	0.43371		2.42692E-4	0.16191		2.18729E-4	0.04199		2.52326E-4	0.0234
3.33466E-4	0.43371		2.42692E-4	0.1754		2.18729E-4	0.04141		2.52326E-4	0.0234
3.33466E-4	0.44127		2.42692E-4	0.1754		2.18729E-4	0.04141		2.52326E-4	0.02439
4.14761E-4	0.43875		2.42692E-4	0.1754		2.18729E-4	0.04199		2.52326E-4	0.02489
4.14761E-4	0.44127		2.42692E-4	0.1754		2.18729E-4	0.04199		2.52326E-4	0.02489
4.14761E-4	0.44881		2.42692E-4	0.1754		2.18729E-4	0.04199		3.15407E-4	0.02439
4.14761E-4	0.45133		2.42692E-4	0.1754		2.18729E-4	0.04313		3.15407E-4	0.02489
4.14761E-4	0.45133		2.42692E-4	0.1889		2.18729E-4	0.04313		3.15407E-4	0.02539
4.14761E-4	0.45133		2.42692E-4	0.1754		2.18729E-4	0.04313		3.15407E-4	0.02588
4.14761E-4	0.45133		2.77362E-4	0.1889		2.18729E-4	0.04313		3.15407E-4	0.02539
4.14761E-4	0.45133		2.77362E-4	0.1889		2.18729E-4	0.04313		3.15407E-4	0.02588
4.14761E-4	0.45133		2.77362E-4	0.1889		2.18729E-4	0.04313		3.15407E-4	0.02588
4.14761E-4	0.44881		2.77362E-4	0.1889		2.18729E-4	0.04371		3.15407E-4	0.02588
4.14761E-4	0.44881		2.77362E-4	0.1754		2.18729E-4	0.04313		3.15407E-4	0.02588
4.14761E-4	0.44881		2.77362E-4	0.1889		2.18729E-4	0.04313		3.15407E-4	0.02588
4.14761E-4	0.45384		2.77362E-4	0.1889		2.18729E-4	0.04371		3.15407E-4	0.02588
4.14761E-4	0.45384		2.77362E-4	0.1889		2.18729E-4	0.04313		3.15407E-4	0.02588
4.14761E-4	0.45133		2.77362E-4	0.20238		2.18729E-4	0.04313		3.15407E-4	0.02539
4.14761E-4	0.45635		2.77362E-4	0.20238		2.18729E-4	0.04371		3.15407E-4	0.02539
4.14761E-4	0.45887		2.77362E-4	0.20238		2.18729E-4	0.04428		3.15407E-4	0.02588
4.14761E-4	0.45887		2.77362E-4	0.20238		2.18729E-4	0.04428		3.15407E-4	0.02588
4.14761E-4	0.45887		2.77362E-4	0.20238		2.18729E-4	0.04486		3.15407E-4	0.02638
4.14761E-4	0.46139		2.77362E-4	0.20238		2.18729E-4	0.04486		3.15407E-4	0.02638
4.14761E-4	0.46139		2.77362E-4	0.21587		2.18729E-4	0.04544		3.15407E-4	0.02638
4.14761E-4	0.45887		3.46703E-4	0.21587		2.18729E-4	0.04544		3.15407E-4	0.02588
4.14761E-4	0.46139		3.46703E-4	0.20238		2.18729E-4	0.04486		3.15407E-4	0.02588
4.14761E-4	0.4639		3.46703E-4	0.20238		2.18729E-4	0.04486		3.15407E-4	0.02638
4.14761E-4	0.4639		3.46703E-4	0.1889		2.18729E-4	0.04601		3.15407E-4	0.02638
4.14761E-4	0.4639		3.46703E-4	0.1889		2.18729E-4	0.04601		3.15407E-4	0.02638
4.14761E-4	0.46642		3.46703E-4	0.20238		2.18729E-4	0.04601		3.15407E-4	0.02688
4.14761E-4	0.46894		3.46703E-4	0.1889		2.18729E-4	0.04658		3.15407E-4	0.02737
4.14761E-4	0.47396		3.46703E-4	0.1754		2.18729E-4	0.04716		3.15407E-4	0.02737
4.14761E-4	0.47648		3.46703E-4	0.1889		2.18729E-4	0.04716		3.15407E-4	0.02688
4.14761E-4	0.47648		3.46703E-4	0.1889		2.18729E-4	0.04716		3.15407E-4	0.02688
4.14761E-4	0.479		3.46703E-4	0.16191		2.18729E-4	0.04773		3.15407E-4	0.02638
4.14761E-4	0.479		3.46703E-4	0.16191		2.18729E-4	0.04773		3.15407E-4	0.02638
4.14761E-4	0.47648		3.46703E-4	0.16191		2.18729E-4	0.04716		3.15407E-4	0.02688
4.14761E-4	0.479		3.46703E-4	0.16191		2.18729E-4	0.04716		3.15407E-4	0.02688
4.14761E-4	0.479		3.46703E-4	0.16191		2.18729E-4	0.04831		3.15407E-4	0.02688
4.14761E-4	0.479		3.46703E-4	0.16191		2.66249E-4	0.04773		3.15407E-4	0.02737
4.14761E-4	0.48152		3.46703E-4	0.14843		2.66249E-4	0.04831		3.15407E-4	0.02737
4.14761E-4	0.48654		3.46703E-4	0.14843		2.66249E-4	0.04773		3.15407E-4	0.02638
4.14761E-4	0.49158		3.46703E-4	0.16191		2.66249E-4	0.04946		3.15407E-4	0.02638
4.14761E-4	0.49158		3.46703E-4	0.16191		2.66249E-4	0.04888		3.15407E-4	0.02688
4.14761E-4	0.4941		3.46703E-4	0.16191		2.66249E-4	0.04831		3.15407E-4	0.02737
4.14761E-4	0.4966		3.46703E-4	0.14843		2.66249E-4	0.04888		3.15407E-4	0.02737
4.14761E-4	0.4966		3.46703E-4	0.13493		2.66249E-4	0.04888		3.15407E-4	0.02737
4.14761E-4	0.4966		3.46703E-4	0.14843		2.66249E-4	0.04888		3.15407E-4	0.02837
4.14761E-4	0.49912		3.46703E-4	0.14843		2.66249E-4	0.04946		3.15407E-4	0.02837
4.14761E-4	0.50164		3.46703E-4	0.14843		2.66249E-4	0.04946		3.15407E-4	0.02787
4.14761E-4	0.50164		3.46703E-4	0.14843		2.66249E-4	0.04946		3.15407E-4	0.02837
4.14761E-4	0.50416		3.46703E-4	0.13493		2.66249E-4	0.05061		3.15407E-4	0.02837
4.14761E-4	0.50918		3.46703E-4	0.14843		2.66249E-4	0.05003		3.15407E-4	0.02837
4.14761E-4	0.5117		3.46703E-4	0.14843		2.66249E-4	0.05003		3.15407E-4	0.02886
4.14761E-4	0.5117		3.46703E-4	0.14843		2.66249E-4	0.05118		3.15407E-4	0.02936
4.14761E-4	0.51422		3.46703E-4	0.14843		2.66249E-4	0.05118		3.15407E-4	0.02936
4.14761E-4	0.51673		3.46703E-4	0.14843		2.66249E-4	0.05061		3.15407E-4	0.02986
4.96046E-4	0.51925		3.46703E-4	0.14843		2.66249E-4	0.05061		3.15407E-4	0.02936
4.96046E-4	0.51925		3.46703E-4	0.14843		2.66249E-4	0.05176		3.15407E-4	0.02936
4.96046E-4	0.52176		3.46703E-4	0.16191		2.66249E-4	0.05176		3.78488E-4	0.02936
4.96046E-4	0.52428		3.46703E-4	0.16191		2.66249E-4	0.05233		3.78488E-4	0.03036
4.96046E-4	0.5268		3.46703E-4	0.16191		2.66249E-4	0.05233		3.78488E-4	0.03036
4.96046E-4	0.5268		3.46703E-4	0.16191		2.66249E-4	0.05233		3.78488E-4	0.03135
4.96046E-4	0.52931		3.46703E-4	0.16191		2.66249E-4	0.05118		3.78488E-4	0.03185
4.96046E-4	0.5268		3.46703E-4	0.16191		2.66249E-4	0.05176		3.78488E-4	0.03135
4.96046E-4	0.52931		3.46703E-4	0.16191		2.66249E-4	0.05233		3.78488E-4	0.03185
4.96046E-4	0.53183		3.46703E-4	0.16191		2.66249E-4	0.05176		3.78488E-4	0.03234
4.96046E-4	0.53434		3.46703E-4	0.1754		2.66249E-4	0.05118		3.78488E-4	0.03234
4.96046E-4	0.53434		3.46703E-4	0.1889		2.66249E-4	0.05118		3.78488E-4	0.03185
4.96046E-4	0.53183		3.46703E-4	0.1889		2.66249E-4	0.0529		3.78488E-4	0.03234
4.96046E-4	0.53183		3.46703E-4	0.1754		2.66249E-4	0.05348		3.78488E-4	0.03234
4.96046E-4	0.53434		3.46703E-4	0.1754		2.66249E-4	0.05348		3.78488E-4	0.03234
4.96046E-4	0.53434		3.46703E-4	0.1889		2.66249E-4	0.05233		3.78488E-4	0.03234
4.96046E-4	0.53937		3.46703E-4	0.1754		2.66249E-4	0.05176		3.78488E-4	0.03234
4.96046E-4	0.53686		3.46703E-4	0.1754		2.66249E-4	0.05233		3.78488E-4	0.03135
4.96046E-4	0.53937		3.46703E-4	0.1889		2.66249E-4	0.05233		3.78488E-4	0.03135
4.96046E-4	0.53937		3.46703E-4	0.1889		2.66249E-4	0.05233		3.78488E-4	0.03135
4.96046E-4	0.53937		3.46703E-4	0.20238		2.66249E-4	0.0529		3.78488E-4	0.03234
4.96046E-4	0.54189		3.46703E-4	0.1889		2.66249E-4	0.05233		3.78488E-4	0.03185
4.96046E-4	0.54441		3.46703E-4	0.1889		2.66249E-4	0.05405		3.78488E-4	0.03234
4.96046E-4	0.54441		3.46703E-4	0.20238		2.66249E-4	0.05405		3.78488E-4	0.03334
4.96046E-4	0.54441		3.46703E-4	0.20238		2.66249E-4	0.05405		3.78488E-4	0.03334
4.96046E-4	0.54441		3.46703E-4	0.20238		2.66249E-4	0.05348		3.78488E-4	0.03334
4.96046E-4	0.54189		3.46703E-4	0.20238		2.66249E-4	0.05348		3.78488E-4	0.03284
4.96046E-4	0.54189		3.46703E-4	0.20238		2.66249E-4	0.05405		3.78488E-4	0.03284
4.96046E-4	0.54943		3.46703E-4	0.20238		2.66249E-4	0.05463		3.78488E-4	0.03284
4.96046E-4	0.54943		3.46703E-4	0.20238		2.66249E-4	0.05463		3.78488E-4	0.03284
4.96046E-4	0.55195		3.46703E-4	0.21587		2.66249E-4	0.0552		3.78488E-4	0.03334
4.96046E-4	0.55699		3.46703E-4	0.20238		2.66249E-4	0.05578		3.78488E-4	0.03384
4.96046E-4	0.55699		3.46703E-4	0.20238		2.66249E-4	0.05578		3.78488E-4	0.03284
4.96046E-4	0.55949		3.46703E-4	0.21587		2.66249E-4	0.05635		3.78488E-4	0.03334
4.96046E-4	0.55949		3.46703E-4	0.21587		2.66249E-4	0.05635		3.78488E-4	0.03334
4.96046E-4	0.56201		3.46703E-4	0.21587		2.66249E-4	0.05635		3.78488E-4	0.03384
4.96046E-4	0.56201		3.46703E-4	0.21587		2.66249E-4	0.05635		3.78488E-4	0.03284
4.96046E-4	0.56453		3.46703E-4	0.21587		3.13769E-4	0.05693		3.78488E-4	0.03284
4.96046E-4	0.56705		3.46703E-4	0.21587		3.13769E-4	0.0575		3.78488E-4	0.03234
4.96046E-4	0.56705		3.46703E-4	0.22937		3.13769E-4	0.0575		3.78488E-4	0.03284
4.96046E-4	0.56957		3.46703E-4	0.22937		3.13769E-4	0.05693		3.78488E-4	0.03234
4.96046E-4	0.56957		3.46703E-4	0.22937		3.13769E-4	0.0575		3.78488E-4	0.03234
4.96046E-4	0.56957		3.46703E-4	0.22937		3.13769E-4	0.0575		3.78488E-4	0.03284
4.96046E-4	0.56957		3.46703E-4	0.22937		3.13769E-4	0.05808		3.78488E-4	0.03284
4.96046E-4	0.56957		3.46703E-4	0.22937		3.13769E-4	0.05865		3.78488E-4	0.03334
4.96046E-4	0.57459		3.46703E-4	0.22937		3.13769E-4	0.05865		3.78488E-4	0.03334
4.96046E-4	0.57459		3.46703E-4	0.22937		3.13769E-4	0.05865		3.78488E-4	0.03334
4.96046E-4	0.57459		3.46703E-4	0.22937		3.13769E-4	0.05865		3.78488E-4	0.03334
4.96046E-4	0.57711		3.46703E-4	0.22937		3.13769E-4	0.05865		3.78488E-4	0.03433
4.96046E-4	0.57963		3.46703E-4	0.22937		3.13769E-4	0.0575		3.78488E-4	0.03384
4.96046E-4	0.58214		3.46703E-4	0.22937		3.13769E-4	0.0575		3.78488E-4	0.03433
4.96046E-4	0.58465		3.46703E-4	0.24287		3.13769E-4	0.05808		3.78488E-4	0.03433
4.96046E-4	0.5922		3.46703E-4	0.24287		3.13769E-4	0.05865		3.78488E-4	0.03384
4.96046E-4	0.5922		3.46703E-4	0.25636		3.13769E-4	0.05865		3.78488E-4	0.03433
4.96046E-4	0.59723		3.46703E-4	0.24287		3.13769E-4	0.0598		3.78488E-4	0.03483
4.96046E-4	0.59723		3.46703E-4	0.24287		3.13769E-4	0.0598		3.78488E-4	0.03483
4.96046E-4	0.59975		3.81373E-4	0.25636		3.13769E-4	0.0598		3.78488E-4	0.03483
4.96046E-4	0.60227		3.81373E-4	0.25636		3.13769E-4	0.05923		3.78488E-4	0.03483
4.96046E-4	0.59975		3.81373E-4	0.25636		3.13769E-4	0.0598		3.78488E-4	0.03483
4.96046E-4	0.60227		3.81373E-4	0.25636		3.13769E-4	0.0598		3.78488E-4	0.03632
5.7733E-4	0.60478		3.81373E-4	0.25636		3.13769E-4	0.06038		4.4157E-4	0.03632
5.7733E-4	0.60478		3.81373E-4	0.25636		3.13769E-4	0.06095		4.4157E-4	0.03632
5.7733E-4	0.60981		3.81373E-4	0.25636		3.13769E-4	0.06095		4.4157E-4	0.03582
5.7733E-4	0.61233		3.81373E-4	0.26984		3.13769E-4	0.06038		4.4157E-4	0.03632
5.7733E-4	0.61484		3.81373E-4	0.26984		3.13769E-4	0.06038		4.4157E-4	0.03632
5.7733E-4	0.61736		3.81373E-4	0.26984		3.13769E-4	0.06038		4.4157E-4	0.03781
5.7733E-4	0.61736		3.81373E-4	0.26984		3.13769E-4	0.06095		4.4157E-4	0.03831
5.7733E-4	0.61484		3.81373E-4	0.25636		3.13769E-4	0.06095		4.4157E-4	0.03831
5.7733E-4	0.61988		3.81373E-4	0.25636		3.13769E-4	0.06095		4.4157E-4	0.03881
5.7733E-4	0.61988		3.81373E-4	0.25636		3.13769E-4	0.06095		4.4157E-4	0.03781
5.7733E-4	0.62239		3.81373E-4	0.25636		3.13769E-4	0.06153		4.4157E-4	0.03781
5.7733E-4	0.6249		3.81373E-4	0.26984		3.13769E-4	0.06153		4.4157E-4	0.03682
5.7733E-4	0.6249		3.81373E-4	0.26984		3.13769E-4	0.0621		4.4157E-4	0.03682
5.7733E-4	0.6249		3.81373E-4	0.25636		3.13769E-4	0.0621		4.4157E-4	0.03731
5.7733E-4	0.6249		3.81373E-4	0.25636		3.13769E-4	0.0621		4.4157E-4	0.03731
5.7733E-4	0.62742		3.81373E-4	0.26984		3.13769E-4	0.06325		4.4157E-4	0.03781
5.7733E-4	0.62742		3.81373E-4	0.26984		3.13769E-4	0.06325		4.4157E-4	0.03781
5.7733E-4	0.62994		3.81373E-4	0.26984		3.13769E-4	0.06267		4.4157E-4	0.03731
5.7733E-4	0.62994		3.81373E-4	0.25636		3.13769E-4	0.06382		4.4157E-4	0.03781
5.7733E-4	0.62742		4.50714E-4	0.26984		3.13769E-4	0.06325		4.4157E-4	0.03831
5.7733E-4	0.62742		4.50714E-4	0.28335		3.13769E-4	0.06325		4.4157E-4	0.03831
5.7733E-4	0.62994		4.50714E-4	0.25636		3.13769E-4	0.06325		4.4157E-4	0.03781
5.7733E-4	0.62994		4.50714E-4	0.25636		3.13769E-4	0.06325		4.4157E-4	0.03781
5.7733E-4	0.63246		4.50714E-4	0.25636		3.13769E-4	0.06325		4.4157E-4	0.03831
5.7733E-4	0.63748		4.50714E-4	0.25636		3.13769E-4	0.0644		4.4157E-4	0.03831
5.7733E-4	0.64		4.50714E-4	0.25636		3.13769E-4	0.0644		4.4157E-4	0.03831
5.7733E-4	0.63748		4.50714E-4	0.25636		3.13769E-4	0.0644		4.4157E-4	0.03831
5.7733E-4	0.64		4.50714E-4	0.22937		3.13769E-4	0.06497		4.4157E-4	0.03831
5.7733E-4	0.64		4.50714E-4	0.22937		3.13769E-4	0.06497		4.4157E-4	0.03831
5.7733E-4	0.64		4.50714E-4	0.24287		3.61289E-4	0.06497		4.4157E-4	0.03831
5.7733E-4	0.64252		4.50714E-4	0.22937		3.61289E-4	0.06555		4.4157E-4	0.03831
5.7733E-4	0.64504		4.50714E-4	0.22937		3.61289E-4	0.0667		4.4157E-4	0.03881
5.7733E-4	0.64504		4.50714E-4	0.24287		3.61289E-4	0.0667		4.4157E-4	0.0393
5.7733E-4	0.64504		4.50714E-4	0.21587		3.61289E-4	0.06555		4.4157E-4	0.0398
5.7733E-4	0.64755		4.50714E-4	0.21587		3.61289E-4	0.06555		4.4157E-4	0.0393
5.7733E-4	0.64755		4.50714E-4	0.21587		3.61289E-4	0.06555		4.4157E-4	0.0398
5.7733E-4	0.65006		4.50714E-4	0.21587		3.61289E-4	0.06555		4.4157E-4	0.0398
5.7733E-4	0.65006		4.50714E-4	0.21587		3.61289E-4	0.06555		4.4157E-4	0.0398
5.7733E-4	0.65258		4.50714E-4	0.21587		3.61289E-4	0.06555		4.4157E-4	0.0408
5.7733E-4	0.6551		4.50714E-4	0.21587		3.61289E-4	0.06612		4.4157E-4	0.04179
5.7733E-4	0.6551		4.50714E-4	0.20238		3.61289E-4	0.06612		4.4157E-4	0.04179
5.7733E-4	0.66013		4.50714E-4	0.21587		3.61289E-4	0.0667		4.4157E-4	0.0408
5.7733E-4	0.66264		4.50714E-4	0.21587		3.61289E-4	0.0667		4.4157E-4	0.0408
5.7733E-4	0.67019		4.50714E-4	0.21587		3.61289E-4	0.0667		4.4157E-4	0.0408
5.7733E-4	0.67019		4.50714E-4	0.21587		3.61289E-4	0.0667		4.4157E-4	0.0403
5.7733E-4	0.67019		4.50714E-4	0.21587		3.61289E-4	0.06727		4.4157E-4	0.0408
5.7733E-4	0.67019		4.50714E-4	0.21587		3.61289E-4	0.06899		4.4157E-4	0.0408
5.7733E-4	0.67019		4.50714E-4	0.21587		3.61289E-4	0.06899		4.4157E-4	0.04129
5.7733E-4	0.67271		4.50714E-4	0.21587		3.61289E-4	0.06842		4.4157E-4	0.04229
5.7733E-4	0.67522		4.50714E-4	0.21587		3.61289E-4	0.06842		4.4157E-4	0.04229
5.7733E-4	0.67773		4.50714E-4	0.22937		3.61289E-4	0.06842		4.4157E-4	0.04229
6.58627E-4	0.68025		4.50714E-4	0.22937		3.61289E-4	0.06842		4.4157E-4	0.04229
6.58627E-4	0.68277		4.50714E-4	0.22937		3.61289E-4	0.06842		4.4157E-4	0.04229
6.58627E-4	0.6878		4.50714E-4	0.22937		3.61289E-4	0.06842		4.4157E-4	0.04278
6.58627E-4	0.68277		4.50714E-4	0.22937		3.61289E-4	0.06842		4.4157E-4	0.04278
6.58627E-4	0.68529		4.50714E-4	0.24287		3.61289E-4	0.06842		4.4157E-4	0.04278
6.58627E-4	0.6878		4.50714E-4	0.22937		3.61289E-4	0.06842		4.4157E-4	0.04378
6.58627E-4	0.69031		4.50714E-4	0.24287		3.61289E-4	0.06899		4.4157E-4	0.04378
6.58627E-4	0.6878		4.50714E-4	0.24287		3.61289E-4	0.06957		4.4157E-4	0.04378
6.58627E-4	0.6878		4.50714E-4	0.24287		3.61289E-4	0.06957		4.4157E-4	0.04527
6.58627E-4	0.69031		4.50714E-4	0.24287		3.61289E-4	0.06899		5.04651E-4	0.04527
6.58627E-4	0.69535		4.50714E-4	0.25636		3.61289E-4	0.06842		5.04651E-4	0.04477
6.58627E-4	0.69283		4.50714E-4	0.25636		3.61289E-4	0.06842		5.04651E-4	0.04477
6.58627E-4	0.69283		4.50714E-4	0.24287		3.61289E-4	0.06842		5.04651E-4	0.04428
6.58627E-4	0.69283		4.50714E-4	0.24287		3.61289E-4	0.06899		5.04651E-4	0.04428
6.58627E-4	0.69283		4.50714E-4	0.25636		3.61289E-4	0.06899		5.04651E-4	0.04577
6.58627E-4	0.69787		4.50714E-4	0.25636		3.61289E-4	0.06899		5.04651E-4	0.04626
6.58627E-4	0.70037		4.50714E-4	0.25636		3.61289E-4	0.06899		5.04651E-4	0.04626
6.58627E-4	0.70037		4.50714E-4	0.25636		3.61289E-4	0.06899		5.04651E-4	0.04676
6.58627E-4	0.70793		4.50714E-4	0.25636		3.61289E-4	0.06957		5.04651E-4	0.04676
6.58627E-4	0.70793		4.50714E-4	0.25636		3.61289E-4	0.06957		5.04651E-4	0.04676
6.58627E-4	0.70793		4.50714E-4	0.25636		3.61289E-4	0.06957		5.04651E-4	0.04676
6.58627E-4	0.71045		4.50714E-4	0.26984		3.61289E-4	0.06899		5.04651E-4	0.04676
6.58627E-4	0.71045		4.50714E-4	0.28335		3.61289E-4	0.06957		5.04651E-4	0.04676
6.58627E-4	0.71045		4.50714E-4	0.26984		3.61289E-4	0.06957		5.04651E-4	0.04626
6.58627E-4	0.71045		4.50714E-4	0.26984		3.61289E-4	0.07014		5.04651E-4	0.04626
6.58627E-4	0.71295		4.50714E-4	0.25636		3.61289E-4	0.07072		5.04651E-4	0.04626
6.58627E-4	0.71295		4.50714E-4	0.26984		3.61289E-4	0.0713		5.04651E-4	0.04626
6.58627E-4	0.71547		4.50714E-4	0.26984		3.61289E-4	0.0713		5.04651E-4	0.04626
6.58627E-4	0.71799		4.50714E-4	0.26984		3.61289E-4	0.07187		5.04651E-4	0.04626
6.58627E-4	0.71799		4.50714E-4	0.26984		3.61289E-4	0.07187		5.04651E-4	0.04726
6.58627E-4	0.72302		4.50714E-4	0.26984		3.61289E-4	0.07244		5.04651E-4	0.04776
6.58627E-4	0.72051		4.50714E-4	0.28335		3.61289E-4	0.07187		5.04651E-4	0.04776
6.58627E-4	0.72051		4.50714E-4	0.26984		3.61289E-4	0.07187		5.04651E-4	0.04825
6.58627E-4	0.72302		4.50714E-4	0.28335		3.61289E-4	0.07187		5.04651E-4	0.04825
6.58627E-4	0.72302		4.50714E-4	0.26984		3.61289E-4	0.07302		5.04651E-4	0.04825
6.58627E-4	0.72302		4.50714E-4	0.26984		3.61289E-4	0.07302		5.04651E-4	0.04776
6.58627E-4	0.72805		4.50714E-4	0.26984		3.61289E-4	0.07302		5.04651E-4	0.04776
6.58627E-4	0.73057		4.50714E-4	0.28335		3.61289E-4	0.07359		5.04651E-4	0.04776
6.58627E-4	0.73308		4.50714E-4	0.28335		4.0881E-4	0.07359		5.04651E-4	0.04726
6.58627E-4	0.72805		4.50714E-4	0.29684		4.0881E-4	0.07532		5.04651E-4	0.04726
6.58627E-4	0.72805		4.50714E-4	0.28335		4.0881E-4	0.07532		5.04651E-4	0.04726
6.58627E-4	0.73057		4.50714E-4	0.28335		4.0881E-4	0.07589		5.04651E-4	0.04825
6.58627E-4	0.73811		4.50714E-4	0.28335		4.0881E-4	0.07589		5.04651E-4	0.04825
6.58627E-4	0.73811		4.50714E-4	0.28335		4.0881E-4	0.07532		5.04651E-4	0.04825
6.58627E-4	0.73811		4.50714E-4	0.28335		4.0881E-4	0.07532		5.04651E-4	0.04925
6.58627E-4	0.73811		4.50714E-4	0.29684		4.0881E-4	0.07647		5.04651E-4	0.04925
6.58627E-4	0.74063		4.50714E-4	0.31033		4.0881E-4	0.07589		5.04651E-4	0.04925
6.58627E-4	0.74063		4.50714E-4	0.31033		4.0881E-4	0.07589		5.04651E-4	0.05024
6.58627E-4	0.74314		4.50714E-4	0.29684		4.0881E-4	0.07589		5.04651E-4	0.04974
6.58627E-4	0.74566		4.50714E-4	0.29684		4.0881E-4	0.07589		5.04651E-4	0.04974
6.58627E-4	0.75069		4.50714E-4	0.31033		4.0881E-4	0.07647		5.04651E-4	0.04974
6.58627E-4	0.75069		4.50714E-4	0.31033		4.0881E-4	0.07647		5.04651E-4	0.05024
6.58627E-4	0.75069		5.20055E-4	0.31033		4.0881E-4	0.07704		5.04651E-4	0.05024
6.58627E-4	0.7532		5.20055E-4	0.31033		4.0881E-4	0.07704		5.04651E-4	0.05074
7.39911E-4	0.75572		5.20055E-4	0.31033		4.0881E-4	0.07532		5.04651E-4	0.05074
7.39911E-4	0.75824		5.20055E-4	0.29684		4.0881E-4	0.07589		5.04651E-4	0.05074
7.39911E-4	0.76076		5.20055E-4	0.31033		4.0881E-4	0.07589		5.04651E-4	0.05123
7.39911E-4	0.76327		5.20055E-4	0.32381		4.0881E-4	0.07589		5.04651E-4	0.05173
7.39911E-4	0.7683		5.20055E-4	0.31033		4.0881E-4	0.07589		5.04651E-4	0.05173
7.39911E-4	0.76578		5.20055E-4	0.32381		4.0881E-4	0.07589		5.04651E-4	0.05223
7.39911E-4	0.76578		5.20055E-4	0.31033		4.0881E-4	0.07647		5.04651E-4	0.05273
7.39911E-4	0.76578		5.20055E-4	0.31033		4.0881E-4	0.07647		5.04651E-4	0.05273
7.39911E-4	0.76327		5.20055E-4	0.32381		4.0881E-4	0.07647		5.04651E-4	0.05372
7.39911E-4	0.76076		5.20055E-4	0.32381		4.0881E-4	0.07647		5.04651E-4	0.05372
7.39911E-4	0.76327		5.20055E-4	0.32381		4.0881E-4	0.07647		5.04651E-4	0.05372
7.39911E-4	0.76578		5.20055E-4	0.32381		4.0881E-4	0.07647		5.04651E-4	0.05273
7.39911E-4	0.7683		5.20055E-4	0.31033		4.0881E-4	0.07532		5.04651E-4	0.05273
7.39911E-4	0.7683		5.20055E-4	0.32381		4.0881E-4	0.07589		5.04651E-4	0.05273
7.39911E-4	0.7683		5.20055E-4	0.31033		4.0881E-4	0.07647		5.04651E-4	0.05322
7.39911E-4	0.77082		5.20055E-4	0.32381		4.0881E-4	0.07647		5.04651E-4	0.05422
7.39911E-4	0.7683		5.89396E-4	0.32381		4.0881E-4	0.07704		5.04651E-4	0.05422
7.39911E-4	0.7683		5.89396E-4	0.32381		4.0881E-4	0.07647		5.04651E-4	0.05471
7.39911E-4	0.77082		5.89396E-4	0.31033		4.0881E-4	0.07704		5.04651E-4	0.05521
7.39911E-4	0.77082		5.89396E-4	0.31033		4.0881E-4	0.07704		5.04651E-4	0.05571
7.39911E-4	0.77334		5.89396E-4	0.31033		4.0881E-4	0.07704		5.67732E-4	0.05571
7.39911E-4	0.77334		5.89396E-4	0.29684		4.0881E-4	0.07819		5.67732E-4	0.05571
7.39911E-4	0.77584		5.89396E-4	0.29684		4.0881E-4	0.07762		5.67732E-4	0.05571
7.39911E-4	0.77836		5.89396E-4	0.29684		4.0881E-4	0.07762		5.67732E-4	0.0567
7.39911E-4	0.77836		5.89396E-4	0.31033		4.0881E-4	0.07819		5.67732E-4	0.0577
7.39911E-4	0.77836		5.89396E-4	0.29684		4.0881E-4	0.07934		5.67732E-4	0.0577
7.39911E-4	0.77584		5.89396E-4	0.29684		4.0881E-4	0.07934		5.67732E-4	0.0572
7.39911E-4	0.77836		5.89396E-4	0.28335		4.0881E-4	0.07876		5.67732E-4	0.0577
7.39911E-4	0.77584		5.89396E-4	0.28335		4.0881E-4	0.07819		5.67732E-4	0.0577
7.39911E-4	0.78088		5.89396E-4	0.28335		4.0881E-4	0.07819		5.67732E-4	0.0582
7.39911E-4	0.78088		5.89396E-4	0.28335		4.0881E-4	0.07934		5.67732E-4	0.0582
7.39911E-4	0.78088		5.89396E-4	0.28335		4.0881E-4	0.07991		5.67732E-4	0.0577
7.39911E-4	0.78088		5.89396E-4	0.26984		4.0881E-4	0.07991		5.67732E-4	0.0582
7.39911E-4	0.7834		5.89396E-4	0.26984		4.0881E-4	0.08049		5.67732E-4	0.0577
7.39911E-4	0.7834		5.89396E-4	0.26984		4.0881E-4	0.08106		5.67732E-4	0.0572
7.39911E-4	0.7834		5.89396E-4	0.28335		4.0881E-4	0.08106		5.67732E-4	0.0572
7.39911E-4	0.78592		5.89396E-4	0.26984		4.0881E-4	0.08164		5.67732E-4	0.0582
7.39911E-4	0.78842		5.89396E-4	0.26984		4.0881E-4	0.08164		5.67732E-4	0.0582
7.39911E-4	0.79094		5.89396E-4	0.26984		4.0881E-4	0.08164		5.67732E-4	0.0572
7.39911E-4	0.79094		5.89396E-4	0.25636		4.0881E-4	0.08164		5.67732E-4	0.0577
7.39911E-4	0.79094		5.89396E-4	0.25636		4.0881E-4	0.08106		5.67732E-4	0.0577
7.39911E-4	0.78842		5.89396E-4	0.26984		4.0881E-4	0.08049		5.67732E-4	0.05869
7.39911E-4	0.79094		5.89396E-4	0.26984		4.0881E-4	0.08221		5.67732E-4	0.05869
7.39911E-4	0.79094		5.89396E-4	0.25636		4.0881E-4	0.08221		5.67732E-4	0.05869
7.39911E-4	0.79346		5.89396E-4	0.26984		4.0881E-4	0.08221		5.67732E-4	0.05869
7.39911E-4	0.79346		5.89396E-4	0.25636		4.5633E-4	0.08336		5.67732E-4	0.05919
7.39911E-4	0.801		5.89396E-4	0.25636		4.5633E-4	0.08336		5.67732E-4	0.05919
7.39911E-4	0.80352		5.89396E-4	0.25636		4.5633E-4	0.08336		5.67732E-4	0.05919
7.39911E-4	0.80855		5.89396E-4	0.25636		4.5633E-4	0.08279		5.67732E-4	0.0582
7.39911E-4	0.81107		5.89396E-4	0.25636		4.5633E-4	0.08279		5.67732E-4	0.05869
7.39911E-4	0.81107		5.89396E-4	0.26984		4.5633E-4	0.08279		5.67732E-4	0.0582
7.39911E-4	0.80855		5.89396E-4	0.26984		4.5633E-4	0.08394		5.67732E-4	0.0582
7.39911E-4	0.81107		5.89396E-4	0.26984		4.5633E-4	0.08394		5.67732E-4	0.0582
8.21195E-4	0.8161		5.89396E-4	0.26984		4.5633E-4	0.08394		5.67732E-4	0.05919
8.21195E-4	0.81861		5.89396E-4	0.26984		4.5633E-4	0.08394		5.67732E-4	0.05969
8.21195E-4	0.82113		5.89396E-4	0.26984		4.5633E-4	0.08451		5.67732E-4	0.05969
8.21195E-4	0.82365		5.89396E-4	0.28335		4.5633E-4	0.08451		5.67732E-4	0.06068
8.21195E-4	0.82365		5.89396E-4	0.28335		4.5633E-4	0.08451		5.67732E-4	0.06068
8.21195E-4	0.82365		5.89396E-4	0.28335		4.5633E-4	0.08451		5.67732E-4	0.06068
8.21195E-4	0.82617		5.89396E-4	0.28335		4.5633E-4	0.08509		5.67732E-4	0.06168
8.21195E-4	0.82867		5.89396E-4	0.29684		4.5633E-4	0.08509		5.67732E-4	0.06168
8.21195E-4	0.82867		5.89396E-4	0.29684		4.5633E-4	0.08509		5.67732E-4	0.06168
8.21195E-4	0.82867		5.89396E-4	0.29684		4.5633E-4	0.08566		5.67732E-4	0.06217
8.21195E-4	0.83119		5.89396E-4	0.29684		4.5633E-4	0.08624		5.67732E-4	0.06217
8.21195E-4	0.83371		5.89396E-4	0.28335		4.5633E-4	0.08624		5.67732E-4	0.06217
8.21195E-4	0.83119		5.89396E-4	0.29684		4.5633E-4	0.08624		5.67732E-4	0.06217
8.21195E-4	0.82867		5.89396E-4	0.31033		4.5633E-4	0.08681		5.67732E-4	0.06267
8.21195E-4	0.83119		5.89396E-4	0.29684		4.5633E-4	0.08681		5.67732E-4	0.06267
8.21195E-4	0.83119		5.89396E-4	0.31033		4.5633E-4	0.08681		5.67732E-4	0.06317
8.21195E-4	0.83371		5.89396E-4	0.29684		4.5633E-4	0.08681		5.67732E-4	0.06317
8.21195E-4	0.83623		5.89396E-4	0.31033		4.5633E-4	0.08681		5.67732E-4	0.06317
8.21195E-4	0.83623		5.89396E-4	0.32381		4.5633E-4	0.08681		5.67732E-4	0.06466
8.21195E-4	0.83623		5.89396E-4	0.31033		4.5633E-4	0.08739		5.67732E-4	0.06515
8.21195E-4	0.83371		5.89396E-4	0.31033		4.5633E-4	0.08681		5.67732E-4	0.06515
8.21195E-4	0.83119		5.89396E-4	0.31033		4.5633E-4	0.08681		6.30722E-4	0.06565
8.21195E-4	0.83119		5.89396E-4	0.31033		4.5633E-4	0.08681		6.30722E-4	0.06615
8.21195E-4	0.83119		5.89396E-4	0.31033		4.5633E-4	0.08624		6.30722E-4	0.06565
8.21195E-4	0.83371		5.89396E-4	0.32381		4.5633E-4	0.08681		6.30722E-4	0.06565
8.21195E-4	0.83623		5.89396E-4	0.31033		4.5633E-4	0.08681		6.30722E-4	0.06665
8.21195E-4	0.83875		5.89396E-4	0.32381		4.5633E-4	0.08739		6.30722E-4	0.06665
8.21195E-4	0.83875		5.89396E-4	0.32381		4.5633E-4	0.08739		6.30722E-4	0.06714
8.21195E-4	0.84125		5.89396E-4	0.32381		4.5633E-4	0.08796		6.30722E-4	0.06714
8.21195E-4	0.84125		5.89396E-4	0.32381		4.5633E-4	0.08796		6.30722E-4	0.06714
8.21195E-4	0.83875		5.89396E-4	0.32381		4.5633E-4	0.08796		6.30722E-4	0.06714
8.21195E-4	0.84377		5.89396E-4	0.33732		4.5633E-4	0.08739		6.30722E-4	0.06764
8.21195E-4	0.84629		5.89396E-4	0.33732		4.5633E-4	0.08853		6.30722E-4	0.06764
8.21195E-4	0.84881		5.89396E-4	0.33732		4.5633E-4	0.08853		6.30722E-4	0.06764
8.21195E-4	0.85133		5.89396E-4	0.33732		4.5633E-4	0.08853		6.30722E-4	0.06863
8.21195E-4	0.85383		5.89396E-4	0.33732		4.5633E-4	0.08796		6.30722E-4	0.06814
8.21195E-4	0.85133		5.89396E-4	0.33732		4.5633E-4	0.08853		6.30722E-4	0.06714
8.21195E-4	0.85383		5.89396E-4	0.33732		4.5633E-4	0.08911		6.30722E-4	0.06714
8.21195E-4	0.85383		5.89396E-4	0.33732		4.5633E-4	0.08968		6.30722E-4	0.06714
8.21195E-4	0.85635		5.89396E-4	0.33732		4.5633E-4	0.08968		6.30722E-4	0.06714
8.21195E-4	0.85635		5.89396E-4	0.35081		4.5633E-4	0.09083		6.30722E-4	0.06764
8.21195E-4	0.85887		5.89396E-4	0.33732		4.5633E-4	0.09083		6.30722E-4	0.06764
8.21195E-4	0.85887		5.89396E-4	0.33732		4.5633E-4	0.09083		6.30722E-4	0.06814
8.21195E-4	0.86139		5.89396E-4	0.35081		4.5633E-4	0.09083		6.30722E-4	0.06863
8.21195E-4	0.86139		5.89396E-4	0.35081		4.5633E-4	0.09083		6.30722E-4	0.06863
8.21195E-4	0.85887		5.89396E-4	0.35081		4.5633E-4	0.09083		6.30722E-4	0.06863
8.21195E-4	0.86139		5.89396E-4	0.35081		4.5633E-4	0.09198		6.30722E-4	0.06863
8.21195E-4	0.86139		5.89396E-4	0.35081		4.5633E-4	0.09198		6.30722E-4	0.06863
8.21195E-4	0.86641		5.89396E-4	0.35081		4.5633E-4	0.09198		6.30722E-4	0.06814
8.21195E-4	0.86893		5.89396E-4	0.3643		4.5633E-4	0.09256		6.30722E-4	0.06863
8.21195E-4	0.86641		5.89396E-4	0.35081		4.5633E-4	0.09256		6.30722E-4	0.06863
8.21195E-4	0.86893		5.89396E-4	0.35081		4.5633E-4	0.09313		6.30722E-4	0.06913
8.21195E-4	0.87145		5.89396E-4	0.3643		4.5633E-4	0.09313		6.30722E-4	0.06913
8.21195E-4	0.87396		6.24066E-4	0.3643		4.5633E-4	0.09371		6.30722E-4	0.06913
8.21195E-4	0.87396		6.24066E-4	0.3643		4.5633E-4	0.09371		6.30722E-4	0.07013
8.21195E-4	0.87648		6.24066E-4	0.3643		4.5633E-4	0.09485		6.30722E-4	0.07062
8.21195E-4	0.87648		6.24066E-4	0.35081		4.5633E-4	0.09543		6.30722E-4	0.07112
8.21195E-4	0.87648		6.24066E-4	0.3643		4.5633E-4	0.09543		6.30722E-4	0.07162
8.21195E-4	0.87899		6.24066E-4	0.37778		4.5633E-4	0.096		6.30722E-4	0.07211
8.21195E-4	0.88654		6.24066E-4	0.37778		4.5633E-4	0.096		6.30722E-4	0.07211
8.21195E-4	0.88654		6.24066E-4	0.37778		5.0385E-4	0.096		6.30722E-4	0.07112
8.21195E-4	0.88906		6.24066E-4	0.3643		5.0385E-4	0.09716		6.30722E-4	0.07261
9.02492E-4	0.89157		6.24066E-4	0.3643		5.0385E-4	0.09716		6.30722E-4	0.07261
9.02492E-4	0.89408		6.24066E-4	0.37778		5.0385E-4	0.09716		6.30722E-4	0.0741
9.02492E-4	0.89912		6.24066E-4	0.37778		5.0385E-4	0.09888		6.30722E-4	0.0736
9.02492E-4	0.89912		6.24066E-4	0.3643		5.0385E-4	0.09888		6.30722E-4	0.0736
9.02492E-4	0.89912		6.24066E-4	0.3643		5.0385E-4	0.09888		6.30722E-4	0.0741
9.02492E-4	0.90164		6.24066E-4	0.3643		5.0385E-4	0.09888		6.30722E-4	0.0741
9.02492E-4	0.90164		6.24066E-4	0.37778		5.0385E-4	0.0983		6.30722E-4	0.0741
9.02492E-4	0.90414		6.24066E-4	0.37778		5.0385E-4	0.0983		6.30722E-4	0.0756
9.02492E-4	0.90666		6.24066E-4	0.37778		5.0385E-4	0.09945		6.30722E-4	0.0756
9.02492E-4	0.90918		6.24066E-4	0.37778		5.0385E-4	0.09945		6.30722E-4	0.07609
9.02492E-4	0.90918		6.24066E-4	0.37778		5.0385E-4	0.09888		6.30722E-4	0.07659
9.02492E-4	0.9117		6.24066E-4	0.37778		5.0385E-4	0.09945		6.30722E-4	0.07709
9.02492E-4	0.9117		6.24066E-4	0.37778		5.0385E-4	0.10003		6.30722E-4	0.07709
9.02492E-4	0.9117		6.24066E-4	0.37778		5.0385E-4	0.10003		6.30722E-4	0.07808
9.02492E-4	0.91422		6.93406E-4	0.37778		5.0385E-4	0.10003		6.30722E-4	0.07808
9.02492E-4	0.91422		6.93406E-4	0.37778		5.0385E-4	0.10003		6.30722E-4	0.07808
9.02492E-4	0.91422		6.93406E-4	0.37778		5.0385E-4	0.10003		6.30722E-4	0.07858
9.02492E-4	0.91672		6.93406E-4	0.37778		5.0385E-4	0.10118		6.30722E-4	0.07907
9.02492E-4	0.91422		6.93406E-4	0.3643		5.0385E-4	0.10118		6.30722E-4	0.07957
9.02492E-4	0.91672		6.93406E-4	0.3643		5.0385E-4	0.1006		6.93804E-4	0.08007
9.02492E-4	0.91924		6.93406E-4	0.3643		5.0385E-4	0.1006		6.93804E-4	0.08106
9.02492E-4	0.92176		6.93406E-4	0.35081		5.0385E-4	0.1006		6.93804E-4	0.08106
9.02492E-4	0.92176		6.93406E-4	0.35081		5.0385E-4	0.1006		6.93804E-4	0.08156
9.02492E-4	0.92428		6.93406E-4	0.35081		5.0385E-4	0.10175		6.93804E-4	0.08206
9.02492E-4	0.92428		6.93406E-4	0.35081		5.0385E-4	0.10118		6.93804E-4	0.08255
9.02492E-4	0.9268		6.93406E-4	0.35081		5.0385E-4	0.10118		6.93804E-4	0.08156
9.02492E-4	0.9268		6.93406E-4	0.33732		5.0385E-4	0.1029		6.93804E-4	0.08156
9.02492E-4	0.9268		6.93406E-4	0.33732		5.0385E-4	0.1029		6.93804E-4	0.08156
9.02492E-4	0.9268		6.93406E-4	0.35081		5.0385E-4	0.1029		6.93804E-4	0.08206
9.02492E-4	0.93182		6.93406E-4	0.32381		5.0385E-4	0.10405		6.93804E-4	0.08206
9.02492E-4	0.93434		6.93406E-4	0.32381		5.0385E-4	0.10462		6.93804E-4	0.08156
9.02492E-4	0.9293		6.93406E-4	0.33732		5.0385E-4	0.10462		6.93804E-4	0.08206
9.02492E-4	0.9293		6.93406E-4	0.33732		5.0385E-4	0.10405		6.93804E-4	0.08255
9.02492E-4	0.93182		6.93406E-4	0.33732		5.0385E-4	0.10405		6.93804E-4	0.08255
9.02492E-4	0.93434		6.93406E-4	0.32381		5.0385E-4	0.10348		6.93804E-4	0.08255
9.02492E-4	0.93686		6.93406E-4	0.32381		5.0385E-4	0.10348		6.93804E-4	0.08305
9.02492E-4	0.93434		6.93406E-4	0.32381		5.0385E-4	0.10348		6.93804E-4	0.08305
9.02492E-4	0.93686		6.93406E-4	0.32381		5.0385E-4	0.10348		6.93804E-4	0.08255
9.02492E-4	0.93686		6.93406E-4	0.32381		5.0385E-4	0.1052		6.93804E-4	0.08355
9.02492E-4	0.93937		6.93406E-4	0.31033		5.0385E-4	0.10577		6.93804E-4	0.08355
9.02492E-4	0.94188		6.93406E-4	0.32381		5.0385E-4	0.10635		6.93804E-4	0.08405
9.02492E-4	0.94188		6.93406E-4	0.32381		5.0385E-4	0.10635		6.93804E-4	0.08405
9.02492E-4	0.94692		6.93406E-4	0.33732		5.0385E-4	0.10635		6.93804E-4	0.08405
9.02492E-4	0.9444		6.93406E-4	0.33732		5.0385E-4	0.10635		6.93804E-4	0.08405
9.02492E-4	0.94692		6.93406E-4	0.33732		5.0385E-4	0.10577		6.93804E-4	0.08454
9.02492E-4	0.94692		6.93406E-4	0.32381		5.0385E-4	0.10635		6.93804E-4	0.08454
9.02492E-4	0.94943		6.93406E-4	0.33732		5.0385E-4	0.10635		6.93804E-4	0.08504
9.02492E-4	0.94943		6.93406E-4	0.33732		5.0385E-4	0.10807		6.93804E-4	0.08504
9.02492E-4	0.94943		6.93406E-4	0.33732		5.0385E-4	0.10807		6.93804E-4	0.08504
9.02492E-4	0.95446		6.93406E-4	0.35081		5.0385E-4	0.10807		6.93804E-4	0.08554
9.02492E-4	0.95698		6.93406E-4	0.33732		5.0385E-4	0.10922		6.93804E-4	0.08603
9.02492E-4	0.96201		6.93406E-4	0.33732		5.0385E-4	0.1098		6.93804E-4	0.08653
9.83776E-4	0.96453		6.93406E-4	0.33732		5.0385E-4	0.1098		6.93804E-4	0.08653
9.83776E-4	0.96704		6.93406E-4	0.33732		5.5137E-4	0.11095		6.93804E-4	0.08703
9.83776E-4	0.96453		6.93406E-4	0.35081		5.5137E-4	0.11095		6.93804E-4	0.08703
9.83776E-4	0.96704		6.93406E-4	0.35081		5.5137E-4	0.11095		6.93804E-4	0.08752
9.83776E-4	0.96704		6.93406E-4	0.3643		5.5137E-4	0.1121		6.93804E-4	0.08752
9.83776E-4	0.97207		6.93406E-4	0.3643		5.5137E-4	0.1121		6.93804E-4	0.08752
9.83776E-4	0.97207		6.93406E-4	0.3643		5.5137E-4	0.1121		6.93804E-4	0.08902
9.83776E-4	0.96955		6.93406E-4	0.3643		5.5137E-4	0.1121		6.93804E-4	0.08902
9.83776E-4	0.97207		6.93406E-4	0.3643		5.5137E-4	0.11152		6.93804E-4	0.08902
9.83776E-4	0.97459		6.93406E-4	0.37778		5.5137E-4	0.11152		6.93804E-4	0.08951
9.83776E-4	0.97207		6.93406E-4	0.37778		5.5137E-4	0.1121		6.93804E-4	0.09001
9.83776E-4	0.97207		6.93406E-4	0.37778		5.5137E-4	0.11325		6.93804E-4	0.09001
9.83776E-4	0.97711		6.93406E-4	0.37778		5.5137E-4	0.11325		6.93804E-4	0.09051
9.83776E-4	0.97711		6.93406E-4	0.37778		5.5137E-4	0.11325		6.93804E-4	0.09051
9.83776E-4	0.97961		6.93406E-4	0.37778		5.5137E-4	0.11267		6.93804E-4	0.091
9.83776E-4	0.97711		6.93406E-4	0.37778		5.5137E-4	0.1121		6.93804E-4	0.0915
9.83776E-4	0.97711		6.93406E-4	0.39129		5.5137E-4	0.11267		6.93804E-4	0.0915
9.83776E-4	0.97459		6.93406E-4	0.37778		5.5137E-4	0.11382		6.93804E-4	0.0915
9.83776E-4	0.97459		6.93406E-4	0.37778		5.5137E-4	0.11382		6.93804E-4	0.0925
9.83776E-4	0.97711		6.93406E-4	0.39129		5.5137E-4	0.11382		6.93804E-4	0.0925
9.83776E-4	0.97459		6.93406E-4	0.39129		5.5137E-4	0.11382		6.93804E-4	0.0925
9.83776E-4	0.97711		6.93406E-4	0.39129		5.5137E-4	0.11382		7.56885E-4	0.09399
9.83776E-4	0.97961		6.93406E-4	0.39129		5.5137E-4	0.11325		7.56885E-4	0.09498
9.83776E-4	0.98213		6.93406E-4	0.39129		5.5137E-4	0.11325		7.56885E-4	0.09548
9.83776E-4	0.98465		6.93406E-4	0.39129		5.5137E-4	0.11325		7.56885E-4	0.09647
9.83776E-4	0.98465		6.93406E-4	0.40478		5.5137E-4	0.11382		7.56885E-4	0.09548
9.83776E-4	0.98213		6.93406E-4	0.39129		5.5137E-4	0.11382		7.56885E-4	0.09598
9.83776E-4	0.98213		6.93406E-4	0.39129		5.5137E-4	0.11382		7.56885E-4	0.09548
9.83776E-4	0.98213		6.93406E-4	0.39129		5.5137E-4	0.11439		7.56885E-4	0.09548
9.83776E-4	0.98465		6.93406E-4	0.39129		5.5137E-4	0.11439		7.56885E-4	0.09548
9.83776E-4	0.98465		6.93406E-4	0.40478		5.5137E-4	0.11554		7.56885E-4	0.09647
9.83776E-4	0.98717		6.93406E-4	0.40478		5.5137E-4	0.11554		7.56885E-4	0.09598
9.83776E-4	0.98717		6.93406E-4	0.39129		5.5137E-4	0.11554		7.56885E-4	0.09598
9.83776E-4	0.98717		6.93406E-4	0.40478		5.5137E-4	0.11497		7.56885E-4	0.09498
9.83776E-4	0.98717		6.93406E-4	0.40478		5.5137E-4	0.11554		7.56885E-4	0.09548
9.83776E-4	0.98969		6.93406E-4	0.40478		5.5137E-4	0.11554		7.56885E-4	0.09598
9.83776E-4	0.9922		6.93406E-4	0.40478		5.5137E-4	0.11554		7.56885E-4	0.09598
9.83776E-4	0.99471		6.93406E-4	0.40478		5.5137E-4	0.11612		7.56885E-4	0.09598
9.83776E-4	0.99723		6.93406E-4	0.40478		5.5137E-4	0.11669		7.56885E-4	0.09598
9.83776E-4	0.99723		6.93406E-4	0.41827		5.5137E-4	0.11727		7.56885E-4	0.09598
9.83776E-4	0.99471		6.93406E-4	0.41827		5.5137E-4	0.11842		7.56885E-4	0.09697
9.83776E-4	0.99723		6.93406E-4	0.40478		5.5137E-4	0.11842		7.56885E-4	0.09697
9.83776E-4	0.99723		6.93406E-4	0.41827		5.5137E-4	0.11899		7.56885E-4	0.09747
9.83776E-4	1.00227		6.93406E-4	0.41827		5.5137E-4	0.11957		7.56885E-4	0.09697
9.83776E-4	1.00478		6.93406E-4	0.41827		5.5137E-4	0.11957		7.56885E-4	0.09747
9.83776E-4	1.00478		6.93406E-4	0.43177		5.5137E-4	0.12014		7.56885E-4	0.09846
9.83776E-4	1.00478		6.93406E-4	0.43177		5.5137E-4	0.12014		7.56885E-4	0.09896
9.83776E-4	1.00227		6.93406E-4	0.43177		5.5137E-4	0.12071		7.56885E-4	0.09896
9.83776E-4	1.00478		6.93406E-4	0.41827		5.5137E-4	0.12071		7.56885E-4	0.09995
9.83776E-4	1.00729		6.93406E-4	0.43177		5.5137E-4	0.12244		7.56885E-4	0.10045
9.83776E-4	1.00981		7.62747E-4	0.43177		5.5137E-4	0.12186		7.56885E-4	0.10095
9.83776E-4	1.00981		7.62747E-4	0.43177		5.5137E-4	0.12186		7.56885E-4	0.10045
9.83776E-4	1.01233		7.62747E-4	0.44526		5.5137E-4	0.12359		7.56885E-4	0.10045
9.83776E-4	1.01484		7.62747E-4	0.43177		5.5137E-4	0.12359		7.56885E-4	0.10045
9.83776E-4	1.01484		7.62747E-4	0.43177		5.5137E-4	0.12359		7.56885E-4	0.10194
0.00107	1.01736		7.62747E-4	0.43177		5.5137E-4	0.12474		7.56885E-4	0.10144
0.00107	1.01987		7.62747E-4	0.44526		5.5137E-4	0.12474		7.56885E-4	0.10194
0.00107	1.02239		7.62747E-4	0.44526		5.5137E-4	0.12474		7.56885E-4	0.10244
0.00107	1.02239		7.62747E-4	0.44526		5.5137E-4	0.12474		7.56885E-4	0.10244
0.00107	1.0249		7.62747E-4	0.44526		5.5137E-4	0.12531		7.56885E-4	0.10194
0.00107	1.0249		7.62747E-4	0.44526		5.5137E-4	0.12589		7.56885E-4	0.10244
0.00107	1.02742		7.62747E-4	0.45875		5.9889E-4	0.12704		7.56885E-4	0.10443
0.00107	1.02742		7.62747E-4	0.44526		5.9889E-4	0.12704		7.56885E-4	0.10443
0.00107	1.02994		7.62747E-4	0.44526		5.9889E-4	0.12704		7.56885E-4	0.10443
0.00107	1.02994		7.62747E-4	0.44526		5.9889E-4	0.12876		7.56885E-4	0.10592
0.00107	1.03245		7.62747E-4	0.44526		5.9889E-4	0.12876		7.56885E-4	0.10592
0.00107	1.03245		7.97417E-4	0.44526		5.9889E-4	0.12876		7.56885E-4	0.10592
0.00107	1.02994		7.97417E-4	0.44526		5.9889E-4	0.12991		7.56885E-4	0.10592
0.00107	1.02994		7.97417E-4	0.44526		5.9889E-4	0.12991		7.56885E-4	0.10542
0.00107	1.02994		7.97417E-4	0.43177		5.9889E-4	0.12991		7.56885E-4	0.10592
0.00107	1.02742		7.97417E-4	0.44526		5.9889E-4	0.12991		7.56885E-4	0.10691
0.00107	1.02742		7.97417E-4	0.43177		5.9889E-4	0.12991		7.56885E-4	0.10691
0.00107	1.02994		7.97417E-4	0.43177		5.9889E-4	0.12991		7.56885E-4	0.10791
0.00107	1.02994		7.97417E-4	0.41827		5.9889E-4	0.13048		7.56885E-4	0.1084
0.00107	1.03245		7.97417E-4	0.41827		5.9889E-4	0.13163		7.56885E-4	0.1084
0.00107	1.03496		7.97417E-4	0.41827		5.9889E-4	0.13163		7.56885E-4	0.11089
0.00107	1.03748		7.97417E-4	0.40478		5.9889E-4	0.13106		7.56885E-4	0.11089
0.00107	1.04		7.97417E-4	0.40478		5.9889E-4	0.13106		7.56885E-4	0.11189
0.00107	1.03748		7.97417E-4	0.41827		5.9889E-4	0.13106		7.56885E-4	0.11238
0.00107	1.04		7.97417E-4	0.40478		5.9889E-4	0.13048		7.56885E-4	0.11288
0.00107	1.04		7.97417E-4	0.40478		5.9889E-4	0.13106		7.56885E-4	0.11288
0.00107	1.04		7.97417E-4	0.40478		5.9889E-4	0.13106		8.19966E-4	0.11437
0.00107	1.03748		7.97417E-4	0.40478		5.9889E-4	0.13163		8.19966E-4	0.11487
0.00107	1.04		7.97417E-4	0.39129		5.9889E-4	0.13336		8.19966E-4	0.11536
0.00107	1.04252		7.97417E-4	0.40478		5.9889E-4	0.13336		8.19966E-4	0.11636
0.00107	1.04502		7.97417E-4	0.40478		5.9889E-4	0.13336		8.19966E-4	0.11735
0.00107	1.04252		7.97417E-4	0.39129		5.9889E-4	0.13393		8.19966E-4	0.11735
0.00107	1.04502		7.97417E-4	0.37778		5.9889E-4	0.13393		8.19966E-4	0.11785
0.00107	1.04502		7.97417E-4	0.39129		5.9889E-4	0.13451		8.19966E-4	0.11735
0.00107	1.04754		7.97417E-4	0.39129		5.9889E-4	0.13451		8.19966E-4	0.11785
0.00107	1.04754		7.97417E-4	0.39129		5.9889E-4	0.13451		8.19966E-4	0.11884
0.00107	1.05006		7.97417E-4	0.39129		5.9889E-4	0.13451		8.19966E-4	0.11884
0.00107	1.05006		7.97417E-4	0.39129		5.9889E-4	0.13566		8.19966E-4	0.11884
0.00107	1.05006		7.97417E-4	0.39129		5.9889E-4	0.13566		8.19966E-4	0.12034
0.00107	1.05258		7.97417E-4	0.37778		5.9889E-4	0.13681		8.19966E-4	0.11984
0.00107	1.05258		7.97417E-4	0.39129		5.9889E-4	0.13623		8.19966E-4	0.12034
0.00107	1.0551		7.97417E-4	0.39129		5.9889E-4	0.13623		8.19966E-4	0.12034
0.00107	1.0576		7.97417E-4	0.37778		5.9889E-4	0.13566		8.19966E-4	0.11984
0.00107	1.06012		7.97417E-4	0.39129		5.9889E-4	0.13623		8.19966E-4	0.11984
0.00107	1.06012		7.97417E-4	0.40478		5.9889E-4	0.13623		8.19966E-4	0.12034
0.00107	1.06012		7.97417E-4	0.39129		5.9889E-4	0.13681		8.19966E-4	0.12083
0.00107	1.06264		7.97417E-4	0.39129		5.9889E-4	0.13681		8.19966E-4	0.12083
0.00107	1.06516		7.97417E-4	0.39129		5.9889E-4	0.13738		8.19966E-4	0.12083
0.00107	1.06264		7.97417E-4	0.39129		5.9889E-4	0.13911		8.19966E-4	0.12083
0.00107	1.06516		7.97417E-4	0.39129		5.9889E-4	0.13968		8.19966E-4	0.12083
0.00107	1.06767		7.97417E-4	0.40478		5.9889E-4	0.13968		8.19966E-4	0.12183
0.00107	1.06516		7.97417E-4	0.40478		5.9889E-4	0.13911		8.19966E-4	0.12232
0.00107	1.06767		7.97417E-4	0.40478		5.9889E-4	0.13911		8.19966E-4	0.12232
0.00107	1.0727		7.97417E-4	0.40478		5.9889E-4	0.13853		8.19966E-4	0.12332
0.00107	1.07522		7.97417E-4	0.40478		5.9889E-4	0.1414		8.19966E-4	0.12481
0.00107	1.0727		7.97417E-4	0.41827		5.9889E-4	0.14083		8.19966E-4	0.12481
0.00115	1.07773		7.97417E-4	0.41827		5.9889E-4	0.14083		8.19966E-4	0.1263
0.00115	1.07773		7.97417E-4	0.41827		5.9889E-4	0.14198		8.19966E-4	0.1263
0.00115	1.07773		7.97417E-4	0.41827		5.9889E-4	0.14198		8.19966E-4	0.1263
0.00115	1.08025		7.97417E-4	0.41827		5.9889E-4	0.14198		8.19966E-4	0.1263
0.00115	1.08276		7.97417E-4	0.43177		5.9889E-4	0.1437		8.19966E-4	0.1268
0.00115	1.08528		7.97417E-4	0.43177		5.9889E-4	0.14428		8.19966E-4	0.1268
0.00115	1.08528		7.97417E-4	0.43177		6.4641E-4	0.14485		8.19966E-4	0.1263
0.00115	1.0878		7.97417E-4	0.41827		6.4641E-4	0.146		8.19966E-4	0.1263
0.00115	1.0878		7.97417E-4	0.43177		6.4641E-4	0.14715		8.19966E-4	0.1268
0.00115	1.09031		7.97417E-4	0.43177		6.4641E-4	0.14715		8.19966E-4	0.12779
0.00115	1.0878		7.97417E-4	0.43177		6.4641E-4	0.1483		8.19966E-4	0.12779
0.00115	1.0878		7.97417E-4	0.43177		6.4641E-4	0.14772		8.19966E-4	0.12779
0.00115	1.09031		7.97417E-4	0.43177		6.4641E-4	0.14772		8.19966E-4	0.12928
0.00115	1.0878		7.97417E-4	0.44526		6.4641E-4	0.14772		8.19966E-4	0.12978
0.00115	1.09031		7.97417E-4	0.43177		6.4641E-4	0.1483		8.19966E-4	0.12978
0.00115	1.09534		7.97417E-4	0.43177		6.4641E-4	0.1483		8.19966E-4	0.13028
0.00115	1.09786		7.97417E-4	0.44526		6.4641E-4	0.14888		8.19966E-4	0.13078
0.00115	1.09534		7.97417E-4	0.43177		6.4641E-4	0.14945		8.19966E-4	0.13127
0.00115	1.09786		7.97417E-4	0.43177		6.4641E-4	0.14888		8.19966E-4	0.13227
0.00115	1.10037		7.97417E-4	0.44526		6.4641E-4	0.14888		8.19966E-4	0.13326
0.00115	1.09786		7.97417E-4	0.44526		6.4641E-4	0.1483		8.19966E-4	0.13326
0.00115	1.09786		7.97417E-4	0.44526		6.4641E-4	0.1483		8.83047E-4	0.13475
0.00115	1.09786		7.97417E-4	0.45875		6.4641E-4	0.14888		8.83047E-4	0.13525
0.00115	1.10037		7.97417E-4	0.44526		6.4641E-4	0.14945		8.83047E-4	0.13525
0.00115	1.10289		7.97417E-4	0.44526		6.4641E-4	0.14945		8.83047E-4	0.13525
0.00115	1.10289		7.97417E-4	0.45875		6.4641E-4	0.14888		8.83047E-4	0.13525
0.00115	1.10792		7.97417E-4	0.45875		6.4641E-4	0.14945		8.83047E-4	0.13525
0.00115	1.10792		7.97417E-4	0.45875		6.4641E-4	0.14945		8.83047E-4	0.13624
0.00115	1.11043		7.97417E-4	0.47224		6.4641E-4	0.1506		8.83047E-4	0.13624
0.00115	1.11043		7.97417E-4	0.47224		6.4641E-4	0.1506		8.83047E-4	0.13674
0.00115	1.11043		7.97417E-4	0.47224		6.4641E-4	0.1506		8.83047E-4	0.13674
0.00115	1.11547		7.97417E-4	0.47224		6.4641E-4	0.1506		8.83047E-4	0.13724
0.00115	1.11547		7.97417E-4	0.47224		6.4641E-4	0.15117		8.83047E-4	0.13724
0.00115	1.11547		7.97417E-4	0.47224		6.4641E-4	0.15175		8.83047E-4	0.13823
0.00115	1.11799		7.97417E-4	0.47224		6.4641E-4	0.15232		8.83047E-4	0.13923
0.00115	1.11799		7.97417E-4	0.45875		6.4641E-4	0.15232		8.83047E-4	0.13873
0.00115	1.11799		7.97417E-4	0.47224		6.4641E-4	0.15232		8.83047E-4	0.13972
0.00115	1.12049		7.97417E-4	0.47224		6.4641E-4	0.15232		8.83047E-4	0.13972
0.00115	1.12301		7.97417E-4	0.47224		6.4641E-4	0.15347		8.83047E-4	0.13972
0.00115	1.12049		8.66758E-4	0.47224		6.4641E-4	0.15347		8.83047E-4	0.13972
0.00115	1.12301		8.66758E-4	0.47224		6.4641E-4	0.15347		8.83047E-4	0.13972
0.00115	1.12301		8.66758E-4	0.48574		6.4641E-4	0.15462		8.83047E-4	0.14022
0.00115	1.12301		8.66758E-4	0.48574		6.4641E-4	0.15462		8.83047E-4	0.14121
0.00115	1.12805		8.66758E-4	0.48574		6.4641E-4	0.1552		8.83047E-4	0.14072
0.00115	1.13307		8.66758E-4	0.48574		6.4641E-4	0.1552		8.83047E-4	0.14022
0.00115	1.13057		8.66758E-4	0.48574		6.4641E-4	0.15577		8.83047E-4	0.13972
0.00115	1.13057		8.66758E-4	0.49922		6.4641E-4	0.15634		8.83047E-4	0.14022
0.00115	1.13057		8.66758E-4	0.48574		6.4641E-4	0.15692		8.83047E-4	0.14072
0.00115	1.13559		8.66758E-4	0.49922		6.4641E-4	0.15692		8.83047E-4	0.14121
0.00115	1.13307		8.66758E-4	0.48574		6.4641E-4	0.15749		8.83047E-4	0.14171
0.00115	1.13307		8.66758E-4	0.48574		6.4641E-4	0.15807		8.83047E-4	0.14171
0.00115	1.14063		8.66758E-4	0.49922		6.4641E-4	0.15807		8.83047E-4	0.14121
0.00115	1.14565		8.66758E-4	0.48574		6.4641E-4	0.15922		8.83047E-4	0.14121
0.00115	1.15069		8.66758E-4	0.49922		6.4641E-4	0.15922		8.83047E-4	0.14221
0.00115	1.15069		8.66758E-4	0.49922		6.4641E-4	0.15979		8.83047E-4	0.14171
0.00115	1.14817		8.66758E-4	0.49922		6.4641E-4	0.16094		8.83047E-4	0.14221
0.00115	1.14817		8.66758E-4	0.49922		6.4641E-4	0.16209		8.83047E-4	0.14271
0.00115	1.14817		8.66758E-4	0.48574		6.4641E-4	0.16209		8.83047E-4	0.1437
0.00115	1.14817		8.66758E-4	0.49922		6.4641E-4	0.16382		8.83047E-4	0.1442
0.00115	1.14817		8.66758E-4	0.49922		6.4641E-4	0.16382		8.83047E-4	0.1442
0.00115	1.15069		8.66758E-4	0.49922		6.4641E-4	0.16382		8.83047E-4	0.14519
0.00115	1.15572		8.66758E-4	0.48574		6.4641E-4	0.16497		8.83047E-4	0.14569
0.00115	1.15823		8.66758E-4	0.49922		6.4641E-4	0.16439		8.83047E-4	0.14569
0.00115	1.16075		8.66758E-4	0.49922		6.4641E-4	0.16497		8.83047E-4	0.14569
0.00115	1.16327		8.66758E-4	0.49922		6.4641E-4	0.16554		8.83047E-4	0.14619
0.00115	1.16578		8.66758E-4	0.49922		6.4641E-4	0.16726		8.83047E-4	0.14668
0.00115	1.16578		8.66758E-4	0.49922		6.4641E-4	0.16726		8.83047E-4	0.14768
0.00115	1.16327		8.66758E-4	0.51272		6.4641E-4	0.17014		8.83047E-4	0.14768
0.00115	1.16578		8.66758E-4	0.49922		6.4641E-4	0.17129		8.83047E-4	0.14718
0.00115	1.17082		8.66758E-4	0.51272		6.9393E-4	0.17129		8.83047E-4	0.14768
0.00115	1.17333		8.66758E-4	0.51272		6.9393E-4	0.17358		8.83047E-4	0.14818
0.00115	1.17333		9.36099E-4	0.49922		6.9393E-4	0.17416		8.83047E-4	0.14818
0.00115	1.17836		9.36099E-4	0.51272		6.9393E-4	0.17416		8.83047E-4	0.14967
0.00123	1.18088		9.36099E-4	0.49922		6.9393E-4	0.17531		8.83047E-4	0.15016
0.00123	1.1859		9.36099E-4	0.48574		6.9393E-4	0.17646		8.83047E-4	0.15016
0.00123	1.1859		9.36099E-4	0.48574		6.9393E-4	0.17703		8.83047E-4	0.15116
0.00123	1.1859		9.36099E-4	0.48574		6.9393E-4	0.17703		8.83047E-4	0.15215
0.00123	1.1834		9.36099E-4	0.48574		6.9393E-4	0.17761		8.83047E-4	0.15215
0.00123	1.1859		9.36099E-4	0.48574		6.9393E-4	0.17761		9.46129E-4	0.15364
0.00123	1.18842		9.36099E-4	0.48574		6.9393E-4	0.17818		9.46129E-4	0.15464
0.00123	1.19094		9.36099E-4	0.48574		6.9393E-4	0.17876		9.46129E-4	0.15464
0.00123	1.19346		9.36099E-4	0.47224		6.9393E-4	0.17876		9.46129E-4	0.15464
0.00123	1.19598		9.36099E-4	0.47224		6.9393E-4	0.17761		9.46129E-4	0.15563
0.00123	1.19346		9.36099E-4	0.47224		6.9393E-4	0.17761		9.46129E-4	0.15563
0.00123	1.19598		9.36099E-4	0.47224		6.9393E-4	0.17761		9.46129E-4	0.15663
0.00123	1.19848		9.36099E-4	0.47224		6.9393E-4	0.17818		9.46129E-4	0.15613
0.00123	1.19848		9.36099E-4	0.45875		6.9393E-4	0.17818		9.46129E-4	0.15663
0.00123	1.19598		9.36099E-4	0.45875		6.9393E-4	0.17818		9.46129E-4	0.15663
0.00123	1.19346		9.36099E-4	0.47224		6.9393E-4	0.17876		9.46129E-4	0.15762
0.00123	1.19848		9.36099E-4	0.45875		6.9393E-4	0.17933		9.46129E-4	0.15762
0.00123	1.19848		9.36099E-4	0.45875		6.9393E-4	0.17876		9.46129E-4	0.15762
0.00123	1.19848		9.36099E-4	0.45875		6.9393E-4	0.17991		9.46129E-4	0.15812
0.00123	1.19848		9.36099E-4	0.45875		6.9393E-4	0.17991		9.46129E-4	0.15812
0.00123	1.201		9.36099E-4	0.45875		6.9393E-4	0.17991		9.46129E-4	0.15861
0.00123	1.20352		9.36099E-4	0.45875		6.9393E-4	0.18106		9.46129E-4	0.15861
0.00123	1.20604		9.36099E-4	0.47224		6.9393E-4	0.18163		9.46129E-4	0.15911
0.00123	1.20604		9.36099E-4	0.45875		6.9393E-4	0.18106		9.46129E-4	0.15961
0.00123	1.20604		9.36099E-4	0.47224		6.9393E-4	0.1822		9.46129E-4	0.15961
0.00123	1.21106		9.36099E-4	0.47224		6.9393E-4	0.18278		9.46129E-4	0.15961
0.00123	1.21106		9.36099E-4	0.47224		6.9393E-4	0.18278		9.46129E-4	0.15961
0.00123	1.21106		9.36099E-4	0.47224		6.9393E-4	0.18278		9.46129E-4	0.15961
0.00123	1.21358		9.36099E-4	0.45875		6.9393E-4	0.18393		9.46129E-4	0.15961
0.00123	1.21358		9.36099E-4	0.47224		6.9393E-4	0.18393		9.46129E-4	0.15961
0.00123	1.22113		9.36099E-4	0.47224		6.9393E-4	0.18565		9.46129E-4	0.15911
0.00123	1.22113		9.36099E-4	0.47224		6.9393E-4	0.18565		9.46129E-4	0.15911
0.00123	1.22113		9.36099E-4	0.48574		6.9393E-4	0.18623		9.46129E-4	0.1601
0.00123	1.22113		9.36099E-4	0.48574		6.9393E-4	0.18623		9.46129E-4	0.1611
0.00123	1.22364		9.36099E-4	0.48574		6.9393E-4	0.1868		9.46129E-4	0.1611
0.00123	1.22616		9.36099E-4	0.48574		6.9393E-4	0.18738		9.46129E-4	0.1611
0.00123	1.22867		9.36099E-4	0.49922		6.9393E-4	0.18852		9.46129E-4	0.1616
0.00123	1.22867		9.36099E-4	0.49922		6.9393E-4	0.18968		9.46129E-4	0.1621
0.00123	1.23119		9.36099E-4	0.49922		6.9393E-4	0.18968		9.46129E-4	0.16259
0.00123	1.23371		9.36099E-4	0.49922		6.9393E-4	0.1914		9.46129E-4	0.16259
0.00123	1.23371		9.36099E-4	0.49922		6.9393E-4	0.19197		9.46129E-4	0.16259
0.00123	1.23622		9.36099E-4	0.49922		6.9393E-4	0.19255		9.46129E-4	0.16309
0.00123	1.23622		9.36099E-4	0.49922		6.9393E-4	0.1937		9.46129E-4	0.16458
0.00123	1.23622		9.36099E-4	0.49922		6.9393E-4	0.19427		9.46129E-4	0.16458
0.00123	1.23873		9.36099E-4	0.49922		6.9393E-4	0.19542		9.46129E-4	0.16557
0.00123	1.24125		9.36099E-4	0.51272		6.9393E-4	0.19542		9.46129E-4	0.16607
0.00123	1.24125		9.36099E-4	0.49922		6.9393E-4	0.19657		9.46129E-4	0.16607
0.00123	1.24377		9.36099E-4	0.51272		6.9393E-4	0.19715		9.46129E-4	0.16607
0.00123	1.2488		9.36099E-4	0.51272		7.4145E-4	0.19944		9.46129E-4	0.16607
0.00123	1.24629		9.36099E-4	0.51272		7.4145E-4	0.20002		9.46129E-4	0.16657
0.00123	1.24629		9.36099E-4	0.51272		7.4145E-4	0.20059		9.46129E-4	0.16707
0.00123	1.25131		9.36099E-4	0.51272		7.4145E-4	0.20174		9.46129E-4	0.16707
0.00123	1.25383		9.36099E-4	0.51272		7.4145E-4	0.20232		9.46129E-4	0.16707
0.00123	1.25635		9.36099E-4	0.51272		7.4145E-4	0.20232		9.46129E-4	0.16806
0.00123	1.25887		9.36099E-4	0.52621		7.4145E-4	0.20174		9.46129E-4	0.16856
0.00123	1.26137		9.36099E-4	0.52621		7.4145E-4	0.20232		9.46129E-4	0.16856
0.00123	1.26389		9.36099E-4	0.51272		7.4145E-4	0.20289		9.46129E-4	0.16955
0.00123	1.26389		9.36099E-4	0.51272		7.4145E-4	0.20347		9.46129E-4	0.17005
0.00123	1.26893		9.36099E-4	0.51272		7.4145E-4	0.20347		9.46129E-4	0.17005
0.00123	1.26893		9.36099E-4	0.51272		7.4145E-4	0.20404		9.46129E-4	0.17104
0.00123	1.27395		9.36099E-4	0.52621		7.4145E-4	0.20347		9.46129E-4	0.17253
0.00123	1.27395		9.36099E-4	0.52621		7.4145E-4	0.20404		0.00101	0.17303
0.00123	1.27647		9.36099E-4	0.53971		7.4145E-4	0.20404		0.00101	0.17452
0.00131	1.28151		9.36099E-4	0.53971		7.4145E-4	0.20462		0.00101	0.17502
0.00131	1.28402		9.36099E-4	0.53971		7.4145E-4	0.20519		0.00101	0.17502
0.00131	1.28653		9.36099E-4	0.53971		7.4145E-4	0.20519		0.00101	0.17651
0.00131	1.28653		9.36099E-4	0.52621		7.4145E-4	0.20519		0.00101	0.17701
0.00131	1.28653		9.36099E-4	0.53971		7.4145E-4	0.20577		0.00101	0.17701
0.00131	1.29157		9.36099E-4	0.53971		7.4145E-4	0.20519		0.00101	0.17651
0.00131	1.29157		9.36099E-4	0.53971		7.4145E-4	0.20634		0.00101	0.17651
0.00131	1.29408		9.36099E-4	0.53971		7.4145E-4	0.20634		0.00101	0.17651
0.00131	1.28905		9.36099E-4	0.53971		7.4145E-4	0.20634		0.00101	0.17701
0.00131	1.28905		9.36099E-4	0.55319		7.4145E-4	0.20577		0.00101	0.178
0.00131	1.28905		9.36099E-4	0.55319		7.4145E-4	0.20577		0.00101	0.178
0.00131	1.29157		9.36099E-4	0.55319		7.4145E-4	0.20577		0.00101	0.178
0.00131	1.29157		9.36099E-4	0.55319		7.4145E-4	0.20749		0.00101	0.178
0.00131	1.28905		9.36099E-4	0.55319		7.4145E-4	0.20864		0.00101	0.178
0.00131	1.29157		9.36099E-4	0.55319		7.4145E-4	0.20864		0.00101	0.1785
0.00131	1.29408		9.36099E-4	0.55319		7.4145E-4	0.20921		0.00101	0.178
0.00131	1.2966		9.36099E-4	0.55319		7.4145E-4	0.20921		0.00101	0.178
0.00131	1.30163		9.70769E-4	0.55319		7.4145E-4	0.20921		0.00101	0.178
0.00131	1.29911		9.70769E-4	0.55319		7.4145E-4	0.20979		0.00101	0.1785
0.00131	1.30163		9.70769E-4	0.55319		7.4145E-4	0.21036		0.00101	0.1785
0.00131	1.30414		9.70769E-4	0.55319		7.4145E-4	0.21036		0.00101	0.17999
0.00131	1.30414		9.70769E-4	0.56668		7.4145E-4	0.21094		0.00101	0.17999
0.00131	1.30414		9.70769E-4	0.55319		7.4145E-4	0.21151		0.00101	0.18099
0.00131	1.30666		9.70769E-4	0.56668		7.4145E-4	0.21209		0.00101	0.18148
0.00131	1.30414		9.70769E-4	0.56668		7.4145E-4	0.21266		0.00101	0.18099
0.00131	1.30666		9.70769E-4	0.56668		7.4145E-4	0.21324		0.00101	0.18099
0.00131	1.30918		9.70769E-4	0.56668		7.4145E-4	0.21324		0.00101	0.18148
0.00131	1.31169		9.70769E-4	0.56668		7.4145E-4	0.21554		0.00101	0.18148
0.00131	1.3142		9.70769E-4	0.56668		7.4145E-4	0.21669		0.00101	0.18148
0.00131	1.3142		9.70769E-4	0.56668		7.4145E-4	0.21669		0.00101	0.18198
0.00131	1.31169		9.70769E-4	0.58019		7.4145E-4	0.21726		0.00101	0.18248
0.00131	1.31169		9.70769E-4	0.58019		7.4145E-4	0.21841		0.00101	0.18248
0.00131	1.31169		9.70769E-4	0.56668		7.4145E-4	0.21841		0.00101	0.18297
0.00131	1.31169		9.70769E-4	0.56668		7.4145E-4	0.22071		0.00101	0.18297
0.00131	1.3142		9.70769E-4	0.56668		7.4145E-4	0.22186		0.00101	0.18297
0.00131	1.31672		9.70769E-4	0.58019		7.4145E-4	0.22301		0.00101	0.18447
0.00131	1.31924		0.00104	0.58019		7.4145E-4	0.22358		0.00101	0.18546
0.00131	1.31924		0.00104	0.56668		7.4145E-4	0.22473		0.00101	0.18546
0.00131	1.31924		0.00104	0.56668		7.4145E-4	0.22473		0.00101	0.18645
0.00131	1.31924		0.00104	0.56668		7.4145E-4	0.22703		0.00101	0.18645
0.00131	1.32176		0.00104	0.55319		7.4145E-4	0.22875		0.00101	0.18695
0.00131	1.32427		0.00104	0.55319		7.4145E-4	0.22875		0.00101	0.18844
0.00131	1.32678		0.00104	0.55319		7.4145E-4	0.2299		0.00101	0.18894
0.00131	1.32678		0.00104	0.55319		7.4145E-4	0.23163		0.00101	0.18894
0.00131	1.32678		0.00104	0.55319		7.4145E-4	0.23163		0.00101	0.18844
0.00131	1.32678		0.00104	0.55319		7.4145E-4	0.23392		0.00101	0.18894
0.00131	1.32678		0.00104	0.55319		7.4145E-4	0.23622		0.00101	0.18894
0.00131	1.3293		0.00104	0.53971		7.4145E-4	0.23737		0.00101	0.18944
0.00131	1.33182		0.00104	0.53971		7.4145E-4	0.23795		0.00101	0.19043
0.00131	1.33434		0.00104	0.53971		7.4145E-4	0.2391		0.00101	0.19043
0.00131	1.33936		0.00104	0.52621		7.88902E-4	0.2391		0.00101	0.19142
0.00131	1.3444		0.00104	0.52621		7.88902E-4	0.24197		0.00101	0.19192
0.00131	1.34692		0.00104	0.53971		7.88902E-4	0.24254		0.00101	0.19242
0.00131	1.34943		0.00104	0.53971		7.88902E-4	0.24254		0.00101	0.19391
0.00131	1.34943		0.00104	0.52621		7.88902E-4	0.24427		0.00101	0.19441
0.00131	1.35194		0.00104	0.51272		7.88902E-4	0.24542		0.00101	0.19441
0.00131	1.35446		0.00104	0.52621		7.88902E-4	0.24542		0.00101	0.1954
0.00131	1.35446		0.00104	0.52621		7.88902E-4	0.24714		0.00101	0.1959
0.00131	1.35949		0.00104	0.52621		7.88902E-4	0.24772		0.00101	0.1959
0.00131	1.36452		0.00104	0.51272		7.88902E-4	0.24772		0.00107	0.19839
0.00139	1.36704		0.00104	0.51272		7.88902E-4	0.24829		0.00107	0.19839
0.00139	1.36704		0.00104	0.51272		7.88902E-4	0.24887		0.00107	0.19888
0.00139	1.37207		0.00104	0.51272		7.88902E-4	0.24944		0.00107	0.19988
0.00139	1.37459		0.00104	0.51272		7.88902E-4	0.25059		0.00107	0.20037
0.00139	1.37207		0.00104	0.51272		7.88902E-4	0.25059		0.00107	0.20137
0.00139	1.3771		0.00104	0.51272		7.88902E-4	0.25059		0.00107	0.20137
0.00139	1.3771		0.00104	0.51272		7.88902E-4	0.25231		0.00107	0.20137
0.00139	1.3771		0.00104	0.51272		7.88902E-4	0.25231		0.00107	0.20137
0.00139	1.37459		0.00104	0.51272		7.88902E-4	0.25231		0.00107	0.20286
0.00139	1.3771		0.00104	0.52621		7.88902E-4	0.25346		0.00107	0.20236
0.00139	1.37961		0.00104	0.52621		7.88902E-4	0.25404		0.00107	0.20236
0.00139	1.38213		0.00104	0.52621		7.88902E-4	0.25519		0.00107	0.20336
0.00139	1.38465		0.00104	0.52621		7.88902E-4	0.25576		0.00107	0.20336
0.00139	1.38717		0.00104	0.52621		7.88902E-4	0.25519		0.00107	0.20286
0.00139	1.38717		0.00104	0.52621		7.88902E-4	0.25519		0.00107	0.20286
0.00139	1.38717		0.00104	0.52621		7.88902E-4	0.25576		0.00107	0.20286
0.00139	1.38717		0.00104	0.52621		7.88902E-4	0.25691		0.00107	0.20336
0.00139	1.38717		0.00104	0.53971		7.88902E-4	0.25691		0.00107	0.20385
0.00139	1.38717		0.00104	0.53971		7.88902E-4	0.25863		0.00107	0.20435
0.00139	1.38717		0.00104	0.53971		7.88902E-4	0.25921		0.00107	0.20435
0.00139	1.38717		0.00104	0.53971		7.88902E-4	0.25921		0.00107	0.20435
0.00139	1.38967		0.00104	0.53971		7.88902E-4	0.26093		0.00107	0.20534
0.00139	1.38967		0.00104	0.55319		7.88902E-4	0.26151		0.00107	0.20534
0.00139	1.38967		0.00104	0.55319		7.88902E-4	0.26151		0.00107	0.20584
0.00139	1.39219		0.00104	0.55319		7.88902E-4	0.26381		0.00107	0.20584
0.00139	1.39219		0.00104	0.55319		7.88902E-4	0.26438		0.00107	0.20584
0.00139	1.39723		0.00104	0.55319		7.88902E-4	0.26496		0.00107	0.20634
0.00139	1.39975		0.00104	0.55319		7.88902E-4	0.26668		0.00107	0.20634
0.00139	1.39975		0.00104	0.56668		7.88902E-4	0.26725		0.00107	0.20733
0.00139	1.40225		0.00104	0.56668		7.88902E-4	0.2684		0.00107	0.20684
0.00139	1.40225		0.00104	0.56668		7.88902E-4	0.27013		0.00107	0.20733
0.00139	1.40477		0.00104	0.56668		7.88902E-4	0.27128		0.00107	0.20783
0.00139	1.40225		0.00104	0.56668		7.88902E-4	0.27128		0.00107	0.20733
0.00139	1.40477		0.00104	0.56668		7.88902E-4	0.27243		0.00107	0.20783
0.00139	1.40477		0.00104	0.58019		7.88902E-4	0.27415		0.00107	0.20783
0.00139	1.40981		0.00104	0.58019		7.88902E-4	0.27415		0.00107	0.20932
0.00139	1.41233		0.00104	0.58019		7.88902E-4	0.27645		0.00107	0.21031
0.00139	1.41483		0.00104	0.58019		7.88902E-4	0.27702		0.00107	0.21131
0.00139	1.41735		0.00104	0.58019		7.88902E-4	0.27817		0.00107	0.21131
0.00139	1.41735		0.00104	0.58019		7.88902E-4	0.28047		0.00107	0.21181
0.00139	1.41987		0.00104	0.59368		7.88902E-4	0.28162		0.00107	0.21181
0.00139	1.42741		0.00104	0.58019		7.88902E-4	0.2822		0.00107	0.2123
0.00139	1.42993		0.00104	0.59368		7.88902E-4	0.28507		0.00107	0.2128
0.00139	1.42993		0.00104	0.59368		7.88902E-4	0.28507		0.00107	0.2133
0.00139	1.42741		0.00104	0.59368		7.88902E-4	0.28564		0.00107	0.21479
0.00139	1.42741		0.00104	0.59368		7.88902E-4	0.28909		0.00107	0.21479
0.00139	1.42993		0.00104	0.59368		7.88902E-4	0.28909		0.00107	0.21479
0.00139	1.43245		0.00104	0.59368		7.88902E-4	0.28909		0.00107	0.21529
0.00139	1.43245		0.00104	0.59368		7.88902E-4	0.29196		0.00107	0.21628
0.00139	1.43748		0.00104	0.59368		8.36422E-4	0.29426		0.00107	0.21678
0.00139	1.43496		0.00104	0.60717		8.36422E-4	0.29484		0.00107	0.21777
0.00139	1.43999		0.00104	0.60717		8.36422E-4	0.29714		0.00114	0.21827
0.00139	1.43999		0.00104	0.60717		8.36422E-4	0.29714		0.00114	0.21827
0.00139	1.43999		0.00104	0.60717		8.36422E-4	0.29829		0.00114	0.21976
0.00139	1.44502		0.00104	0.60717		8.36422E-4	0.30058		0.00114	0.22026
0.00139	1.44754		0.00104	0.62065		8.36422E-4	0.30116		0.00114	0.22076
0.00147	1.45508		0.00104	0.60717		8.36422E-4	0.30173		0.00114	0.22125
0.00147	1.4576		0.00104	0.60717		8.36422E-4	0.30346		0.00114	0.22175
0.00147	1.46012		0.00104	0.60717		8.36422E-4	0.30461		0.00114	0.22175
0.00147	1.46514		0.00104	0.60717		8.36422E-4	0.30461		0.00114	0.22175
0.00147	1.46766		0.00104	0.62065		8.36422E-4	0.30518		0.00114	0.22225
0.00147	1.47018		0.00104	0.62065		8.36422E-4	0.30576		0.00114	0.22274
0.00147	1.47018		0.00104	0.62065		8.36422E-4	0.30576		0.00114	0.22324
0.00147	1.47018		0.00111	0.63416		8.36422E-4	0.30691		0.00114	0.22274
0.00147	1.47018		0.00111	0.63416		8.36422E-4	0.30748		0.00114	0.22274
0.00147	1.4727		0.00111	0.63416		8.36422E-4	0.30806		0.00114	0.22374
0.00147	1.47522		0.00111	0.63416		8.36422E-4	0.30921		0.00114	0.22374
0.00147	1.47522		0.00111	0.63416		8.36422E-4	0.30921		0.00114	0.22324
0.00147	1.47522		0.00111	0.63416		8.36422E-4	0.31035		0.00114	0.22374
0.00147	1.47772		0.00111	0.64765		8.36422E-4	0.31093		0.00114	0.22324
0.00147	1.48024		0.00111	0.63416		8.36422E-4	0.31323		0.00114	0.22324
0.00147	1.48276		0.00111	0.63416		8.36422E-4	0.31323		0.00114	0.22324
0.00147	1.48276		0.00111	0.63416		8.36422E-4	0.31438		0.00114	0.22473
0.00147	1.48276		0.00111	0.63416		8.36422E-4	0.31553		0.00114	0.22473
0.00147	1.48276		0.00111	0.64765		8.36422E-4	0.31553		0.00114	0.22423
0.00147	1.48528		0.00111	0.66114		8.36422E-4	0.31667		0.00114	0.22473
0.00147	1.48528		0.00111	0.64765		8.36422E-4	0.31782		0.00114	0.22473
0.00147	1.48528		0.00111	0.64765		8.36422E-4	0.31782		0.00114	0.22573
0.00147	1.48528		0.00111	0.63416		8.36422E-4	0.31955		0.00114	0.22672
0.00147	1.48528		0.00111	0.63416		8.36422E-4	0.31955		0.00114	0.22672
0.00147	1.4878		0.00111	0.64765		8.36422E-4	0.31955		0.00114	0.22672
0.00147	1.4903		0.00111	0.64765		8.36422E-4	0.32242		0.00114	0.22771
0.00147	1.49534		0.00111	0.64765		8.36422E-4	0.32357		0.00114	0.22771
0.00147	1.49534		0.00111	0.63416		8.36422E-4	0.32357		0.00114	0.22821
0.00147	1.49282		0.00111	0.63416		8.36422E-4	0.32587		0.00114	0.22821
0.00147	1.49534		0.00111	0.64765		8.36422E-4	0.32702		0.00114	0.22821
0.00147	1.49786		0.00111	0.64765		8.36422E-4	0.32702		0.00114	0.22921
0.00147	1.50037		0.00111	0.64765		8.36422E-4	0.32932		0.00114	0.22821
0.00147	1.50037		0.00111	0.64765		8.36422E-4	0.33047		0.00114	0.22821
0.00147	1.50037		0.00111	0.64765		8.36422E-4	0.33047		0.00114	0.22821
0.00147	1.50037		0.00115	0.66114		8.36422E-4	0.33219		0.00114	0.22921
0.00147	1.5054		0.00115	0.66114		8.36422E-4	0.33219		0.00114	0.2297
0.00147	1.51043		0.00115	0.66114		8.36422E-4	0.33276		0.00114	0.2302
0.00147	1.50792		0.00115	0.64765		8.36422E-4	0.33621		0.00114	0.2307
0.00147	1.5054		0.00115	0.63416		8.36422E-4	0.33736		0.00114	0.2307
0.00147	1.50792		0.00115	0.63416		8.36422E-4	0.33736		0.00114	0.23169
0.00147	1.50792		0.00115	0.63416		8.36422E-4	0.33966		0.00114	0.23169
0.00147	1.51295		0.00115	0.63416		8.36422E-4	0.34253		0.00114	0.23169
0.00147	1.51798		0.00115	0.63416		8.36422E-4	0.34311		0.00114	0.23269
0.00147	1.51798		0.00115	0.62065		8.36422E-4	0.34483		0.00114	0.23368
0.00147	1.51798		0.00115	0.62065		8.36422E-4	0.34656		0.00114	0.23368
0.00147	1.51798		0.00115	0.60717		8.36422E-4	0.34656		0.00114	0.23468
0.00147	1.52049		0.00115	0.60717		8.36422E-4	0.34943		0.00114	0.23617
0.00147	1.52553		0.00115	0.60717		8.36422E-4	0.35001		0.00114	0.23617
0.00147	1.52805		0.00115	0.60717		8.36422E-4	0.35058		0.00114	0.23617
0.00147	1.53307		0.00115	0.60717		8.36422E-4	0.35173		0.00114	0.23666
0.00147	1.53811		0.00115	0.60717		8.36422E-4	0.35288		0.00114	0.23666
0.00147	1.53811		0.00115	0.60717		8.36422E-4	0.35288		0.00114	0.23716
0.00147	1.53811		0.00115	0.60717		8.83942E-4	0.35575		0.00114	0.23766
0.00147	1.54063		0.00115	0.60717		8.83942E-4	0.3569		0.00114	0.23766
0.00147	1.54565		0.00115	0.60717		8.83942E-4	0.35748		0.0012	0.23965
0.00147	1.54817		0.00115	0.60717		8.83942E-4	0.3592		0.0012	0.23965
0.00147	1.54817		0.00115	0.60717		8.83942E-4	0.35978		0.0012	0.23965
0.00147	1.55069		0.00115	0.60717		8.83942E-4	0.36035		0.0012	0.24064
0.00147	1.5532		0.00115	0.60717		8.83942E-4	0.36207		0.0012	0.24114
0.00147	1.56075		0.00115	0.60717		8.83942E-4	0.36265		0.0012	0.24114
0.00147	1.56327		0.00115	0.62065		8.83942E-4	0.36322		0.0012	0.24213
0.00147	1.56578		0.00115	0.62065		8.83942E-4	0.36322		0.0012	0.24362
0.00155	1.56578		0.00115	0.62065		8.83942E-4	0.36322		0.0012	0.24362
0.00155	1.56578		0.00115	0.62065		8.83942E-4	0.36322		0.0012	0.24412
0.00155	1.57081		0.00115	0.62065		8.83942E-4	0.36437		0.0012	0.24362
0.00155	1.57584		0.00115	0.62065		8.83942E-4	0.36437		0.0012	0.24362
0.00155	1.57836		0.00115	0.62065		8.83942E-4	0.36495		0.0012	0.24412
0.00155	1.57836		0.00115	0.63416		8.83942E-4	0.36667		0.0012	0.24362
0.00155	1.58087		0.00115	0.63416		8.83942E-4	0.36782		0.0012	0.24362
0.00155	1.57836		0.00115	0.64765		8.83942E-4	0.36839		0.0012	0.24462
0.00155	1.58087		0.00115	0.64765		8.83942E-4	0.36954		0.0012	0.24511
0.00155	1.5859		0.00115	0.64765		8.83942E-4	0.37012		0.0012	0.24511
0.00155	1.58339		0.00115	0.63416		8.83942E-4	0.37069		0.0012	0.24561
0.00155	1.58339		0.00115	0.64765		8.83942E-4	0.37184		0.0012	0.24561
0.00155	1.58339		0.00115	0.64765		8.83942E-4	0.37242		0.0012	0.24511
0.00155	1.58842		0.00115	0.64765		8.83942E-4	0.37242		0.0012	0.24511
0.00155	1.5859		0.00115	0.64765		8.83942E-4	0.37472		0.0012	0.24561
0.00155	1.5859		0.00115	0.66114		8.83942E-4	0.37587		0.0012	0.24561
0.00155	1.5859		0.00115	0.66114		8.83942E-4	0.37587		0.0012	0.24561
0.00155	1.5859		0.00115	0.66114		8.83942E-4	0.37816		0.0012	0.24561
0.00155	1.59094		0.00115	0.66114		8.83942E-4	0.37931		0.0012	0.24561
0.00155	1.59094		0.00115	0.66114		8.83942E-4	0.37931		0.0012	0.24611
0.00155	1.59345		0.00115	0.66114		8.83942E-4	0.37989		0.0012	0.2466
0.00155	1.59345		0.00115	0.66114		8.83942E-4	0.38161		0.0012	0.2466
0.00155	1.59596		0.00115	0.66114		8.83942E-4	0.38219		0.0012	0.24611
0.00155	1.59596		0.00115	0.67462		9.31462E-4	0.38506		0.0012	0.2481
0.00155	1.59345		0.00115	0.67462		9.31462E-4	0.38679		0.0012	0.2481
0.00155	1.59848		0.00115	0.66114		9.31462E-4	0.38679		0.0012	0.24909
0.00155	1.59848		0.00115	0.67462		9.31462E-4	0.38736		0.0012	0.24959
0.00155	1.601		0.00115	0.67462		9.31462E-4	0.38793		0.0012	0.24959
0.00155	1.601		0.00115	0.68813		9.31462E-4	0.38793		0.0012	0.24959
0.00155	1.60602		0.00115	0.68813		9.31462E-4	0.38851		0.0012	0.24959
0.00155	1.60602		0.00115	0.67462		9.31462E-4	0.38966		0.0012	0.25009
0.00155	1.60854		0.00115	0.67462		9.31462E-4	0.38966		0.0012	0.25108
0.00155	1.61358		0.00115	0.68813		9.31462E-4	0.38966		0.0012	0.25108
0.00155	1.61358		0.00115	0.67462		9.31462E-4	0.39023		0.0012	0.25108
0.00155	1.6161		0.00115	0.68813		9.31462E-4	0.39081		0.0012	0.25108
0.00155	1.6161		0.00115	0.67462		9.31462E-4	0.39138		0.0012	0.25158
0.00155	1.6161		0.00115	0.67462		9.31462E-4	0.39081		0.0012	0.25158
0.00155	1.62112		0.00115	0.68813		9.31462E-4	0.39081		0.0012	0.25257
0.00155	1.62616		0.00115	0.68813		9.31462E-4	0.39196		0.0012	0.25307
0.00155	1.62616		0.00115	0.68813		9.31462E-4	0.39368		0.0012	0.25307
0.00155	1.62616		0.00115	0.68813		9.31462E-4	0.39368		0.0012	0.25456
0.00155	1.62616		0.00115	0.68813		9.31462E-4	0.39425		0.0012	0.25456
0.00155	1.63118		0.00115	0.70162		9.31462E-4	0.39425		0.0012	0.25456
0.00155	1.63118		0.00115	0.70162		9.31462E-4	0.39425		0.0012	0.25605
0.00155	1.63118		0.00115	0.70162		9.31462E-4	0.39598		0.0012	0.25754
0.00155	1.63622		0.00115	0.71511		9.31462E-4	0.39598		0.0012	0.25754
0.00155	1.63873		0.00115	0.71511		9.31462E-4	0.39655		0.0012	0.25854
0.00155	1.63873		0.00115	0.70162		9.31462E-4	0.3977		0.0012	0.25953
0.00155	1.64376		0.00115	0.71511		9.31462E-4	0.3977		0.0012	0.25953
0.00155	1.6488		0.00115	0.71511		9.31462E-4	0.39828		0.0012	0.26003
0.00155	1.65634		0.00115	0.71511		9.31462E-4	0.39885		0.0012	0.26052
0.00155	1.66137		0.00115	0.71511		9.31462E-4	0.39943		0.0012	0.26052
0.00164	1.66137		0.00115	0.72861		9.31462E-4	0.39943		0.00126	0.26251
0.00164	1.66389		0.00115	0.71511		9.31462E-4	0.40173		0.00126	0.26251
0.00164	1.66641		0.00115	0.72861		9.31462E-4	0.40173		0.00126	0.26251
0.00164	1.66892		0.00115	0.72861		9.31462E-4	0.40173		0.00126	0.2645
0.00164	1.67143		0.00121	0.72861		9.31462E-4	0.40288		0.00126	0.2645
0.00164	1.67395		0.00121	0.7421		9.31462E-4	0.40288		0.00126	0.26599
0.00164	1.67647		0.00121	0.7421		9.31462E-4	0.40345		0.00126	0.26649
0.00164	1.67395		0.00121	0.72861		9.31462E-4	0.40402		0.00126	0.26699
0.00164	1.67647		0.00121	0.7421		9.31462E-4	0.4046		0.00126	0.26699
0.00164	1.67395		0.00121	0.7421		9.31462E-4	0.40575		0.00126	0.26749
0.00164	1.67395		0.00121	0.75559		9.31462E-4	0.40805		0.00126	0.26699
0.00164	1.67647		0.00121	0.76908		9.31462E-4	0.40747		0.00126	0.26699
0.00164	1.67899		0.00121	0.7421		9.31462E-4	0.40747		0.00126	0.26749
0.00164	1.67899		0.00121	0.75559		9.31462E-4	0.4092		0.00126	0.26749
0.00164	1.67899		0.00121	0.75559		9.31462E-4	0.41034		0.00126	0.26848
0.00164	1.67899		0.00121	0.7421		9.31462E-4	0.41034		0.00126	0.26848
0.00164	1.67899		0.00121	0.7421		9.31462E-4	0.41149		0.00126	0.26848
0.00164	1.67647		0.00121	0.7421		9.31462E-4	0.41265		0.00126	0.26848
0.00164	1.67899		0.00121	0.7421		9.31462E-4	0.41265		0.00126	0.26848
0.00164	1.68149		0.00128	0.75559		9.31462E-4	0.41437		0.00126	0.26898
0.00164	1.68401		0.00128	0.75559		9.31462E-4	0.41609		0.00126	0.26898
0.00164	1.68401		0.00128	0.75559		9.31462E-4	0.41609		0.00126	0.26898
0.00164	1.68401		0.00128	0.7421		9.31462E-4	0.41897		0.00126	0.26898
0.00164	1.68401		0.00128	0.7421		9.31462E-4	0.42126		0.00126	0.26898
0.00164	1.68401		0.00128	0.7421		9.31462E-4	0.42126		0.00126	0.26997
0.00164	1.68653		0.00128	0.7421		9.31462E-4	0.42299		0.00126	0.27047
0.00164	1.68653		0.00128	0.72861		9.31462E-4	0.42529		0.00126	0.27047
0.00164	1.68905		0.00128	0.72861		9.31462E-4	0.42529		0.00126	0.27097
0.00164	1.69157		0.00128	0.7421		9.31462E-4	0.42701		0.00126	0.27097
0.00164	1.69157		0.00128	0.72861		9.31462E-4	0.42874		0.00126	0.27097
0.00164	1.69157		0.00128	0.72861		9.31462E-4	0.42931		0.00126	0.27246
0.00164	1.69659		0.00128	0.71511		9.78982E-4	0.43333		0.00126	0.27246
0.00164	1.69659		0.00128	0.71511		9.78982E-4	0.43391		0.00126	0.27246
0.00164	1.69911		0.00128	0.72861		9.78982E-4	0.43506		0.00126	0.27146
0.00164	1.69911		0.00128	0.71511		9.78982E-4	0.43735		0.00126	0.27146
0.00164	1.69659		0.00128	0.71511		9.78982E-4	0.43851		0.00126	0.27196
0.00164	1.69911		0.00128	0.71511		9.78982E-4	0.43908		0.00126	0.27196
0.00164	1.70163		0.00128	0.71511		9.78982E-4	0.43908		0.00126	0.27196
0.00164	1.70414		0.00128	0.71511		9.78982E-4	0.43965		0.00126	0.27246
0.00164	1.70414		0.00128	0.70162		9.78982E-4	0.44023		0.00126	0.27395
0.00164	1.70917		0.00128	0.70162		9.78982E-4	0.4408		0.00126	0.27395
0.00164	1.70917		0.00128	0.71511		9.78982E-4	0.44138		0.00126	0.27395
0.00164	1.71169		0.00128	0.70162		9.78982E-4	0.44138		0.00126	0.27444
0.00164	1.71169		0.00128	0.70162		9.78982E-4	0.4431		0.00126	0.27494
0.00164	1.71672		0.00128	0.71511		9.78982E-4	0.44368		0.00126	0.27494
0.00164	1.7142		0.00128	0.70162		9.78982E-4	0.44368		0.00126	0.27544
0.00164	1.71672		0.00128	0.70162		9.78982E-4	0.44483		0.00126	0.27594
0.00164	1.71924		0.00128	0.70162		9.78982E-4	0.44597		0.00126	0.27594
0.00164	1.72175		0.00128	0.70162		9.78982E-4	0.44597		0.00126	0.27743
0.00164	1.72427		0.00128	0.70162		9.78982E-4	0.44655		0.00126	0.27792
0.00164	1.72678		0.00128	0.71511		9.78982E-4	0.44712		0.00126	0.27792
0.00164	1.72678		0.00128	0.70162		9.78982E-4	0.44712		0.00126	0.27942
0.00164	1.73182		0.00128	0.71511		9.78982E-4	0.4477		0.00126	0.27991
0.00164	1.73684		0.00128	0.70162		9.78982E-4	0.4477		0.00126	0.28041
0.00164	1.73936		0.00128	0.70162		9.78982E-4	0.44885		0.00126	0.28041
0.00171	1.74188		0.00128	0.71511		9.78982E-4	0.45		0.00126	0.28041
0.00171	1.7469		0.00128	0.71511		9.78982E-4	0.45		0.00126	0.28091
0.00171	1.7469		0.00128	0.71511		9.78982E-4	0.45		0.00126	0.2819
0.00171	1.7469		0.00128	0.72861		9.78982E-4	0.45172		0.00126	0.2819
0.00171	1.7469		0.00128	0.72861		9.78982E-4	0.45345		0.00126	0.2824
0.00171	1.74942		0.00128	0.72861		9.78982E-4	0.45287		0.00126	0.28439
0.00171	1.75194		0.00128	0.72861		9.78982E-4	0.45402		0.00126	0.28439
0.00171	1.74942		0.00128	0.7421		9.78982E-4	0.4546		0.00126	0.28489
0.00171	1.74942		0.00128	0.7421		9.78982E-4	0.45517		0.00126	0.28638
0.00171	1.75194		0.00128	0.7421		9.78982E-4	0.45689		0.00126	0.28737
0.00171	1.75194		0.00128	0.7421		9.78982E-4	0.45804		0.00126	0.28836
0.00171	1.75194		0.00128	0.7421		9.78982E-4	0.45804		0.00126	0.28886
0.00171	1.75194		0.00128	0.7421		9.78982E-4	0.45862		0.00132	0.28936
0.00171	1.75446		0.00128	0.75559		9.78982E-4	0.46092		0.00132	0.28936
0.00171	1.75948		0.00128	0.75559		9.78982E-4	0.46092		0.00132	0.29284
0.00171	1.75698		0.00128	0.75559		9.78982E-4	0.46206		0.00132	0.29383
0.00171	1.75698		0.00128	0.75559		9.78982E-4	0.46264		0.00132	0.29383
0.00171	1.75948		0.00128	0.75559		9.78982E-4	0.46264		0.00132	0.29483
0.00171	1.75948		0.00128	0.76908		9.78982E-4	0.46494		0.00132	0.29532
0.00171	1.75948		0.00128	0.75559		9.78982E-4	0.46609		0.00132	0.29532
0.00171	1.75948		0.00128	0.75559		9.78982E-4	0.46609		0.00132	0.29632
0.00171	1.75698		0.00128	0.75559		9.78982E-4	0.46666		0.00132	0.29632
0.00171	1.75948		0.00128	0.76908		9.78982E-4	0.46781		0.00132	0.29632
0.00171	1.75698		0.00128	0.76908		9.78982E-4	0.46781		0.00132	0.29681
0.00171	1.75948		0.00128	0.76908		9.78982E-4	0.47069		0.00132	0.29681
0.00171	1.762		0.00128	0.78258		9.78982E-4	0.47183		0.00132	0.29681
0.00171	1.76704		0.00128	0.78258		9.78982E-4	0.47298		0.00132	0.29681
0.00171	1.77206		0.00128	0.76908		9.78982E-4	0.47643		0.00132	0.29681
0.00171	1.77206		0.00128	0.76908		9.78982E-4	0.47815		0.00132	0.29681
0.00171	1.77458		0.00128	0.76908		9.78982E-4	0.47873		0.00132	0.29831
0.00171	1.77458		0.00128	0.76908		0.00103	0.48103		0.00132	0.29831
0.00171	1.77458		0.00128	0.78258		0.00103	0.48218		0.00132	0.29831
0.00171	1.7771		0.00128	0.78258		0.00103	0.48333		0.00132	0.29831
0.00171	1.78213		0.00128	0.78258		0.00103	0.48448		0.00132	0.2988
0.00171	1.78213		0.00128	0.79606		0.00103	0.48563		0.00132	0.2988
0.00171	1.78213		0.00128	0.79606		0.00103	0.48505		0.00132	0.2993
0.00171	1.78464		0.00128	0.79606		0.00103	0.48563		0.00132	0.2993
0.00171	1.78213		0.00128	0.79606		0.00103	0.4862		0.00132	0.2993
0.00171	1.78464		0.00128	0.79606		0.00103	0.48678		0.00132	0.3003
0.00171	1.78716		0.00128	0.79606		0.00103	0.48792		0.00132	0.3003
0.00171	1.78716		0.00128	0.80956		0.00103	0.4885		0.00132	0.3003
0.00171	1.79219		0.00128	0.80956		0.00103	0.4885		0.00132	0.30129
0.00171	1.79219		0.00128	0.80956		0.00103	0.49022		0.00132	0.30129
0.00171	1.79722		0.00128	0.80956		0.00103	0.49137		0.00132	0.30129
0.00171	1.79973		0.00128	0.80956		0.00103	0.49137		0.00132	0.30179
0.00171	1.79973		0.00128	0.80956		0.00103	0.49252		0.00132	0.30179
0.00171	1.80225		0.00128	0.80956		0.00103	0.4931		0.00132	0.30129
0.00171	1.80729		0.00128	0.80956		0.00103	0.4931		0.00132	0.30328
0.00171	1.80729		0.00128	0.82305		0.00103	0.49425		0.00132	0.30278
0.00171	1.81483		0.00128	0.82305		0.00103	0.49425		0.00132	0.30278
0.00171	1.81735		0.00128	0.82305		0.00103	0.49425		0.00132	0.30328
0.00171	1.81987		0.00128	0.83655		0.00103	0.4954		0.00132	0.30378
0.00171	1.82237		0.00128	0.83655		0.00103	0.4954		0.00132	0.30378
0.00171	1.81987		0.00128	0.83655		0.00103	0.4954		0.00132	0.30477
0.00171	1.81987		0.00128	0.83655		0.00103	0.49712		0.00132	0.30626
0.00171	1.82489		0.00128	0.85003		0.00103	0.49827		0.00132	0.30626
0.0018	1.82489		0.00128	0.83655		0.00103	0.49827		0.00132	0.30775
0.0018	1.82741		0.00128	0.83655		0.00103	0.49942		0.00132	0.30775
0.0018	1.82741		0.00128	0.83655		0.00103	0.50057		0.00132	0.30775
0.0018	1.82993		0.00132	0.86352		0.00103	0.50057		0.00132	0.30924
0.0018	1.82993		0.00132	0.86352		0.00103	0.50229		0.00132	0.30924
0.0018	1.82993		0.00132	0.86352		0.00103	0.50229		0.00132	0.30924
0.0018	1.82993		0.00132	0.86352		0.00103	0.50287		0.00132	0.31024
0.0018	1.83495		0.00132	0.86352		0.00103	0.50344		0.00132	0.31024
0.0018	1.83495		0.00132	0.86352		0.00103	0.50401		0.00132	0.31073
0.0018	1.83495		0.00132	0.86352		0.00103	0.50459		0.00132	0.31223
0.0018	1.83999		0.00132	0.86352		0.00103	0.50517		0.00132	0.31272
0.0018	1.83999		0.00132	0.87702		0.00103	0.50689		0.00132	0.31322
0.0018	1.83999		0.00132	0.87702		0.00103	0.50689		0.00132	0.3157
0.0018	1.83999		0.00132	0.86352		0.00103	0.50861		0.00139	0.3167
0.0018	1.84251		0.00132	0.87702		0.00103	0.50976		0.00139	0.3162
0.0018	1.84502		0.00132	0.86352		0.00103	0.51091		0.00139	0.31869
0.0018	1.84251		0.00132	0.87702		0.00103	0.51206		0.00139	0.31919
0.0018	1.84502		0.00132	0.87702		0.00103	0.51321		0.00139	0.31968
0.0018	1.84502		0.00132	0.87702		0.00103	0.51378		0.00139	0.31968
0.0018	1.84502		0.00132	0.87702		0.00103	0.51436		0.00139	0.31968
0.0018	1.84753		0.00132	0.87702		0.00103	0.51493		0.00139	0.31968
0.0018	1.85005		0.00132	0.87702		0.00103	0.51608		0.00139	0.32068
0.0018	1.85005		0.00132	0.87702		0.00103	0.51723		0.00139	0.32018
0.0018	1.85257		0.00132	0.87702		0.00103	0.51896		0.00139	0.32018
0.0018	1.85257		0.00138	0.89052		0.00103	0.51896		0.00139	0.32167
0.0018	1.85257		0.00138	0.87702		0.00103	0.52126		0.00139	0.32217
0.0018	1.85508		0.00138	0.86352		0.00103	0.52298		0.00139	0.32217
0.0018	1.8576		0.00138	0.87702		0.00103	0.52355		0.00139	0.32267
0.0018	1.8576		0.00138	0.86352		0.00103	0.527		0.00139	0.32267
0.0018	1.86011		0.00138	0.86352		0.00103	0.52815		0.00139	0.32267
0.0018	1.86263		0.00138	0.86352		0.00103	0.52815		0.00139	0.32316
0.0018	1.86514		0.00138	0.85003		0.00103	0.52987		0.00139	0.32366
0.0018	1.87018		0.00138	0.85003		0.00107	0.53275		0.00139	0.32366
0.0018	1.8727		0.00138	0.85003		0.00107	0.53275		0.00139	0.32316
0.0018	1.8752		0.00138	0.86352		0.00107	0.5362		0.00139	0.32267
0.0018	1.8752		0.00138	0.85003		0.00107	0.5385		0.00139	0.32267
0.0018	1.87772		0.00138	0.85003		0.00107	0.5385		0.00139	0.32416
0.0018	1.87772		0.00138	0.85003		0.00107	0.54022		0.00139	0.32465
0.0018	1.8752		0.00138	0.85003		0.00107	0.54022		0.00139	0.32515
0.0018	1.87772		0.00138	0.85003		0.00107	0.54079		0.00139	0.32565
0.0018	1.87772		0.00138	0.83655		0.00107	0.54252		0.00139	0.32565
0.0018	1.88276		0.00138	0.83655		0.00107	0.54309		0.00139	0.32615
0.0018	1.88778		0.00138	0.83655		0.00107	0.54309		0.00139	0.32714
0.0018	1.88778		0.00138	0.83655		0.00107	0.54424		0.00139	0.32714
0.0018	1.88778		0.00138	0.83655		0.00107	0.54482		0.00139	0.32714
0.0018	1.8903		0.00138	0.83655		0.00107	0.54482		0.00139	0.32764
0.0018	1.89282		0.00138	0.83655		0.00107	0.54654		0.00139	0.32813
0.0018	1.89534		0.00138	0.83655		0.00107	0.54654		0.00139	0.32813
0.0018	1.89534		0.00138	0.83655		0.00107	0.54654		0.00139	0.32962
0.0018	1.89786		0.00138	0.82305		0.00107	0.54769		0.00139	0.32962
0.0018	1.90288		0.00138	0.85003		0.00107	0.54827		0.00139	0.32962
0.0018	1.90792		0.00138	0.86352		0.00107	0.54827		0.00139	0.33012
0.0018	1.90792		0.00138	0.85003		0.00107	0.55056		0.00139	0.33062
0.0018	1.90792		0.00138	0.85003		0.00107	0.55114		0.00139	0.33062
0.0018	1.91043		0.00138	0.85003		0.00107	0.55171		0.00139	0.33161
0.0018	1.91294		0.00138	0.85003		0.00107	0.55171		0.00139	0.33161
0.0018	1.91546		0.00138	0.85003		0.00107	0.55171		0.00139	0.33211
0.0018	1.91798		0.00138	0.86352		0.00107	0.55171		0.00139	0.33261
0.0018	1.91798		0.00138	0.86352		0.00107	0.55344		0.00139	0.3331
0.0018	1.92301		0.00138	0.87702		0.00107	0.55516		0.00139	0.3336
0.0018	1.92552		0.00138	0.87702		0.00107	0.55516		0.00139	0.3346
0.0018	1.92804		0.00138	0.86352		0.00107	0.55459		0.00139	0.3341
0.00188	1.93307		0.00138	0.87702		0.00107	0.55631		0.00139	0.3351
0.00188	1.93559		0.00138	0.87702		0.00107	0.55631		0.00139	0.33609
0.00188	1.94061		0.00138	0.87702		0.00107	0.55746		0.00139	0.33659
0.00188	1.94313		0.00138	0.87702		0.00107	0.55804		0.00139	0.33659
0.00188	1.9381		0.00138	0.87702		0.00107	0.55804		0.00139	0.33708
0.00188	1.94061		0.00138	0.87702		0.00107	0.55804		0.00139	0.33708
0.00188	1.94061		0.00138	0.87702		0.00107	0.55918		0.00139	0.33808
0.00188	1.94313		0.00138	0.89052		0.00107	0.55918		0.00139	0.33808
0.00188	1.94313		0.00138	0.89052		0.00107	0.55976		0.00139	0.33907
0.00188	1.95067		0.00138	0.89052		0.00107	0.56091		0.00139	0.33907
0.00188	1.95319		0.00138	0.904		0.00107	0.56148		0.00139	0.34106
0.00188	1.95067		0.00138	0.89052		0.00107	0.56321		0.00139	0.34255
0.00188	1.95319		0.00138	0.89052		0.00107	0.56378		0.00139	0.34255
0.00188	1.95319		0.00138	0.89052		0.00107	0.5655		0.00145	0.34504
0.00188	1.95319		0.00138	0.89052		0.00107	0.56723		0.00145	0.34603
0.00188	1.95319		0.00138	0.89052		0.00107	0.56723		0.00145	0.34603
0.00188	1.95319		0.00138	0.904		0.00107	0.5678		0.00145	0.34702
0.00188	1.95571		0.00138	0.904		0.00107	0.56953		0.00145	0.34702
0.00188	1.96075		0.00138	0.904		0.00107	0.57068		0.00145	0.34702
0.00188	1.96075		0.00138	0.91749		0.00107	0.57068		0.00145	0.34802
0.00188	1.96325		0.00138	0.91749		0.00107	0.57125		0.00145	0.34802
0.00188	1.96325		0.00138	0.91749		0.00107	0.57183		0.00145	0.34852
0.00188	1.96577		0.00138	0.93099		0.00107	0.5724		0.00145	0.34802
0.00188	1.96829		0.00138	0.93099		0.00112	0.57527		0.00145	0.34852
0.00188	1.96829		0.00138	0.91749		0.00112	0.57642		0.00145	0.34901
0.00188	1.97081		0.00138	0.91749		0.00112	0.57642		0.00145	0.34852
0.00188	1.97333		0.00138	0.93099		0.00112	0.577		0.00145	0.34852
0.00188	1.97835		0.00138	0.93099		0.00112	0.57757		0.00145	0.34852
0.00188	1.97583		0.00138	0.93099		0.00112	0.57872		0.00145	0.35001
0.00188	1.97583		0.00138	0.93099		0.00112	0.57987		0.00145	0.351
0.00188	1.97583		0.00138	0.93099		0.00112	0.58045		0.00145	0.351
0.00188	1.97835		0.00138	0.94449		0.00112	0.58045		0.00145	0.3515
0.00188	1.97835		0.00138	0.93099		0.00112	0.58159		0.00145	0.351
0.00188	1.97835		0.00138	0.95798		0.00112	0.58275		0.00145	0.351
0.00188	1.98087		0.00138	0.95798		0.00112	0.58332		0.00145	0.351
0.00188	1.98339		0.00138	0.95798		0.00112	0.5839		0.00145	0.3515
0.00188	1.98339		0.00138	0.95798		0.00112	0.5839		0.00145	0.352
0.00188	1.9859		0.00138	0.95798		0.00112	0.5839		0.00145	0.35249
0.00188	1.9859		0.00138	0.97146		0.00112	0.58332		0.00145	0.35299
0.00188	1.98841		0.00138	0.97146		0.00112	0.58504		0.00145	0.35349
0.00188	1.98841		0.00138	0.97146		0.00112	0.58504		0.00145	0.35349
0.00188	1.99093		0.00138	0.97146		0.00112	0.58619		0.00145	0.35349
0.00188	1.99345		0.00138	0.97146		0.00112	0.58677		0.00145	0.35349
0.00188	1.99848		0.00138	0.98496		0.00112	0.58677		0.00145	0.35399
0.00188	2.00351		0.00138	0.98496		0.00112	0.58734		0.00145	0.35448
0.00188	2.00602		0.00138	0.99846		0.00112	0.58734		0.00145	0.35448
0.00188	2.00602		0.00138	0.99846		0.00112	0.58792		0.00145	0.35548
0.00188	2.00854		0.00145	0.99846		0.00112	0.58907		0.00145	0.35548
0.00188	2.01106		0.00145	1.01195		0.00112	0.58964		0.00145	0.35548
0.00188	2.01357		0.00145	1.01195		0.00112	0.58964		0.00145	0.35697
0.00188	2.01357		0.00145	1.01195		0.00112	0.58964		0.00145	0.35796
0.00188	2.0186		0.00145	1.01195		0.00112	0.59079		0.00145	0.35796
0.00188	2.0186		0.00145	1.01195		0.00112	0.59079		0.00145	0.35846
0.00188	2.02364		0.00145	1.02544		0.00112	0.59194		0.00145	0.35995
0.00196	2.02364		0.00145	1.02544		0.00112	0.59251		0.00145	0.35995
0.00196	2.02866		0.00145	1.02544		0.00112	0.59251		0.00145	0.36045
0.00196	2.0337		0.00145	1.02544		0.00112	0.59309		0.00145	0.36094
0.00196	2.03118		0.00145	1.02544		0.00112	0.59424		0.00145	0.36094
0.00196	2.03118		0.00145	1.02544		0.00112	0.59481		0.00145	0.36194
0.00196	2.0337		0.00145	1.03893		0.00112	0.59654		0.00145	0.36194
0.00196	2.03622		0.00145	1.03893		0.00112	0.59654		0.00145	0.36194
0.00196	2.03872		0.00145	1.03893		0.00112	0.59654		0.00145	0.36343
0.00196	2.04124		0.00145	1.03893		0.00112	0.59826		0.00145	0.36343
0.00196	2.03872		0.00145	1.03893		0.00112	0.59884		0.00145	0.36343
0.00196	2.04376		0.00145	1.03893		0.00112	0.59884		0.00145	0.36442
0.00196	2.04376		0.00145	1.05243		0.00112	0.59999		0.00145	0.36542
0.00196	2.04376		0.00145	1.03893		0.00112	0.59941		0.00145	0.36542
0.00196	2.04376		0.00145	1.05243		0.00112	0.59941		0.00145	0.36591
0.00196	2.04376		0.00145	1.05243		0.00112	0.60056		0.00145	0.36691
0.00196	2.04628		0.0015	1.06592		0.00112	0.60171		0.00145	0.36691
0.00196	2.0488		0.0015	1.06592		0.00112	0.60228		0.00145	0.3684
0.00196	2.05131		0.0015	1.03893		0.00112	0.60286		0.00145	0.37039
0.00196	2.05634		0.0015	1.02544		0.00112	0.60286		0.00145	0.37089
0.00196	2.05634		0.0015	1.03893		0.00112	0.60286		0.00145	0.37238
0.00196	2.05634		0.0015	1.03893		0.00112	0.60343		0.00151	0.37288
0.00196	2.05382		0.0015	1.03893		0.00112	0.60516		0.00151	0.37437
0.00196	2.05886		0.0015	1.03893		0.00112	0.60631		0.00151	0.37636
0.00196	2.06137		0.0015	1.02544		0.00112	0.60803		0.00151	0.37685
0.00196	2.05886		0.0015	1.02544		0.00112	0.60918		0.00151	0.37735
0.00196	2.05886		0.0015	1.03893		0.00112	0.60918		0.00151	0.37785
0.00196	2.06137		0.0015	1.02544		0.00112	0.61033		0.00151	0.37834
0.00196	2.0664		0.0015	1.02544		0.00112	0.61148		0.00151	0.37834
0.00196	2.0664		0.0015	1.02544		0.00112	0.61148		0.00151	0.37934
0.00196	2.06892		0.0015	1.01195		0.00112	0.61263		0.00151	0.37934
0.00196	2.07143		0.0015	1.01195		0.00112	0.61493		0.00151	0.37934
0.00196	2.07395		0.0015	1.01195		0.00112	0.61493		0.00151	0.37934
0.00196	2.07395		0.0015	1.01195		0.00112	0.61608		0.00151	0.37983
0.00196	2.07647		0.0015	1.01195		0.00112	0.6178		0.00151	0.37983
0.00196	2.07647		0.0015	1.01195		0.00117	0.61837		0.00151	0.38033
0.00196	2.07647		0.0015	1.01195		0.00117	0.6201		0.00151	0.38083
0.00196	2.07647		0.0015	1.01195		0.00117	0.62125		0.00151	0.38083
0.00196	2.07647		0.0015	1.01195		0.00117	0.62297		0.00151	0.38033
0.00196	2.07647		0.0015	1.01195		0.00117	0.62412		0.00151	0.38133
0.00196	2.08149		0.0015	1.01195		0.00117	0.6247		0.00151	0.38133
0.00196	2.08401		0.0015	1.01195		0.00117	0.6247		0.00151	0.38133
0.00196	2.08653		0.0015	1.01195		0.00117	0.6247		0.00151	0.38133
0.00196	2.08653		0.0015	1.01195		0.00117	0.62527		0.00151	0.38133
0.00196	2.08905		0.0015	1.02544		0.00117	0.62527		0.00151	0.38182
0.00196	2.08905		0.0015	1.02544		0.00117	0.62642		0.00151	0.38182
0.00196	2.09155		0.0015	1.02544		0.00117	0.62699		0.00151	0.38182
0.00196	2.09407		0.0015	1.02544		0.00117	0.62642		0.00151	0.38282
0.00196	2.09659		0.0015	1.02544		0.00117	0.62757		0.00151	0.38431
0.00196	2.10163		0.0015	1.03893		0.00117	0.62872		0.00151	0.38431
0.00196	2.10163		0.0015	1.03893		0.00117	0.62872		0.00151	0.3858
0.00196	2.10413		0.0015	1.03893		0.00117	0.62929		0.00151	0.3858
0.00196	2.10665		0.0015	1.03893		0.00117	0.62987		0.00151	0.3853
0.00196	2.10917		0.0015	1.03893		0.00117	0.63102		0.00151	0.3858
0.00196	2.1142		0.0015	1.03893		0.00117	0.63217		0.00151	0.3853
0.00196	2.11671		0.0015	1.05243		0.00117	0.63274		0.00151	0.3853
0.00196	2.1142		0.0015	1.06592		0.00117	0.63331		0.00151	0.3868
0.00196	2.12175		0.0015	1.05243		0.00117	0.63446		0.00151	0.3868
0.00204	2.12427		0.0015	1.06592		0.00117	0.63446		0.00151	0.3868
0.00204	2.12678		0.0015	1.07942		0.00117	0.63446		0.00151	0.38729
0.00204	2.12678		0.0015	1.06592		0.00117	0.63561		0.00151	0.38829
0.00204	2.12427		0.0015	1.06592		0.00117	0.63561		0.00151	0.38829
0.00204	2.12678		0.0015	1.06592		0.00117	0.63561		0.00151	0.38928
0.00204	2.12678		0.0015	1.06592		0.00117	0.63734		0.00151	0.39028
0.00204	2.12678		0.0015	1.06592		0.00117	0.63791		0.00151	0.39028
0.00204	2.13181		0.0015	1.07942		0.00117	0.63791		0.00151	0.39028
0.00204	2.13433		0.0015	1.06592		0.00117	0.63791		0.00151	0.39077
0.00204	2.13684		0.0015	1.06592		0.00117	0.63849		0.00151	0.39177
0.00204	2.13936		0.0015	1.0929		0.00117	0.63849		0.00151	0.39226
0.00204	2.13684		0.0015	1.07942		0.00117	0.63964		0.00151	0.39226
0.00204	2.14187		0.0015	1.0929		0.00117	0.64079		0.00151	0.39226
0.00204	2.13936		0.0015	1.0929		0.00117	0.64079		0.00151	0.39326
0.00204	2.14187		0.0015	1.0929		0.00117	0.64251		0.00151	0.39475
0.00204	2.14187		0.0015	1.1064		0.00117	0.64366		0.00151	0.39525
0.00204	2.13936		0.0015	1.1064		0.00117	0.64366		0.00151	0.39674
0.00204	2.14187		0.0015	1.1064		0.00117	0.64481		0.00151	0.39773
0.00204	2.14439		0.0015	1.1064		0.00117	0.64596		0.00151	0.39773
0.00204	2.14439		0.0015	1.1064		0.00117	0.64596		0.00151	0.39873
0.00204	2.1469		0.0015	1.11989		0.00117	0.64653		0.00151	0.39922
0.00204	2.14942		0.0015	1.11989		0.00117	0.64768		0.00151	0.39972
0.00204	2.14942		0.0015	1.13337		0.00117	0.64768		0.00151	0.40171
0.00204	2.15194		0.0015	1.11989		0.00117	0.64826		0.00151	0.4032
0.00204	2.15445		0.0015	1.13337		0.00117	0.64941		0.00151	0.4032
0.00204	2.15445		0.0015	1.14687		0.00117	0.64998		0.00151	0.40569
0.00204	2.15948		0.0015	1.14687		0.00117	0.65228		0.00158	0.40668
0.00204	2.15948		0.0015	1.14687		0.00117	0.65228		0.00158	0.40767
0.00204	2.162		0.0015	1.16036		0.00117	0.65228		0.00158	0.40966
0.00204	2.162		0.0015	1.14687		0.00117	0.65343		0.00158	0.41066
0.00204	2.162		0.0015	1.17386		0.00117	0.65458		0.00158	0.41066
0.00204	2.16702		0.0015	1.17386		0.00117	0.65458		0.00158	0.41265
0.00204	2.16702		0.0015	1.17386		0.00117	0.65745		0.00158	0.41314
0.00204	2.16702		0.0015	1.16036		0.00117	0.65917		0.00158	0.41265
0.00204	2.17206		0.0015	1.18735		0.00117	0.65917		0.00158	0.41265
0.00204	2.17206		0.0015	1.20084		0.00122	0.66147		0.00158	0.41265
0.00204	2.17458		0.0015	1.21433		0.00122	0.66262		0.00158	0.41265
0.00204	2.17206		0.0015	1.21433		0.00122	0.6632		0.00158	0.41314
0.00204	2.1796		0.0015	1.22783		0.00122	0.66607		0.00158	0.41314
0.00204	2.1771		0.0015	1.22783		0.00122	0.66665		0.00158	0.41364
0.00204	2.1796		0.0015	1.24132		0.00122	0.66665		0.00158	0.41463
0.00204	2.1796		0.0015	1.24132		0.00122	0.66837		0.00158	0.41463
0.00204	2.18464		0.0015	1.24132		0.00122	0.66837		0.00158	0.41414
0.00204	2.19218		0.0015	1.25481		0.00122	0.66894		0.00158	0.41612
0.00204	2.19218		0.0015	1.25481		0.00122	0.66952		0.00158	0.41612
0.00204	2.1947		0.00156	1.26831		0.00122	0.67009		0.00158	0.41612
0.00204	2.19218		0.00156	1.2818		0.00122	0.67067		0.00158	0.41612
0.00204	2.18967		0.00156	1.2818		0.00122	0.67182		0.00158	0.41612
0.00204	2.1947		0.00156	1.29529		0.00122	0.67239		0.00158	0.41612
0.00204	2.19973		0.00156	1.29529		0.00122	0.67239		0.00158	0.41563
0.00204	2.19973		0.00156	1.30879		0.00122	0.67354		0.00158	0.41612
0.00204	2.20225		0.00156	1.29529		0.00122	0.67412		0.00158	0.41612
0.00204	2.20476		0.00156	1.30879		0.00122	0.67412		0.00158	0.41662
0.00204	2.20728		0.00156	1.30879		0.00122	0.67469		0.00158	0.41612
0.00204	2.2098		0.00156	1.30879		0.00122	0.67527		0.00158	0.41612
0.00204	2.21231		0.00156	1.30879		0.00122	0.67527		0.00158	0.41662
0.00212	2.21734		0.00156	1.30879		0.00122	0.67584		0.00158	0.41712
0.00212	2.21986		0.00156	1.32228		0.00122	0.67642		0.00158	0.41712
0.00212	2.21986		0.00156	1.32228		0.00122	0.67642		0.00158	0.41762
0.00212	2.21986		0.00156	1.32228		0.00122	0.67756		0.00158	0.41811
0.00212	2.22237		0.00156	1.32228		0.00122	0.67814		0.00158	0.41861
0.00212	2.22741		0.00156	1.32228		0.00122	0.67814		0.00158	0.41911
0.00212	2.23243		0.00156	1.32228		0.00122	0.67929		0.00158	0.4196
0.00212	2.23495		0.00156	1.32228		0.00122	0.67986		0.00158	0.4206
0.00212	2.23243		0.00156	1.32228		0.00122	0.68044		0.00158	0.4216
0.00212	2.23243		0.00156	1.33577		0.00122	0.68101		0.00158	0.42209
0.00212	2.23243		0.00156	1.34926		0.00122	0.68159		0.00158	0.42209
0.00212	2.23243		0.00156	1.33577		0.00122	0.68216		0.00158	0.42259
0.00212	2.23495		0.00156	1.34926		0.00122	0.68274		0.00158	0.42358
0.00212	2.23495		0.00156	1.36276		0.00122	0.68389		0.00158	0.42358
0.00212	2.23495		0.00156	1.36276		0.00122	0.68389		0.00158	0.42358
0.00212	2.23243		0.00163	1.34926		0.00122	0.68503		0.00158	0.42458
0.00212	2.23747		0.00163	1.36276		0.00122	0.68561		0.00158	0.42458
0.00212	2.23747		0.00163	1.34926		0.00122	0.68618		0.00158	0.42557
0.00212	2.23747		0.00163	1.36276		0.00122	0.68733		0.00158	0.42706
0.00212	2.23495		0.00163	1.36276		0.00122	0.68733		0.00158	0.42706
0.00212	2.23747		0.00163	1.34926		0.00122	0.68791		0.00158	0.42806
0.00212	2.23999		0.00163	1.34926		0.00122	0.68906		0.00158	0.43004
0.00212	2.24251		0.00163	1.33577		0.00122	0.68963		0.00158	0.43004
0.00212	2.24501		0.00163	1.34926		0.00122	0.68963		0.00158	0.43104
0.00212	2.24753		0.00163	1.33577		0.00122	0.69136		0.00164	0.43154
0.00212	2.25257		0.00163	1.33577		0.00122	0.69193		0.00164	0.43154
0.00212	2.25508		0.00163	1.33577		0.00122	0.69193		0.00164	0.43253
0.00212	2.25508		0.00163	1.33577		0.00122	0.69251		0.00164	0.43352
0.00212	2.25759		0.00163	1.33577		0.00122	0.69365		0.00164	0.43452
0.00212	2.25257		0.00163	1.33577		0.00122	0.69365		0.00164	0.43601
0.00212	2.25508		0.00163	1.33577		0.00122	0.6948		0.00164	0.43601
0.00212	2.25759		0.00163	1.33577		0.00122	0.69595		0.00164	0.437
0.00212	2.26011		0.00163	1.33577		0.00122	0.69595		0.00164	0.43651
0.00212	2.26011		0.00163	1.32228		0.00122	0.69825		0.00164	0.43601
0.00212	2.26514		0.00163	1.32228		0.00122	0.6994		0.00164	0.43601
0.00212	2.26766		0.00163	1.32228		0.00122	0.6994		0.00164	0.4375
0.00212	2.26514		0.00163	1.33577		0.00122	0.70055		0.00164	0.437
0.00212	2.26514		0.00163	1.33577		0.00122	0.70112		0.00164	0.4375
0.00212	2.26766		0.00163	1.33577		0.00122	0.70112		0.00164	0.43651
0.00212	2.26766		0.00163	1.33577		0.00122	0.70342		0.00164	0.43651
0.00212	2.27017		0.00163	1.33577		0.00122	0.70457		0.00164	0.43651
0.00212	2.27269		0.00163	1.33577		0.00122	0.70515		0.00164	0.438
0.00212	2.2752		0.00163	1.34926		0.00122	0.7063		0.00164	0.43899
0.00212	2.2752		0.00163	1.34926		0.00122	0.70745		0.00164	0.43899
0.00212	2.28024		0.00163	1.34926		0.00122	0.7086		0.00164	0.43949
0.00212	2.28275		0.00163	1.36276		0.00126	0.71147		0.00164	0.43999
0.00212	2.28275		0.00163	1.36276		0.00126	0.71204		0.00164	0.43999
0.00212	2.28527		0.00163	1.36276		0.00126	0.71319		0.00164	0.43999
0.00212	2.28778		0.00163	1.36276		0.00126	0.71492		0.00164	0.44049
0.00212	2.2903		0.00163	1.36276		0.00126	0.71607		0.00164	0.44049
0.00212	2.29282		0.00163	1.36276		0.00126	0.71664		0.00164	0.44049
0.00212	2.29533		0.00163	1.36276		0.00126	0.71722		0.00164	0.44148
0.00212	2.29282		0.00163	1.37625		0.00126	0.71837		0.00164	0.44148
0.00212	2.30288		0.00163	1.37625		0.00126	0.71894		0.00164	0.44198
0.00212	2.30288		0.00163	1.38974		0.00126	0.72009		0.00164	0.44198
0.00212	2.3079		0.00163	1.38974		0.00126	0.72066		0.00164	0.44198
0.00212	2.3079		0.00163	1.38974		0.00126	0.72066		0.00164	0.44198
0.00212	2.31042		0.00163	1.38974		0.00126	0.72181		0.00164	0.44198
0.00212	2.31294		0.00163	1.40323		0.00126	0.72239		0.00164	0.44247
0.00212	2.31798		0.00163	1.40323		0.00126	0.72239		0.00164	0.44347
0.00212	2.32048		0.00163	1.38974		0.00126	0.72411		0.00164	0.44446
0.00212	2.323		0.00163	1.40323		0.00126	0.72354		0.00164	0.44446
0.00212	2.323		0.00163	1.41673		0.00126	0.72411		0.00164	0.44496
0.0022	2.32552		0.00163	1.41673		0.00126	0.72583		0.00164	0.44546
0.0022	2.32804		0.00163	1.41673		0.00126	0.72583		0.00164	0.44546
0.0022	2.33055		0.00163	1.41673		0.00126	0.72583		0.00164	0.44595
0.0022	2.33306		0.00163	1.43022		0.00126	0.72698		0.00164	0.44595
0.0022	2.3381		0.00163	1.43022		0.00126	0.72641		0.00164	0.44595
0.0022	2.34061		0.00163	1.44371		0.00126	0.72756		0.00164	0.44844
0.0022	2.34313		0.00163	1.43022		0.00126	0.72871		0.00164	0.44894
0.0022	2.34313		0.00163	1.43022		0.00126	0.72928		0.00164	0.44894
0.0022	2.3381		0.00163	1.44371		0.00126	0.72928		0.00164	0.44894
0.0022	2.3381		0.00163	1.4572		0.00126	0.72928		0.00164	0.44943
0.0022	2.34313		0.00163	1.4572		0.00126	0.73043		0.00164	0.44943
0.0022	2.34564		0.00163	1.4572		0.00126	0.73043		0.00164	0.45092
0.0022	2.34564		0.00163	1.4707		0.00126	0.73158		0.00164	0.45192
0.0022	2.35067		0.00163	1.4707		0.00126	0.73158		0.00164	0.45241
0.0022	2.34816		0.00163	1.48418		0.00126	0.73158		0.00164	0.45341
0.0022	2.35067		0.00163	1.48418		0.00126	0.73273		0.00164	0.45391
0.0022	2.35067		0.00163	1.48418		0.00126	0.73273		0.00164	0.45391
0.0022	2.34564		0.00163	1.51117		0.00126	0.73388		0.00164	0.4549
0.0022	2.34564		0.00163	1.49767		0.00126	0.73503		0.00164	0.4549
0.0022	2.34564		0.00163	1.51117		0.00126	0.73618		0.00164	0.4554
0.0022	2.35067		0.00163	1.51117		0.00126	0.73618		0.00164	0.45739
0.0022	2.35319		0.00163	1.52467		0.00126	0.73675		0.00164	0.45838
0.0022	2.35319		0.00163	1.53816		0.00126	0.7379		0.00164	0.45838
0.0022	2.35319		0.00163	1.53816		0.00126	0.73848		0.00164	0.46037
0.0022	2.35319		0.00163	1.55164		0.00126	0.73963		0.0017	0.46136
0.0022	2.35822		0.00163	1.55164		0.00126	0.73963		0.0017	0.46136
0.0022	2.35571		0.00163	1.55164		0.00126	0.73963		0.0017	0.46335
0.0022	2.35571		0.00163	1.56515		0.00126	0.74193		0.0017	0.46385
0.0022	2.35822		0.00163	1.57864		0.00126	0.7425		0.0017	0.46335
0.0022	2.36073		0.00163	1.57864		0.00126	0.74308		0.0017	0.46435
0.0022	2.36073		0.00163	1.59213		0.00126	0.74537		0.0017	0.46534
0.0022	2.36577		0.00163	1.59213		0.00126	0.74652		0.0017	0.46534
0.0022	2.36829		0.00163	1.59213		0.00126	0.74825		0.0017	0.46534
0.0022	2.3708		0.00166	1.61912		0.00126	0.7494		0.0017	0.46584
0.0022	2.37331		0.00166	1.63261		0.00126	0.74997		0.0017	0.46584
0.0022	2.37331		0.00166	1.6461		0.00126	0.74997		0.0017	0.46633
0.0022	2.37331		0.00166	1.65958		0.00131	0.75169		0.0017	0.46633
0.0022	2.37835		0.00166	1.6461		0.00131	0.75342		0.0017	0.46633
0.0022	2.37583		0.00166	1.65958		0.00131	0.75342		0.0017	0.46633
0.0022	2.37583		0.00166	1.65958		0.00131	0.75572		0.0017	0.46584
0.0022	2.37835		0.00166	1.65958		0.00131	0.75687		0.0017	0.46584
0.0022	2.38337		0.00166	1.65958		0.00131	0.75687		0.0017	0.46584
0.0022	2.38337		0.00166	1.65958		0.00131	0.75802		0.0017	0.46683
0.0022	2.38337		0.00166	1.67309		0.00131	0.75859		0.0017	0.46683
0.0022	2.38589		0.00166	1.67309		0.00131	0.75859		0.0017	0.46832
0.0022	2.38589		0.00166	1.67309		0.00131	0.75974		0.0017	0.46882
0.0022	2.38589		0.00166	1.67309		0.00131	0.75974		0.0017	0.46882
0.0022	2.39093		0.00166	1.67309		0.00131	0.75974		0.0017	0.46882
0.0022	2.39595		0.00166	1.68658		0.00131	0.76089		0.0017	0.46882
0.0022	2.39595		0.00166	1.67309		0.00131	0.76204		0.0017	0.46882
0.0022	2.40099		0.00166	1.68658		0.00131	0.76204		0.0017	0.46981
0.0022	2.40351		0.00166	1.68658		0.00131	0.76204		0.0017	0.47031
0.0022	2.40351		0.00166	1.70007		0.00131	0.76204		0.0017	0.47031
0.0022	2.40351		0.00166	1.70007		0.00131	0.76204		0.0017	0.4718
0.0022	2.40602		0.00166	1.71357		0.00131	0.76319		0.0017	0.4718
0.00229	2.41105		0.00166	1.70007		0.00131	0.76491		0.0017	0.4718
0.00229	2.41357		0.00173	1.70007		0.00131	0.76491		0.0017	0.4728
0.00229	2.41608		0.00173	1.71357		0.00131	0.76549		0.0017	0.4733
0.00229	2.41608		0.00173	1.71357		0.00131	0.76606		0.0017	0.4733
0.00229	2.4186		0.00173	1.70007		0.00131	0.76606		0.0017	0.4733
0.00229	2.42112		0.00173	1.68658		0.00131	0.76721		0.0017	0.4728
0.00229	2.42363		0.00173	1.70007		0.00131	0.76779		0.0017	0.4728
0.00229	2.42614		0.00173	1.70007		0.00131	0.76836		0.0017	0.47429
0.00229	2.42614		0.00173	1.68658		0.00131	0.76894		0.0017	0.47578
0.00229	2.42614		0.00173	1.68658		0.00131	0.77009		0.0017	0.47578
0.00229	2.42866		0.00173	1.68658		0.00131	0.77009		0.0017	0.47628
0.00229	2.42866		0.00173	1.68658		0.00131	0.77009		0.0017	0.47678
0.00229	2.4337		0.00173	1.67309		0.00131	0.77009		0.0017	0.47678
0.00229	2.4362		0.00173	1.68658		0.00131	0.77009		0.0017	0.47678
0.00229	2.4362		0.00173	1.68658		0.00131	0.77181		0.0017	0.47777
0.00229	2.4362		0.00173	1.67309		0.00131	0.77123		0.0017	0.47777
0.00229	2.4362		0.00173	1.67309		0.00131	0.77181		0.0017	0.47876
0.00229	2.44124		0.00173	1.65958		0.00131	0.77296		0.0017	0.48025
0.00229	2.44124		0.00173	1.67309		0.00131	0.77411		0.0017	0.48025
0.00229	2.44124		0.00173	1.67309		0.00131	0.77411		0.0017	0.48125
0.00229	2.44376		0.00173	1.65958		0.00131	0.77526		0.0017	0.48175
0.00229	2.44376		0.00173	1.65958		0.00131	0.77583		0.0017	0.48125
0.00229	2.44376		0.00173	1.65958		0.00131	0.77698		0.0017	0.48125
0.00229	2.44376		0.00173	1.67309		0.00131	0.77755		0.0017	0.48274
0.00229	2.44878		0.00173	1.65958		0.00131	0.7787		0.0017	0.48274
0.00229	2.4513		0.00173	1.67309		0.00131	0.7787		0.0017	0.48423
0.00229	2.44878		0.00173	1.67309		0.00131	0.77986		0.0017	0.48523
0.00229	2.4513		0.00173	1.65958		0.00131	0.78043		0.0017	0.48572
0.00229	2.4513		0.00173	1.67309		0.00131	0.78158		0.0017	0.48771
0.00229	2.45634		0.00173	1.67309		0.00131	0.78215		0.0017	0.4887
0.00229	2.45634		0.00173	1.68658		0.00131	0.78273		0.0017	0.4897
0.00229	2.45634		0.00173	1.68658		0.00131	0.78273		0.0017	0.49169
0.00229	2.45634		0.00173	1.68658		0.00131	0.78215		0.0017	0.49219
0.00229	2.45634		0.00173	1.68658		0.00131	0.78388		0.0017	0.49268
0.00229	2.45634		0.00173	1.68658		0.00131	0.78388		0.0017	0.49417
0.00229	2.45634		0.00173	1.68658		0.00131	0.7856		0.0017	0.49567
0.00229	2.45886		0.00173	1.68658		0.00131	0.78675		0.0017	0.49616
0.00229	2.46136		0.00173	1.70007		0.00131	0.78675		0.00177	0.49716
0.00229	2.46136		0.00173	1.71357		0.00131	0.78905		0.00177	0.49915
0.00229	2.4664		0.00173	1.70007		0.00131	0.79077		0.00177	0.49964
0.00229	2.4664		0.00173	1.70007		0.00131	0.79077		0.00177	0.50014
0.00229	2.4664		0.00173	1.71357		0.00131	0.79192		0.00177	0.49964
0.00229	2.46892		0.00173	1.71357		0.00131	0.7925		0.00177	0.49964
0.00229	2.47143		0.00173	1.71357		0.00131	0.79422		0.00177	0.50064
0.00229	2.47394		0.00173	1.72706		0.00136	0.79595		0.00177	0.50014
0.00229	2.47646		0.00173	1.72706		0.00136	0.79709		0.00177	0.50014
0.00229	2.47898		0.00173	1.72706		0.00136	0.79709		0.00177	0.50113
0.00229	2.48149		0.00173	1.72706		0.00136	0.79997		0.00177	0.50163
0.00229	2.48652		0.00173	1.72706		0.00136	0.80054		0.00177	0.50163
0.00229	2.49155		0.00173	1.72706		0.00136	0.80112		0.00177	0.50213
0.00229	2.49155		0.00173	1.72706		0.00136	0.80169		0.00177	0.50163
0.00229	2.49155		0.00173	1.74055		0.00136	0.80169		0.00177	0.50113
0.00229	2.49407		0.00173	1.72706		0.00136	0.80227		0.00177	0.50213
0.00229	2.50161		0.00173	1.74055		0.00136	0.80284		0.00177	0.50262
0.00229	2.50413		0.00173	1.75404		0.00136	0.80341		0.00177	0.50262
0.00229	2.50161		0.00173	1.75404		0.00136	0.80399		0.00177	0.50362
0.00229	2.50413		0.00173	1.76754		0.00136	0.80456		0.00177	0.50362
0.00236	2.50665		0.00173	1.76754		0.00136	0.80514		0.00177	0.50362
0.00236	2.50917		0.00173	1.76754		0.00136	0.80514		0.00177	0.50362
0.00236	2.50917		0.00173	1.78102		0.00136	0.80456		0.00177	0.50362
0.00236	2.51419		0.00173	1.78102		0.00136	0.80572		0.00177	0.50362
0.00236	2.51419		0.00173	1.78102		0.00136	0.80686		0.00177	0.50461
0.00236	2.51419		0.00173	1.79451		0.00136	0.80686		0.00177	0.50511
0.00236	2.51419		0.00173	1.79451		0.00136	0.80801		0.00177	0.50511
0.00236	2.51671		0.00173	1.80801		0.00136	0.80801		0.00177	0.50561
0.00236	2.51671		0.00173	1.82151		0.00136	0.80744		0.00177	0.5066
0.00236	2.51671		0.00173	1.82151		0.00136	0.80801		0.00177	0.5066
0.00236	2.51923		0.00173	1.83499		0.00136	0.80859		0.00177	0.5066
0.00236	2.52677		0.00173	1.83499		0.00136	0.80974		0.00177	0.5076
0.00236	2.52929		0.00173	1.82151		0.00136	0.81031		0.00177	0.5076
0.00236	2.53181		0.00173	1.83499		0.00136	0.81146		0.00177	0.50859
0.00236	2.53181		0.00173	1.84848		0.00136	0.81261		0.00177	0.50909
0.00236	2.53433		0.00173	1.84848		0.00136	0.81318		0.00177	0.50909
0.00236	2.53683		0.00173	1.86197		0.00136	0.81318		0.00177	0.51008
0.00236	2.53683		0.00173	1.86197		0.00136	0.81376		0.00177	0.51058
0.00236	2.53433		0.00173	1.87548		0.00136	0.81491		0.00177	0.51108
0.00236	2.53935		0.00173	1.87548		0.00136	0.81491		0.00177	0.51307
0.00236	2.53935		0.00173	1.88897		0.00136	0.81548		0.00177	0.51356
0.00236	2.53935		0.00173	1.88897		0.00136	0.81606		0.00177	0.51406
0.00236	2.54439		0.00173	1.90245		0.00136	0.81606		0.00177	0.51555
0.00236	2.54439		0.00173	1.91596		0.00136	0.81663		0.00177	0.51555
0.00236	2.54439		0.00173	1.91596		0.00136	0.81721		0.00177	0.51555
0.00236	2.54187		0.00173	1.92945		0.00136	0.81836		0.00177	0.51605
0.00236	2.54187		0.00173	1.94294		0.00136	0.8195		0.00177	0.51704
0.00236	2.54439		0.0018	1.94294		0.00136	0.8195		0.00177	0.51704
0.00236	2.54439		0.0018	1.95642		0.00136	0.8195		0.00177	0.51804
0.00236	2.54941		0.0018	1.96993		0.00136	0.82123		0.00177	0.51953
0.00236	2.55193		0.0018	1.95642		0.00136	0.82181		0.00177	0.51953
0.00236	2.55193		0.0018	1.96993		0.00136	0.82123		0.00177	0.52102
0.00236	2.55193		0.0018	1.98342		0.00136	0.82295		0.00177	0.52201
0.00236	2.55445		0.0018	1.98342		0.00136	0.8241		0.00177	0.52201
0.00236	2.55445		0.0018	1.98342		0.00136	0.82468		0.00177	0.524
0.00236	2.55696		0.0018	1.99691		0.00136	0.82525		0.00177	0.52549
0.00236	2.55948		0.0018	1.99691		0.00136	0.82525		0.00177	0.52549
0.00236	2.55696		0.0018	1.99691		0.00136	0.82525		0.00177	0.52798
0.00236	2.56199		0.0018	1.99691		0.00136	0.82698		0.00177	0.52947
0.00236	2.56702		0.0018	1.99691		0.00136	0.82813		0.00177	0.52947
0.00236	2.56954		0.0018	1.99691		0.00136	0.82813		0.00183	0.53196
0.00236	2.57206		0.0018	1.99691		0.00136	0.82985		0.00183	0.53345
0.00236	2.57206		0.0018	1.99691		0.00136	0.83042		0.00183	0.53345
0.00236	2.57708		0.0018	1.99691		0.00136	0.83042		0.00183	0.53643
0.00236	2.5796		0.0018	2.01039		0.00136	0.83215		0.00183	0.53643
0.00236	2.58212		0.0018	2.01039		0.00136	0.83387		0.00183	0.53643
0.00236	2.5796		0.0018	2.01039		0.00141	0.83502		0.00183	0.53742
0.00236	2.57708		0.0018	2.0239		0.00141	0.83675		0.00183	0.53693
0.00236	2.58212		0.0018	2.0239		0.00141	0.83732		0.00183	0.53742
0.00236	2.58212		0.0018	2.03739		0.00141	0.83904		0.00183	0.53792
0.00236	2.58716		0.0018	2.0239		0.00141	0.84019		0.00183	0.53792
0.00236	2.58716		0.0018	2.03739		0.00141	0.84019		0.00183	0.53842
0.00236	2.58716		0.0018	2.03739		0.00141	0.84019		0.00183	0.53891
0.00236	2.59218		0.00183	2.05088		0.00141	0.84077		0.00183	0.53891
0.00236	2.59218		0.00183	2.03739		0.00141	0.84192		0.00183	0.53891
0.00236	2.59218		0.00183	2.03739		0.00141	0.84249		0.00183	0.53991
0.00245	2.59218		0.00183	2.03739		0.00141	0.84192		0.00183	0.53991
0.00245	2.5947		0.00183	2.03739		0.00141	0.84307		0.00183	0.53991
0.00245	2.59722		0.00183	2.03739		0.00141	0.84307		0.00183	0.54041
0.00245	2.60224		0.00183	2.0239		0.00141	0.84307		0.00183	0.5409
0.00245	2.60476		0.00183	2.0239		0.00141	0.84364		0.00183	0.5414
0.00245	2.60476		0.00183	2.0239		0.00141	0.84422		0.00183	0.5419
0.00245	2.60728		0.00183	2.0239		0.00141	0.84536		0.00183	0.5419
0.00245	2.61231		0.00183	2.01039		0.00141	0.84594		0.00183	0.5419
0.00245	2.61231		0.00183	2.01039		0.00141	0.84594		0.00183	0.54339
0.00245	2.6098		0.00183	2.0239		0.00141	0.84709		0.00183	0.54339
0.00245	2.61231		0.00183	2.01039		0.00141	0.84767		0.00183	0.54339
0.00245	2.61482		0.00183	2.01039		0.00141	0.84767		0.00183	0.54438
0.00245	2.61734		0.00183	1.99691		0.00141	0.84767		0.00183	0.54438
0.00245	2.61482		0.00183	2.01039		0.00141	0.84881		0.00183	0.54438
0.00245	2.61986		0.00183	1.99691		0.00141	0.84881		0.00183	0.54588
0.00245	2.62489		0.00183	2.01039		0.00141	0.84939		0.00183	0.54588
0.00245	2.62237		0.00183	1.99691		0.00141	0.84996		0.00183	0.54588
0.00245	2.62237		0.00183	1.99691		0.00141	0.84996		0.00183	0.54637
0.00245	2.62489		0.00183	2.01039		0.00141	0.84996		0.00183	0.54637
0.00245	2.62489		0.00183	2.01039		0.00141	0.85054		0.00183	0.54637
0.00245	2.62992		0.00183	2.01039		0.00141	0.85111		0.00183	0.54786
0.00245	2.63495		0.00183	2.01039		0.00141	0.85226		0.00183	0.54836
0.00245	2.63243		0.00183	1.99691		0.00141	0.85284		0.00183	0.54836
0.00245	2.63495		0.00183	1.99691		0.00141	0.85341		0.00183	0.54985
0.00245	2.63495		0.00183	2.01039		0.00141	0.85399		0.00183	0.55035
0.00245	2.63747		0.00183	2.01039		0.00141	0.85456		0.00183	0.55035
0.00245	2.63495		0.00183	2.0239		0.00141	0.85456		0.00183	0.55085
0.00245	2.63747		0.00183	2.0239		0.00141	0.85628		0.00183	0.55085
0.00245	2.64249		0.00183	2.0239		0.00141	0.85686		0.00183	0.55085
0.00245	2.64501		0.00183	2.0239		0.00141	0.85686		0.00183	0.55283
0.00245	2.64501		0.00183	2.0239		0.00141	0.85801		0.00183	0.55283
0.00245	2.64753		0.00183	2.03739		0.00141	0.85858		0.00183	0.55333
0.00245	2.65255		0.00183	2.03739		0.00141	0.85858		0.00183	0.55482
0.00245	2.65759		0.00183	2.03739		0.00141	0.85916		0.00183	0.55582
0.00245	2.66011		0.00183	2.03739		0.00141	0.85973		0.00183	0.55631
0.00245	2.66011		0.00183	2.03739		0.00141	0.86088		0.00183	0.55681
0.00245	2.66263		0.00183	2.05088		0.00141	0.86203		0.00183	0.5583
0.00245	2.66263		0.00183	2.05088		0.00141	0.86261		0.00183	0.5588
0.00245	2.66263		0.00183	2.05088		0.00141	0.86261		0.00183	0.56029
0.00245	2.66513		0.00183	2.06438		0.00141	0.8649		0.00183	0.56079
0.00245	2.67017		0.00183	2.06438		0.00141	0.86548		0.00189	0.56278
0.00245	2.67017		0.00183	2.06438		0.00141	0.86548		0.00189	0.56377
0.00245	2.67269		0.00183	2.06438		0.00141	0.86548		0.00189	0.56526
0.00245	2.6752		0.00183	2.06438		0.00141	0.8672		0.00189	0.56576
0.00245	2.6752		0.00183	2.06438		0.00141	0.8672		0.00189	0.56675
0.00245	2.68023		0.00183	2.07786		0.00141	0.86893		0.00189	0.56675
0.00245	2.68023		0.00183	2.07786		0.00141	0.87008		0.00189	0.56725
0.00245	2.68275		0.00183	2.07786		0.00141	0.87122		0.00189	0.56825
0.00245	2.68275		0.00183	2.09136		0.00141	0.87238		0.00189	0.56874
0.00245	2.68527		0.00183	2.09136		0.00141	0.87295		0.00189	0.56874
0.00245	2.68527		0.00183	2.09136		0.00141	0.87353		0.00189	0.56874
0.00245	2.68527		0.00183	2.09136		0.00141	0.87525		0.00189	0.56874
0.00245	2.68778		0.00183	2.09136		0.00141	0.8764		0.00189	0.56874
0.00245	2.69281		0.00183	2.10485		0.00141	0.87812		0.00189	0.56974
0.00245	2.69533		0.00183	2.11835		0.00141	0.87927		0.00189	0.56974
0.00245	2.69784		0.00183	2.11835		0.00145	0.88157		0.00189	0.56974
0.00245	2.69784		0.00183	2.11835		0.00145	0.88272		0.00189	0.57023
0.00245	2.70287		0.00183	2.13183		0.00145	0.88502		0.00189	0.57123
0.00245	2.70539		0.00183	2.13183		0.00145	0.88732		0.00189	0.57173
0.00245	2.7079		0.00183	2.13183		0.00145	0.88732		0.00189	0.57173
0.00245	2.71042		0.00183	2.13183		0.00145	0.89019		0.00189	0.57222
0.00245	2.71545		0.00183	2.14532		0.00145	0.89076		0.00189	0.57173
0.00245	2.71796		0.00183	2.15883		0.00145	0.89076		0.00189	0.57222
0.00245	2.72048		0.00183	2.17232		0.00145	0.89191		0.00189	0.57272
0.00245	2.72048		0.00183	2.17232		0.00145	0.89191		0.00189	0.57272
0.00245	2.723		0.00183	2.17232		0.00145	0.89191		0.00189	0.57371
0.00245	2.72552		0.00183	2.1858		0.00145	0.89134		0.00189	0.57322
0.00253	2.72552		0.00183	2.19929		0.00145	0.89191		0.00189	0.57371
0.00253	2.73306		0.00183	2.19929		0.00145	0.89249		0.00189	0.57421
0.00253	2.73558		0.00183	2.2128		0.00145	0.89306		0.00189	0.57471
0.00253	2.73306		0.00183	2.22629		0.00145	0.89364		0.00189	0.5752
0.00253	2.73558		0.00183	2.22629		0.00145	0.89364		0.00189	0.5767
0.00253	2.7406		0.00183	2.23978		0.00145	0.89479		0.00189	0.5762
0.00253	2.74564		0.00183	2.23978		0.00145	0.89651		0.00189	0.5767
0.00253	2.74564		0.00183	2.25326		0.00145	0.89651		0.00189	0.5767
0.00253	2.74816		0.00183	2.26677		0.00145	0.89651		0.00189	0.57769
0.00253	2.74816		0.00183	2.26677		0.00145	0.89708		0.00189	0.57769
0.00253	2.75067		0.00183	2.28026		0.00145	0.89651		0.00189	0.57819
0.00253	2.75067		0.00183	2.28026		0.00145	0.89708		0.00189	0.57918
0.00253	2.74816		0.00191	2.28026		0.00145	0.89766		0.00189	0.57918
0.00253	2.75067		0.00191	2.29375		0.00145	0.89824		0.00189	0.57918
0.00253	2.7557		0.00191	2.30724		0.00145	0.89996		0.00189	0.57968
0.00253	2.7557		0.00191	2.30724		0.00145	0.90053		0.00189	0.57968
0.00253	2.7557		0.00191	2.30724		0.00145	0.90053		0.00189	0.58117
0.00253	2.7557		0.00191	2.32074		0.00145	0.90053		0.00189	0.58167
0.00253	2.75822		0.00191	2.32074		0.00145	0.90168		0.00189	0.58266
0.00253	2.76073		0.00191	2.33423		0.00145	0.90226		0.00189	0.58366
0.00253	2.76073		0.00191	2.33423		0.00145	0.90398		0.00189	0.58415
0.00253	2.76073		0.00191	2.33423		0.00145	0.90513		0.00189	0.58465
0.00253	2.76325		0.00191	2.33423		0.00145	0.90571		0.00189	0.58565
0.00253	2.76325		0.00191	2.34772		0.00145	0.90513		0.00189	0.58614
0.00253	2.76325		0.00191	2.34772		0.00145	0.90513		0.00189	0.58714
0.00253	2.76325		0.00191	2.34772		0.00145	0.90456		0.00189	0.58714
0.00253	2.76577		0.00191	2.34772		0.00145	0.90456		0.00189	0.58813
0.00253	2.76828		0.00191	2.34772		0.00145	0.90628		0.00189	0.58813
0.00253	2.7708		0.00191	2.36121		0.00145	0.90628		0.00189	0.59012
0.00253	2.77331		0.00191	2.36121		0.00145	0.90743		0.00189	0.59062
0.00253	2.77583		0.00191	2.36121		0.00145	0.908		0.00189	0.59111
0.00253	2.77835		0.00191	2.36121		0.00145	0.90858		0.00189	0.5936
0.00253	2.77835		0.00191	2.36121		0.00145	0.9103		0.00189	0.5936
0.00253	2.78337		0.00191	2.36121		0.00145	0.91145		0.00189	0.5936
0.00253	2.78589		0.00191	2.3747		0.00145	0.91145		0.00189	0.59658
0.00253	2.78589		0.00191	2.3882		0.00145	0.91203		0.00189	0.59807
0.00253	2.78841		0.00198	2.3882		0.00145	0.91375		0.00196	0.60006
0.00253	2.79093		0.00198	2.3747		0.00145	0.9149		0.00196	0.60155
0.00253	2.79595		0.00198	2.3747		0.00145	0.91548		0.00196	0.60255
0.00253	2.79343		0.00198	2.3747		0.00145	0.91662		0.00196	0.60255
0.00253	2.79595		0.00198	2.36121		0.00145	0.91835		0.00196	0.60454
0.00253	2.80099		0.00198	2.36121		0.00145	0.9195		0.00196	0.60454
0.00253	2.80099		0.00198	2.34772		0.00145	0.92065		0.00196	0.60454
0.00253	2.80601		0.00198	2.36121		0.00145	0.92065		0.00196	0.60503
0.00253	2.80601		0.00198	2.36121		0.00145	0.92237		0.00196	0.60454
0.00253	2.80853		0.00198	2.34772		0.0015	0.92467		0.00196	0.60454
0.00253	2.80853		0.00198	2.34772		0.0015	0.92639		0.00196	0.60454
0.00253	2.81357		0.00198	2.34772		0.0015	0.92697		0.00196	0.60503
0.00253	2.81608		0.00198	2.33423		0.0015	0.92754		0.00196	0.60553
0.00253	2.81859		0.00198	2.33423		0.0015	0.92869		0.00196	0.60603
0.00253	2.81859		0.00198	2.34772		0.0015	0.92869		0.00196	0.60652
0.00253	2.82111		0.00198	2.33423		0.0015	0.92927		0.00196	0.60652
0.00253	2.82363		0.00198	2.33423		0.0015	0.93042		0.00196	0.60652
0.00253	2.82614		0.00198	2.33423		0.0015	0.93099		0.00196	0.60652
0.00253	2.82614		0.00198	2.33423		0.0015	0.93157		0.00196	0.60702
0.00253	2.83117		0.00198	2.33423		0.0015	0.93157		0.00196	0.60851
0.00253	2.8362		0.00198	2.32074		0.0015	0.93214		0.00196	0.60901
0.00253	2.83872		0.00198	2.33423		0.0015	0.93271		0.00196	0.60901
0.00253	2.84375		0.00198	2.33423		0.0015	0.93271		0.00196	0.60901
0.00253	2.84878		0.00198	2.33423		0.0015	0.93386		0.00196	0.60951
0.00253	2.84878		0.00198	2.32074		0.0015	0.93501		0.00196	0.61
0.00253	2.84878		0.00198	2.33423		0.0015	0.93501		0.00196	0.61
0.00253	2.8513		0.00198	2.33423		0.0015	0.93559		0.00196	0.6105
0.00261	2.85633		0.00198	2.33423		0.0015	0.93616		0.00196	0.6105
0.00261	2.85884		0.00198	2.33423		0.0015	0.93674		0.00196	0.611
0.00261	2.8664		0.00198	2.33423		0.0015	0.93846		0.00196	0.6105
0.00261	2.8664		0.00198	2.34772		0.0015	0.93961		0.00196	0.6105
0.00261	2.86388		0.00198	2.33423		0.0015	0.93961		0.00196	0.61199
0.00261	2.86388		0.00198	2.34772		0.0015	0.93904		0.00196	0.61249
0.00261	2.8664		0.00198	2.34772		0.0015	0.93961		0.00196	0.61249
0.00261	2.87142		0.00198	2.33423		0.0015	0.94076		0.00196	0.61249
0.00261	2.87142		0.00198	2.34772		0.0015	0.94019		0.00196	0.61349
0.00261	2.87646		0.00198	2.34772		0.0015	0.94019		0.00196	0.61349
0.00261	2.87646		0.00198	2.36121		0.0015	0.94134		0.00196	0.61448
0.00261	2.87646		0.00198	2.3747		0.0015	0.94191		0.00196	0.61597
0.00261	2.87898		0.00198	2.3747		0.0015	0.94248		0.00196	0.61597
0.00261	2.87898		0.00198	2.36121		0.0015	0.94306		0.00196	0.61696
0.00261	2.884		0.00198	2.3747		0.0015	0.94421		0.00196	0.61746
0.00261	2.884		0.00198	2.3882		0.0015	0.94421		0.00196	0.61796
0.00261	2.88652		0.00198	2.3882		0.0015	0.94536		0.00196	0.61895
0.00261	2.88652		0.00198	2.3882		0.0015	0.94651		0.00196	0.61945
0.00261	2.88652		0.00198	2.3882		0.0015	0.94651		0.00196	0.61945
0.00261	2.88652		0.00198	2.3882		0.0015	0.94651		0.00196	0.61995
0.00261	2.88904		0.00198	2.40169		0.0015	0.94651		0.00196	0.62144
0.00261	2.89155		0.00198	2.40169		0.0015	0.94708		0.00196	0.62144
0.00261	2.89658		0.00198	2.40169		0.0015	0.94823		0.00196	0.62194
0.00261	2.89658		0.00198	2.40169		0.0015	0.9488		0.00196	0.62293
0.00261	2.8991		0.00198	2.40169		0.0015	0.94938		0.00196	0.62293
0.00261	2.90161		0.00198	2.41519		0.0015	0.95053		0.00196	0.62392
0.00261	2.90161		0.00198	2.42867		0.0015	0.95111		0.00196	0.62591
0.00261	2.90161		0.00198	2.42867		0.0015	0.9534		0.00196	0.62691
0.00261	2.90161		0.00198	2.41519		0.0015	0.95398		0.00196	0.6274
0.00261	2.90161		0.00198	2.42867		0.0015	0.95398		0.00196	0.62989
0.00261	2.90664		0.00198	2.44216		0.0015	0.95398		0.00196	0.62989
0.00261	2.90664		0.00198	2.44216		0.0015	0.95513		0.00196	0.63238
0.00261	2.90916		0.00198	2.44216		0.0015	0.9557		0.00196	0.63436
0.00261	2.91167		0.00198	2.45567		0.0015	0.95743		0.00202	0.63486
0.00261	2.91167		0.00198	2.45567		0.0015	0.95743		0.00202	0.63735
0.00261	2.91419		0.00198	2.46916		0.0015	0.95915		0.00202	0.63784
0.00261	2.91671		0.00198	2.46916		0.0015	0.9603		0.00202	0.63834
0.00261	2.92173		0.00198	2.46916		0.0015	0.96087		0.00202	0.63983
0.00261	2.92425		0.00198	2.46916		0.0015	0.9626		0.00202	0.64033
0.00261	2.92425		0.00198	2.49613		0.0015	0.96432		0.00202	0.64083
0.00261	2.92929		0.00198	2.49613		0.0015	0.96432		0.00202	0.64132
0.00261	2.92929		0.00198	2.50964		0.0015	0.96605		0.00202	0.64132
0.00261	2.92929		0.00198	2.49613		0.0015	0.96834		0.00202	0.64132
0.00261	2.93181		0.00198	2.50964		0.0015	0.96892		0.00202	0.64281
0.00261	2.93683		0.00198	2.52313		0.0015	0.97064		0.00202	0.64232
0.00261	2.93683		0.00198	2.50964		0.00155	0.97294		0.00202	0.64232
0.00261	2.93935		0.00198	2.52313		0.00155	0.97294		0.00202	0.64281
0.00261	2.93935		0.00198	2.53661		0.00155	0.97524		0.00202	0.64281
0.00261	2.94439		0.00198	2.5501		0.00155	0.97581		0.00202	0.64331
0.00261	2.94689		0.00198	2.56361		0.00155	0.97581		0.00202	0.64331
0.00261	2.94941		0.00198	2.5771		0.00155	0.97754		0.00202	0.64331
0.00261	2.95193		0.00198	2.5771		0.00155	0.97811		0.00202	0.64381
0.00261	2.95445		0.00198	2.59058		0.00155	0.97869		0.00202	0.6448
0.00261	2.95696		0.00198	2.60408		0.00155	0.97984		0.00202	0.6453
0.00261	2.96451		0.00198	2.60408		0.00155	0.98041		0.00202	0.6453
0.00261	2.97205		0.00198	2.60408		0.00155	0.98041		0.00202	0.64679
0.00261	2.97457		0.00198	2.60408		0.00155	0.98156		0.00202	0.64729
0.00261	2.97708		0.00201	2.63107		0.00155	0.98156		0.00202	0.64729
0.00261	2.9796		0.00201	2.64456		0.00155	0.98214		0.00202	0.64729
0.00261	2.98212		0.00201	2.64456		0.00155	0.98329		0.00202	0.64679
0.00261	2.98714		0.00201	2.64456		0.00155	0.98386		0.00202	0.64679
0.00261	2.99218		0.00201	2.65805		0.00155	0.98386		0.00202	0.64779
0.00261	2.99218		0.00201	2.65805		0.00155	0.98386		0.00202	0.64828
0.00261	2.9972		0.00201	2.65805		0.00155	0.98443		0.00202	0.64878
0.00261	3.00224		0.00201	2.65805		0.00155	0.98501		0.00202	0.64978
0.00269	3.00476		0.00201	2.67154		0.00155	0.98731		0.00202	0.65027
0.00269	3.00978		0.00201	2.68504		0.00155	0.98731		0.00202	0.65027
0.00269	3.01734		0.00201	2.68504		0.00155	0.98788		0.00202	0.65127
0.00269	3.01986		0.00201	2.67154		0.00155	0.98846		0.00202	0.65127
0.00269	3.01986		0.00201	2.67154		0.00155	0.98903		0.00202	0.65127
0.00269	3.02488		0.00201	2.68504		0.00155	0.99018		0.00202	0.65325
0.00269	3.02488		0.00201	2.68504		0.00155	0.98961		0.00202	0.65375
0.00269	3.02488		0.00201	2.68504		0.00155	0.99076		0.00202	0.65475
0.00269	3.0274		0.00201	2.68504		0.00155	0.99191		0.00202	0.65475
0.00269	3.0274		0.00201	2.68504		0.00155	0.99248		0.00202	0.65475
0.00269	3.0274		0.00201	2.68504		0.00155	0.99363		0.00202	0.65475
0.00269	3.02992		0.00201	2.69853		0.00155	0.9942		0.00202	0.65624
0.00269	3.03243		0.00201	2.69853		0.00155	0.9942		0.00202	0.65673
0.00269	3.03494		0.00201	2.69853		0.00155	0.9942		0.00202	0.65673
0.00269	3.03746		0.00201	2.69853		0.00155	0.99535		0.00202	0.65773
0.00269	3.04249		0.00201	2.69853		0.00155	0.99535		0.00202	0.65872
0.00269	3.04249		0.00208	2.71202		0.00155	0.99708		0.00202	0.65922
0.00269	3.04752		0.00208	2.71202		0.00155	0.99823		0.00202	0.66021
0.00269	3.04501		0.00208	2.71202		0.00155	0.99765		0.00202	0.66121
0.00269	3.05004		0.00208	2.69853		0.00155	0.99938		0.00202	0.66121
0.00269	3.05507		0.00208	2.71202		0.00155	0.99938		0.00202	0.6622
0.00269	3.05507		0.00208	2.71202		0.00155	0.99995		0.00202	0.66419
0.00269	3.05507		0.00208	2.69853		0.00155	1.00052		0.00202	0.66469
0.00269	3.05759		0.00208	2.69853		0.00155	1.00167		0.00202	0.66668
0.00269	3.05759		0.00208	2.69853		0.00155	1.00283		0.00202	0.66817
0.00269	3.05759		0.00208	2.68504		0.00155	1.00455		0.00202	0.66817
0.00269	3.05759		0.00208	2.69853		0.00155	1.0057		0.00202	0.66916
0.00269	3.0601		0.00208	2.69853		0.00155	1.00627		0.00202	0.67016
0.00269	3.06261		0.00208	2.68504		0.00155	1.00627		0.00202	0.67016
0.00269	3.06765		0.00208	2.68504		0.00155	1.00685		0.00202	0.67364
0.00269	3.07017		0.00208	2.68504		0.00155	1.008		0.00202	0.67513
0.00269	3.07267		0.00208	2.68504		0.00155	1.01029		0.00202	0.67662
0.00269	3.07267		0.00208	2.67154		0.00155	1.01029		0.00202	0.67811
0.00269	3.07771		0.00208	2.68504		0.00155	1.01259		0.00202	0.6801
0.00269	3.08275		0.00208	2.67154		0.00155	1.01374		0.00208	0.68109
0.00269	3.08275		0.00208	2.67154		0.00155	1.01489		0.00208	0.68457
0.00269	3.08525		0.00208	2.67154		0.00155	1.01604		0.00208	0.68507
0.00269	3.08777		0.00208	2.67154		0.00155	1.01892		0.00208	0.68607
0.00269	3.09281		0.00208	2.67154		0.00155	1.01949		0.00208	0.68656
0.00269	3.09533		0.00208	2.65805		0.00155	1.02064		0.00208	0.68756
0.00269	3.10035		0.00208	2.67154		0.0016	1.02236		0.00208	0.68756
0.00269	3.10539		0.00208	2.67154		0.0016	1.02236		0.00208	0.68954
0.00269	3.11042		0.00208	2.67154		0.0016	1.02466		0.00208	0.68905
0.00269	3.11042		0.00208	2.65805		0.0016	1.02696		0.00208	0.68905
0.00269	3.11042		0.00208	2.67154		0.0016	1.02696		0.00208	0.68905
0.00269	3.11293		0.00208	2.67154		0.0016	1.02753		0.00208	0.68954
0.00269	3.11042		0.00208	2.67154		0.0016	1.02811		0.00208	0.69004
0.00269	3.11796		0.00208	2.68504		0.0016	1.02869		0.00208	0.69054
0.00269	3.123		0.00208	2.68504		0.0016	1.02983		0.00208	0.69004
0.00269	3.12551		0.00208	2.67154		0.0016	1.03098		0.00208	0.69004
0.00269	3.12802		0.00208	2.67154		0.0016	1.03156		0.00208	0.69004
0.00269	3.13054		0.00208	2.68504		0.0016	1.03156		0.00208	0.69004
0.00269	3.13558		0.00208	2.69853		0.0016	1.03098		0.00208	0.69004
0.00269	3.13808		0.00208	2.69853		0.0016	1.03156		0.00208	0.69104
0.00269	3.14312		0.00208	2.69853		0.0016	1.03213		0.00208	0.69153
0.00269	3.14816		0.00208	2.69853		0.0016	1.03271		0.00208	0.69153
0.00269	3.15066		0.00208	2.71202		0.0016	1.03328		0.00208	0.69203
0.00269	3.15822		0.00208	2.71202		0.0016	1.03386		0.00208	0.69203
0.00269	3.15822		0.00208	2.71202		0.0016	1.03443		0.00208	0.69203
0.00269	3.16324		0.00208	2.71202		0.0016	1.03558		0.00208	0.69352
0.00269	3.16576		0.00208	2.71202		0.0016	1.03673		0.00208	0.69452
0.00269	3.1708		0.00208	2.72551		0.0016	1.0373		0.00208	0.69452
0.00277	3.17834		0.00208	2.72551		0.0016	1.03788		0.00208	0.69501
0.00277	3.18086		0.00208	2.72551		0.0016	1.03845		0.00208	0.69601
0.00277	3.18337		0.00208	2.72551		0.0016	1.0396		0.00208	0.6965
0.00277	3.1884		0.00208	2.739		0.0016	1.04018		0.00208	0.698
0.00277	3.19343		0.00208	2.739		0.0016	1.04133		0.00208	0.69849
0.00277	3.19595		0.00208	2.7525		0.0016	1.04247		0.00208	0.69849
0.00277	3.19595		0.00208	2.7525		0.0016	1.04305		0.00208	0.69899
0.00277	3.19847		0.00208	2.7525		0.0016	1.04305		0.00208	0.69999
0.00277	3.19847		0.00208	2.7525		0.0016	1.0442		0.00208	0.69999
0.00277	3.19847		0.00208	2.766		0.0016	1.04363		0.00208	0.70048
0.00277	3.20098		0.00208	2.7525		0.0016	1.04478		0.00208	0.70197
0.00277	3.20098		0.00208	2.766		0.0016	1.04592		0.00208	0.70247
0.00277	3.20349		0.00208	2.77948		0.0016	1.04535		0.00208	0.70247
0.00277	3.20601		0.00208	2.77948		0.0016	1.04707		0.00208	0.70197
0.00277	3.20853		0.00208	2.77948		0.0016	1.04707		0.00208	0.70247
0.00277	3.21355		0.00208	2.77948		0.0016	1.04822		0.00208	0.70396
0.00277	3.21355		0.00208	2.79297		0.0016	1.0488		0.00208	0.70595
0.00277	3.21355		0.00208	2.80648		0.0016	1.04995		0.00208	0.70645
0.00277	3.21859		0.00208	2.80648		0.0016	1.04995		0.00208	0.70794
0.00277	3.21859		0.00208	2.80648		0.0016	1.05052		0.00208	0.70893
0.00277	3.21859		0.00208	2.81997		0.0016	1.0511		0.00208	0.70943
0.00277	3.22363		0.00208	2.83345		0.0016	1.05224		0.00208	0.71191
0.00277	3.22363		0.00208	2.83345		0.0016	1.05339		0.00208	0.71341
0.00277	3.22613		0.00208	2.84695		0.0016	1.05454		0.00208	0.71341
0.00277	3.22865		0.00208	2.83345		0.0016	1.05512		0.00208	0.71639
0.00277	3.23369		0.00208	2.84695		0.0016	1.05627		0.00208	0.71838
0.00277	3.23117		0.00208	2.86045		0.0016	1.05684		0.00208	0.71838
0.00277	3.23871		0.00208	2.86045		0.0016	1.05857		0.00214	0.72037
0.00277	3.23871		0.00208	2.86045		0.0016	1.06029		0.00214	0.72236
0.00277	3.23871		0.00208	2.87394		0.0016	1.06144		0.00214	0.72385
0.00277	3.24123		0.00208	2.87394		0.0016	1.06201		0.00214	0.72434
0.00277	3.24375		0.00208	2.88742		0.0016	1.06374		0.00214	0.72534
0.00277	3.24627		0.00208	2.90092		0.0016	1.06489		0.00214	0.72683
0.00277	3.24878		0.00208	2.90092		0.0016	1.06661		0.00214	0.72683
0.00277	3.25381		0.00208	2.92791		0.0016	1.06776		0.00214	0.72733
0.00277	3.25381		0.00208	2.92791		0.0016	1.06949		0.00214	0.72733
0.00277	3.25381		0.00208	2.92791		0.0016	1.07121		0.00214	0.72733
0.00277	3.25884		0.00208	2.95489		0.0016	1.07351		0.00214	0.72782
0.00277	3.26136		0.00208	2.96838		0.0016	1.07408		0.00214	0.72782
0.00277	3.26136		0.00215	2.96838		0.0016	1.07523		0.00214	0.72782
0.00277	3.26387		0.00215	2.98188		0.0016	1.07868		0.00214	0.72832
0.00277	3.26639		0.00215	2.98188		0.0016	1.08098		0.00214	0.72882
0.00277	3.2689		0.00215	2.98188		0.0016	1.08155		0.00214	0.72931
0.00277	3.27142		0.00215	2.99537		0.0016	1.08328		0.00214	0.72981
0.00277	3.27896		0.00215	3.00886		0.00164	1.085		0.00214	0.73031
0.00277	3.28652		0.00215	3.02235		0.00164	1.08787		0.00214	0.73081
0.00277	3.29406		0.00215	3.02235		0.00164	1.0896		0.00214	0.73031
0.00277	3.2991		0.00215	3.00886		0.00164	1.09017		0.00214	0.73081
0.00277	3.2991		0.00215	3.00886		0.00164	1.09132		0.00214	0.73081
0.00277	3.30412		0.00215	3.00886		0.00164	1.0919		0.00214	0.7313
0.00277	3.30916		0.00215	3.02235		0.00164	1.09247		0.00214	0.7323
0.00277	3.31419		0.00215	3.02235		0.00164	1.09247		0.00214	0.7318
0.00277	3.31922		0.00215	3.02235		0.00164	1.09247		0.00214	0.7323
0.00277	3.32677		0.00215	3.02235		0.00164	1.09477		0.00214	0.7328
0.00277	3.33431		0.00215	3.02235		0.00164	1.09477		0.00214	0.7323
0.00277	3.33683		0.00215	3.03584		0.00164	1.09535		0.00214	0.73329
0.00277	3.34186		0.00215	3.03584		0.00164	1.09592		0.00214	0.73429
0.00277	3.34437		0.00215	3.03584		0.00164	1.09649		0.00214	0.73528
0.00277	3.34941		0.00215	3.04934		0.00164	1.09764		0.00214	0.73628
0.00277	3.35193		0.00215	3.04934		0.00164	1.09822		0.00214	0.73677
0.00277	3.35443		0.00215	3.04934		0.00164	1.09879		0.00214	0.73578
0.00277	3.36451		0.00215	3.04934		0.00164	1.09994		0.00214	0.73628
0.00277	3.36953		0.00218	3.04934		0.00164	1.09937		0.00214	0.73727
0.00277	3.37708		0.00218	3.06282		0.00164	1.10052		0.00214	0.73826
0.00277	3.37959		0.00218	3.04934		0.00164	1.10109		0.00214	0.73826
0.00286	3.38966		0.00218	3.04934		0.00164	1.10224		0.00214	0.73876
0.00286	3.3972		0.00218	3.04934		0.00164	1.10281		0.00214	0.74025
0.00286	3.39972		0.00218	3.04934		0.00164	1.10454		0.00214	0.74125
0.00286	3.40224		0.00218	3.04934		0.00164	1.10569		0.00214	0.74174
0.00286	3.40978		0.00218	3.03584		0.00164	1.10511		0.00214	0.74274
0.00286	3.4123		0.00218	3.03584		0.00164	1.10569		0.00214	0.74373
0.00286	3.4123		0.00218	3.03584		0.00164	1.10626		0.00214	0.74473
0.00286	3.41733		0.00218	3.02235		0.00164	1.10626		0.00214	0.74572
0.00286	3.41984		0.00218	3.02235		0.00164	1.10684		0.00214	0.74572
0.00286	3.41984		0.00218	3.02235		0.00164	1.10799		0.00214	0.74622
0.00286	3.42488		0.00218	3.00886		0.00164	1.10914		0.00214	0.7482
0.00286	3.4274		0.00218	3.02235		0.00164	1.10971		0.00214	0.7492
0.00286	3.4299		0.00218	3.02235		0.00164	1.11029		0.00214	0.7492
0.00286	3.43242		0.00218	3.02235		0.00164	1.11029		0.00214	0.75069
0.00286	3.43242		0.00218	3.00886		0.00164	1.11144		0.00214	0.75169
0.00286	3.43242		0.00218	3.00886		0.00164	1.11201		0.00214	0.75268
0.00286	3.43746		0.00218	3.00886		0.00164	1.11316		0.00214	0.75367
0.00286	3.43998		0.00218	3.00886		0.00164	1.11431		0.00214	0.75566
0.00286	3.43998		0.00218	3.00886		0.00164	1.11603		0.00214	0.75566
0.00286	3.445		0.00218	3.00886		0.00164	1.11776		0.00214	0.75914
0.00286	3.44752		0.00218	3.00886		0.00164	1.11776		0.00221	0.75914
0.00286	3.45255		0.00218	3.00886		0.00164	1.11948		0.00221	0.75914
0.00286	3.45255		0.00218	3.00886		0.00164	1.12121		0.00221	0.76262
0.00286	3.45758		0.00218	3.00886		0.00164	1.12235		0.00221	0.76411
0.00286	3.4601		0.00218	3.02235		0.00164	1.12293		0.00221	0.76511
0.00286	3.46513		0.00218	3.00886		0.00164	1.12408		0.00221	0.7656
0.00286	3.46513		0.00218	3.00886		0.00164	1.1258		0.00221	0.7661
0.00286	3.46261		0.00218	3.00886		0.00164	1.12753		0.00221	0.7671
0.00286	3.47016		0.00218	3.00886		0.00164	1.1304		0.00221	0.7671
[truncated: 12,778 more rows]
