# Supplementary material for: Experimental and numerical simulation studies on the mechanical properties and failure characteristics of rock masses with weak interlayers
Source: PLoS One. 2025 Aug 7;20(8):e0327047. doi: 10.1371/journal.pone.0327047 (PMC12331050; doi:10.1371/journal.pone.0327047)
Supplement: S5 Data — (XLSX) [file pone.0327047.s005.xlsx]

## Sheet: Sheet1
Text α=0°		Text α=15°		Text α=30°		Text α=45°		PFC α=0°		PFC α=15°		PFC α=30°		PFC α=40°			Fig.11-a
strain	stress	strain	stress	strain	stress	strain	stress	strain	stress	strain	stress	strain	stress	strain	stress
7.43416E-5	0.0164	1.47311E-4	0.1613	0	0.06746	7.2308E-9	0.07569	1.5291E-8	0.00664	1.67097E-7	0.05062	1.5291E-8	0.00664	1.5291E-8	0.00664
7.43416E-5	0.01813	1.47311E-4	0.1613	6.93406E-5	0.05397	7.2308E-4	0.08586	2.17236E-7	0.088	4.74315E-7	0.12021	2.17236E-7	0.088	2.17236E-7	0.088
7.43416E-5	0.02508	1.47311E-4	0.15864	6.93406E-5	0.05397	7.2308E-4	0.0829	4.95786E-7	0.15824	8.03036E-7	0.15016	4.95392E-7	0.15818	4.95392E-7	0.15818
7.43416E-5	0.03029	1.47311E-4	0.15597	6.93406E-5	0.05397	7.2308E-4	0.0829	7.76957E-7	0.17723	1.13176E-6	0.1506	7.7607E-7	0.17722	7.7607E-7	0.17722
7.43416E-5	0.03029	1.47311E-4	0.15329	6.93406E-5	0.05397	7.2308E-4	0.0829	1.05813E-6	0.1717	1.46048E-6	0.14607	1.05675E-6	0.17173	1.05675E-6	0.17173
7.43416E-5	0.03723	1.47311E-4	0.15864	6.93406E-5	0.05397	7.2308E-4	0.0829	1.3393E-6	0.16839	1.7892E-6	0.14612	1.33743E-6	0.16838	1.33743E-6	0.16838
7.43416E-5	0.03723	1.47311E-4	0.1613	6.93406E-5	0.06746	7.2308E-4	0.08438	1.62047E-6	0.17114	2.11792E-6	0.14765	1.61811E-6	0.17111	1.61811E-6	0.17111
7.43416E-5	0.03897	1.47311E-4	0.1613	6.93406E-5	0.06746	7.2308E-4	0.08438	1.90164E-6	0.17482	2.44664E-6	0.14866	1.89878E-6	0.17478	1.89878E-6	0.17478
7.43416E-5	0.04246	1.47311E-4	0.16398	6.93406E-5	0.05397	7.2308E-4	0.0829	2.18281E-6	0.17694	2.77536E-6	0.14914	2.17946E-6	0.17692	2.17946E-6	0.17692
7.43416E-5	0.04766	1.47311E-4	0.1613	6.93406E-5	0.05397	7.2308E-4	0.0829	2.46398E-6	0.17802	3.10409E-6	0.14975	2.46014E-6	0.178	2.46014E-6	0.178
7.43416E-5	0.05114	1.47311E-4	0.16398	6.93406E-5	0.06746	7.2308E-4	0.08438	2.74515E-6	0.17909	3.43281E-6	0.1506	2.74082E-6	0.17907	2.74082E-6	0.17907
7.43416E-5	0.05462	1.47311E-4	0.16666	6.93406E-5	0.06746	7.2308E-4	0.08438	3.02632E-6	0.17981	3.76153E-6	0.15075	3.0215E-6	0.1798	3.0215E-6	0.1798
7.43416E-5	0.05462	1.47311E-4	0.16933	6.93406E-5	0.06746	7.2308E-4	0.08438	3.3075E-6	0.18012	4.09025E-6	0.15036	3.30218E-6	0.18012	3.30218E-6	0.18012
7.43416E-5	0.05636	1.47311E-4	0.172	6.93406E-5	0.06746	7.2308E-4	0.08438	3.58867E-6	0.18027	4.41897E-6	0.14995	3.58286E-6	0.18027	3.58286E-6	0.18027
7.43416E-5	0.05982	1.47311E-4	0.172	6.93406E-5	0.06746	7.2308E-4	0.08734	3.86984E-6	0.18021	4.74769E-6	0.15001	3.86353E-6	0.18021	3.86353E-6	0.18021
7.43416E-5	0.06504	1.47311E-4	0.172	6.93406E-5	0.06746	7.2308E-4	0.08734	4.15102E-6	0.18005	5.07641E-6	0.15019	4.14421E-6	0.18006	4.14421E-6	0.18006
7.43416E-5	0.06504	1.47311E-4	0.172	6.93406E-5	0.06746	7.2308E-4	0.08734	4.43219E-6	0.17969	5.40514E-6	0.15028	4.42489E-6	0.1797	4.42489E-6	0.1797
7.43416E-5	0.06504	1.47311E-4	0.172	6.93406E-5	0.08094	7.2308E-4	0.08734	4.71336E-6	0.17927	5.73386E-6	0.15036	4.70557E-6	0.17928	4.70557E-6	0.17928
7.43416E-5	0.06677	1.47311E-4	0.17466	1.04011E-4	0.08094	7.2308E-4	0.09039	4.99454E-6	0.17902	6.06258E-6	0.15047	4.98625E-6	0.17902	4.98625E-6	0.17902
7.43416E-5	0.07198	1.47311E-4	0.17466	1.04011E-4	0.08094	7.2308E-4	0.09187	5.27571E-6	0.17899	6.3913E-6	0.15068	5.26693E-6	0.17899	5.26693E-6	0.17899
7.43416E-5	0.0772	1.47311E-4	0.18	1.04011E-4	0.06746	7.2308E-4	0.09187	5.55688E-6	0.17911	6.72002E-6	0.15087	5.5476E-6	0.1791	5.5476E-6	0.1791
7.43416E-5	0.08241	1.47311E-4	0.17733	1.04011E-4	0.05397	7.2308E-4	0.09335	5.83806E-6	0.17927	7.04874E-6	0.15099	5.82828E-6	0.17926	5.82828E-6	0.17926
7.43416E-5	0.08589	1.47311E-4	0.18	1.04011E-4	0.05397	7.2308E-4	0.09519	6.11923E-6	0.17947	7.37746E-6	0.15108	6.10896E-6	0.17946	6.10896E-6	0.17946
7.43416E-5	0.0911	1.47311E-4	0.18268	1.04011E-4	0.05397	7.2308E-4	0.09797	6.40041E-6	0.17968	7.70619E-6	0.15113	6.38964E-6	0.17967	6.38964E-6	0.17967
7.43416E-5	0.09457	1.47311E-4	0.18535	1.04011E-4	0.05397	7.2308E-4	0.09797	6.68158E-6	0.17982	8.03491E-6	0.15115	6.67032E-6	0.17981	6.67032E-6	0.17981
7.43416E-5	0.09457	1.47311E-4	0.18801	1.04011E-4	0.05397	7.2308E-4	0.09889	6.96275E-6	0.17989	8.36363E-6	0.15114	6.951E-6	0.17988	6.951E-6	0.17988
7.43416E-5	0.10152	1.47311E-4	0.18535	1.04011E-4	0.04048	7.2308E-4	0.09889	7.24393E-6	0.17994	8.69235E-6	0.1511	7.23168E-6	0.17994	7.23168E-6	0.17994
7.43416E-5	0.10326	1.47311E-4	0.18801	1.04011E-4	0.04048	7.2308E-4	0.09889	7.5251E-6	0.17997	9.02107E-6	0.15105	7.51235E-6	0.17997	7.51235E-6	0.17997
7.43416E-5	0.10673	1.47311E-4	0.19068	1.04011E-4	0.04048	7.2308E-4	0.09889	7.80628E-6	0.17995	9.34979E-6	0.15097	7.79303E-6	0.17995	7.79303E-6	0.17995
1.48683E-4	0.11369	1.47311E-4	0.19603	1.04011E-4	0.04048	7.2308E-4	0.09889	8.08745E-6	0.17994	9.67851E-6	0.1509	8.07371E-6	0.17994	8.07371E-6	0.17994
1.48683E-4	0.11715	1.47311E-4	0.1987	1.04011E-4	0.02697	7.2308E-4	0.10259	8.36862E-6	0.17987	1.00072E-5	0.15082	8.35439E-6	0.17987	8.35439E-6	0.17987
1.48683E-4	0.1189	1.47311E-4	0.20136	1.04011E-4	0.02697	7.2308E-4	0.10536	8.6498E-6	0.17974	1.0336E-5	0.15073	8.63507E-6	0.17974	8.63507E-6	0.17974
1.48683E-4	0.12411	1.47311E-4	0.20136	1.04011E-4	0.02697	7.2308E-4	0.10351	8.93097E-6	0.17957	1.06647E-5	0.15064	8.91575E-6	0.17958	8.91575E-6	0.17956
1.48683E-4	0.12758	1.47311E-4	0.20136	1.04011E-4	0.02697	7.2308E-4	0.10351	9.21214E-6	0.17941	1.09934E-5	0.15054	9.19642E-6	0.17941	9.19642E-6	0.17938
1.48683E-4	0.12758	1.47311E-4	0.20403	1.04011E-4	0.02697	7.2308E-4	0.10259	9.49332E-6	0.17924	1.13221E-5	0.15045	9.4771E-6	0.17925	9.4771E-6	0.17921
1.48683E-4	0.13279	1.47311E-4	0.20939	1.04011E-4	0.04048	7.2308E-4	0.10536	9.77449E-6	0.17906	1.16508E-5	0.15037	9.75778E-6	0.17907	9.75778E-6	0.17901
1.48683E-4	0.13627	1.47311E-4	0.20939	1.04011E-4	0.02697	7.2308E-4	0.10536	1.00557E-5	0.17883	1.19796E-5	0.1503	1.00385E-5	0.17885	1.00385E-5	0.17876
1.48683E-4	0.138	1.47311E-4	0.21472	1.04011E-4	0.02697	7.2308E-4	0.10536	1.03368E-5	0.17858	1.23083E-5	0.15023	1.03191E-5	0.17859	1.03191E-5	0.17846
1.48683E-4	0.13974	1.47311E-4	0.21739	1.04011E-4	0.01349	7.2308E-4	0.10536	1.0618E-5	0.17832	1.2637E-5	0.15018	1.05998E-5	0.17834	1.05998E-5	0.17813
1.48683E-4	0.13974	1.47311E-4	0.22006	1.04011E-4	0.01349	7.2308E-4	0.10813	1.08992E-5	0.17807	1.29657E-5	0.15017	1.08805E-5	0.17809	1.08805E-5	0.17778
1.48683E-4	0.14149	2.59221E-4	0.21739	1.04011E-4	0.01349	7.2308E-4	0.10998	1.11804E-5	0.17784	1.32944E-5	0.15017	1.11612E-5	0.17785	1.11612E-5	0.17743
1.48683E-4	0.14494	2.59221E-4	0.21739	1.04011E-4	0.01349	7.2308E-4	0.10813	1.14615E-5	0.17768	1.36232E-5	0.15018	1.14419E-5	0.17769	1.14419E-5	0.17714
1.48683E-4	0.14668	2.59221E-4	0.22006	1.04011E-4	0.02697	7.2308E-4	0.11091	1.17427E-5	0.17763	1.39519E-5	0.15018	1.17225E-5	0.17764	1.17225E-5	0.17693
1.48683E-4	0.14668	2.59221E-4	0.22274	1.04011E-4	0.01349	7.2308E-4	0.11275	1.20239E-5	0.17763	1.42806E-5	0.15017	1.20032E-5	0.17763	1.20032E-5	0.17674
1.48683E-4	0.15017	2.59221E-4	0.22274	1.04011E-4	0.01349	8.15157E-4	0.1146	1.23051E-5	0.17763	1.46093E-5	0.15013	1.22839E-5	0.17763	1.22839E-5	0.17653
1.48683E-4	0.1519	2.59221E-4	0.22274	1.04011E-4	0.01349	8.15157E-4	0.11553	1.25862E-5	0.17765	1.49381E-5	0.15005	1.25646E-5	0.17764	1.25646E-5	0.17627
1.48683E-4	0.1519	2.59221E-4	0.22541	1.04011E-4	0.01349	8.15157E-4	0.11738	1.28674E-5	0.17771	1.52668E-5	0.14996	1.28452E-5	0.1777	1.28452E-5	0.17596
1.48683E-4	0.15711	2.59221E-4	0.22541	1.04011E-4	0.01349	8.15157E-4	0.11922	1.31486E-5	0.17784	1.55955E-5	0.14985	1.31259E-5	0.17783	1.31259E-5	0.17558
1.48683E-4	0.15885	2.59221E-4	0.22541	1.04011E-4	0.02697	8.15157E-4	0.12015	1.34297E-5	0.178	1.59242E-5	0.14975	1.34066E-5	0.17798	1.34066E-5	0.17513
1.48683E-4	0.15885	2.59221E-4	0.22807	1.04011E-4	0.01349	8.15157E-4	0.122	1.37109E-5	0.17813	1.62529E-5	0.14963	1.36873E-5	0.17812	1.36873E-5	0.1746
1.48683E-4	0.16407	2.59221E-4	0.22807	1.04011E-4	0.01349	8.15157E-4	0.12015	1.39921E-5	0.17826	1.65817E-5	0.14951	1.3968E-5	0.17825	1.3968E-5	0.17401
1.48683E-4	0.1658	2.59221E-4	0.23074	1.04011E-4	0.02697	8.15157E-4	0.12015	1.42733E-5	0.17837	1.69104E-5	0.14939	1.42486E-5	0.17836	1.42486E-5	0.17341
1.48683E-4	0.16928	2.59221E-4	0.23074	1.04011E-4	0.02697	8.15157E-4	0.122	1.45544E-5	0.17846	1.72391E-5	0.14929	1.45293E-5	0.17845	1.45293E-5	0.17286
1.48683E-4	0.17102	2.59221E-4	0.23341	1.04011E-4	0.02697	8.15157E-4	0.12015	1.48356E-5	0.17852	1.75678E-5	0.14924	1.481E-5	0.17852	1.481E-5	0.17235
1.48683E-4	0.17622	2.59221E-4	0.23609	1.04011E-4	0.02697	8.15157E-4	0.122	1.51168E-5	0.17856	1.78965E-5	0.14925	1.50907E-5	0.17856	1.50907E-5	0.17183
1.48683E-4	0.18317	2.59221E-4	0.23876	1.04011E-4	0.02697	8.15157E-4	0.12292	1.5398E-5	0.17858	1.82253E-5	0.14927	1.53714E-5	0.17858	1.53714E-5	0.17133
2.23024E-4	0.18665	2.59221E-4	0.23876	1.04011E-4	0.02697	8.15157E-4	0.12292	1.56791E-5	0.17857	1.8554E-5	0.14927	1.5652E-5	0.17857	1.5652E-5	0.17087
2.23024E-4	0.18838	2.59221E-4	0.24142	1.04011E-4	0.02697	8.15157E-4	0.12662	1.59603E-5	0.17855	1.88827E-5	0.14925	1.59327E-5	0.17855	1.59327E-5	0.17045
2.23024E-4	0.19533	2.59221E-4	0.24142	1.04011E-4	0.02697	8.15157E-4	0.12754	1.62415E-5	0.17854	1.92114E-5	0.14921	1.62134E-5	0.17854	1.62134E-5	0.17003
2.23024E-4	0.20055	2.59221E-4	0.24142	1.04011E-4	0.02697	8.15157E-4	0.12754	1.65227E-5	0.17853	1.95402E-5	0.14916	1.64941E-5	0.17853	1.64941E-5	0.16959
2.23024E-4	0.20228	2.59221E-4	0.24142	1.04011E-4	0.04048	8.15157E-4	0.12939	1.68038E-5	0.17852	1.98689E-5	0.1491	1.67747E-5	0.17852	1.67747E-5	0.16914
2.23024E-4	0.20402	2.59221E-4	0.24409	1.04011E-4	0.04048	8.15157E-4	0.13031	1.7085E-5	0.17851	2.01976E-5	0.14905	1.70554E-5	0.17851	1.70554E-5	0.16867
2.23024E-4	0.2075	2.59221E-4	0.24142	1.04011E-4	0.04048	8.15157E-4	0.13031	1.73662E-5	0.17849	2.05263E-5	0.14899	1.73361E-5	0.17849	1.73361E-5	0.16818
2.23024E-4	0.21097	2.59221E-4	0.24142	1.04011E-4	0.05397	8.15157E-4	0.13031	1.76474E-5	0.17847	2.0855E-5	0.14894	1.76168E-5	0.17847	1.76168E-5	0.16767
2.23024E-4	0.21097	2.59221E-4	0.24409	1.04011E-4	0.05397	8.15157E-4	0.12754	1.79285E-5	0.17843	2.11838E-5	0.14889	1.78975E-5	0.17843	1.78975E-5	0.16713
2.23024E-4	0.2127	2.59221E-4	0.24409	1.04011E-4	0.05397	8.15157E-4	0.12754	1.82097E-5	0.17838	2.15125E-5	0.14887	1.81781E-5	0.17838	1.81781E-5	0.16659
2.23024E-4	0.21097	2.59221E-4	0.24409	1.04011E-4	0.05397	8.15157E-4	0.12939	1.84909E-5	0.17833	2.18412E-5	0.14887	1.84588E-5	0.17833	1.84588E-5	0.16605
2.23024E-4	0.20922	2.59221E-4	0.24676	1.04011E-4	0.05397	8.15157E-4	0.12754	1.8772E-5	0.17828	2.21699E-5	0.14888	1.87395E-5	0.17828	1.87395E-5	0.16552
2.23024E-4	0.21097	2.59221E-4	0.24676	1.04011E-4	0.05397	8.15157E-4	0.12939	1.90532E-5	0.17825	2.24986E-5	0.14889	1.90202E-5	0.17825	1.90202E-5	0.165
2.23024E-4	0.21444	2.59221E-4	0.25211	1.04011E-4	0.05397	8.15157E-4	0.12939	1.93344E-5	0.17824	2.28274E-5	0.14892	1.93009E-5	0.17823	1.93009E-5	0.16449
2.23024E-4	0.21444	2.59221E-4	0.25211	1.04011E-4	0.05397	8.15157E-4	0.12939	1.96156E-5	0.17825	2.31561E-5	0.14895	1.95815E-5	0.17823	1.95815E-5	0.16398
2.23024E-4	0.21965	2.59221E-4	0.25211	1.04011E-4	0.06746	8.15157E-4	0.13031	1.98967E-5	0.17827	2.34848E-5	0.14899	1.98622E-5	0.17825	1.98622E-5	0.16348
2.23024E-4	0.22313	2.59221E-4	0.25744	1.04011E-4	0.06746	8.15157E-4	0.13031	2.01779E-5	0.1783	2.38135E-5	0.14904	2.01429E-5	0.17827	2.01429E-5	0.16298
2.23024E-4	0.22486	2.59221E-4	0.25744	1.04011E-4	0.06746	8.15157E-4	0.13031	2.04591E-5	0.17832	2.41423E-5	0.14909	2.04236E-5	0.17829	2.04236E-5	0.16249
2.23024E-4	0.22661	2.59221E-4	0.25744	1.04011E-4	0.06746	8.15157E-4	0.13401	2.07403E-5	0.17832	2.4471E-5	0.14914	2.07042E-5	0.17829	2.07042E-5	0.16202
2.23024E-4	0.22835	2.59221E-4	0.2628	1.04011E-4	0.06746	8.15157E-4	0.13401	2.10214E-5	0.17832	2.47997E-5	0.1492	2.09849E-5	0.17827	2.09849E-5	0.16155
2.23024E-4	0.22835	2.59221E-4	0.26547	1.04011E-4	0.08094	8.15157E-4	0.13401	2.13026E-5	0.17831	2.51284E-5	0.14925	2.12656E-5	0.17824	2.12656E-5	0.1611
2.23024E-4	0.23008	2.59221E-4	0.26547	1.04011E-4	0.06746	8.15157E-4	0.13678	2.15838E-5	0.17829	2.54571E-5	0.14929	2.15463E-5	0.17819	2.15463E-5	0.16064
2.23024E-4	0.23355	2.59221E-4	0.26547	1.04011E-4	0.06746	8.15157E-4	0.13863	2.1865E-5	0.17827	2.57859E-5	0.14933	2.1827E-5	0.17812	2.1827E-5	0.16018
2.23024E-4	0.23529	2.59221E-4	0.26547	1.04011E-4	0.06746	8.15157E-4	0.13863	2.21461E-5	0.17824	2.61146E-5	0.14936	2.21076E-5	0.17803	2.21076E-5	0.15971
2.23024E-4	0.2405	2.59221E-4	0.26547	1.04011E-4	0.08094	8.15157E-4	0.13956	2.24273E-5	0.1782	2.64433E-5	0.14938	2.23883E-5	0.17792	2.23883E-5	0.15924
2.23024E-4	0.24571	2.59221E-4	0.26547	1.04011E-4	0.06746	8.15157E-4	0.13863	2.27085E-5	0.17814	2.6772E-5	0.14939	2.2669E-5	0.17779	2.2669E-5	0.15876
2.23024E-4	0.2492	2.59221E-4	0.26813	1.04011E-4	0.08094	8.15157E-4	0.1414	2.29897E-5	0.17807	2.71008E-5	0.1494	2.29497E-5	0.17764	2.29497E-5	0.15825
2.23024E-4	0.25266	2.59221E-4	0.2708	1.04011E-4	0.08094	8.15157E-4	0.14233	2.32708E-5	0.17799	2.74295E-5	0.1494	2.32304E-5	0.17745	2.32304E-5	0.15773
2.23024E-4	0.25439	2.59221E-4	0.27347	1.04011E-4	0.08094	8.15157E-4	0.14418	2.3552E-5	0.17789	2.77582E-5	0.1494	2.3511E-5	0.17724	2.3511E-5	0.15721
2.23024E-4	0.25788	2.59221E-4	0.27347	1.04011E-4	0.08094	8.15157E-4	0.14418	2.38332E-5	0.17779	2.80869E-5	0.1494	2.37917E-5	0.17699	2.37917E-5	0.15669
2.23024E-4	0.26308	2.59221E-4	0.27347	1.04011E-4	0.09445	8.15157E-4	0.14418	2.41143E-5	0.1777	2.84157E-5	0.1494	2.40724E-5	0.1767	2.40724E-5	0.15617
2.97366E-4	0.26657	2.59221E-4	0.27614	1.04011E-4	0.08094	8.15157E-4	0.14418	2.43955E-5	0.17762	2.87444E-5	0.14939	2.43531E-5	0.17636	2.43531E-5	0.15566
2.97366E-4	0.27178	2.59221E-4	0.27614	1.04011E-4	0.08094	8.15157E-4	0.14233	2.46767E-5	0.17756	2.90731E-5	0.14939	2.46338E-5	0.17598	2.46338E-5	0.15516
2.97366E-4	0.27699	2.59221E-4	0.28148	1.04011E-4	0.09445	8.15157E-4	0.14418	2.49579E-5	0.17753	2.94018E-5	0.14939	2.49145E-5	0.17554	2.49145E-5	0.15467
2.97366E-4	0.28219	2.59221E-4	0.28415	1.04011E-4	0.09445	8.15157E-4	0.14603	2.5239E-5	0.17752	2.97306E-5	0.14938	2.51951E-5	0.17504	2.51951E-5	0.15419
2.97366E-4	0.28741	2.59221E-4	0.28949	1.04011E-4	0.08094	8.15157E-4	0.14603	2.55202E-5	0.17752	3.00593E-5	0.14936	2.54758E-5	0.17449	2.54758E-5	0.15369
2.97366E-4	0.28741	2.59221E-4	0.28949	1.04011E-4	0.09445	8.15157E-4	0.1488	2.58014E-5	0.17752	3.0388E-5	0.14935	2.57565E-5	0.17386	2.57565E-5	0.15319
2.97366E-4	0.29088	2.59221E-4	0.29483	1.04011E-4	0.09445	8.15157E-4	0.15065	2.60826E-5	0.17752	3.07167E-5	0.14933	2.60372E-5	0.17318	2.60372E-5	0.15268
2.97366E-4	0.29436	2.59221E-4	0.29483	1.04011E-4	0.09445	8.15157E-4	0.15157	2.63637E-5	0.17751	3.10455E-5	0.14931	2.63179E-5	0.17242	2.63179E-5	0.15217
2.97366E-4	0.29609	2.59221E-4	0.30017	1.04011E-4	0.10794	8.15157E-4	0.15157	2.66449E-5	0.17749	3.13742E-5	0.14929	2.65985E-5	0.1716	2.65985E-5	0.15166
2.97366E-4	0.29783	3.72274E-4	0.30284	1.04011E-4	0.09445	8.15157E-4	0.15157	2.69261E-5	0.17747	3.17029E-5	0.14926	2.68792E-5	0.17073	2.68792E-5	0.15115
2.97366E-4	0.29956	3.72274E-4	0.30553	1.04011E-4	0.09445	8.15157E-4	0.15157	2.72073E-5	0.17745	3.20316E-5	0.14923	2.71599E-5	0.1698	2.71599E-5	0.15064
2.97366E-4	0.30131	3.72274E-4	0.30284	1.04011E-4	0.10794	8.15157E-4	0.15342	2.74884E-5	0.17743	3.23604E-5	0.1492	2.74406E-5	0.16882	2.74406E-5	0.15015
2.97366E-4	0.30305	3.72274E-4	0.30284	1.04011E-4	0.10794	8.15157E-4	0.15619	2.77696E-5	0.17741	3.26891E-5	0.14917	2.77213E-5	0.16782	2.77213E-5	0.14967
2.97366E-4	0.30305	3.72274E-4	0.31086	1.04011E-4	0.10794	8.15157E-4	0.15434	2.80508E-5	0.1774	3.30178E-5	0.14914	2.8002E-5	0.16681	2.8002E-5	0.1492
2.97366E-4	0.30305	3.72274E-4	0.31353	1.04011E-4	0.10794	8.15157E-4	0.15896	2.8332E-5	0.17739	3.33465E-5	0.1491	2.82826E-5	0.16579	2.82826E-5	0.14875
2.97366E-4	0.30652	3.72274E-4	0.31353	1.04011E-4	0.09445	8.15157E-4	0.16081	2.86131E-5	0.1774	3.36753E-5	0.14906	2.85633E-5	0.1648	2.85633E-5	0.14834
2.97366E-4	0.30999	3.72274E-4	0.31353	1.04011E-4	0.10794	8.15157E-4	0.16174	2.88943E-5	0.17741	3.4004E-5	0.14901	2.8844E-5	0.16383	2.8844E-5	0.14795
2.97366E-4	0.31173	3.72274E-4	0.31353	1.04011E-4	0.10794	8.15157E-4	0.16174	2.91755E-5	0.17744	3.43327E-5	0.14897	2.91247E-5	0.16289	2.91247E-5	0.14758
2.97366E-4	0.31347	3.72274E-4	0.31086	1.04011E-4	0.10794	9.05881E-4	0.16359	2.94566E-5	0.17746	3.46615E-5	0.14892	2.94054E-5	0.16196	2.94054E-5	0.14722
2.97366E-4	0.31694	3.72274E-4	0.3082	1.04011E-4	0.10794	9.05881E-4	0.16543	2.97378E-5	0.17748	3.49902E-5	0.14887	2.96861E-5	0.16104	2.96861E-5	0.14686
2.97366E-4	0.32215	3.72274E-4	0.31353	1.04011E-4	0.10794	9.05881E-4	0.16636	3.0019E-5	0.1775	3.53189E-5	0.14882	2.99667E-5	0.16012	2.99667E-5	0.14651
2.97366E-4	0.3239	3.72274E-4	0.3162	1.04011E-4	0.12143	9.05881E-4	0.16821	3.03002E-5	0.1775	3.56476E-5	0.14876	3.02474E-5	0.15922	3.02474E-5	0.14615
2.97366E-4	0.32736	3.72274E-4	0.3162	1.04011E-4	0.13493	9.05881E-4	0.17006	3.05813E-5	0.1775	3.59764E-5	0.14871	3.05281E-5	0.15834	3.05281E-5	0.14579
2.97366E-4	0.33084	3.72274E-4	0.31086	1.73352E-4	0.12143	9.05881E-4	0.17375	3.08625E-5	0.17748	3.63051E-5	0.14867	3.08088E-5	0.15749	3.08088E-5	0.14542
2.97366E-4	0.33257	3.72274E-4	0.31888	1.73352E-4	0.12143	9.05881E-4	0.17283	3.11437E-5	0.17746	3.66338E-5	0.14863	3.10895E-5	0.15665	3.10895E-5	0.14504
2.97366E-4	0.33432	3.72274E-4	0.31888	1.73352E-4	0.12143	9.05881E-4	0.17283	3.14249E-5	0.17742	3.69625E-5	0.14858	3.13701E-5	0.15585	3.13702E-5	0.14466
2.97366E-4	0.33606	3.72274E-4	0.31888	1.73352E-4	0.12143	9.05881E-4	0.17098	3.1706E-5	0.17738	3.72913E-5	0.14852	3.16508E-5	0.15508	3.16508E-5	0.14427
2.97366E-4	0.34126	3.72274E-4	0.32421	1.73352E-4	0.12143	9.05881E-4	0.17098	3.19872E-5	0.17733	3.762E-5	0.14846	3.19315E-5	0.15431	3.19315E-5	0.14387
2.97366E-4	0.34821	3.72274E-4	0.32155	1.73352E-4	0.13493	9.05881E-4	0.17098	3.22684E-5	0.17727	3.79487E-5	0.14837	3.22122E-5	0.15355	3.22122E-5	0.14346
2.97366E-4	0.35342	3.72274E-4	0.3162	1.73352E-4	0.13493	9.05881E-4	0.17283	3.25496E-5	0.1772	3.82775E-5	0.14827	3.24929E-5	0.15281	3.24929E-5	0.14305
2.97366E-4	0.35864	3.72274E-4	0.31888	1.73352E-4	0.13493	9.05881E-4	0.17098	3.28307E-5	0.17713	3.86062E-5	0.14816	3.27736E-5	0.1521	3.27736E-5	0.14264
3.71707E-4	0.36385	3.72274E-4	0.32421	1.73352E-4	0.13493	9.05881E-4	0.17283	3.31119E-5	0.17706	3.89349E-5	0.14802	3.30542E-5	0.15141	3.30543E-5	0.14222
3.71707E-4	0.37079	3.72274E-4	0.32155	1.73352E-4	0.12143	9.05881E-4	0.17375	3.33931E-5	0.17697	3.92636E-5	0.14785	3.33349E-5	0.15071	3.33349E-5	0.1418
3.71707E-4	0.37601	3.72274E-4	0.32421	1.73352E-4	0.13493	9.05881E-4	0.1756	3.36743E-5	0.17688	3.95924E-5	0.14765	3.36156E-5	0.15002	3.36156E-5	0.14137
3.71707E-4	0.38122	3.72274E-4	0.32688	1.73352E-4	0.13493	9.05881E-4	0.1756	3.39554E-5	0.17677	3.99211E-5	0.14741	3.38963E-5	0.14931	3.38963E-5	0.14093
3.71707E-4	0.38295	3.72274E-4	0.33223	1.73352E-4	0.14843	9.05881E-4	0.1756	3.42366E-5	0.17665	4.02498E-5	0.14713	3.4177E-5	0.14859	3.4177E-5	0.1405
3.71707E-4	0.3847	3.72274E-4	0.33223	1.73352E-4	0.14843	9.05881E-4	0.1756	3.45178E-5	0.17652	4.05786E-5	0.14681	3.44577E-5	0.14786	3.44577E-5	0.14007
3.71707E-4	0.3899	3.72274E-4	0.33223	1.73352E-4	0.14843	9.05881E-4	0.17745	3.4799E-5	0.17638	4.09073E-5	0.14645	3.47383E-5	0.14712	3.47383E-5	0.13963
3.71707E-4	0.39164	3.72274E-4	0.3349	1.73352E-4	0.13493	9.05881E-4	0.17837	3.50801E-5	0.17622	4.1236E-5	0.14604	3.5019E-5	0.14637	3.5019E-5	0.13919
3.71707E-4	0.39164	3.72274E-4	0.33756	1.73352E-4	0.13493	9.05881E-4	0.18022	3.53613E-5	0.17604	4.15647E-5	0.14559	3.52997E-5	0.1456	3.52997E-5	0.13876
3.71707E-4	0.39164	3.72274E-4	0.34023	1.73352E-4	0.13493	9.05881E-4	0.17837	3.56425E-5	0.17583	4.18935E-5	0.14511	3.55804E-5	0.14482	3.55804E-5	0.13832
3.71707E-4	0.39512	3.72274E-4	0.33756	2.42692E-4	0.14843	9.05881E-4	0.18207	3.59236E-5	0.17559	4.22222E-5	0.14458	3.58611E-5	0.14402	3.58611E-5	0.13788
3.71707E-4	0.39859	3.72274E-4	0.34023	2.42692E-4	0.13493	9.05881E-4	0.18207	3.62048E-5	0.17531	4.25509E-5	0.14402	3.61417E-5	0.1432	3.61418E-5	0.13743
3.71707E-4	0.40033	3.72274E-4	0.33756	2.42692E-4	0.13493	9.05881E-4	0.18022	3.6486E-5	0.17497	4.28796E-5	0.14344	3.64224E-5	0.14238	3.64224E-5	0.13698
3.71707E-4	0.40207	3.72274E-4	0.33756	2.42692E-4	0.13493	9.05881E-4	0.18022	3.67672E-5	0.17457	4.32084E-5	0.14282	3.67031E-5	0.14155	3.67031E-5	0.13653
3.71707E-4	0.40554	3.72274E-4	0.33756	2.42692E-4	0.12143	9.05881E-4	0.18484	3.70483E-5	0.17408	4.35371E-5	0.14218	3.69838E-5	0.14072	3.69838E-5	0.13608
3.71707E-4	0.40727	3.72274E-4	0.34023	2.42692E-4	0.12143	9.05881E-4	0.18762	3.73295E-5	0.17348	4.38658E-5	0.14152	3.72645E-5	0.13988	3.72645E-5	0.13563
3.71707E-4	0.40902	3.72274E-4	0.3429	2.42692E-4	0.13493	9.05881E-4	0.18484	3.76107E-5	0.17275	4.41946E-5	0.14086	3.75452E-5	0.13904	3.75452E-5	0.13518
3.71707E-4	0.41249	3.72274E-4	0.3429	2.42692E-4	0.12143	9.05881E-4	0.18577	3.78919E-5	0.17185	4.45233E-5	0.14026	3.78258E-5	0.1382	3.78259E-5	0.13472
3.71707E-4	0.41423	3.72274E-4	0.3429	2.42692E-4	0.10794	9.05881E-4	0.18577	3.8173E-5	0.17076	4.4852E-5	0.13985	3.81065E-5	0.13737	3.81065E-5	0.13426
3.71707E-4	0.41944	3.72274E-4	0.34557	2.42692E-4	0.10794	9.05881E-4	0.18946	3.84542E-5	0.16945	4.51807E-5	0.13975	3.83872E-5	0.13654	3.83872E-5	0.1338
3.71707E-4	0.42292	3.72274E-4	0.34825	2.42692E-4	0.10794	9.05881E-4	0.18762	3.87354E-5	0.16788	4.55095E-5	0.14003	3.86679E-5	0.13572	3.86679E-5	0.13333
3.71707E-4	0.42466	3.72274E-4	0.35091	2.42692E-4	0.10794	9.05881E-4	0.18762	3.90166E-5	0.16603	4.58382E-5	0.14081	3.89486E-5	0.1349	3.89486E-5	0.13285
3.71707E-4	0.42812	3.72274E-4	0.35359	2.42692E-4	0.10794	9.05881E-4	0.19039	3.92977E-5	0.16387	4.61669E-5	0.14245	3.92293E-5	0.1341	3.92293E-5	0.13237
3.71707E-4	0.43161	3.72274E-4	0.35626	2.42692E-4	0.09445	9.05881E-4	0.19224	3.95789E-5	0.16138	4.64957E-5	0.14539	3.95099E-5	0.1333	3.951E-5	0.13188
3.71707E-4	0.43334	3.72274E-4	0.35894	2.42692E-4	0.09445	9.05881E-4	0.19316	3.98601E-5	0.15856	4.68244E-5	0.1497	3.97906E-5	0.13252	3.97906E-5	0.13139
3.71707E-4	0.4455	3.72274E-4	0.35894	2.42692E-4	0.09445	9.05881E-4	0.19316	4.01412E-5	0.15539	4.71531E-5	0.15514	4.00713E-5	0.13176	4.00713E-5	0.13089
3.71707E-4	0.45246	3.72274E-4	0.36161	2.42692E-4	0.08094	9.05881E-4	0.19501	4.04224E-5	0.1519	4.74818E-5	0.16141	4.0352E-5	0.13102	4.0352E-5	0.13038
3.71707E-4	0.45592	3.72274E-4	0.36427	2.42692E-4	0.09445	9.05881E-4	0.19686	4.07036E-5	0.14808	4.78106E-5	0.16824	4.06327E-5	0.13031	4.06327E-5	0.12987
4.4605E-4	0.4594	3.72274E-4	0.36427	2.42692E-4	0.09445	9.05881E-4	0.19686	4.09848E-5	0.14398	4.81393E-5	0.17541	4.09134E-5	0.12962	4.09134E-5	0.12935
4.4605E-4	0.46635	3.72274E-4	0.37229	2.42692E-4	0.08094	9.05881E-4	0.19686	4.12659E-5	0.13961	4.8468E-5	0.18271	4.1194E-5	0.12896	4.11941E-5	0.12882
4.4605E-4	0.47156	3.72274E-4	0.37496	2.42692E-4	0.08094	9.05881E-4	0.19778	4.15471E-5	0.13503	4.87968E-5	0.18997	4.14747E-5	0.12833	4.14747E-5	0.1283
4.4605E-4	0.4733	3.72274E-4	0.37762	2.42692E-4	0.09445	9.05881E-4	0.2024	4.18283E-5	0.13028	4.91255E-5	0.19715	4.17554E-5	0.12778	4.17554E-5	0.12779
4.4605E-4	0.47677	3.72274E-4	0.37762	2.42692E-4	0.08094	9.05881E-4	0.2024	4.21095E-5	0.12545	4.94542E-5	0.2042	4.20361E-5	0.12734	4.20361E-5	0.12731
4.4605E-4	0.48199	3.72274E-4	0.37762	2.42692E-4	0.08094	9.05881E-4	0.20148	4.23906E-5	0.12077	4.97829E-5	0.21111	4.23168E-5	0.12707	4.23168E-5	0.12689
4.4605E-4	0.48199	3.72274E-4	0.37762	2.42692E-4	0.08094	9.05881E-4	0.2024	4.26718E-5	0.11706	5.01117E-5	0.21784	4.25975E-5	0.12704	4.25975E-5	0.12657
4.4605E-4	0.48372	3.72274E-4	0.38029	2.42692E-4	0.08094	9.05881E-4	0.20518	4.2953E-5	0.11578	5.04404E-5	0.22437	4.28781E-5	0.12734	4.28782E-5	0.12639
4.4605E-4	0.4872	3.72274E-4	0.38296	2.42692E-4	0.08094	9.05881E-4	0.20887	4.32342E-5	0.11751	5.07691E-5	0.23065	4.31588E-5	0.12802	4.31588E-5	0.1264
4.4605E-4	0.48893	3.72274E-4	0.38563	2.42692E-4	0.09445	9.05881E-4	0.21165	4.35153E-5	0.1215	5.10979E-5	0.23668	4.34395E-5	0.12914	4.34395E-5	0.12666
4.4605E-4	0.4924	3.72274E-4	0.39364	2.42692E-4	0.09445	9.96218E-4	0.21257	4.37965E-5	0.1269	5.14266E-5	0.24241	4.37202E-5	0.13075	4.37202E-5	0.12721
4.4605E-4	0.4924	3.72274E-4	0.39364	2.42692E-4	0.08094	9.96218E-4	0.21257	4.40777E-5	0.13321	5.17553E-5	0.24786	4.40009E-5	0.13291	4.40009E-5	0.12812
4.4605E-4	0.49415	3.72274E-4	0.39631	2.42692E-4	0.09445	9.96218E-4	0.21257	4.43588E-5	0.1401	5.2084E-5	0.25299	4.42816E-5	0.13561	4.42816E-5	0.12942
4.4605E-4	0.49936	3.72274E-4	0.39631	2.42692E-4	0.09445	9.96218E-4	0.21442	4.464E-5	0.14734	5.24128E-5	0.25781	4.45622E-5	0.13884	4.45623E-5	0.13115
4.4605E-4	0.50109	4.84184E-4	0.399	2.42692E-4	0.08094	9.96218E-4	0.21627	4.49212E-5	0.15473	5.27415E-5	0.26233	4.48429E-5	0.14261	4.4843E-5	0.13331
4.4605E-4	0.50283	4.84184E-4	0.40167	2.42692E-4	0.08094	9.96218E-4	0.21627	4.52024E-5	0.16211	5.30702E-5	0.26653	4.51236E-5	0.14699	4.51236E-5	0.13593
4.4605E-4	0.50457	4.84184E-4	0.40167	2.42692E-4	0.09445	9.96218E-4	0.21627	4.54835E-5	0.16945	5.3399E-5	0.27043	4.54043E-5	0.15202	4.54043E-5	0.13902
4.4605E-4	0.50979	4.84184E-4	0.40433	2.42692E-4	0.10794	9.96218E-4	0.21627	4.57647E-5	0.17669	5.37277E-5	0.27403	4.5685E-5	0.15763	4.5685E-5	0.1426
4.4605E-4	0.51152	4.84184E-4	0.40967	2.42692E-4	0.10794	9.96218E-4	0.21904	4.60459E-5	0.18382	5.40564E-5	0.27734	4.59657E-5	0.16368	4.59657E-5	0.14668
4.4605E-4	0.51325	4.84184E-4	0.40967	2.42692E-4	0.09445	9.96218E-4	0.22089	4.63271E-5	0.19082	5.43852E-5	0.28039	4.62464E-5	0.16997	4.62464E-5	0.15122
4.4605E-4	0.51498	4.84184E-4	0.40967	2.42692E-4	0.10794	9.96218E-4	0.22089	4.66082E-5	0.19766	5.47139E-5	0.28318	4.6527E-5	0.17634	4.65271E-5	0.15617
4.4605E-4	0.5202	4.84184E-4	0.40967	2.42692E-4	0.10794	9.96218E-4	0.22181	4.68894E-5	0.20429	5.50426E-5	0.28574	4.68077E-5	0.18268	4.68077E-5	0.16146
4.4605E-4	0.52367	4.84184E-4	0.407	2.42692E-4	0.10794	9.96218E-4	0.22181	4.71706E-5	0.21069	5.53713E-5	0.28809	4.70884E-5	0.18893	4.70884E-5	0.16699
4.4605E-4	0.52715	4.84184E-4	0.407	2.42692E-4	0.10794	9.96218E-4	0.22089	4.74518E-5	0.21684	5.57001E-5	0.29023	4.73691E-5	0.19505	4.73691E-5	0.17266
4.4605E-4	0.53063	4.84184E-4	0.41234	2.42692E-4	0.10794	9.96218E-4	0.22089	4.77329E-5	0.22273	5.60288E-5	0.29218	4.76498E-5	0.20101	4.76498E-5	0.1784
4.4605E-4	0.53757	4.84184E-4	0.41234	2.42692E-4	0.12143	9.96218E-4	0.22089	4.80141E-5	0.22837	5.63575E-5	0.29397	4.79305E-5	0.20679	4.79305E-5	0.18413
5.20391E-4	0.54452	4.84184E-4	0.41502	2.42692E-4	0.12143	9.96218E-4	0.21904	4.82953E-5	0.23377	5.66863E-5	0.2956	4.82111E-5	0.21237	4.82112E-5	0.1898
5.20391E-4	0.548	4.84184E-4	0.41502	2.42692E-4	0.12143	9.96218E-4	0.22089	4.85765E-5	0.23893	5.7015E-5	0.29709	4.84918E-5	0.21775	4.84918E-5	0.19538
5.20391E-4	0.55495	4.84184E-4	0.41502	2.42692E-4	0.12143	9.96218E-4	0.22181	4.88576E-5	0.24384	5.73437E-5	0.29845	4.87725E-5	0.22294	4.87725E-5	0.20084
5.20391E-4	0.55842	4.84184E-4	0.41234	2.42692E-4	0.12143	9.96218E-4	0.22366	4.91388E-5	0.24851	5.76724E-5	0.29971	4.90532E-5	0.22795	4.90532E-5	0.20617
5.20391E-4	0.56363	4.84184E-4	0.41768	2.42692E-4	0.13493	9.96218E-4	0.22366	4.942E-5	0.25294	5.80012E-5	0.30086	4.93339E-5	0.23277	4.93339E-5	0.21134
5.20391E-4	0.56363	4.84184E-4	0.41768	2.42692E-4	0.12143	9.96218E-4	0.22458	4.97012E-5	0.25712	5.83299E-5	0.30193	4.96146E-5	0.23741	4.96146E-5	0.21637
5.20391E-4	0.56711	4.84184E-4	0.42035	2.42692E-4	0.12143	9.96218E-4	0.22458	4.99823E-5	0.26107	5.86586E-5	0.30292	4.98952E-5	0.24186	4.98953E-5	0.22123
5.20391E-4	0.57058	4.84184E-4	0.42302	2.42692E-4	0.13493	9.96218E-4	0.22643	5.02635E-5	0.2648	5.89874E-5	0.30385	5.01759E-5	0.24611	5.01759E-5	0.22594
5.20391E-4	0.57058	4.84184E-4	0.42035	2.42692E-4	0.13493	9.96218E-4	0.22828	5.05447E-5	0.26831	5.93161E-5	0.30473	5.04566E-5	0.25016	5.04566E-5	0.23047
5.20391E-4	0.56885	4.84184E-4	0.42569	2.42692E-4	0.13493	9.96218E-4	0.22828	5.08259E-5	0.27162	5.96448E-5	0.30556	5.07373E-5	0.25402	5.07373E-5	0.23483
5.20391E-4	0.57232	4.84184E-4	0.42569	2.42692E-4	0.13493	9.96218E-4	0.22828	5.1107E-5	0.27472	5.99735E-5	0.30636	5.1018E-5	0.25769	5.1018E-5	0.23901
5.20391E-4	0.57406	4.84184E-4	0.42302	2.42692E-4	0.14843	9.96218E-4	0.22921	5.13882E-5	0.27765	6.03023E-5	0.30713	5.12986E-5	0.26116	5.12987E-5	0.24301
5.20391E-4	0.57406	4.84184E-4	0.42302	2.42692E-4	0.13493	9.96218E-4	0.23105	5.16694E-5	0.28039	6.0631E-5	0.30788	5.15793E-5	0.26445	5.15794E-5	0.24683
5.20391E-4	0.57579	4.84184E-4	0.42302	2.42692E-4	0.13493	9.96218E-4	0.2329	5.19506E-5	0.28298	6.09597E-5	0.30861	5.186E-5	0.26757	5.186E-5	0.25049
5.20391E-4	0.57927	4.84184E-4	0.42569	2.42692E-4	0.13493	9.96218E-4	0.2329	5.22317E-5	0.28542	6.12885E-5	0.30934	5.21407E-5	0.27051	5.21407E-5	0.25396
5.20391E-4	0.58101	4.84184E-4	0.42837	2.42692E-4	0.14843	9.96218E-4	0.23383	5.25129E-5	0.28771	6.16172E-5	0.31007	5.24214E-5	0.27329	5.24214E-5	0.25726
5.20391E-4	0.58274	4.84184E-4	0.43103	2.42692E-4	0.13493	9.96218E-4	0.23383	5.27941E-5	0.28987	6.19459E-5	0.31081	5.27021E-5	0.27591	5.27021E-5	0.26039
5.20391E-4	0.58449	4.84184E-4	0.4337	2.42692E-4	0.14843	9.96218E-4	0.23383	5.30753E-5	0.29189	6.22746E-5	0.31154	5.29827E-5	0.27839	5.29828E-5	0.26335
5.20391E-4	0.58621	4.84184E-4	0.43637	2.42692E-4	0.14843	9.96218E-4	0.23383	5.33564E-5	0.29379	6.26034E-5	0.31229	5.32634E-5	0.28073	5.32635E-5	0.26614
5.20391E-4	0.5897	4.84184E-4	0.43637	2.42692E-4	0.14843	9.96218E-4	0.23383	5.36376E-5	0.29559	6.29321E-5	0.31305	5.35441E-5	0.28292	5.35441E-5	0.26877
5.20391E-4	0.59316	4.84184E-4	0.43904	2.42692E-4	0.13493	9.96218E-4	0.23567	5.39188E-5	0.29727	6.32608E-5	0.31382	5.38248E-5	0.28499	5.38248E-5	0.27125
5.20391E-4	0.59664	4.84184E-4	0.44172	2.42692E-4	0.13493	9.96218E-4	0.23567	5.42E-5	0.29885	6.35896E-5	0.3146	5.41055E-5	0.28693	5.41055E-5	0.27358
5.20391E-4	0.60185	4.84184E-4	0.44438	2.42692E-4	0.14843	9.96218E-4	0.23845	5.44811E-5	0.30034	6.39183E-5	0.31539	5.43862E-5	0.28875	5.43862E-5	0.27577
5.20391E-4	0.60533	4.84184E-4	0.44438	2.42692E-4	0.14843	9.96218E-4	0.2403	5.47623E-5	0.30174	6.4247E-5	0.31618	5.46668E-5	0.29044	5.46669E-5	0.27781
5.20391E-4	0.60533	4.84184E-4	0.44438	2.42692E-4	0.14843	9.96218E-4	0.24122	5.50435E-5	0.30306	6.45757E-5	0.31698	5.49475E-5	0.29203	5.49476E-5	0.27972
5.20391E-4	0.6088	4.84184E-4	0.44705	2.42692E-4	0.16191	9.96218E-4	0.2403	5.53247E-5	0.3043	6.49045E-5	0.31777	5.52282E-5	0.29352	5.52282E-5	0.2815
5.20391E-4	0.61575	4.84184E-4	0.44438	2.42692E-4	0.14843	9.96218E-4	0.24307	5.56058E-5	0.30546	6.52332E-5	0.31856	5.55089E-5	0.29492	5.55089E-5	0.28316
5.20391E-4	0.61923	4.84184E-4	0.44705	2.42692E-4	0.14843	9.96218E-4	0.24769	5.5887E-5	0.30655	6.55619E-5	0.31934	5.57896E-5	0.29624	5.57896E-5	0.28468
5.20391E-4	0.62444	4.84184E-4	0.44705	2.42692E-4	0.16191	9.96218E-4	0.24769	5.61682E-5	0.30757	6.58907E-5	0.32011	5.60703E-5	0.29748	5.60703E-5	0.2861
5.20391E-4	0.62965	4.84184E-4	0.44973	2.42692E-4	0.16191	9.96218E-4	0.24769	5.64494E-5	0.30854	6.62194E-5	0.32087	5.63509E-5	0.29866	5.6351E-5	0.2874
5.94733E-4	0.63486	4.84184E-4	0.44973	2.42692E-4	0.14843	9.96218E-4	0.24769	5.67305E-5	0.30945	6.65481E-5	0.32161	5.66316E-5	0.29977	5.66317E-5	0.28861
5.94733E-4	0.6366	4.84184E-4	0.45508	2.42692E-4	0.16191	9.96218E-4	0.24861	5.70117E-5	0.31032	6.68768E-5	0.32233	5.69123E-5	0.30082	5.69123E-5	0.28971
5.94733E-4	0.64181	4.84184E-4	0.46041	2.42692E-4	0.16191	9.96218E-4	0.24861	5.72929E-5	0.31114	6.72056E-5	0.32304	5.7193E-5	0.30183	5.7193E-5	0.29072
5.94733E-4	0.64528	4.84184E-4	0.46308	2.42692E-4	0.16191	9.96218E-4	0.24861	5.75741E-5	0.31192	6.75343E-5	0.32373	5.74737E-5	0.30278	5.74737E-5	0.29165
5.94733E-4	0.64703	4.84184E-4	0.46308	2.42692E-4	0.16191	9.96218E-4	0.25046	5.78552E-5	0.31266	6.7863E-5	0.3244	5.77544E-5	0.3037	5.77544E-5	0.2925
5.94733E-4	0.65049	4.84184E-4	0.46308	2.42692E-4	0.16191	9.96218E-4	0.25231	5.81364E-5	0.31338	6.81918E-5	0.32505	5.8035E-5	0.30459	5.80351E-5	0.29327
5.94733E-4	0.65223	4.84184E-4	0.46843	2.42692E-4	0.16191	9.96218E-4	0.25601	5.84176E-5	0.31407	6.85205E-5	0.32569	5.83157E-5	0.30545	5.83158E-5	0.29398
5.94733E-4	0.65571	4.84184E-4	0.46843	2.42692E-4	0.16191	9.96218E-4	0.25786	5.86988E-5	0.31474	6.88492E-5	0.32631	5.85964E-5	0.30629	5.85964E-5	0.29463
5.94733E-4	0.65745	4.84184E-4	0.46843	2.42692E-4	0.16191	9.96218E-4	0.25786	5.89799E-5	0.31539	6.91779E-5	0.32691	5.88771E-5	0.30712	5.88771E-5	0.29523
5.94733E-4	0.65919	4.84184E-4	0.47109	2.42692E-4	0.1754	0.00109	0.26248	5.92611E-5	0.31604	6.95067E-5	0.3275	5.91578E-5	0.30795	5.91578E-5	0.2958
5.94733E-4	0.66092	4.84184E-4	0.47376	2.42692E-4	0.1754	0.00109	0.26063	5.95423E-5	0.31668	6.98354E-5	0.32807	5.94385E-5	0.30878	5.94385E-5	0.29634
5.94733E-4	0.66266	4.84184E-4	0.47376	2.42692E-4	0.1754	0.00109	0.26248	5.98235E-5	0.31735	7.01641E-5	0.32863	5.97191E-5	0.30964	5.97192E-5	0.29685
5.94733E-4	0.66439	5.96095E-4	0.4791	2.42692E-4	0.1754	0.00109	0.2671	6.01047E-5	0.31809	7.04929E-5	0.32917	5.99998E-5	0.31053	5.99999E-5	0.29735
5.94733E-4	0.66439	5.96095E-4	0.48711	2.42692E-4	0.1754	0.00109	0.26802	6.03858E-5	0.31897	7.08216E-5	0.32969	6.02805E-5	0.31145	6.02805E-5	0.29785
5.94733E-4	0.66787	5.96095E-4	0.48711	2.42692E-4	0.1754	0.00109	0.26802	6.0667E-5	0.32005	7.11503E-5	0.33021	6.05612E-5	0.31239	6.05612E-5	0.29834
5.94733E-4	0.67134	5.96095E-4	0.48978	2.42692E-4	0.1889	0.00109	0.26802	6.09482E-5	0.32133	7.14791E-5	0.33071	6.08419E-5	0.31335	6.08419E-5	0.29883
5.94733E-4	0.67482	5.96095E-4	0.48978	2.42692E-4	0.1754	0.00109	0.26802	6.12294E-5	0.32277	7.18078E-5	0.33121	6.11226E-5	0.31432	6.11226E-5	0.29934
5.94733E-4	0.67829	5.96095E-4	0.49245	2.77362E-4	0.1889	0.00109	0.26802	6.15105E-5	0.32436	7.21365E-5	0.33169	6.14033E-5	0.31529	6.14033E-5	0.29986
5.94733E-4	0.68002	5.96095E-4	0.49514	2.77362E-4	0.1889	0.00109	0.26802	6.17917E-5	0.32604	7.24652E-5	0.33216	6.16839E-5	0.31627	6.1684E-5	0.3004
5.94733E-4	0.68177	5.96095E-4	0.49514	2.77362E-4	0.1889	0.00109	0.2671	6.20729E-5	0.32779	7.2794E-5	0.33261	6.19646E-5	0.31726	6.19646E-5	0.30097
5.94733E-4	0.6835	5.96095E-4	0.49781	2.77362E-4	0.1889	0.00109	0.2671	6.23541E-5	0.32956	7.31227E-5	0.33305	6.22453E-5	0.31826	6.22453E-5	0.30157
5.94733E-4	0.68698	5.96095E-4	0.50047	2.77362E-4	0.1754	0.00109	0.2671	6.26352E-5	0.33135	7.34514E-5	0.33348	6.2526E-5	0.31926	6.2526E-5	0.30219
5.94733E-4	0.69045	5.96095E-4	0.50047	2.77362E-4	0.1889	0.00109	0.26987	6.29164E-5	0.33313	7.37802E-5	0.3339	6.28067E-5	0.32027	6.28067E-5	0.30283
5.94733E-4	0.69566	5.96095E-4	0.50314	2.77362E-4	0.1889	0.00109	0.26987	6.31976E-5	0.3349	7.41089E-5	0.33431	6.30874E-5	0.32127	6.30874E-5	0.3035
5.94733E-4	0.69566	5.96095E-4	0.50047	2.77362E-4	0.1889	0.00109	0.26802	6.34788E-5	0.33666	7.44376E-5	0.33471	6.3368E-5	0.32226	6.33681E-5	0.3042
5.94733E-4	0.69914	5.96095E-4	0.50314	2.77362E-4	0.20238	0.00109	0.27172	6.37599E-5	0.33838	7.47664E-5	0.33512	6.36487E-5	0.32324	6.36487E-5	0.3049
5.94733E-4	0.70436	5.96095E-4	0.50581	2.77362E-4	0.20238	0.00109	0.27264	6.40411E-5	0.34008	7.50951E-5	0.33553	6.39294E-5	0.3242	6.39294E-5	0.30561
5.94733E-4	0.7113	5.96095E-4	0.51116	2.77362E-4	0.20238	0.00109	0.27264	6.43223E-5	0.34175	7.54238E-5	0.33596	6.42101E-5	0.32513	6.42101E-5	0.30632
5.94733E-4	0.71651	5.96095E-4	0.51116	2.77362E-4	0.20238	0.00109	0.27264	6.46035E-5	0.34338	7.57525E-5	0.33638	6.44908E-5	0.32604	6.44908E-5	0.30702
5.94733E-4	0.72346	5.96095E-4	0.51382	2.77362E-4	0.20238	0.00109	0.27449	6.48847E-5	0.34497	7.60813E-5	0.33681	6.47715E-5	0.32692	6.47715E-5	0.3077
5.94733E-4	0.72867	5.96095E-4	0.51116	2.77362E-4	0.20238	0.00109	0.27449	6.51658E-5	0.34652	7.641E-5	0.33723	6.50521E-5	0.32777	6.50522E-5	0.30837
6.69074E-4	0.73736	5.96095E-4	0.51116	2.77362E-4	0.21587	0.00109	0.27264	6.5447E-5	0.34804	7.67387E-5	0.33765	6.53328E-5	0.32859	6.53329E-5	0.30903
6.69074E-4	0.74083	5.96095E-4	0.51116	3.46703E-4	0.21587	0.00109	0.27449	6.57282E-5	0.34951	7.70675E-5	0.33806	6.56135E-5	0.32938	6.56135E-5	0.30967
6.69074E-4	0.74605	5.96095E-4	0.51116	3.46703E-4	0.20238	0.00109	0.27542	6.60094E-5	0.35093	7.73962E-5	0.33846	6.58942E-5	0.33015	6.58942E-5	0.31029
6.69074E-4	0.75125	5.96095E-4	0.51116	3.46703E-4	0.20238	0.00109	0.27542	6.62905E-5	0.35231	7.77249E-5	0.33884	6.61749E-5	0.33089	6.61749E-5	0.3109
6.69074E-4	0.75648	5.96095E-4	0.51382	3.46703E-4	0.1889	0.00109	0.27542	6.65717E-5	0.35364	7.80537E-5	0.33921	6.64556E-5	0.3316	6.64556E-5	0.31149
6.69074E-4	0.7582	5.96095E-4	0.51382	3.46703E-4	0.1889	0.00109	0.27726	6.68529E-5	0.35493	7.83824E-5	0.33957	6.67362E-5	0.33229	6.67363E-5	0.31207
6.69074E-4	0.76168	5.96095E-4	0.51382	3.46703E-4	0.20238	0.00109	0.27911	6.71341E-5	0.35617	7.87111E-5	0.33992	6.70169E-5	0.33296	6.7017E-5	0.31263
6.69074E-4	0.76342	5.96095E-4	0.51916	3.46703E-4	0.1889	0.00109	0.28189	6.74152E-5	0.35737	7.90399E-5	0.34026	6.72976E-5	0.33362	6.72976E-5	0.31317
6.69074E-4	0.7669	5.96095E-4	0.52183	3.46703E-4	0.1754	0.00109	0.28373	6.76964E-5	0.35852	7.93686E-5	0.34058	6.75783E-5	0.33427	6.75783E-5	0.3137
6.69074E-4	0.76516	5.96095E-4	0.52451	3.46703E-4	0.1889	0.00109	0.28373	6.79776E-5	0.35964	7.96973E-5	0.34089	6.7859E-5	0.33492	6.7859E-5	0.3142
6.69074E-4	0.7669	5.96095E-4	0.52451	3.46703E-4	0.1889	0.00109	0.28466	6.82588E-5	0.36071	8.00261E-5	0.3412	6.81397E-5	0.33557	6.81397E-5	0.31468
6.69074E-4	0.76863	5.96095E-4	0.52451	3.46703E-4	0.16191	0.00109	0.28466	6.854E-5	0.36174	8.03548E-5	0.3415	6.84204E-5	0.33621	6.84204E-5	0.31514
6.69074E-4	0.77037	5.96095E-4	0.52451	3.46703E-4	0.16191	0.00109	0.28373	6.88211E-5	0.36273	8.06835E-5	0.34178	6.8701E-5	0.33685	6.87011E-5	0.31556
6.69074E-4	0.7721	5.96095E-4	0.52717	3.46703E-4	0.16191	0.00109	0.28466	6.91023E-5	0.36369	8.10123E-5	0.34206	6.89817E-5	0.33746	6.89818E-5	0.31595
6.69074E-4	0.77559	5.96095E-4	0.52984	3.46703E-4	0.16191	0.00109	0.28466	6.93835E-5	0.36461	8.1341E-5	0.34233	6.92624E-5	0.33806	6.92624E-5	0.31631
6.69074E-4	0.78079	5.96095E-4	0.53251	3.46703E-4	0.16191	0.00109	0.28466	6.96647E-5	0.3655	8.16697E-5	0.34259	6.95431E-5	0.33863	6.95431E-5	0.31663
6.69074E-4	0.786	5.96095E-4	0.53518	3.46703E-4	0.16191	0.00109	0.28651	6.99458E-5	0.36635	8.19985E-5	0.34285	6.98238E-5	0.33917	6.98238E-5	0.31693
6.69074E-4	0.78774	5.96095E-4	0.53518	3.46703E-4	0.14843	0.00109	0.28928	7.0227E-5	0.36717	8.23272E-5	0.34309	7.01045E-5	0.33969	7.01045E-5	0.31719
6.69074E-4	0.78948	5.96095E-4	0.53786	3.46703E-4	0.14843	0.00109	0.29205	7.05082E-5	0.36796	8.26559E-5	0.34333	7.03851E-5	0.34017	7.03852E-5	0.31743
6.69074E-4	0.79642	5.96095E-4	0.54052	3.46703E-4	0.16191	0.00109	0.29205	7.07894E-5	0.36871	8.29847E-5	0.34357	7.06658E-5	0.34062	7.06659E-5	0.31764
6.69074E-4	0.79816	5.96095E-4	0.54052	3.46703E-4	0.16191	0.00109	0.2939	7.10705E-5	0.36943	8.33134E-5	0.3438	7.09465E-5	0.34103	7.09465E-5	0.31783
6.69074E-4	0.80337	5.96095E-4	0.54052	3.46703E-4	0.16191	0.00109	0.29575	7.13517E-5	0.37011	8.36421E-5	0.34401	7.12272E-5	0.3414	7.12272E-5	0.31799
6.69074E-4	0.80512	5.96095E-4	0.54052	3.46703E-4	0.14843	0.00109	0.29575	7.16329E-5	0.37077	8.39709E-5	0.34421	7.15079E-5	0.34173	7.15079E-5	0.31814
6.69074E-4	0.80858	5.96095E-4	0.5432	3.46703E-4	0.13493	0.00109	0.29575	7.19141E-5	0.37138	8.42996E-5	0.3444	7.17886E-5	0.34202	7.17886E-5	0.31826
6.69074E-4	0.8138	5.96095E-4	0.5432	3.46703E-4	0.14843	0.00109	0.29667	7.21953E-5	0.37196	8.46283E-5	0.34458	7.20693E-5	0.34226	7.20693E-5	0.31837
6.69074E-4	0.82075	5.96095E-4	0.54587	3.46703E-4	0.14843	0.00109	0.29852	7.24764E-5	0.37251	8.49571E-5	0.34473	7.23499E-5	0.34245	7.235E-5	0.31845
6.69074E-4	0.8277	5.96095E-4	0.54854	3.46703E-4	0.14843	0.00109	0.29852	7.27576E-5	0.37301	8.52858E-5	0.34487	7.26306E-5	0.3426	7.26307E-5	0.31852
6.69074E-4	0.83465	5.96095E-4	0.54854	3.46703E-4	0.14843	0.00109	0.29945	7.30388E-5	0.37348	8.56145E-5	0.34499	7.29113E-5	0.3427	7.29113E-5	0.31858
7.43416E-4	0.8416	5.96095E-4	0.54854	3.46703E-4	0.13493	0.00109	0.30314	7.332E-5	0.3739	8.59433E-5	0.34508	7.3192E-5	0.34275	7.3192E-5	0.31862
7.43416E-4	0.8468	5.96095E-4	0.55122	3.46703E-4	0.14843	0.00109	0.30407	7.36011E-5	0.37429	8.6272E-5	0.34515	7.34727E-5	0.34276	7.34727E-5	0.31865
7.43416E-4	0.85202	5.96095E-4	0.55388	3.46703E-4	0.14843	0.00109	0.30407	7.38823E-5	0.37465	8.66007E-5	0.3452	7.37534E-5	0.34273	7.37534E-5	0.31868
7.43416E-4	0.85896	5.96095E-4	0.56457	3.46703E-4	0.14843	0.00109	0.30591	7.41635E-5	0.37496	8.69295E-5	0.34523	7.40341E-5	0.34266	7.40341E-5	0.31869
7.43416E-4	0.86245	5.96095E-4	0.56189	3.46703E-4	0.14843	0.00118	0.30684	7.44447E-5	0.37524	8.72582E-5	0.34523	7.43148E-5	0.34255	7.43148E-5	0.31869
7.43416E-4	0.86245	5.96095E-4	0.56457	3.46703E-4	0.14843	0.00118	0.30869	7.47259E-5	0.37549	8.75869E-5	0.3452	7.45954E-5	0.34239	7.45955E-5	0.31869
7.43416E-4	0.86592	5.96095E-4	0.56723	3.46703E-4	0.14843	0.00118	0.30869	7.5007E-5	0.37569	8.79157E-5	0.34514	7.48761E-5	0.34219	7.48762E-5	0.31867
7.43416E-4	0.86765	5.96095E-4	0.56723	3.46703E-4	0.14843	0.00118	0.31054	7.52882E-5	0.37587	8.82444E-5	0.34506	7.51568E-5	0.34195	7.51568E-5	0.31864
7.43416E-4	0.86939	5.96095E-4	0.5699	3.46703E-4	0.16191	0.00118	0.31146	7.55694E-5	0.37601	8.85731E-5	0.34496	7.54375E-5	0.34169	7.54375E-5	0.31861
7.43416E-4	0.87287	7.09147E-4	0.57257	3.46703E-4	0.16191	0.00118	0.31331	7.58506E-5	0.37611	8.89019E-5	0.34482	7.57182E-5	0.34141	7.57182E-5	0.31858
7.43416E-4	0.8746	7.09147E-4	0.57791	3.46703E-4	0.16191	0.00118	0.31331	7.61317E-5	0.37619	8.92306E-5	0.34466	7.59989E-5	0.34111	7.59989E-5	0.31856
7.43416E-4	0.87634	7.09147E-4	0.58058	3.46703E-4	0.16191	0.00118	0.31516	7.64129E-5	0.37624	8.95593E-5	0.34448	7.62796E-5	0.3408	7.62796E-5	0.31856
7.43416E-4	0.87981	7.09147E-4	0.58325	3.46703E-4	0.16191	0.00118	0.31331	7.66941E-5	0.37626	8.98881E-5	0.34427	7.65602E-5	0.34048	7.65603E-5	0.31858
7.43416E-4	0.88329	7.09147E-4	0.58325	3.46703E-4	0.16191	0.00118	0.31516	7.69753E-5	0.37626	9.02168E-5	0.34404	7.68409E-5	0.34015	7.6841E-5	0.31861
7.43416E-4	0.88329	7.09147E-4	0.58592	3.46703E-4	0.16191	0.00118	0.31608	7.72564E-5	0.37623	9.05455E-5	0.34379	7.71216E-5	0.3398	7.71216E-5	0.31868
7.43416E-4	0.88677	7.09147E-4	0.5886	3.46703E-4	0.16191	0.00118	0.31793	7.75376E-5	0.37617	9.08743E-5	0.34352	7.74023E-5	0.33943	7.74023E-5	0.31876
7.43416E-4	0.8885	7.09147E-4	0.5886	3.46703E-4	0.1754	0.00118	0.31793	7.78188E-5	0.37609	9.1203E-5	0.34323	7.7683E-5	0.33906	7.7683E-5	0.31885
7.43416E-4	0.89198	7.09147E-4	0.59128	3.46703E-4	0.1889	0.00118	0.31608	7.81E-5	0.37598	9.15318E-5	0.34293	7.79637E-5	0.33867	7.79637E-5	0.31895
7.43416E-4	0.89545	7.09147E-4	0.5886	3.46703E-4	0.1889	0.00118	0.31608	7.83812E-5	0.37585	9.18605E-5	0.34262	7.82444E-5	0.33827	7.82444E-5	0.31906
7.43416E-4	0.89719	7.09147E-4	0.59128	3.46703E-4	0.1754	0.00118	0.31793	7.86623E-5	0.37569	9.21892E-5	0.34233	7.8525E-5	0.33787	7.85251E-5	0.31919
7.43416E-4	0.90067	7.09147E-4	0.59394	3.46703E-4	0.1754	0.00118	0.31793	7.89435E-5	0.3755	9.2518E-5	0.34209	7.88057E-5	0.33747	7.88058E-5	0.31933
7.43416E-4	0.90762	7.09147E-4	0.59394	3.46703E-4	0.1889	0.00118	0.3207	7.92247E-5	0.37528	9.28467E-5	0.34192	7.90864E-5	0.33706	7.90865E-5	0.31948
7.43416E-4	0.91108	7.09147E-4	0.59394	3.46703E-4	0.1754	0.00118	0.31885	7.95059E-5	0.37503	9.31754E-5	0.34186	7.93671E-5	0.33667	7.93671E-5	0.31963
7.43416E-4	0.91629	7.09147E-4	0.59394	3.46703E-4	0.1754	0.00118	0.3207	7.9787E-5	0.37473	9.35042E-5	0.34194	7.96478E-5	0.33628	7.96478E-5	0.31976
7.43416E-4	0.91804	7.09147E-4	0.59394	3.46703E-4	0.1889	0.00118	0.3207	8.00682E-5	0.3744	9.38329E-5	0.34223	7.99285E-5	0.3359	7.99285E-5	0.31988
7.43416E-4	0.92498	7.09147E-4	0.59661	3.46703E-4	0.1889	0.00118	0.3207	8.03494E-5	0.37402	9.41616E-5	0.34278	8.02092E-5	0.33552	8.02092E-5	0.31998
7.43416E-4	0.93193	7.09147E-4	0.59661	3.46703E-4	0.20238	0.00118	0.32255	8.06306E-5	0.37359	9.44904E-5	0.34365	8.04899E-5	0.33516	8.04899E-5	0.32007
8.17757E-4	0.93715	7.09147E-4	0.59661	3.46703E-4	0.1889	0.00118	0.32348	8.09118E-5	0.3731	9.48191E-5	0.34492	8.07705E-5	0.33481	8.07706E-5	0.32013
8.17757E-4	0.94582	7.09147E-4	0.59661	3.46703E-4	0.1889	0.00118	0.32348	8.11929E-5	0.37255	9.51478E-5	0.3467	8.10512E-5	0.33446	8.10513E-5	0.32017
8.17757E-4	0.94931	7.09147E-4	0.59661	3.46703E-4	0.20238	0.00118	0.32348	8.14741E-5	0.37194	9.54766E-5	0.34914	8.13319E-5	0.33411	8.13319E-5	0.32019
8.17757E-4	0.95451	7.09147E-4	0.59928	3.46703E-4	0.20238	0.00118	0.32348	8.17553E-5	0.37126	9.58053E-5	0.35227	8.16126E-5	0.33377	8.16126E-5	0.32019
8.17757E-4	0.95625	7.09147E-4	0.60195	3.46703E-4	0.20238	0.00118	0.32255	8.20365E-5	0.3705	9.6134E-5	0.35596	8.18933E-5	0.33343	8.18933E-5	0.32017
8.17757E-4	0.958	7.09147E-4	0.60462	3.46703E-4	0.20238	0.00118	0.32255	8.23176E-5	0.36966	9.64628E-5	0.36006	8.2174E-5	0.33308	8.2174E-5	0.32013
8.17757E-4	0.958	7.09147E-4	0.60195	3.46703E-4	0.20238	0.00118	0.32717	8.25988E-5	0.36874	9.67915E-5	0.36442	8.24547E-5	0.33272	8.24547E-5	0.32007
8.17757E-4	0.96147	7.09147E-4	0.60195	3.46703E-4	0.20238	0.00118	0.32717	8.288E-5	0.36774	9.71203E-5	0.3689	8.27353E-5	0.33236	8.27354E-5	0.32
8.17757E-4	0.96494	7.09147E-4	0.60195	3.46703E-4	0.20238	0.00118	0.3281	8.31612E-5	0.36665	9.7449E-5	0.37342	8.3016E-5	0.332	8.30161E-5	0.31992
8.17757E-4	0.96494	7.09147E-4	0.60462	3.46703E-4	0.21587	0.00118	0.33087	8.34423E-5	0.36547	9.77777E-5	0.37793	8.32967E-5	0.33162	8.32968E-5	0.31982
8.17757E-4	0.96667	7.09147E-4	0.60729	3.46703E-4	0.20238	0.00118	0.33087	8.37235E-5	0.3642	9.81065E-5	0.38241	8.35774E-5	0.33124	8.35774E-5	0.31972
8.17757E-4	0.97016	7.09147E-4	0.60996	3.46703E-4	0.20238	0.00118	0.33272	8.40047E-5	0.36284	9.84352E-5	0.38685	8.38581E-5	0.33086	8.38581E-5	0.31962
8.17757E-4	0.97536	7.09147E-4	0.60996	3.46703E-4	0.21587	0.00118	0.33272	8.42859E-5	0.3614	9.87639E-5	0.39122	8.41388E-5	0.33049	8.41388E-5	0.31952
8.17757E-4	0.97363	7.09147E-4	0.61263	3.46703E-4	0.21587	0.00118	0.33457	8.45671E-5	0.35987	9.90927E-5	0.39552	8.44195E-5	0.33013	8.44195E-5	0.31943
8.17757E-4	0.97363	7.09147E-4	0.6153	3.46703E-4	0.21587	0.00118	0.33457	8.48482E-5	0.35826	9.94214E-5	0.39974	8.47002E-5	0.32978	8.47002E-5	0.31935
8.17757E-4	0.9771	7.09147E-4	0.6153	3.46703E-4	0.21587	0.00118	0.33549	8.51294E-5	0.35657	9.97501E-5	0.40387	8.49808E-5	0.32944	8.49809E-5	0.3193
8.17757E-4	0.97884	7.09147E-4	0.62063	3.46703E-4	0.21587	0.00118	0.33734	8.54106E-5	0.35481	1.00079E-4	0.4079	8.52615E-5	0.32912	8.52616E-5	0.31925
8.17757E-4	0.98231	7.09147E-4	0.6153	3.46703E-4	0.21587	0.00118	0.33734	8.56918E-5	0.35298	1.00408E-4	0.41181	8.55422E-5	0.3288	8.55423E-5	0.31923
8.17757E-4	0.98405	7.09147E-4	0.61797	3.46703E-4	0.22937	0.00118	0.33826	8.59729E-5	0.35109	1.00736E-4	0.41561	8.58229E-5	0.32849	8.58229E-5	0.31921
8.17757E-4	0.98753	7.09147E-4	0.62063	3.46703E-4	0.22937	0.00118	0.33826	8.62541E-5	0.34914	1.01065E-4	0.41929	8.61036E-5	0.3282	8.61036E-5	0.31922
8.17757E-4	0.99101	7.09147E-4	0.62598	3.46703E-4	0.22937	0.00118	0.33826	8.65353E-5	0.34715	1.01394E-4	0.42284	8.63843E-5	0.32792	8.63843E-5	0.31924
8.17757E-4	0.99274	7.09147E-4	0.62598	3.46703E-4	0.22937	0.00118	0.33826	8.68165E-5	0.34511	1.01723E-4	0.42627	8.6665E-5	0.32766	8.6665E-5	0.31927
8.17757E-4	0.99621	7.09147E-4	0.62598	3.46703E-4	0.22937	0.00118	0.33826	8.70976E-5	0.34305	1.02051E-4	0.42957	8.69457E-5	0.32743	8.69457E-5	0.31931
8.17757E-4	1.00316	7.09147E-4	0.62865	3.46703E-4	0.22937	0.00118	0.34196	8.73788E-5	0.34097	1.0238E-4	0.43274	8.72263E-5	0.32722	8.72264E-5	0.31935
8.17757E-4	1.00838	7.09147E-4	0.63132	3.46703E-4	0.22937	0.00118	0.34196	8.766E-5	0.33887	1.02709E-4	0.43578	8.7507E-5	0.32706	8.75071E-5	0.3194
8.17757E-4	1.00838	7.09147E-4	0.63666	3.46703E-4	0.22937	0.00118	0.34196	8.79412E-5	0.33679	1.03037E-4	0.43869	8.77877E-5	0.32696	8.77878E-5	0.31946
8.17757E-4	1.01533	7.09147E-4	0.63666	3.46703E-4	0.22937	0.00118	0.34288	8.82224E-5	0.33477	1.03366E-4	0.44147	8.80684E-5	0.32692	8.80684E-5	0.31953
8.17757E-4	1.02053	7.09147E-4	0.63666	3.46703E-4	0.22937	0.00118	0.34473	8.85035E-5	0.33293	1.03695E-4	0.44414	8.83491E-5	0.32697	8.83491E-5	0.31961
8.17757E-4	1.02401	7.09147E-4	0.63934	3.46703E-4	0.22937	0.00118	0.34658	8.87847E-5	0.3315	1.04024E-4	0.44668	8.86298E-5	0.32712	8.86298E-5	0.31971
8.17757E-4	1.03269	7.09147E-4	0.63934	3.46703E-4	0.22937	0.00118	0.3475	8.90659E-5	0.33072	1.04352E-4	0.44912	8.89105E-5	0.32737	8.89105E-5	0.31983
8.92098E-4	1.03964	7.09147E-4	0.64468	3.46703E-4	0.24287	0.00118	0.35213	8.93471E-5	0.33075	1.04681E-4	0.45145	8.91912E-5	0.32775	8.91912E-5	0.31998
8.92098E-4	1.04486	7.09147E-4	0.64468	3.46703E-4	0.24287	0.00118	0.35213	8.96282E-5	0.33166	1.0501E-4	0.45367	8.94718E-5	0.32827	8.94719E-5	0.32016
8.92098E-4	1.0518	7.09147E-4	0.65269	3.46703E-4	0.25636	0.00118	0.3549	8.99094E-5	0.33339	1.05339E-4	0.4558	8.97525E-5	0.32892	8.97526E-5	0.32038
8.92098E-4	1.05528	7.09147E-4	0.65803	3.46703E-4	0.24287	0.00118	0.3549	9.01906E-5	0.33583	1.05667E-4	0.45785	9.00332E-5	0.32974	9.00333E-5	0.32068
8.92098E-4	1.05877	7.09147E-4	0.65803	3.46703E-4	0.24287	0.00118	0.35675	9.04718E-5	0.33876	1.05996E-4	0.4598	9.03139E-5	0.33072	9.0314E-5	0.32105
8.92098E-4	1.06222	8.21057E-4	0.65803	3.81373E-4	0.25636	0.00118	0.3586	9.07529E-5	0.342	1.06325E-4	0.46168	9.05946E-5	0.33189	9.05946E-5	0.32152
8.92098E-4	1.06744	8.21057E-4	0.66069	3.81373E-4	0.25636	0.00118	0.35675	9.10341E-5	0.34542	1.06654E-4	0.4635	9.08753E-5	0.33325	9.08753E-5	0.3221
8.92098E-4	1.06744	8.21057E-4	0.66337	3.81373E-4	0.25636	0.00127	0.3586	9.13153E-5	0.34888	1.06982E-4	0.46524	9.1156E-5	0.33482	9.1156E-5	0.3228
8.92098E-4	1.07092	8.21057E-4	0.66871	3.81373E-4	0.25636	0.00127	0.35952	9.15965E-5	0.35234	1.07311E-4	0.46693	9.14367E-5	0.33662	9.14367E-5	0.32364
8.92098E-4	1.07612	8.21057E-4	0.67138	3.81373E-4	0.25636	0.00127	0.35952	9.18776E-5	0.35577	1.0764E-4	0.46857	9.17174E-5	0.33867	9.17174E-5	0.32465
8.92098E-4	1.07787	8.21057E-4	0.67138	3.81373E-4	0.25636	0.00127	0.36229	9.21588E-5	0.35916	1.07969E-4	0.47016	9.1998E-5	0.34104	9.19981E-5	0.32584
8.92098E-4	1.08307	8.21057E-4	0.67404	3.81373E-4	0.25636	0.00127	0.36414	9.244E-5	0.36251	1.08297E-4	0.4717	9.22787E-5	0.34376	9.22788E-5	0.32722
8.92098E-4	1.08481	8.21057E-4	0.67404	3.81373E-4	0.26984	0.00127	0.36599	9.27212E-5	0.36581	1.08626E-4	0.47321	9.25594E-5	0.34677	9.25595E-5	0.3288
8.92098E-4	1.08481	8.21057E-4	0.67404	3.81373E-4	0.26984	0.00127	0.36691	9.30024E-5	0.36905	1.08955E-4	0.47467	9.28401E-5	0.34998	9.28401E-5	0.33058
8.92098E-4	1.08481	8.21057E-4	0.67672	3.81373E-4	0.26984	0.00127	0.36691	9.32835E-5	0.37224	1.09283E-4	0.47611	9.31208E-5	0.35329	9.31208E-5	0.33256
8.92098E-4	1.08655	8.21057E-4	0.67672	3.81373E-4	0.26984	0.00127	0.36599	9.35647E-5	0.37537	1.09612E-4	0.47751	9.34015E-5	0.35664	9.34015E-5	0.33473
8.92098E-4	1.0883	8.21057E-4	0.67672	3.81373E-4	0.25636	0.00127	0.36876	9.38459E-5	0.37843	1.09941E-4	0.47889	9.36822E-5	0.35999	9.36822E-5	0.33708
8.92098E-4	1.0935	8.21057E-4	0.67672	3.81373E-4	0.25636	0.00127	0.36876	9.41271E-5	0.38142	1.1027E-4	0.48025	9.39629E-5	0.3633	9.39629E-5	0.3396
8.92098E-4	1.0987	8.21057E-4	0.67672	3.81373E-4	0.25636	0.00127	0.36969	9.44082E-5	0.38433	1.10598E-4	0.48158	9.42435E-5	0.36658	9.42436E-5	0.34226
8.92098E-4	1.10219	8.21057E-4	0.67672	3.81373E-4	0.25636	0.00127	0.37153	9.46894E-5	0.38715	1.10927E-4	0.48289	9.45242E-5	0.36981	9.45243E-5	0.34506
8.92098E-4	1.10392	8.21057E-4	0.67672	3.81373E-4	0.26984	0.00127	0.37153	9.49706E-5	0.38988	1.11256E-4	0.48418	9.48049E-5	0.37298	9.4805E-5	0.34795
8.92098E-4	1.10913	8.21057E-4	0.67939	3.81373E-4	0.26984	0.00127	0.37153	9.52518E-5	0.39253	1.11585E-4	0.48545	9.50856E-5	0.37609	9.50857E-5	0.3509
8.92098E-4	1.11088	8.21057E-4	0.67939	3.81373E-4	0.25636	0.00127	0.37153	9.5533E-5	0.3951	1.11913E-4	0.4867	9.53663E-5	0.37914	9.53663E-5	0.35388
8.92098E-4	1.11609	8.21057E-4	0.67939	3.81373E-4	0.25636	0.00127	0.37338	9.58141E-5	0.39762	1.12242E-4	0.48793	9.5647E-5	0.38214	9.5647E-5	0.35687
8.92098E-4	1.11955	8.21057E-4	0.67939	3.81373E-4	0.26984	0.00127	0.37338	9.60953E-5	0.40007	1.12571E-4	0.48913	9.59277E-5	0.38508	9.59277E-5	0.35985
8.92098E-4	1.12478	8.21057E-4	0.68206	3.81373E-4	0.26984	0.00127	0.37431	9.63765E-5	0.40248	1.129E-4	0.49032	9.62084E-5	0.38796	9.62084E-5	0.3628
8.92098E-4	1.12824	8.21057E-4	0.68206	3.81373E-4	0.26984	0.00127	0.37431	9.66577E-5	0.40483	1.13228E-4	0.49149	9.6489E-5	0.39078	9.64891E-5	0.36572
8.92098E-4	1.13693	8.21057E-4	0.68474	3.81373E-4	0.25636	0.00127	0.37338	9.69388E-5	0.40713	1.13557E-4	0.49264	9.67697E-5	0.39354	9.67698E-5	0.3686
8.92098E-4	1.14214	8.21057E-4	0.68474	4.50714E-4	0.26984	0.00127	0.37338	9.722E-5	0.40939	1.13886E-4	0.49377	9.70504E-5	0.39624	9.70505E-5	0.37143
8.92098E-4	1.15083	8.21057E-4	0.68742	4.50714E-4	0.28335	0.00127	0.37431	9.75012E-5	0.41159	1.14215E-4	0.49489	9.73311E-5	0.39887	9.73312E-5	0.37422
8.92098E-4	1.15951	8.21057E-4	0.69008	4.50714E-4	0.25636	0.00127	0.37431	9.77824E-5	0.41376	1.14543E-4	0.49599	9.76118E-5	0.40145	9.76118E-5	0.37697
8.92098E-4	1.16299	8.21057E-4	0.69275	4.50714E-4	0.25636	0.00127	0.37616	9.80636E-5	0.41587	1.14872E-4	0.49707	9.78925E-5	0.40395	9.78925E-5	0.37966
9.62617E-4	1.16821	8.21057E-4	0.69542	4.50714E-4	0.25636	0.00127	0.37893	9.83447E-5	0.41795	1.15201E-4	0.49814	9.81732E-5	0.4064	9.81732E-5	0.38231
9.62617E-4	1.17167	8.21057E-4	0.69542	4.50714E-4	0.25636	0.00127	0.38078	9.86259E-5	0.41997	1.15529E-4	0.4992	9.84539E-5	0.40878	9.84539E-5	0.38489
9.62617E-4	1.18036	8.21057E-4	0.69542	4.50714E-4	0.25636	0.00127	0.37893	9.89071E-5	0.42195	1.15858E-4	0.50024	9.87346E-5	0.41109	9.87346E-5	0.38742
9.62617E-4	1.18731	8.21057E-4	0.69809	4.50714E-4	0.25636	0.00127	0.38078	9.91883E-5	0.42388	1.16187E-4	0.50126	9.90152E-5	0.41334	9.90153E-5	0.38989
9.62617E-4	1.19426	8.21057E-4	0.70077	4.50714E-4	0.22937	0.00127	0.38078	9.94694E-5	0.42577	1.16516E-4	0.50227	9.92959E-5	0.41552	9.9296E-5	0.3923
9.62617E-4	1.19773	8.21057E-4	0.70343	4.50714E-4	0.22937	0.00127	0.38078	9.97506E-5	0.42762	1.16844E-4	0.50327	9.95766E-5	0.41765	9.95767E-5	0.39464
9.62617E-4	1.20121	8.21057E-4	0.70343	4.50714E-4	0.24287	0.00127	0.3817	1.00032E-4	0.42944	1.17173E-4	0.50425	9.98573E-5	0.41971	9.98574E-5	0.39692
9.62617E-4	1.20641	8.21057E-4	0.7061	4.50714E-4	0.22937	0.00127	0.38355	1.00313E-4	0.43122	1.17502E-4	0.50523	1.00138E-4	0.42171	1.00138E-4	0.39914
9.62617E-4	1.2099	8.21057E-4	0.70343	4.50714E-4	0.22937	0.00127	0.38355	1.00594E-4	0.43297	1.17831E-4	0.50619	1.00419E-4	0.42366	1.00419E-4	0.4013
9.62617E-4	1.21337	8.21057E-4	0.7061	4.50714E-4	0.24287	0.00127	0.38355	1.00875E-4	0.43469	1.18159E-4	0.50714	1.00699E-4	0.42556	1.00699E-4	0.40339
9.62617E-4	1.21511	8.21057E-4	0.70877	4.50714E-4	0.21587	0.00127	0.3854	1.01157E-4	0.43638	1.18488E-4	0.50809	1.0098E-4	0.4274	1.0098E-4	0.40543
9.62617E-4	1.21859	8.21057E-4	0.70877	4.50714E-4	0.21587	0.00127	0.3854	1.01438E-4	0.43804	1.18817E-4	0.50902	1.01261E-4	0.4292	1.01261E-4	0.4074
9.62617E-4	1.21859	8.21057E-4	0.71411	4.50714E-4	0.21587	0.00127	0.38632	1.01719E-4	0.43968	1.19146E-4	0.50994	1.01541E-4	0.43095	1.01541E-4	0.4093
9.62617E-4	1.21859	8.21057E-4	0.71144	4.50714E-4	0.21587	0.00127	0.38632	1.02E-4	0.4413	1.19474E-4	0.51085	1.01822E-4	0.43265	1.01822E-4	0.41115
9.62617E-4	1.2238	8.21057E-4	0.71678	4.50714E-4	0.21587	0.00127	0.38817	1.02281E-4	0.44292	1.19803E-4	0.51176	1.02103E-4	0.43432	1.02103E-4	0.41294
9.62617E-4	1.229	8.21057E-4	0.71678	4.50714E-4	0.21587	0.00127	0.38909	1.02562E-4	0.44454	1.20132E-4	0.51265	1.02383E-4	0.43594	1.02384E-4	0.41467
9.62617E-4	1.23075	8.21057E-4	0.71945	4.50714E-4	0.21587	0.00127	0.38909	1.02844E-4	0.44619	1.20461E-4	0.51353	1.02664E-4	0.43754	1.02664E-4	0.41635
9.62617E-4	1.23249	8.21057E-4	0.71945	4.50714E-4	0.20238	0.00127	0.39279	1.03125E-4	0.44789	1.20789E-4	0.5144	1.02945E-4	0.43912	1.02945E-4	0.41797
9.62617E-4	1.23595	8.21057E-4	0.71945	4.50714E-4	0.21587	0.00127	0.39372	1.03406E-4	0.44966	1.21118E-4	0.51527	1.03226E-4	0.44069	1.03226E-4	0.41954
9.62617E-4	1.24291	8.21057E-4	0.72479	4.50714E-4	0.21587	0.00127	0.39834	1.03687E-4	0.45151	1.21447E-4	0.51612	1.03506E-4	0.44224	1.03506E-4	0.42105
9.62617E-4	1.24985	8.21057E-4	0.72479	4.50714E-4	0.21587	0.00127	0.39834	1.03968E-4	0.45344	1.21775E-4	0.51695	1.03787E-4	0.44379	1.03787E-4	0.42252
9.62617E-4	1.25679	8.21057E-4	0.72479	4.50714E-4	0.21587	0.00127	0.39834	1.04249E-4	0.45548	1.22104E-4	0.51778	1.04068E-4	0.44532	1.04068E-4	0.42393
9.62617E-4	1.26028	8.21057E-4	0.72746	4.50714E-4	0.21587	0.00127	0.39834	1.04531E-4	0.45761	1.22433E-4	0.51859	1.04348E-4	0.44683	1.04348E-4	0.42529
9.62617E-4	1.26549	8.21057E-4	0.73012	4.50714E-4	0.21587	0.00127	0.39834	1.04812E-4	0.45986	1.22762E-4	0.5194	1.04629E-4	0.44834	1.04629E-4	0.4266
9.62617E-4	1.27244	8.21057E-4	0.73012	4.50714E-4	0.21587	0.00127	0.40018	1.05093E-4	0.4622	1.2309E-4	0.52019	1.0491E-4	0.44982	1.0491E-4	0.42787
9.62617E-4	1.27592	8.21057E-4	0.73012	4.50714E-4	0.21587	0.00127	0.40111	1.05374E-4	0.46464	1.23419E-4	0.52096	1.0519E-4	0.45129	1.0519E-4	0.42909
9.62617E-4	1.28113	8.21057E-4	0.73815	4.50714E-4	0.21587	0.00136	0.40296	1.05655E-4	0.46713	1.23748E-4	0.52173	1.05471E-4	0.45275	1.05471E-4	0.43028
9.62617E-4	1.28981	8.21057E-4	0.74082	4.50714E-4	0.22937	0.00136	0.40481	1.05937E-4	0.46967	1.24077E-4	0.52248	1.05752E-4	0.45419	1.05752E-4	0.43142
9.62617E-4	1.30023	8.21057E-4	0.74349	4.50714E-4	0.22937	0.00136	0.40573	1.06218E-4	0.47222	1.24405E-4	0.52322	1.06032E-4	0.45562	1.06032E-4	0.43252
9.62617E-4	1.30545	8.21057E-4	0.74616	4.50714E-4	0.22937	0.00136	0.40943	1.06499E-4	0.47477	1.24734E-4	0.52394	1.06313E-4	0.45703	1.06313E-4	0.43359
0.00103	1.31412	8.21057E-4	0.74616	4.50714E-4	0.22937	0.00136	0.40573	1.0678E-4	0.47732	1.25063E-4	0.52466	1.06594E-4	0.45844	1.06594E-4	0.43463
0.00103	1.32281	8.21057E-4	0.7515	4.50714E-4	0.22937	0.00136	0.40758	1.07061E-4	0.47986	1.25392E-4	0.52537	1.06875E-4	0.45983	1.06875E-4	0.43563
0.00103	1.33151	8.21057E-4	0.75417	4.50714E-4	0.24287	0.00136	0.40943	1.07342E-4	0.48238	1.2572E-4	0.52607	1.07155E-4	0.4612	1.07155E-4	0.43661
0.00103	1.33497	8.21057E-4	0.75417	4.50714E-4	0.22937	0.00136	0.41035	1.07624E-4	0.48489	1.26049E-4	0.52676	1.07436E-4	0.46256	1.07436E-4	0.43756
0.00103	1.33846	9.32968E-4	0.75417	4.50714E-4	0.24287	0.00136	0.40943	1.07905E-4	0.48737	1.26378E-4	0.52744	1.07717E-4	0.46391	1.07717E-4	0.43849
0.00103	1.34366	9.32968E-4	0.75683	4.50714E-4	0.24287	0.00136	0.40943	1.08186E-4	0.48984	1.26707E-4	0.52811	1.07997E-4	0.46525	1.07997E-4	0.43941
0.00103	1.34714	9.32968E-4	0.75951	4.50714E-4	0.24287	0.00136	0.41035	1.08467E-4	0.49228	1.27035E-4	0.52878	1.08278E-4	0.46658	1.08278E-4	0.44031
0.00103	1.35062	9.32968E-4	0.76218	4.50714E-4	0.24287	0.00136	0.41312	1.08748E-4	0.49471	1.27364E-4	0.52943	1.08559E-4	0.46791	1.08559E-4	0.44121
0.00103	1.35408	9.32968E-4	0.76485	4.50714E-4	0.25636	0.00136	0.4122	1.0903E-4	0.49711	1.27693E-4	0.53007	1.08839E-4	0.46924	1.08839E-4	0.44212
0.00103	1.36105	9.32968E-4	0.76752	4.50714E-4	0.25636	0.00136	0.4122	1.09311E-4	0.49948	1.28022E-4	0.53069	1.0912E-4	0.47058	1.0912E-4	0.44304
0.00103	1.36278	9.32968E-4	0.77286	4.50714E-4	0.24287	0.00136	0.4122	1.09592E-4	0.50183	1.2835E-4	0.5313	1.09401E-4	0.47193	1.09401E-4	0.44398
0.00103	1.3645	9.32968E-4	0.77286	4.50714E-4	0.24287	0.00136	0.4122	1.09873E-4	0.50416	1.28679E-4	0.53189	1.09681E-4	0.47328	1.09681E-4	0.44495
0.00103	1.37145	9.32968E-4	0.77553	4.50714E-4	0.25636	0.00136	0.41497	1.10154E-4	0.50645	1.29008E-4	0.53247	1.09962E-4	0.47463	1.09962E-4	0.44594
0.00103	1.37493	9.32968E-4	0.77286	4.50714E-4	0.25636	0.00136	0.41682	1.10435E-4	0.50872	1.29336E-4	0.53302	1.10243E-4	0.47598	1.10243E-4	0.44696
0.00103	1.37668	9.32968E-4	0.77286	4.50714E-4	0.25636	0.00136	0.41682	1.10717E-4	0.51096	1.29665E-4	0.53356	1.10523E-4	0.47733	1.10524E-4	0.448
0.00103	1.37841	9.32968E-4	0.77821	4.50714E-4	0.25636	0.00136	0.42052	1.10998E-4	0.51316	1.29994E-4	0.53409	1.10804E-4	0.47867	1.10804E-4	0.44905
0.00103	1.38363	9.32968E-4	0.77821	4.50714E-4	0.25636	0.00136	0.42052	1.11279E-4	0.51534	1.30323E-4	0.53459	1.11085E-4	0.48	1.11085E-4	0.45012
0.00103	1.38884	9.32968E-4	0.77821	4.50714E-4	0.25636	0.00136	0.42052	1.1156E-4	0.5175	1.30651E-4	0.53507	1.11366E-4	0.48133	1.11366E-4	0.4512
0.00103	1.39579	9.32968E-4	0.77553	4.50714E-4	0.25636	0.00136	0.42237	1.11841E-4	0.51962	1.3098E-4	0.53554	1.11646E-4	0.48264	1.11646E-4	0.45229
0.00103	1.39925	9.32968E-4	0.77821	4.50714E-4	0.26984	0.00136	0.42237	1.12122E-4	0.52171	1.31309E-4	0.53599	1.11927E-4	0.48395	1.11927E-4	0.45339
0.00103	1.40447	9.32968E-4	0.78354	4.50714E-4	0.28335	0.00136	0.42237	1.12404E-4	0.52377	1.31638E-4	0.53643	1.12208E-4	0.48524	1.12208E-4	0.4545
0.00103	1.41142	9.32968E-4	0.78622	4.50714E-4	0.26984	0.00136	0.42237	1.12685E-4	0.5258	1.31966E-4	0.53684	1.12488E-4	0.48651	1.12488E-4	0.45561
0.00103	1.41664	9.32968E-4	0.78354	4.50714E-4	0.26984	0.00136	0.42421	1.12966E-4	0.5278	1.32295E-4	0.53723	1.12769E-4	0.48778	1.12769E-4	0.45673
0.00103	1.42532	9.32968E-4	0.78622	4.50714E-4	0.25636	0.00136	0.42421	1.13247E-4	0.52977	1.32624E-4	0.53761	1.1305E-4	0.48903	1.1305E-4	0.45784
0.00103	1.43401	9.32968E-4	0.78889	4.50714E-4	0.26984	0.00136	0.42514	1.13528E-4	0.53171	1.32953E-4	0.53797	1.1333E-4	0.49027	1.1333E-4	0.45894
0.00103	1.44268	9.32968E-4	0.78889	4.50714E-4	0.26984	0.00136	0.42699	1.1381E-4	0.53362	1.33281E-4	0.53831	1.13611E-4	0.49149	1.13611E-4	0.46005
0.00103	1.45137	9.32968E-4	0.79156	4.50714E-4	0.26984	0.00136	0.42699	1.14091E-4	0.5355	1.3361E-4	0.53863	1.13892E-4	0.4927	1.13892E-4	0.46114
0.0011	1.45659	9.32968E-4	0.79423	4.50714E-4	0.26984	0.00136	0.42976	1.14372E-4	0.53735	1.33939E-4	0.53894	1.14172E-4	0.49389	1.14172E-4	0.46223
0.0011	1.46527	9.32968E-4	0.79423	4.50714E-4	0.26984	0.00136	0.42884	1.14653E-4	0.53917	1.34268E-4	0.53922	1.14453E-4	0.49507	1.14453E-4	0.4633
0.0011	1.4757	9.32968E-4	0.79423	4.50714E-4	0.28335	0.00136	0.42884	1.14934E-4	0.54096	1.34596E-4	0.53947	1.14734E-4	0.49623	1.14734E-4	0.46437
0.0011	1.47916	9.32968E-4	0.79423	4.50714E-4	0.26984	0.00136	0.42976	1.15215E-4	0.54271	1.34925E-4	0.53971	1.15014E-4	0.49737	1.15015E-4	0.46543
0.0011	1.48091	9.32968E-4	0.79689	4.50714E-4	0.28335	0.00136	0.42976	1.15497E-4	0.54443	1.35254E-4	0.53992	1.15295E-4	0.49849	1.15295E-4	0.46648
0.0011	1.48612	9.32968E-4	0.79957	4.50714E-4	0.26984	0.00136	0.42976	1.15778E-4	0.54611	1.35583E-4	0.5401	1.15576E-4	0.4996	1.15576E-4	0.46752
0.0011	1.49307	9.32968E-4	0.80224	4.50714E-4	0.26984	0.00136	0.43253	1.16059E-4	0.54774	1.35911E-4	0.54026	1.15857E-4	0.50069	1.15857E-4	0.46855
0.0011	1.4948	9.32968E-4	0.80491	4.50714E-4	0.26984	0.00136	0.43438	1.1634E-4	0.54934	1.3624E-4	0.5404	1.16137E-4	0.50177	1.16137E-4	0.46956
0.0011	1.49828	9.32968E-4	0.80758	4.50714E-4	0.28335	0.00136	0.43623	1.16621E-4	0.55089	1.36569E-4	0.54051	1.16418E-4	0.50283	1.16418E-4	0.47055
0.0011	1.50176	9.32968E-4	0.81292	4.50714E-4	0.28335	0.00136	0.43253	1.16903E-4	0.55239	1.36897E-4	0.5406	1.16699E-4	0.50388	1.16699E-4	0.47153
0.0011	1.50523	9.32968E-4	0.81292	4.50714E-4	0.29684	0.00136	0.43253	1.17184E-4	0.55383	1.37226E-4	0.54068	1.16979E-4	0.50491	1.16979E-4	0.47249
0.0011	1.51218	9.32968E-4	0.81292	4.50714E-4	0.28335	0.00136	0.43438	1.17465E-4	0.55522	1.37555E-4	0.54073	1.1726E-4	0.50592	1.1726E-4	0.47343
0.0011	1.51218	9.32968E-4	0.81292	4.50714E-4	0.28335	0.00136	0.439	1.17746E-4	0.55655	1.37884E-4	0.54077	1.17541E-4	0.50692	1.17541E-4	0.47435
0.0011	1.51565	9.32968E-4	0.81292	4.50714E-4	0.28335	0.00136	0.439	1.18027E-4	0.55782	1.38212E-4	0.5408	1.17821E-4	0.5079	1.17821E-4	0.47526
0.0011	1.51913	9.32968E-4	0.81826	4.50714E-4	0.28335	0.00136	0.439	1.18308E-4	0.55902	1.38541E-4	0.54082	1.18102E-4	0.50887	1.18102E-4	0.47615
0.0011	1.52435	9.32968E-4	0.81826	4.50714E-4	0.28335	0.00136	0.439	1.1859E-4	0.56015	1.3887E-4	0.54083	1.18383E-4	0.50982	1.18383E-4	0.47702
0.0011	1.52608	9.32968E-4	0.82093	4.50714E-4	0.29684	0.00136	0.44085	1.18871E-4	0.56121	1.39199E-4	0.54084	1.18663E-4	0.51074	1.18664E-4	0.47789
0.0011	1.52954	9.32968E-4	0.82359	4.50714E-4	0.31033	0.00136	0.44085	1.19152E-4	0.5622	1.39527E-4	0.54084	1.18944E-4	0.51165	1.18944E-4	0.47874
0.0011	1.53303	9.32968E-4	0.82359	4.50714E-4	0.31033	0.00136	0.44177	1.19433E-4	0.56311	1.39856E-4	0.54085	1.19225E-4	0.51252	1.19225E-4	0.47958
0.0011	1.5365	9.32968E-4	0.82626	4.50714E-4	0.29684	0.00136	0.44362	1.19714E-4	0.56395	1.40185E-4	0.54086	1.19506E-4	0.51338	1.19506E-4	0.4804
0.0011	1.54345	9.32968E-4	0.82895	4.50714E-4	0.29684	0.00136	0.4464	1.19996E-4	0.56472	1.40514E-4	0.54089	1.19786E-4	0.5142	1.19786E-4	0.48121
0.0011	1.54866	9.32968E-4	0.82895	4.50714E-4	0.31033	0.00136	0.4464	1.20277E-4	0.56541	1.40842E-4	0.54095	1.20067E-4	0.51499	1.20067E-4	0.48201
0.0011	1.55735	9.32968E-4	0.83162	4.50714E-4	0.31033	0.00136	0.4464	1.20558E-4	0.56602	1.41171E-4	0.54105	1.20348E-4	0.51575	1.20348E-4	0.48278
0.0011	1.56603	9.32968E-4	0.83429	5.20055E-4	0.31033	0.00144	0.44824	1.20839E-4	0.56657	1.415E-4	0.54121	1.20628E-4	0.51648	1.20628E-4	0.48354
0.0011	1.56951	9.32968E-4	0.83695	5.20055E-4	0.31033	0.00144	0.44917	1.2112E-4	0.56704	1.41829E-4	0.54143	1.20909E-4	0.51717	1.20909E-4	0.48428
0.0011	1.57646	9.32968E-4	0.83963	5.20055E-4	0.31033	0.00144	0.45102	1.21401E-4	0.56744	1.42157E-4	0.54172	1.2119E-4	0.51782	1.2119E-4	0.485
0.0011	1.58341	9.32968E-4	0.84497	5.20055E-4	0.29684	0.00144	0.45194	1.21683E-4	0.56777	1.42486E-4	0.54211	1.2147E-4	0.51843	1.2147E-4	0.4857
0.0011	1.59383	9.32968E-4	0.84497	5.20055E-4	0.31033	0.00144	0.45379	1.21964E-4	0.56804	1.42815E-4	0.5426	1.21751E-4	0.51899	1.21751E-4	0.48638
0.0011	1.60079	9.32968E-4	0.84764	5.20055E-4	0.32381	0.00144	0.45656	1.22245E-4	0.56825	1.43144E-4	0.54322	1.22032E-4	0.51952	1.22032E-4	0.48703
0.0011	1.60946	9.32968E-4	0.85297	5.20055E-4	0.31033	0.00144	0.45564	1.22526E-4	0.5684	1.43472E-4	0.54402	1.22312E-4	0.52001	1.22312E-4	0.48766
0.0011	1.61815	9.32968E-4	0.85565	5.20055E-4	0.32381	0.00144	0.45564	1.22807E-4	0.5685	1.43801E-4	0.54504	1.22593E-4	0.52045	1.22593E-4	0.48827
0.00118	1.62336	0.00105	0.86099	5.20055E-4	0.31033	0.00144	0.45564	1.23089E-4	0.56855	1.4413E-4	0.54635	1.22874E-4	0.52086	1.22874E-4	0.48886
0.00118	1.63206	0.00105	0.86099	5.20055E-4	0.31033	0.00144	0.45379	1.2337E-4	0.56855	1.44459E-4	0.54803	1.23155E-4	0.52125	1.23155E-4	0.48942
0.00118	1.64248	0.00105	0.86632	5.20055E-4	0.32381	0.00144	0.45194	1.23651E-4	0.56851	1.44787E-4	0.55011	1.23435E-4	0.52159	1.23435E-4	0.48996
0.00118	1.65117	0.00105	0.86632	5.20055E-4	0.32381	0.00144	0.45379	1.23932E-4	0.56842	1.45116E-4	0.55254	1.23716E-4	0.52191	1.23716E-4	0.49049
0.00118	1.65463	0.00105	0.86632	5.20055E-4	0.32381	0.00144	0.45564	1.24213E-4	0.5683	1.45445E-4	0.55525	1.23997E-4	0.5222	1.23997E-4	0.491
0.00118	1.65984	0.00105	0.86632	5.20055E-4	0.32381	0.00144	0.45656	1.24494E-4	0.56814	1.45774E-4	0.55818	1.24277E-4	0.52245	1.24277E-4	0.49152
0.00118	1.66332	0.00105	0.869	5.20055E-4	0.31033	0.00144	0.45656	1.24776E-4	0.56794	1.46102E-4	0.56124	1.24558E-4	0.52268	1.24558E-4	0.49203
0.00118	1.66853	0.00105	0.87167	5.20055E-4	0.32381	0.00144	0.45656	1.25057E-4	0.56771	1.46431E-4	0.56438	1.24839E-4	0.52288	1.24839E-4	0.49254
0.00118	1.67375	0.00105	0.869	5.20055E-4	0.31033	0.00144	0.45841	1.25338E-4	0.56744	1.4676E-4	0.56755	1.25119E-4	0.52306	1.25119E-4	0.49302
0.00118	1.67548	0.00105	0.869	5.20055E-4	0.32381	0.00144	0.45656	1.25619E-4	0.56714	1.47089E-4	0.57072	1.254E-4	0.52321	1.254E-4	0.49349
0.00118	1.68243	0.00105	0.869	5.89396E-4	0.32381	0.00144	0.45656	1.259E-4	0.5668	1.47417E-4	0.57386	1.25681E-4	0.52334	1.25681E-4	0.49392
0.00118	1.68591	0.00105	0.869	5.89396E-4	0.32381	0.00144	0.45841	1.26182E-4	0.56643	1.47746E-4	0.57699	1.25961E-4	0.52346	1.25961E-4	0.49434
0.00118	1.69112	0.00105	0.87968	5.89396E-4	0.31033	0.00144	0.45841	1.26463E-4	0.56603	1.48075E-4	0.58009	1.26242E-4	0.52355	1.26242E-4	0.49473
0.00118	1.69285	0.00105	0.87702	5.89396E-4	0.31033	0.00144	0.46026	1.26744E-4	0.56559	1.48403E-4	0.58316	1.26523E-4	0.52363	1.26523E-4	0.49509
0.00118	1.69807	0.00105	0.87702	5.89396E-4	0.31033	0.00144	0.46026	1.27025E-4	0.56511	1.48732E-4	0.58619	1.26804E-4	0.5237	1.26804E-4	0.49542
0.00118	1.70501	0.00105	0.87702	5.89396E-4	0.29684	0.00144	0.46118	1.27306E-4	0.5646	1.49061E-4	0.58919	1.27084E-4	0.52375	1.27084E-4	0.49574
0.00118	1.7085	0.00105	0.87702	5.89396E-4	0.29684	0.00144	0.46303	1.27587E-4	0.56406	1.4939E-4	0.59214	1.27365E-4	0.52378	1.27365E-4	0.49604
0.00118	1.7137	0.00105	0.88236	5.89396E-4	0.29684	0.00144	0.46303	1.27869E-4	0.56348	1.49718E-4	0.59504	1.27646E-4	0.5238	1.27646E-4	0.49632
0.00118	1.72065	0.00105	0.88503	5.89396E-4	0.31033	0.00144	0.46303	1.2815E-4	0.56287	1.50047E-4	0.5979	1.27926E-4	0.52381	1.27926E-4	0.49659
0.00118	1.7276	0.00105	0.8877	5.89396E-4	0.29684	0.00144	0.46118	1.28431E-4	0.56222	1.50376E-4	0.6007	1.28207E-4	0.52381	1.28207E-4	0.49686
0.00118	1.73629	0.00105	0.89037	5.89396E-4	0.29684	0.00144	0.46303	1.28712E-4	0.56154	1.50705E-4	0.60344	1.28488E-4	0.5238	1.28488E-4	0.49714
0.00118	1.73802	0.00105	0.89303	5.89396E-4	0.28335	0.00144	0.46118	1.28993E-4	0.56083	1.51033E-4	0.60613	1.28768E-4	0.52377	1.28768E-4	0.49742
0.00118	1.74671	0.00105	0.89303	5.89396E-4	0.28335	0.00144	0.46396	1.29275E-4	0.56008	1.51362E-4	0.60876	1.29049E-4	0.52373	1.29049E-4	0.49771
0.00118	1.75193	0.00105	0.89303	5.89396E-4	0.28335	0.00144	0.46396	1.29556E-4	0.55931	1.51691E-4	0.61134	1.2933E-4	0.52368	1.2933E-4	0.498
0.00118	1.76061	0.00105	0.89571	5.89396E-4	0.28335	0.00144	0.46396	1.29837E-4	0.55851	1.5202E-4	0.61386	1.2961E-4	0.52362	1.2961E-4	0.49829
0.00118	1.77103	0.00105	0.89838	5.89396E-4	0.28335	0.00144	0.46396	1.30118E-4	0.55768	1.52348E-4	0.61632	1.29891E-4	0.52353	1.29891E-4	0.49859
0.00118	1.78146	0.00105	0.89838	5.89396E-4	0.26984	0.00144	0.4658	1.30399E-4	0.55683	1.52677E-4	0.61872	1.30172E-4	0.52344	1.30172E-4	0.49888
0.00118	1.79362	0.00105	0.90105	5.89396E-4	0.26984	0.00144	0.4658	1.3068E-4	0.55596	1.53006E-4	0.62107	1.30452E-4	0.52333	1.30453E-4	0.49918
0.00118	1.79709	0.00105	0.90372	5.89396E-4	0.26984	0.00144	0.4658	1.30962E-4	0.55508	1.53335E-4	0.62337	1.30733E-4	0.52321	1.30733E-4	0.49948
0.00118	1.80578	0.00105	0.90906	5.89396E-4	0.28335	0.00144	0.46765	1.31243E-4	0.55418	1.53663E-4	0.62562	1.31014E-4	0.52308	1.31014E-4	0.49978
0.00118	1.81621	0.00105	0.90638	5.89396E-4	0.26984	0.00144	0.46858	1.31524E-4	0.55327	1.53992E-4	0.62781	1.31295E-4	0.52295	1.31295E-4	0.50008
0.00125	1.83009	0.00105	0.90638	5.89396E-4	0.26984	0.00144	0.47043	1.31805E-4	0.55236	1.54321E-4	0.62996	1.31575E-4	0.52281	1.31575E-4	0.50039
0.00125	1.83706	0.00105	0.90105	5.89396E-4	0.26984	0.00144	0.47043	1.32086E-4	0.55144	1.5465E-4	0.63207	1.31856E-4	0.52268	1.31856E-4	0.50072
0.00125	1.84574	0.00105	0.90105	5.89396E-4	0.25636	0.00144	0.47043	1.32367E-4	0.55053	1.54978E-4	0.63413	1.32137E-4	0.52256	1.32137E-4	0.50105
0.00125	1.85616	0.00105	0.90372	5.89396E-4	0.25636	0.00144	0.46858	1.32649E-4	0.54963	1.55307E-4	0.63614	1.32417E-4	0.52247	1.32417E-4	0.5014
0.00125	1.86136	0.00105	0.90906	5.89396E-4	0.26984	0.00144	0.47043	1.3293E-4	0.54877	1.55636E-4	0.63811	1.32698E-4	0.52242	1.32698E-4	0.50176
0.00125	1.87005	0.00105	0.90906	5.89396E-4	0.26984	0.00144	0.47043	1.33211E-4	0.54794	1.55965E-4	0.64004	1.32979E-4	0.52241	1.32979E-4	0.50214
0.00125	1.87526	0.00105	0.91173	5.89396E-4	0.25636	0.00144	0.47227	1.33492E-4	0.54716	1.56293E-4	0.64194	1.33259E-4	0.52245	1.33259E-4	0.50253
0.00125	1.88395	0.00105	0.91173	5.89396E-4	0.26984	0.00144	0.47227	1.33773E-4	0.54645	1.56622E-4	0.64379	1.3354E-4	0.52253	1.3354E-4	0.50294
0.00125	1.88743	0.00105	0.91173	5.89396E-4	0.25636	0.00144	0.47597	1.34055E-4	0.54581	1.56951E-4	0.64562	1.33821E-4	0.52266	1.33821E-4	0.50337
0.00125	1.89264	0.00105	0.90906	5.89396E-4	0.25636	0.00144	0.47782	1.34336E-4	0.54527	1.5728E-4	0.6474	1.34101E-4	0.52283	1.34102E-4	0.5038
0.00125	1.89959	0.00105	0.9144	5.89396E-4	0.25636	0.00144	0.48059	1.34617E-4	0.54482	1.57608E-4	0.64916	1.34382E-4	0.52305	1.34382E-4	0.50426
0.00125	1.9048	0.00105	0.91707	5.89396E-4	0.25636	0.00144	0.48244	1.34898E-4	0.54449	1.57937E-4	0.65087	1.34663E-4	0.52332	1.34663E-4	0.50472
0.00125	1.91349	0.00105	0.91973	5.89396E-4	0.25636	0.00144	0.48244	1.35179E-4	0.54429	1.58266E-4	0.65256	1.34944E-4	0.52366	1.34944E-4	0.5052
0.00125	1.91696	0.00105	0.92509	5.89396E-4	0.26984	0.00144	0.48059	1.3546E-4	0.54424	1.58595E-4	0.65421	1.35224E-4	0.52405	1.35224E-4	0.5057
0.00125	1.92564	0.00105	0.92509	5.89396E-4	0.26984	0.00155	0.48244	1.35742E-4	0.54434	1.58923E-4	0.65584	1.35505E-4	0.5245	1.35505E-4	0.50621
0.00125	1.92912	0.00105	0.92776	5.89396E-4	0.26984	0.00155	0.48521	1.36023E-4	0.54459	1.59252E-4	0.65745	1.35786E-4	0.52502	1.35786E-4	0.50674
0.00125	1.93434	0.00105	0.92509	5.89396E-4	0.26984	0.00155	0.48706	1.36304E-4	0.54498	1.59581E-4	0.65903	1.36066E-4	0.5256	1.36066E-4	0.50728
0.00125	1.94128	0.00105	0.92776	5.89396E-4	0.26984	0.00155	0.48799	1.36585E-4	0.54551	1.59909E-4	0.66058	1.36347E-4	0.52624	1.36347E-4	0.50783
0.00125	1.94997	0.00105	0.93043	5.89396E-4	0.26984	0.00155	0.48983	1.36866E-4	0.54616	1.60238E-4	0.66212	1.36628E-4	0.52695	1.36628E-4	0.50839
0.00125	1.95865	0.00105	0.93309	5.89396E-4	0.28335	0.00155	0.48983	1.37148E-4	0.54692	1.60567E-4	0.66363	1.36908E-4	0.52771	1.36908E-4	0.50897
0.00125	1.96387	0.00105	0.93577	5.89396E-4	0.28335	0.00155	0.48983	1.37429E-4	0.54777	1.60896E-4	0.66512	1.37189E-4	0.52854	1.37189E-4	0.50956
0.00125	1.9743	0.00105	0.94378	5.89396E-4	0.28335	0.00155	0.49168	1.3771E-4	0.54873	1.61224E-4	0.66659	1.3747E-4	0.52942	1.3747E-4	0.51016
0.00125	1.98472	0.00105	0.94378	5.89396E-4	0.28335	0.00155	0.49261	1.37991E-4	0.54977	1.61553E-4	0.66805	1.3775E-4	0.53036	1.37751E-4	0.51077
0.00125	1.99861	0.00105	0.94644	5.89396E-4	0.29684	0.00155	0.49261	1.38272E-4	0.5509	1.61882E-4	0.66948	1.38031E-4	0.53136	1.38031E-4	0.51139
0.00125	2.00904	0.00105	0.94911	5.89396E-4	0.29684	0.00155	0.49261	1.38553E-4	0.55211	1.62211E-4	0.67089	1.38312E-4	0.53243	1.38312E-4	0.51203
0.00125	2.01598	0.00105	0.95179	5.89396E-4	0.29684	0.00155	0.49445	1.38835E-4	0.55339	1.62539E-4	0.67229	1.38593E-4	0.53355	1.38593E-4	0.51268
0.00125	2.02641	0.00105	0.95179	5.89396E-4	0.29684	0.00155	0.49538	1.39116E-4	0.55473	1.62868E-4	0.67367	1.38873E-4	0.53474	1.38873E-4	0.51335
0.00133	2.03163	0.00115	0.95179	5.89396E-4	0.28335	0.00155	0.49445	1.39397E-4	0.55612	1.63197E-4	0.67503	1.39154E-4	0.53599	1.39154E-4	0.51405
0.00133	2.04378	0.00115	0.95713	5.89396E-4	0.29684	0.00155	0.49261	1.39678E-4	0.55755	1.63526E-4	0.67638	1.39435E-4	0.5373	1.39435E-4	0.51476
0.00133	2.05593	0.00115	0.96246	5.89396E-4	0.31033	0.00155	0.49445	1.39959E-4	0.55901	1.63854E-4	0.67771	1.39715E-4	0.53866	1.39715E-4	0.51551
0.00133	2.06463	0.00115	0.96246	5.89396E-4	0.29684	0.00155	0.49445	1.40241E-4	0.56049	1.64183E-4	0.67902	1.39996E-4	0.54009	1.39996E-4	0.51629
0.00133	2.07331	0.00115	0.96782	5.89396E-4	0.31033	0.00155	0.49538	1.40522E-4	0.56198	1.64512E-4	0.68033	1.40277E-4	0.54156	1.40277E-4	0.51711
0.00133	2.07679	0.00115	0.97049	5.89396E-4	0.29684	0.00155	0.49723	1.40803E-4	0.56348	1.64841E-4	0.68162	1.40557E-4	0.54308	1.40557E-4	0.51799
0.00133	2.08547	0.00115	0.97049	5.89396E-4	0.31033	0.00155	0.49723	1.41084E-4	0.56498	1.65169E-4	0.68289	1.40838E-4	0.54464	1.40838E-4	0.51892
0.00133	2.09242	0.00115	0.97315	5.89396E-4	0.32381	0.00155	0.49723	1.41365E-4	0.56648	1.65498E-4	0.68416	1.41119E-4	0.54624	1.41119E-4	0.51994
0.00133	2.0959	0.00115	0.97583	5.89396E-4	0.31033	0.00155	0.49538	1.41646E-4	0.56797	1.65827E-4	0.68541	1.41399E-4	0.54787	1.414E-4	0.52105
0.00133	2.09937	0.00115	0.97583	5.89396E-4	0.31033	0.00155	0.49445	1.41928E-4	0.56946	1.66156E-4	0.68665	1.4168E-4	0.54952	1.4168E-4	0.52226
0.00133	2.10459	0.00115	0.9785	5.89396E-4	0.31033	0.00155	0.49445	1.42209E-4	0.57095	1.66484E-4	0.68787	1.41961E-4	0.55119	1.41961E-4	0.52358
0.00133	2.10807	0.00115	0.9785	5.89396E-4	0.31033	0.00155	0.49445	1.4249E-4	0.57242	1.66813E-4	0.68909	1.42242E-4	0.55288	1.42242E-4	0.52499
0.00133	2.11153	0.00115	0.9785	5.89396E-4	0.31033	0.00155	0.49538	1.42771E-4	0.57388	1.67142E-4	0.69029	1.42522E-4	0.55457	1.42522E-4	0.52649
0.00133	2.11849	0.00115	0.97583	5.89396E-4	0.32381	0.00155	0.49723	1.43052E-4	0.57531	1.67471E-4	0.69148	1.42803E-4	0.55628	1.42803E-4	0.52804
0.00133	2.12544	0.00115	0.97315	5.89396E-4	0.31033	0.00155	0.49908	1.43334E-4	0.57673	1.67799E-4	0.69266	1.43084E-4	0.55799	1.43084E-4	0.52964
0.00133	2.13238	0.00115	0.97583	5.89396E-4	0.32381	0.00155	0.49908	1.43615E-4	0.57814	1.68128E-4	0.69382	1.43364E-4	0.55969	1.43364E-4	0.53127
0.00133	2.13585	0.00115	0.97583	5.89396E-4	0.32381	0.00155	0.5	1.43896E-4	0.57956	1.68457E-4	0.69498	1.43645E-4	0.56139	1.43645E-4	0.53292
0.00133	2.1428	0.00115	0.9785	5.89396E-4	0.32381	0.00155	0.5	1.44177E-4	0.58101	1.68786E-4	0.69612	1.43926E-4	0.56309	1.43926E-4	0.53458
0.00133	2.14803	0.00115	0.98384	5.89396E-4	0.32381	0.00155	0.49908	1.44458E-4	0.58248	1.69114E-4	0.69726	1.44206E-4	0.56477	1.44206E-4	0.53624
0.00133	2.15322	0.00115	0.98917	5.89396E-4	0.32381	0.00155	0.50185	1.44739E-4	0.58399	1.69443E-4	0.69838	1.44487E-4	0.56646	1.44487E-4	0.53791
0.00133	2.16365	0.00115	0.98917	5.89396E-4	0.33732	0.00155	0.5037	1.45021E-4	0.58555	1.69772E-4	0.69949	1.44768E-4	0.56814	1.44768E-4	0.53957
0.00133	2.16887	0.00115	0.9865	5.89396E-4	0.33732	0.00155	0.50462	1.45302E-4	0.58719	1.70101E-4	0.70059	1.45048E-4	0.56982	1.45049E-4	0.54122
0.00133	2.18277	0.00115	0.99185	5.89396E-4	0.33732	0.00155	0.50647	1.45583E-4	0.58892	1.70429E-4	0.70168	1.45329E-4	0.57151	1.45329E-4	0.54286
0.00133	2.19318	0.00115	0.99185	5.89396E-4	0.33732	0.00155	0.50739	1.45864E-4	0.59074	1.70758E-4	0.70276	1.4561E-4	0.57318	1.4561E-4	0.54448
0.00133	2.19841	0.00115	0.99452	5.89396E-4	0.33732	0.00155	0.50647	1.46145E-4	0.59264	1.71087E-4	0.70382	1.45891E-4	0.57486	1.45891E-4	0.54609
0.0014	2.21056	0.00115	0.99452	5.89396E-4	0.33732	0.00155	0.50739	1.46427E-4	0.59462	1.71416E-4	0.70488	1.46171E-4	0.57653	1.46171E-4	0.54769
0.0014	2.22272	0.00115	0.99185	5.89396E-4	0.33732	0.00155	0.50739	1.46708E-4	0.59667	1.71744E-4	0.70592	1.46452E-4	0.57821	1.46452E-4	0.54927
0.0014	2.23489	0.00115	0.99719	5.89396E-4	0.33732	0.00155	0.50924	1.46989E-4	0.5988	1.72073E-4	0.70695	1.46733E-4	0.57988	1.46733E-4	0.55084
0.0014	2.23835	0.00115	0.99719	5.89396E-4	0.33732	0.00155	0.50924	1.4727E-4	0.60099	1.72402E-4	0.70797	1.47013E-4	0.58155	1.47013E-4	0.5524
0.0014	2.24356	0.00115	0.99719	5.89396E-4	0.35081	0.00155	0.51109	1.47551E-4	0.60326	1.72731E-4	0.70898	1.47294E-4	0.58321	1.47294E-4	0.55394
0.0014	2.25052	0.00115	1.00252	5.89396E-4	0.33732	0.00155	0.51109	1.47832E-4	0.60559	1.73059E-4	0.70997	1.47575E-4	0.58485	1.47575E-4	0.55548
0.0014	2.25574	0.00115	1.0052	5.89396E-4	0.33732	0.00155	0.51201	1.48114E-4	0.60799	1.73388E-4	0.71095	1.47855E-4	0.58649	1.47855E-4	0.557
0.0014	2.26093	0.00115	1.0052	5.89396E-4	0.35081	0.00155	0.51201	1.48395E-4	0.61045	1.73717E-4	0.71192	1.48136E-4	0.58811	1.48136E-4	0.5585
0.0014	2.26268	0.00115	1.0052	5.89396E-4	0.35081	0.00155	0.51109	1.48676E-4	0.61297	1.74045E-4	0.71288	1.48417E-4	0.58972	1.48417E-4	0.56
0.0014	2.26615	0.00115	1.01054	5.89396E-4	0.35081	0.00155	0.51201	1.48957E-4	0.61555	1.74374E-4	0.71383	1.48697E-4	0.59131	1.48698E-4	0.56149
0.0014	2.26615	0.00115	1.01054	5.89396E-4	0.35081	0.00155	0.51201	1.49238E-4	0.61818	1.74703E-4	0.71476	1.48978E-4	0.59289	1.48978E-4	0.56296
0.0014	2.27136	0.00115	1.0132	5.89396E-4	0.35081	0.00155	0.51479	1.4952E-4	0.62086	1.75032E-4	0.71567	1.49259E-4	0.59445	1.49259E-4	0.56442
0.0014	2.27658	0.00115	1.01587	5.89396E-4	0.35081	0.00155	0.51664	1.49801E-4	0.62359	1.7536E-4	0.71657	1.4954E-4	0.596	1.4954E-4	0.56587
0.0014	2.28179	0.00115	1.01856	5.89396E-4	0.3643	0.00155	0.51479	1.50082E-4	0.62635	1.75689E-4	0.71746	1.4982E-4	0.59754	1.4982E-4	0.5673
0.0014	2.28527	0.00115	1.02123	5.89396E-4	0.35081	0.00155	0.51664	1.50363E-4	0.62914	1.76018E-4	0.71832	1.50101E-4	0.59906	1.50101E-4	0.56872
0.0014	2.28699	0.00115	1.0239	5.89396E-4	0.35081	0.00155	0.51848	1.50644E-4	0.63193	1.76347E-4	0.71917	1.50382E-4	0.60057	1.50382E-4	0.57012
0.0014	2.29048	0.00115	1.02656	5.89396E-4	0.3643	0.00155	0.51941	1.50925E-4	0.63473	1.76675E-4	0.72001	1.50662E-4	0.60206	1.50662E-4	0.5715
0.0014	2.29569	0.00115	1.02923	6.24066E-4	0.3643	0.00155	0.51941	1.51207E-4	0.63753	1.77004E-4	0.72082	1.50943E-4	0.60354	1.50943E-4	0.57287
0.0014	2.30264	0.00115	1.02923	6.24066E-4	0.3643	0.00155	0.52126	1.51488E-4	0.64031	1.77333E-4	0.72162	1.51224E-4	0.60501	1.51224E-4	0.57421
0.0014	2.30785	0.00115	1.03458	6.24066E-4	0.3643	0.00155	0.52126	1.51769E-4	0.64309	1.77662E-4	0.7224	1.51504E-4	0.60647	1.51504E-4	0.57554
0.0014	2.30958	0.00115	1.03725	6.24066E-4	0.35081	0.00155	0.52126	1.5205E-4	0.64586	1.7799E-4	0.72316	1.51785E-4	0.60791	1.51785E-4	0.57685
0.0014	2.31479	0.00115	1.03991	6.24066E-4	0.3643	0.00155	0.52311	1.52331E-4	0.64861	1.78319E-4	0.7239	1.52066E-4	0.60933	1.52066E-4	0.57814
0.0014	2.31827	0.00115	1.04258	6.24066E-4	0.37778	0.00155	0.5268	1.52613E-4	0.65134	1.78648E-4	0.72462	1.52347E-4	0.61075	1.52347E-4	0.57941
0.0014	2.32522	0.00115	1.03991	6.24066E-4	0.37778	0.00155	0.5268	1.52894E-4	0.65405	1.78977E-4	0.72532	1.52627E-4	0.61215	1.52627E-4	0.58066
0.0014	2.33391	0.00115	1.04258	6.24066E-4	0.37778	0.00163	0.52865	1.53175E-4	0.65674	1.79305E-4	0.726	1.52908E-4	0.61355	1.52908E-4	0.58188
0.0014	2.34433	0.00115	1.04526	6.24066E-4	0.3643	0.00163	0.5305	1.53456E-4	0.65941	1.79634E-4	0.72666	1.53189E-4	0.61494	1.53189E-4	0.58309
0.0014	2.34954	0.00115	1.04793	6.24066E-4	0.3643	0.00163	0.53142	1.53737E-4	0.66205	1.79963E-4	0.7273	1.53469E-4	0.61632	1.53469E-4	0.58427
0.0014	2.35996	0.00115	1.0506	6.24066E-4	0.37778	0.00163	0.53512	1.54018E-4	0.66466	1.80292E-4	0.72792	1.5375E-4	0.6177	1.5375E-4	0.58544
0.0014	2.37386	0.00115	1.05327	6.24066E-4	0.37778	0.00163	0.53512	1.543E-4	0.66725	1.8062E-4	0.72853	1.54031E-4	0.61908	1.54031E-4	0.58658
0.0014	2.38428	0.00115	1.05593	6.24066E-4	0.3643	0.00163	0.53512	1.54581E-4	0.6698	1.80949E-4	0.72911	1.54311E-4	0.62046	1.54311E-4	0.5877
0.0014	2.39471	0.00115	1.0586	6.24066E-4	0.3643	0.00163	0.53604	1.54862E-4	0.67231	1.81278E-4	0.72967	1.54592E-4	0.62184	1.54592E-4	0.5888
0.00148	2.39993	0.00115	1.0586	6.24066E-4	0.3643	0.00163	0.53604	1.55143E-4	0.67479	1.81607E-4	0.73021	1.54873E-4	0.62322	1.54873E-4	0.5899
0.00148	2.41556	0.00127	1.06128	6.24066E-4	0.37778	0.00163	0.53789	1.55424E-4	0.67723	1.81935E-4	0.73073	1.55153E-4	0.6246	1.55153E-4	0.591
0.00148	2.42946	0.00127	1.06929	6.24066E-4	0.37778	0.00163	0.53882	1.55706E-4	0.67964	1.82264E-4	0.73122	1.55434E-4	0.62598	1.55434E-4	0.5921
0.00148	2.43466	0.00127	1.07197	6.24066E-4	0.37778	0.00163	0.54067	1.55987E-4	0.682	1.82593E-4	0.7317	1.55715E-4	0.62736	1.55715E-4	0.59319
0.00148	2.44509	0.00127	1.07731	6.24066E-4	0.37778	0.00163	0.54067	1.56268E-4	0.68432	1.82922E-4	0.73216	1.55996E-4	0.62874	1.55996E-4	0.59428
0.00148	2.44857	0.00127	1.07731	6.24066E-4	0.37778	0.00163	0.54251	1.56549E-4	0.6866	1.8325E-4	0.7326	1.56276E-4	0.63012	1.56276E-4	0.59536
0.00148	2.45031	0.00127	1.07731	6.24066E-4	0.37778	0.00163	0.54251	1.5683E-4	0.68884	1.83579E-4	0.73302	1.56557E-4	0.6315	1.56557E-4	0.59643
0.00148	2.45377	0.00127	1.07731	6.24066E-4	0.37778	0.00163	0.54251	1.57111E-4	0.69103	1.83908E-4	0.73342	1.56838E-4	0.63287	1.56838E-4	0.5975
0.00148	2.45725	0.00127	1.07731	6.24066E-4	0.37778	0.00163	0.54344	1.57393E-4	0.69318	1.84237E-4	0.73379	1.57118E-4	0.63425	1.57118E-4	0.59857
0.00148	2.46073	0.00127	1.07998	6.93406E-4	0.37778	0.00163	0.54344	1.57674E-4	0.69528	1.84565E-4	0.73414	1.57399E-4	0.63562	1.57399E-4	0.59962
0.00148	2.46594	0.00127	1.08264	6.93406E-4	0.37778	0.00163	0.54344	1.57955E-4	0.69733	1.84894E-4	0.73448	1.5768E-4	0.637	1.5768E-4	0.60068
0.00148	2.47116	0.00127	1.08264	6.93406E-4	0.37778	0.00163	0.54529	1.58236E-4	0.69934	1.85223E-4	0.73479	1.5796E-4	0.63837	1.5796E-4	0.60173
0.00148	2.47462	0.00127	1.08531	6.93406E-4	0.37778	0.00163	0.54344	1.58517E-4	0.70129	1.85552E-4	0.73508	1.58241E-4	0.63975	1.58241E-4	0.60278
0.00148	2.48331	0.00127	1.07998	6.93406E-4	0.3643	0.00163	0.54529	1.58799E-4	0.70321	1.8588E-4	0.73535	1.58522E-4	0.64112	1.58522E-4	0.60383
0.00148	2.48505	0.00127	1.08264	6.93406E-4	0.3643	0.00163	0.54621	1.5908E-4	0.70507	1.86209E-4	0.73561	1.58802E-4	0.6425	1.58803E-4	0.60488
0.00148	2.48852	0.00127	1.08531	6.93406E-4	0.3643	0.00163	0.54806	1.59361E-4	0.70689	1.86538E-4	0.73585	1.59083E-4	0.64387	1.59083E-4	0.60593
0.00148	2.49548	0.00127	1.08264	6.93406E-4	0.35081	0.00163	0.54806	1.59642E-4	0.70867	1.86867E-4	0.73608	1.59364E-4	0.64524	1.59364E-4	0.60697
0.00148	2.50242	0.00127	1.08531	6.93406E-4	0.35081	0.00163	0.54991	1.59923E-4	0.7104	1.87195E-4	0.7363	1.59645E-4	0.6466	1.59645E-4	0.60801
0.00148	2.5111	0.00127	1.08799	6.93406E-4	0.35081	0.00163	0.54991	1.60204E-4	0.7121	1.87524E-4	0.73651	1.59925E-4	0.64796	1.59925E-4	0.60905
0.00148	2.51458	0.00127	1.09066	6.93406E-4	0.35081	0.00163	0.55083	1.60486E-4	0.71375	1.87853E-4	0.73672	1.60206E-4	0.64932	1.60206E-4	0.61009
0.00148	2.52152	0.00127	1.09599	6.93406E-4	0.35081	0.00163	0.55083	1.60767E-4	0.71537	1.88182E-4	0.73694	1.60487E-4	0.65066	1.60487E-4	0.61112
0.00148	2.53022	0.00127	1.09599	6.93406E-4	0.33732	0.00163	0.55083	1.61048E-4	0.71696	1.8851E-4	0.73716	1.60767E-4	0.65201	1.60767E-4	0.61214
0.00148	2.53891	0.00127	1.09599	6.93406E-4	0.33732	0.00163	0.55083	1.61329E-4	0.71851	1.88839E-4	0.73739	1.61048E-4	0.65334	1.61048E-4	0.61316
0.00148	2.54759	0.00127	1.09599	6.93406E-4	0.35081	0.00163	0.55453	1.6161E-4	0.72004	1.89168E-4	0.73764	1.61329E-4	0.65468	1.61329E-4	0.61417
0.00148	2.55453	0.00127	1.09866	6.93406E-4	0.32381	0.00163	0.55545	1.61892E-4	0.72154	1.89497E-4	0.73792	1.61609E-4	0.656	1.61609E-4	0.61518
0.00148	2.56496	0.00127	1.10401	6.93406E-4	0.32381	0.00163	0.55268	1.62173E-4	0.72301	1.89825E-4	0.73822	1.6189E-4	0.65732	1.6189E-4	0.61618
0.00148	2.57017	0.00127	1.10134	6.93406E-4	0.33732	0.00163	0.55268	1.62454E-4	0.72446	1.90154E-4	0.73856	1.62171E-4	0.65863	1.62171E-4	0.61718
0.00148	2.58233	0.00127	1.10134	6.93406E-4	0.33732	0.00163	0.55453	1.62735E-4	0.72589	1.90483E-4	0.73893	1.62451E-4	0.65994	1.62452E-4	0.61817
0.00148	2.59797	0.00127	1.10134	6.93406E-4	0.33732	0.00163	0.55545	1.63016E-4	0.72729	1.90812E-4	0.73935	1.62732E-4	0.66123	1.62732E-4	0.61916
0.00148	2.61186	0.00127	1.10401	6.93406E-4	0.32381	0.00163	0.5573	1.63297E-4	0.72867	1.9114E-4	0.73983	1.63013E-4	0.66252	1.63013E-4	0.62014
0.00155	2.62577	0.00127	1.10401	6.93406E-4	0.32381	0.00163	0.55545	1.63579E-4	0.73002	1.91469E-4	0.74037	1.63294E-4	0.66381	1.63294E-4	0.62111
0.00155	2.63098	0.00127	1.10668	6.93406E-4	0.32381	0.00163	0.5573	1.6386E-4	0.73136	1.91798E-4	0.741	1.63574E-4	0.66509	1.63574E-4	0.62208
0.00155	2.64488	0.00127	1.11202	6.93406E-4	0.32381	0.00163	0.5573	1.64141E-4	0.73266	1.92127E-4	0.74173	1.63855E-4	0.66636	1.63855E-4	0.62304
0.00155	2.65703	0.00127	1.1147	6.93406E-4	0.32381	0.00163	0.55823	1.64422E-4	0.73394	1.92455E-4	0.74257	1.64136E-4	0.66763	1.64136E-4	0.624
0.00155	2.66399	0.00127	1.1147	6.93406E-4	0.31033	0.00163	0.56007	1.64703E-4	0.7352	1.92784E-4	0.74353	1.64416E-4	0.66888	1.64416E-4	0.62495
0.00155	2.66919	0.00127	1.11737	6.93406E-4	0.32381	0.00163	0.56007	1.64985E-4	0.73642	1.93113E-4	0.74461	1.64697E-4	0.67014	1.64697E-4	0.62589
0.00155	2.67267	0.00127	1.12004	6.93406E-4	0.32381	0.00163	0.56285	1.65266E-4	0.73761	1.93442E-4	0.74584	1.64978E-4	0.67138	1.64978E-4	0.62682
0.00155	2.68136	0.00127	1.1227	6.93406E-4	0.33732	0.00163	0.56192	1.65547E-4	0.73876	1.9377E-4	0.74724	1.65258E-4	0.67262	1.65258E-4	0.62775
0.00155	2.68309	0.00127	1.1227	6.93406E-4	0.33732	0.00163	0.56285	1.65828E-4	0.73988	1.94099E-4	0.74883	1.65539E-4	0.67385	1.65539E-4	0.62867
0.00155	2.68657	0.00127	1.12537	6.93406E-4	0.33732	0.00163	0.56285	1.66109E-4	0.74096	1.94428E-4	0.75062	1.6582E-4	0.67506	1.6582E-4	0.62958
0.00155	2.69352	0.00127	1.1227	6.93406E-4	0.32381	0.00163	0.5647	1.6639E-4	0.74199	1.94757E-4	0.7526	1.66101E-4	0.67625	1.66101E-4	0.63048
0.00155	2.70047	0.00127	1.12537	6.93406E-4	0.33732	0.00163	0.5647	1.66672E-4	0.74299	1.95085E-4	0.75474	1.66381E-4	0.67743	1.66381E-4	0.63137
0.00155	2.70221	0.00127	1.12805	6.93406E-4	0.33732	0.00163	0.5647	1.66953E-4	0.74394	1.95414E-4	0.757	1.66662E-4	0.67859	1.66662E-4	0.63226
0.00155	2.7109	0.00127	1.12805	6.93406E-4	0.33732	0.00163	0.56747	1.67234E-4	0.74485	1.95743E-4	0.75934	1.66943E-4	0.67974	1.66943E-4	0.63314
0.00155	2.7161	0.00127	1.13072	6.93406E-4	0.35081	0.00163	0.56932	1.67515E-4	0.74571	1.96072E-4	0.76174	1.67223E-4	0.68086	1.67223E-4	0.63401
0.00155	2.72306	0.00127	1.13072	6.93406E-4	0.33732	0.00173	0.57209	1.67796E-4	0.74653	1.964E-4	0.76416	1.67504E-4	0.68197	1.67504E-4	0.63487
0.00155	2.73	0.00127	1.13872	6.93406E-4	0.33732	0.00173	0.57394	1.68078E-4	0.7473	1.96729E-4	0.76659	1.67785E-4	0.68305	1.67785E-4	0.63573
0.00155	2.73521	0.00127	1.13872	6.93406E-4	0.33732	0.00173	0.57486	1.68359E-4	0.74802	1.97058E-4	0.76902	1.68065E-4	0.68412	1.68065E-4	0.63659
0.00155	2.74216	0.00127	1.13872	6.93406E-4	0.33732	0.00173	0.57394	1.6864E-4	0.7487	1.97387E-4	0.77144	1.68346E-4	0.68517	1.68346E-4	0.63746
0.00155	2.75085	0.00127	1.13872	6.93406E-4	0.35081	0.00173	0.57486	1.68921E-4	0.74933	1.97715E-4	0.77385	1.68627E-4	0.68619	1.68627E-4	0.63832
0.00155	2.75433	0.00127	1.1414	6.93406E-4	0.35081	0.00173	0.57486	1.69202E-4	0.74992	1.98044E-4	0.77625	1.68907E-4	0.6872	1.68907E-4	0.63919
0.00155	2.75953	0.00127	1.14407	6.93406E-4	0.3643	0.00173	0.57763	1.69484E-4	0.75046	1.98373E-4	0.77863	1.69188E-4	0.68818	1.69188E-4	0.64006
0.00155	2.76995	0.00127	1.14674	6.93406E-4	0.3643	0.00173	0.57763	1.69765E-4	0.75096	1.98702E-4	0.78099	1.69469E-4	0.68914	1.69469E-4	0.64094
0.00155	2.78213	0.00127	1.15207	6.93406E-4	0.3643	0.00173	0.57671	1.70046E-4	0.75142	1.9903E-4	0.78333	1.6975E-4	0.69009	1.6975E-4	0.64181
0.00155	2.78907	0.00127	1.15474	6.93406E-4	0.3643	0.00173	0.57763	1.70327E-4	0.75186	1.99359E-4	0.78565	1.7003E-4	0.69102	1.7003E-4	0.64269
0.00155	2.80123	0.00127	1.1601	6.93406E-4	0.3643	0.00173	0.57948	1.70608E-4	0.75226	1.99688E-4	0.78795	1.70311E-4	0.69193	1.70311E-4	0.64356
0.00155	2.81512	0.00127	1.16276	6.93406E-4	0.37778	0.00173	0.57763	1.70889E-4	0.75263	2.00017E-4	0.79023	1.70592E-4	0.69283	1.70592E-4	0.64443
0.00155	2.82728	0.00127	1.16276	6.93406E-4	0.37778	0.00173	0.57763	1.71171E-4	0.75297	2.00345E-4	0.79248	1.70872E-4	0.6937	1.70872E-4	0.6453
0.00163	2.84119	0.00127	1.16811	6.93406E-4	0.37778	0.00173	0.58133	1.71452E-4	0.75329	2.00674E-4	0.79471	1.71153E-4	0.69454	1.71153E-4	0.64616
0.00163	2.8464	0.00127	1.17611	6.93406E-4	0.37778	0.00173	0.58133	1.71733E-4	0.75357	2.01003E-4	0.79692	1.71434E-4	0.69536	1.71434E-4	0.64702
0.00163	2.8603	0.00127	1.17611	6.93406E-4	0.37778	0.00173	0.58226	1.72014E-4	0.75384	2.01332E-4	0.7991	1.71714E-4	0.69614	1.71714E-4	0.64787
0.00163	2.87072	0.00127	1.17878	6.93406E-4	0.37778	0.00173	0.58133	1.72295E-4	0.75407	2.0166E-4	0.80125	1.71995E-4	0.69689	1.71995E-4	0.64872
0.00163	2.87593	0.00127	1.17878	6.93406E-4	0.37778	0.00173	0.58133	1.72577E-4	0.75428	2.01989E-4	0.80338	1.72276E-4	0.69762	1.72276E-4	0.64957
0.00163	2.88288	0.00127	1.18145	6.93406E-4	0.39129	0.00173	0.57948	1.72858E-4	0.75448	2.02318E-4	0.80548	1.72557E-4	0.69831	1.72557E-4	0.65044
0.00163	2.88983	0.00138	1.18145	6.93406E-4	0.37778	0.00173	0.57948	1.73139E-4	0.75465	2.02647E-4	0.80756	1.72837E-4	0.69899	1.72837E-4	0.65131
0.00163	2.89679	0.00138	1.1868	6.93406E-4	0.37778	0.00173	0.58133	1.7342E-4	0.75481	2.02975E-4	0.80961	1.73118E-4	0.69964	1.73118E-4	0.65219
0.00163	2.89852	0.00138	1.18946	6.93406E-4	0.39129	0.00173	0.57948	1.73701E-4	0.75495	2.03304E-4	0.81164	1.73399E-4	0.70027	1.73399E-4	0.65307
0.00163	2.90373	0.00138	1.19213	6.93406E-4	0.39129	0.00173	0.58133	1.73982E-4	0.75508	2.03633E-4	0.81364	1.73679E-4	0.70088	1.73679E-4	0.65396
0.00163	2.90894	0.00138	1.19213	6.93406E-4	0.39129	0.00173	0.58226	1.74264E-4	0.75518	2.03962E-4	0.81562	1.7396E-4	0.70147	1.7396E-4	0.65484
0.00163	2.91415	0.00138	1.1948	6.93406E-4	0.39129	0.00173	0.5841	1.74545E-4	0.75526	2.0429E-4	0.81758	1.74241E-4	0.70204	1.74241E-4	0.65572
0.00163	2.91763	0.00138	1.19748	6.93406E-4	0.39129	0.00173	0.58595	1.74826E-4	0.75531	2.04619E-4	0.81951	1.74521E-4	0.70258	1.74521E-4	0.65659
0.00163	2.91937	0.00138	1.20281	6.93406E-4	0.39129	0.00173	0.58595	1.75107E-4	0.75534	2.04948E-4	0.82142	1.74802E-4	0.7031	1.74802E-4	0.65746
0.00163	2.92632	0.00138	1.20015	6.93406E-4	0.40478	0.00173	0.5841	1.75388E-4	0.75534	2.05277E-4	0.8233	1.75083E-4	0.7036	1.75083E-4	0.65832
0.00163	2.935	0.00138	1.20281	6.93406E-4	0.39129	0.00173	0.5841	1.7567E-4	0.75533	2.05605E-4	0.82516	1.75363E-4	0.70409	1.75363E-4	0.65916
0.00163	2.93674	0.00138	1.20548	6.93406E-4	0.39129	0.00173	0.5841	1.75951E-4	0.75529	2.05934E-4	0.82699	1.75644E-4	0.70455	1.75644E-4	0.65999
0.00163	2.94368	0.00138	1.20816	6.93406E-4	0.39129	0.00173	0.58595	1.76232E-4	0.75524	2.06263E-4	0.8288	1.75925E-4	0.70499	1.75925E-4	0.6608
0.00163	2.95063	0.00138	1.20816	6.93406E-4	0.39129	0.00173	0.58595	1.76513E-4	0.75517	2.06592E-4	0.83058	1.76206E-4	0.70542	1.76206E-4	0.6616
0.00163	2.96106	0.00138	1.20816	6.93406E-4	0.40478	0.00173	0.58688	1.76794E-4	0.75509	2.0692E-4	0.83233	1.76486E-4	0.70583	1.76486E-4	0.66238
0.00163	2.96627	0.00138	1.20816	6.93406E-4	0.40478	0.00173	0.58688	1.77075E-4	0.755	2.07249E-4	0.83407	1.76767E-4	0.70622	1.76767E-4	0.66315
0.00163	2.97321	0.00138	1.20548	6.93406E-4	0.39129	0.00173	0.58688	1.77357E-4	0.75491	2.07578E-4	0.83578	1.77048E-4	0.7066	1.77048E-4	0.66391
0.00163	2.98538	0.00138	1.20548	6.93406E-4	0.40478	0.00173	0.58688	1.77638E-4	0.75481	2.07907E-4	0.83748	1.77328E-4	0.70697	1.77328E-4	0.66465
0.00163	2.99754	0.00138	1.20816	6.93406E-4	0.40478	0.00173	0.58872	1.77919E-4	0.7547	2.08235E-4	0.83915	1.77609E-4	0.70732	1.77609E-4	0.66539
0.00163	3.00275	0.00138	1.21351	6.93406E-4	0.40478	0.00173	0.58965	1.782E-4	0.7546	2.08564E-4	0.8408	1.7789E-4	0.70767	1.7789E-4	0.66612
0.00163	3.01665	0.00138	1.21351	6.93406E-4	0.40478	0.00173	0.5915	1.78481E-4	0.7545	2.08893E-4	0.84244	1.7817E-4	0.70802	1.7817E-4	0.66686
0.0017	3.02881	0.00138	1.21617	6.93406E-4	0.40478	0.00173	0.59335	1.78763E-4	0.7544	2.09222E-4	0.84406	1.78451E-4	0.70838	1.78451E-4	0.66759
0.0017	3.03403	0.00138	1.21884	6.93406E-4	0.40478	0.00173	0.59335	1.79044E-4	0.75431	2.0955E-4	0.84566	1.78732E-4	0.70879	1.78732E-4	0.66833
0.0017	3.04619	0.00138	1.21884	6.93406E-4	0.41827	0.00173	0.5915	1.79325E-4	0.75422	2.09879E-4	0.84725	1.79013E-4	0.70925	1.79013E-4	0.66906
0.0017	3.05661	0.00138	1.22151	6.93406E-4	0.41827	0.00173	0.59335	1.79606E-4	0.75414	2.10208E-4	0.84882	1.79293E-4	0.70976	1.79293E-4	0.6698
0.0017	3.06182	0.00138	1.22151	6.93406E-4	0.40478	0.00173	0.59335	1.79887E-4	0.75408	2.10537E-4	0.85037	1.79574E-4	0.71033	1.79574E-4	0.67054
0.0017	3.06529	0.00138	1.22151	6.93406E-4	0.41827	0.00173	0.59612	1.80169E-4	0.75403	2.10865E-4	0.8519	1.79855E-4	0.71094	1.79855E-4	0.67128
0.0017	3.07225	0.00138	1.22419	6.93406E-4	0.41827	0.00173	0.59704	1.8045E-4	0.75399	2.11194E-4	0.85343	1.80135E-4	0.71158	1.80135E-4	0.67202
0.0017	3.07746	0.00138	1.22419	6.93406E-4	0.41827	0.00173	0.59704	1.80731E-4	0.75398	2.11523E-4	0.85493	1.80416E-4	0.71225	1.80416E-4	0.67276
0.0017	3.08266	0.00138	1.22686	6.93406E-4	0.43177	0.00173	0.59704	1.81012E-4	0.75398	2.11852E-4	0.85643	1.80697E-4	0.71294	1.80697E-4	0.67352
0.0017	3.08266	0.00138	1.22419	6.93406E-4	0.43177	0.00173	0.59612	1.81293E-4	0.75401	2.1218E-4	0.85791	1.80977E-4	0.71364	1.80977E-4	0.67429
0.0017	3.08614	0.00138	1.22419	6.93406E-4	0.43177	0.00173	0.59704	1.81574E-4	0.75407	2.12509E-4	0.85937	1.81258E-4	0.71436	1.81258E-4	0.67509
0.0017	3.09136	0.00138	1.22686	6.93406E-4	0.41827	0.00173	0.59889	1.81856E-4	0.75415	2.12838E-4	0.86083	1.81539E-4	0.71509	1.81539E-4	0.67594
0.0017	3.09656	0.00138	1.23219	6.93406E-4	0.43177	0.00173	0.60074	1.82137E-4	0.75427	2.13167E-4	0.86228	1.81819E-4	0.71583	1.81819E-4	0.67682
0.0017	3.0983	0.00138	1.23219	7.62747E-4	0.43177	0.00173	0.60074	1.82418E-4	0.75442	2.13495E-4	0.86371	1.821E-4	0.71658	1.821E-4	0.67774
0.0017	3.10351	0.00138	1.23754	7.62747E-4	0.43177	0.00173	0.60166	1.82699E-4	0.7546	2.13824E-4	0.86513	1.82381E-4	0.71735	1.82381E-4	0.67868
0.0017	3.10699	0.00138	1.23754	7.62747E-4	0.44526	0.00173	0.60351	1.8298E-4	0.75481	2.14153E-4	0.86655	1.82662E-4	0.71813	1.82662E-4	0.67966
0.0017	3.11221	0.00138	1.24288	7.62747E-4	0.43177	0.00182	0.60351	1.83262E-4	0.75504	2.14482E-4	0.86795	1.82942E-4	0.71892	1.82942E-4	0.68064
0.0017	3.11394	0.00138	1.24554	7.62747E-4	0.43177	0.00182	0.60536	1.83543E-4	0.75529	2.1481E-4	0.86934	1.83223E-4	0.71972	1.83223E-4	0.68165
0.0017	3.12262	0.00138	1.25089	7.62747E-4	0.43177	0.00182	0.60628	1.83824E-4	0.75556	2.15139E-4	0.87072	1.83504E-4	0.72054	1.83504E-4	0.68266
0.0017	3.12783	0.00138	1.25357	7.62747E-4	0.44526	0.00182	0.60813	1.84105E-4	0.75585	2.15468E-4	0.87209	1.83784E-4	0.72138	1.83784E-4	0.68368
0.0017	3.13305	0.00138	1.25624	7.62747E-4	0.44526	0.00182	0.60813	1.84386E-4	0.75615	2.15797E-4	0.87345	1.84065E-4	0.72223	1.84065E-4	0.6847
0.0017	3.14174	0.00138	1.25624	7.62747E-4	0.44526	0.00182	0.60906	1.84667E-4	0.75647	2.16125E-4	0.8748	1.84346E-4	0.72311	1.84346E-4	0.68572
0.0017	3.1452	0.00138	1.2589	7.62747E-4	0.44526	0.00182	0.60906	1.84949E-4	0.75681	2.16454E-4	0.87614	1.84626E-4	0.724	1.84626E-4	0.68674
0.0017	3.15389	0.00138	1.26157	7.62747E-4	0.44526	0.00182	0.61091	1.8523E-4	0.75716	2.16783E-4	0.87747	1.84907E-4	0.72491	1.84907E-4	0.68775
0.0017	3.16432	0.00138	1.26425	7.62747E-4	0.45875	0.00182	0.61091	1.85511E-4	0.75753	2.17112E-4	0.87879	1.85188E-4	0.72584	1.85188E-4	0.68876
0.0017	3.16779	0.00138	1.26425	7.62747E-4	0.44526	0.00182	0.61275	1.85792E-4	0.75791	2.1744E-4	0.8801	1.85469E-4	0.72679	1.85469E-4	0.68977
0.0017	3.18169	0.00138	1.26692	7.62747E-4	0.44526	0.00182	0.61275	1.86073E-4	0.75831	2.17769E-4	0.8814	1.85749E-4	0.72776	1.85749E-4	0.69076
0.0017	3.19385	0.00138	1.26959	7.62747E-4	0.44526	0.00182	0.61368	1.86355E-4	0.75871	2.18098E-4	0.88269	1.8603E-4	0.72874	1.8603E-4	0.69175
0.0017	3.20601	0.00138	1.2776	7.62747E-4	0.44526	0.00182	0.61368	1.86636E-4	0.75914	2.18427E-4	0.88397	1.86311E-4	0.72973	1.86311E-4	0.69273
0.0017	3.21122	0.00138	1.2776	7.97417E-4	0.44526	0.00182	0.61275	1.86917E-4	0.75957	2.18755E-4	0.88523	1.86591E-4	0.73074	1.86591E-4	0.69371
0.0017	3.22686	0.00138	1.28027	7.97417E-4	0.44526	0.00182	0.61275	1.87198E-4	0.76002	2.19084E-4	0.88649	1.86872E-4	0.73175	1.86872E-4	0.69467
0.00178	3.24076	0.00138	1.28027	7.97417E-4	0.44526	0.00182	0.61275	1.87479E-4	0.76048	2.19413E-4	0.88773	1.87153E-4	0.73277	1.87153E-4	0.69563
0.00178	3.25292	0.00138	1.28294	7.97417E-4	0.43177	0.00182	0.61091	1.8776E-4	0.76096	2.19742E-4	0.88896	1.87433E-4	0.73379	1.87433E-4	0.69658
0.00178	3.25987	0.0015	1.28294	7.97417E-4	0.44526	0.00182	0.61091	1.88042E-4	0.76145	2.2007E-4	0.89018	1.87714E-4	0.73483	1.87714E-4	0.69752
0.00178	3.26855	0.0015	1.29094	7.97417E-4	0.43177	0.00182	0.61275	1.88323E-4	0.76197	2.20399E-4	0.89139	1.87995E-4	0.73587	1.87995E-4	0.69846
0.00178	3.2755	0.0015	1.29362	7.97417E-4	0.43177	0.00182	0.61275	1.88604E-4	0.7625	2.20728E-4	0.89258	1.88275E-4	0.73694	1.88276E-4	0.69939
0.00178	3.28071	0.0015	1.29629	7.97417E-4	0.41827	0.00182	0.61368	1.88885E-4	0.76306	2.21057E-4	0.89376	1.88556E-4	0.73802	1.88556E-4	0.70031
0.00178	3.28419	0.0015	1.30163	7.97417E-4	0.41827	0.00182	0.61553	1.89166E-4	0.76365	2.21385E-4	0.89493	1.88837E-4	0.73912	1.88837E-4	0.70123
0.00178	3.2894	0.0015	1.30431	7.97417E-4	0.41827	0.00182	0.61738	1.89448E-4	0.76428	2.21714E-4	0.89608	1.89118E-4	0.74022	1.89118E-4	0.70215
0.00178	3.29462	0.0015	1.30163	7.97417E-4	0.40478	0.00182	0.6183	1.89729E-4	0.76494	2.22043E-4	0.89722	1.89398E-4	0.74133	1.89398E-4	0.70306
0.00178	3.29635	0.0015	1.30163	7.97417E-4	0.40478	0.00182	0.61738	1.9001E-4	0.76565	2.22372E-4	0.89835	1.89679E-4	0.74244	1.89679E-4	0.70398
0.00178	3.29982	0.0015	1.30431	7.97417E-4	0.41827	0.00182	0.6183	1.90291E-4	0.76641	2.227E-4	0.89946	1.8996E-4	0.74357	1.8996E-4	0.7049
0.00178	3.30678	0.0015	1.30698	7.97417E-4	0.40478	0.00182	0.6183	1.90572E-4	0.76722	2.23029E-4	0.90055	1.9024E-4	0.74469	1.9024E-4	0.70584
0.00178	3.31198	0.0015	1.30698	7.97417E-4	0.40478	0.00182	0.6183	1.90853E-4	0.7681	2.23358E-4	0.90163	1.90521E-4	0.74583	1.90521E-4	0.70679
0.00178	3.31721	0.0015	1.30965	7.97417E-4	0.40478	0.00182	0.61738	1.91135E-4	0.76905	2.23687E-4	0.90269	1.90802E-4	0.74698	1.90802E-4	0.70776
0.00178	3.32066	0.0015	1.30965	7.97417E-4	0.40478	0.00182	0.6183	1.91416E-4	0.77008	2.24015E-4	0.90374	1.91082E-4	0.74813	1.91082E-4	0.70876
0.00178	3.32763	0.0015	1.30965	7.97417E-4	0.39129	0.00182	0.62015	1.91697E-4	0.7712	2.24344E-4	0.90477	1.91363E-4	0.74928	1.91363E-4	0.70978
0.00178	3.33283	0.0015	1.31231	7.97417E-4	0.40478	0.00182	0.62107	1.91978E-4	0.77242	2.24673E-4	0.90579	1.91644E-4	0.75044	1.91644E-4	0.71082
0.00178	3.33979	0.0015	1.31231	7.97417E-4	0.40478	0.00182	0.62015	1.92259E-4	0.77373	2.25002E-4	0.90679	1.91925E-4	0.75159	1.91925E-4	0.71189
0.00178	3.34151	0.0015	1.30965	7.97417E-4	0.39129	0.00182	0.62107	1.92541E-4	0.77515	2.2533E-4	0.90778	1.92205E-4	0.75275	1.92205E-4	0.71297
0.00178	3.35021	0.0015	1.30965	7.97417E-4	0.37778	0.00182	0.62107	1.92822E-4	0.77668	2.25659E-4	0.90875	1.92486E-4	0.75391	1.92486E-4	0.71407
0.00178	3.36063	0.0015	1.31231	7.97417E-4	0.39129	0.00182	0.62292	1.93103E-4	0.77832	2.25988E-4	0.90971	1.92767E-4	0.75506	1.92767E-4	0.71517
0.00178	3.3641	0.0015	1.31498	7.97417E-4	0.39129	0.00182	0.62292	1.93384E-4	0.78007	2.26317E-4	0.91065	1.93047E-4	0.75622	1.93047E-4	0.71627
0.00178	3.37279	0.0015	1.31765	7.97417E-4	0.39129	0.00182	0.62477	1.93665E-4	0.78192	2.26645E-4	0.91157	1.93328E-4	0.75737	1.93328E-4	0.71738
0.00178	3.38321	0.0015	1.32033	7.97417E-4	0.39129	0.00182	0.62477	1.93947E-4	0.78388	2.26974E-4	0.91247	1.93609E-4	0.75852	1.93609E-4	0.71848
0.00178	3.39711	0.0015	1.32033	7.97417E-4	0.39129	0.00182	0.62477	1.94228E-4	0.78593	2.27303E-4	0.91336	1.93889E-4	0.75967	1.93889E-4	0.71959
0.00178	3.40753	0.0015	1.323	7.97417E-4	0.39129	0.00182	0.62569	1.94509E-4	0.78806	2.27632E-4	0.91423	1.9417E-4	0.76082	1.9417E-4	0.72068
0.00178	3.41449	0.0015	1.331	7.97417E-4	0.37778	0.00182	0.62569	1.9479E-4	0.79027	2.2796E-4	0.91509	1.94451E-4	0.76197	1.94451E-4	0.72178
0.00178	3.42664	0.0015	1.331	7.97417E-4	0.39129	0.00182	0.62754	1.95071E-4	0.79255	2.28289E-4	0.91592	1.94732E-4	0.76312	1.94732E-4	0.72288
0.00178	3.44054	0.0015	1.331	7.97417E-4	0.39129	0.00182	0.62847	1.95352E-4	0.7949	2.28618E-4	0.91674	1.95012E-4	0.76428	1.95012E-4	0.72399
0.00178	3.45444	0.0015	1.33368	7.97417E-4	0.37778	0.00182	0.63031	1.95634E-4	0.79729	2.28947E-4	0.91754	1.95293E-4	0.76543	1.95293E-4	0.72511
0.00178	3.46139	0.0015	1.34168	7.97417E-4	0.39129	0.00182	0.63031	1.95915E-4	0.79972	2.29275E-4	0.91832	1.95574E-4	0.76658	1.95574E-4	0.72623
0.00185	3.47529	0.0015	1.33901	7.97417E-4	0.40478	0.00182	0.63031	1.96196E-4	0.80218	2.29604E-4	0.91908	1.95854E-4	0.76774	1.95854E-4	0.72736
0.00185	3.49961	0.0015	1.33901	7.97417E-4	0.39129	0.00182	0.63216	1.96477E-4	0.80467	2.29933E-4	0.91982	1.96135E-4	0.76889	1.96135E-4	0.72849
0.00185	3.50309	0.0015	1.33635	7.97417E-4	0.39129	0.00182	0.63309	1.96758E-4	0.80718	2.30262E-4	0.92055	1.96416E-4	0.77004	1.96416E-4	0.72961
0.00185	3.51178	0.0015	1.34168	7.97417E-4	0.39129	0.00182	0.63216	1.9704E-4	0.80969	2.30591E-4	0.92125	1.96696E-4	0.77119	1.96696E-4	0.73072
0.00185	3.5222	0.0015	1.34168	7.97417E-4	0.39129	0.00182	0.63309	1.97321E-4	0.8122	2.30919E-4	0.92195	1.96977E-4	0.77234	1.96977E-4	0.73183
0.00185	3.52914	0.0015	1.34168	7.97417E-4	0.39129	0.00182	0.63494	1.97602E-4	0.81471	2.31248E-4	0.92262	1.97258E-4	0.77349	1.97258E-4	0.73292
0.00185	3.53089	0.0015	1.34168	7.97417E-4	0.40478	0.00182	0.63309	1.97883E-4	0.81722	2.31577E-4	0.92328	1.97539E-4	0.77463	1.97539E-4	0.73401
0.00185	3.53608	0.0015	1.34971	7.97417E-4	0.40478	0.00182	0.63494	1.98164E-4	0.81972	2.31906E-4	0.92392	1.97819E-4	0.77576	1.97819E-4	0.73509
0.00185	3.54305	0.0015	1.34971	7.97417E-4	0.40478	0.00182	0.63771	1.98445E-4	0.82222	2.32234E-4	0.92454	1.981E-4	0.77689	1.981E-4	0.73617
0.00185	3.54826	0.0015	1.35237	7.97417E-4	0.40478	0.00182	0.63956	1.98727E-4	0.8247	2.32563E-4	0.92515	1.98381E-4	0.77801	1.98381E-4	0.73724
0.00185	3.55173	0.0015	1.35504	7.97417E-4	0.40478	0.0019	0.63771	1.99008E-4	0.82718	2.32892E-4	0.92573	1.98661E-4	0.77912	1.98661E-4	0.73831
0.00185	3.55346	0.0015	1.35504	7.97417E-4	0.41827	0.0019	0.64048	1.99289E-4	0.82965	2.33221E-4	0.9263	1.98942E-4	0.78023	1.98942E-4	0.73937
0.00185	3.56042	0.0015	1.35771	7.97417E-4	0.41827	0.0019	0.64048	1.9957E-4	0.83211	2.33549E-4	0.92684	1.99223E-4	0.78133	1.99223E-4	0.74042
0.00185	3.56388	0.0015	1.36306	7.97417E-4	0.41827	0.0019	0.64048	1.99851E-4	0.83455	2.33878E-4	0.92737	1.99503E-4	0.78243	1.99503E-4	0.74147
0.00185	3.5691	0.0015	1.36572	7.97417E-4	0.41827	0.0019	0.64233	2.00133E-4	0.83699	2.34207E-4	0.92788	1.99784E-4	0.78352	1.99784E-4	0.74251
0.00185	3.57779	0.0015	1.36572	7.97417E-4	0.41827	0.0019	0.64418	2.00414E-4	0.8394	2.34536E-4	0.92838	2.00065E-4	0.78462	2.00065E-4	0.74354
0.00185	3.58474	0.0015	1.37106	7.97417E-4	0.43177	0.0019	0.6451	2.00695E-4	0.84181	2.34864E-4	0.92886	2.00345E-4	0.78573	2.00345E-4	0.74458
0.00185	3.59168	0.0015	1.37106	7.97417E-4	0.43177	0.0019	0.6451	2.00976E-4	0.84419	2.35193E-4	0.92932	2.00626E-4	0.78686	2.00626E-4	0.7456
0.00185	3.5969	0.0015	1.37106	7.97417E-4	0.43177	0.0019	0.64695	2.01257E-4	0.84656	2.35522E-4	0.92977	2.00907E-4	0.78802	2.00907E-4	0.74663
0.00185	3.60906	0.0015	1.37374	7.97417E-4	0.41827	0.0019	0.64695	2.01539E-4	0.84891	2.35851E-4	0.93021	2.01188E-4	0.78921	2.01188E-4	0.74766
0.00185	3.62121	0.0015	1.38174	7.97417E-4	0.43177	0.0019	0.6488	2.0182E-4	0.85124	2.36179E-4	0.93063	2.01468E-4	0.79042	2.01468E-4	0.74869
0.00185	3.63164	0.0015	1.38441	7.97417E-4	0.43177	0.0019	0.64695	2.02101E-4	0.85356	2.36508E-4	0.93106	2.01749E-4	0.79167	2.01749E-4	0.74973
0.00185	3.64207	0.0015	1.38708	7.97417E-4	0.43177	0.0019	0.64695	2.02382E-4	0.85585	2.36837E-4	0.93147	2.0203E-4	0.79293	2.0203E-4	0.75075
0.00185	3.64901	0.0015	1.38708	7.97417E-4	0.43177	0.0019	0.6488	2.02663E-4	0.85812	2.37166E-4	0.93189	2.0231E-4	0.79421	2.0231E-4	0.75178
0.00185	3.67334	0.0015	1.38708	7.97417E-4	0.43177	0.0019	0.64695	2.02944E-4	0.86037	2.37494E-4	0.93232	2.02591E-4	0.79549	2.02591E-4	0.75282
0.00185	3.67855	0.0015	1.39242	7.97417E-4	0.44526	0.0019	0.6488	2.03226E-4	0.86259	2.37823E-4	0.93275	2.02872E-4	0.79678	2.02872E-4	0.75385
0.00185	3.68897	0.0015	1.40312	7.97417E-4	0.43177	0.0019	0.65157	2.03507E-4	0.8648	2.38152E-4	0.93321	2.03152E-4	0.79807	2.03152E-4	0.75488
0.00193	3.69939	0.0015	1.40578	7.97417E-4	0.43177	0.0019	0.6525	2.03788E-4	0.86698	2.38481E-4	0.93368	2.03433E-4	0.79936	2.03433E-4	0.75592
0.00193	3.71155	0.0015	1.40578	7.97417E-4	0.44526	0.0019	0.65157	2.04069E-4	0.86913	2.38809E-4	0.93418	2.03714E-4	0.80065	2.03714E-4	0.75696
0.00193	3.7272	0.0015	1.40845	7.97417E-4	0.43177	0.0019	0.6525	2.0435E-4	0.87126	2.39138E-4	0.93471	2.03995E-4	0.80194	2.03995E-4	0.758
0.00193	3.7324	0.0015	1.41379	7.97417E-4	0.43177	0.0019	0.65434	2.04632E-4	0.87337	2.39467E-4	0.93528	2.04275E-4	0.80323	2.04275E-4	0.75904
0.00193	3.74283	0.00161	1.41913	7.97417E-4	0.44526	0.0019	0.6525	2.04913E-4	0.87545	2.39796E-4	0.93589	2.04556E-4	0.80452	2.04556E-4	0.76008
0.00193	3.75325	0.00161	1.42447	7.97417E-4	0.44526	0.0019	0.6525	2.05194E-4	0.8775	2.40124E-4	0.93654	2.04837E-4	0.80581	2.04837E-4	0.76112
0.00193	3.75846	0.00161	1.42447	7.97417E-4	0.44526	0.0019	0.6525	2.05475E-4	0.87952	2.40453E-4	0.93725	2.05117E-4	0.80709	2.05117E-4	0.76216
0.00193	3.76193	0.00161	1.42982	7.97417E-4	0.45875	0.0019	0.65434	2.05756E-4	0.88152	2.40782E-4	0.93802	2.05398E-4	0.80838	2.05398E-4	0.76319
0.00193	3.76715	0.00161	1.43782	7.97417E-4	0.44526	0.0019	0.65619	2.06038E-4	0.88349	2.41111E-4	0.93886	2.05679E-4	0.80966	2.05679E-4	0.76421
0.00193	3.77063	0.00161	1.43782	7.97417E-4	0.44526	0.0019	0.65619	2.06319E-4	0.88543	2.41439E-4	0.93978	2.05959E-4	0.81094	2.05959E-4	0.76523
0.00193	3.77409	0.00161	1.44049	7.97417E-4	0.45875	0.0019	0.65896	2.066E-4	0.88734	2.41768E-4	0.94077	2.0624E-4	0.81222	2.0624E-4	0.76624
0.00193	3.77757	0.00161	1.44049	7.97417E-4	0.45875	0.0019	0.65896	2.06881E-4	0.88923	2.42097E-4	0.94185	2.06521E-4	0.8135	2.06521E-4	0.76725
0.00193	3.78799	0.00161	1.44049	7.97417E-4	0.45875	0.0019	0.65989	2.07162E-4	0.89108	2.42426E-4	0.943	2.06802E-4	0.81477	2.06802E-4	0.76826
0.00193	3.79494	0.00161	1.44318	7.97417E-4	0.47224	0.0019	0.65989	2.07443E-4	0.8929	2.42754E-4	0.94423	2.07082E-4	0.81603	2.07082E-4	0.76926
0.00193	3.80016	0.00161	1.44318	7.97417E-4	0.47224	0.0019	0.65989	2.07725E-4	0.89469	2.43083E-4	0.94555	2.07363E-4	0.81729	2.07363E-4	0.77025
0.00193	3.80189	0.00161	1.44318	7.97417E-4	0.47224	0.0019	0.66359	2.08006E-4	0.89645	2.43412E-4	0.94694	2.07644E-4	0.81854	2.07644E-4	0.77124
0.00193	3.80883	0.00161	1.44585	7.97417E-4	0.47224	0.0019	0.66359	2.08287E-4	0.89817	2.43741E-4	0.94841	2.07924E-4	0.8198	2.07924E-4	0.77222
0.00193	3.81579	0.00161	1.44585	7.97417E-4	0.47224	0.0019	0.66359	2.08568E-4	0.89987	2.44069E-4	0.94997	2.08205E-4	0.82105	2.08205E-4	0.7732
0.00193	3.82795	0.00161	1.44318	7.97417E-4	0.47224	0.0019	0.66451	2.08849E-4	0.90153	2.44398E-4	0.95161	2.08486E-4	0.8223	2.08486E-4	0.77417
0.00193	3.83142	0.00161	1.44851	7.97417E-4	0.47224	0.0019	0.66451	2.09131E-4	0.90315	2.44727E-4	0.95333	2.08766E-4	0.82355	2.08766E-4	0.77514
0.00193	3.84011	0.00161	1.45385	7.97417E-4	0.45875	0.0019	0.66451	2.09412E-4	0.90475	2.45056E-4	0.95512	2.09047E-4	0.8248	2.09047E-4	0.7761
0.00193	3.85227	0.00161	1.45118	7.97417E-4	0.47224	0.0019	0.66636	2.09693E-4	0.90631	2.45385E-4	0.95698	2.09328E-4	0.82604	2.09328E-4	0.77706
0.00193	3.85749	0.00161	1.45385	7.97417E-4	0.47224	0.0019	0.66821	2.09974E-4	0.90784	2.45713E-4	0.95889	2.09609E-4	0.82728	2.09609E-4	0.77802
0.00193	3.86791	0.00161	1.4592	7.97417E-4	0.47224	0.0019	0.66636	2.10255E-4	0.90933	2.46042E-4	0.96084	2.09889E-4	0.82851	2.09889E-4	0.77898
0.00193	3.88007	0.00161	1.46186	8.66758E-4	0.47224	0.0019	0.66821	2.10536E-4	0.91079	2.46371E-4	0.96282	2.1017E-4	0.82974	2.1017E-4	0.77993
0.00193	3.89223	0.00161	1.46186	8.66758E-4	0.47224	0.0019	0.66821	2.10818E-4	0.91222	2.467E-4	0.96481	2.10451E-4	0.83096	2.10451E-4	0.78088
0.00193	3.89919	0.00161	1.46453	8.66758E-4	0.48574	0.0019	0.66821	2.11099E-4	0.91361	2.47028E-4	0.96682	2.10731E-4	0.83219	2.10731E-4	0.78183
0.002	3.91308	0.00161	1.4592	8.66758E-4	0.48574	0.0019	0.67098	2.1138E-4	0.91498	2.47357E-4	0.96883	2.11012E-4	0.8334	2.11012E-4	0.78277
0.002	3.92872	0.00161	1.4672	8.66758E-4	0.48574	0.0019	0.67375	2.11661E-4	0.9163	2.47686E-4	0.97085	2.11293E-4	0.83461	2.11293E-4	0.78372
0.002	3.94088	0.00161	1.46988	8.66758E-4	0.48574	0.0019	0.6719	2.11942E-4	0.9176	2.48015E-4	0.97285	2.11573E-4	0.83582	2.11573E-4	0.78466
0.002	3.94956	0.00161	1.46988	8.66758E-4	0.48574	0.0019	0.6719	2.12224E-4	0.91887	2.48343E-4	0.97486	2.11854E-4	0.83703	2.11854E-4	0.78559
0.002	3.95477	0.00161	1.47255	8.66758E-4	0.49922	0.0019	0.6719	2.12505E-4	0.9201	2.48672E-4	0.97686	2.12135E-4	0.83823	2.12135E-4	0.78653
0.002	3.96346	0.00161	1.47255	8.66758E-4	0.48574	0.0019	0.6756	2.12786E-4	0.9213	2.49001E-4	0.97884	2.12416E-4	0.83943	2.12415E-4	0.78746
0.002	3.96867	0.00161	1.47255	8.66758E-4	0.49922	0.0019	0.67375	2.13067E-4	0.92248	2.4933E-4	0.98082	2.12696E-4	0.84062	2.12696E-4	0.7884
0.002	3.97389	0.00161	1.47521	8.66758E-4	0.48574	0.0019	0.67375	2.13348E-4	0.92362	2.49658E-4	0.98279	2.12977E-4	0.84182	2.12977E-4	0.78934
0.002	3.97562	0.00161	1.47788	8.66758E-4	0.48574	0.0019	0.67837	2.1363E-4	0.92474	2.49987E-4	0.98475	2.13258E-4	0.84301	2.13258E-4	0.79028
0.002	3.9791	0.00161	1.48055	8.66758E-4	0.49922	0.0019	0.68115	2.13911E-4	0.92583	2.50316E-4	0.98669	2.13538E-4	0.84419	2.13538E-4	0.79123
0.002	3.98605	0.00161	1.48322	8.66758E-4	0.48574	0.0019	0.68392	2.14192E-4	0.9269	2.50645E-4	0.98862	2.13819E-4	0.84538	2.13819E-4	0.79219
0.002	3.98779	0.00161	1.48322	8.66758E-4	0.49922	0.0019	0.68392	2.14473E-4	0.92794	2.50973E-4	0.99054	2.141E-4	0.84656	2.141E-4	0.79316
0.002	3.99299	0.00161	1.4859	8.66758E-4	0.49922	0.0019	0.68299	2.14754E-4	0.92896	2.51302E-4	0.99244	2.1438E-4	0.84773	2.1438E-4	0.79413
0.002	3.99821	0.00161	1.49124	8.66758E-4	0.49922	0.0019	0.68299	2.15035E-4	0.92996	2.51631E-4	0.99433	2.14661E-4	0.8489	2.14661E-4	0.79511
0.002	4.00515	0.00161	1.49391	8.66758E-4	0.49922	0.0019	0.68299	2.15317E-4	0.93093	2.5196E-4	0.99621	2.14942E-4	0.85007	2.14942E-4	0.7961
0.002	4.01036	0.00161	1.49391	8.66758E-4	0.48574	0.0019	0.68299	2.15598E-4	0.93189	2.52288E-4	0.99808	2.15223E-4	0.85123	2.15222E-4	0.7971
0.002	4.01558	0.00161	1.49659	8.66758E-4	0.49922	0.0019	0.68299	2.15879E-4	0.93282	2.52617E-4	0.99993	2.15503E-4	0.85239	2.15503E-4	0.79813
0.002	4.02252	0.00161	1.50192	8.66758E-4	0.49922	0.0019	0.68392	2.1616E-4	0.93373	2.52946E-4	1.00177	2.15784E-4	0.85354	2.15784E-4	0.79917
0.002	4.02427	0.00161	1.50459	8.66758E-4	0.49922	0.0019	0.68762	2.16441E-4	0.93463	2.53275E-4	1.00359	2.16065E-4	0.85469	2.16065E-4	0.80023
0.002	4.02949	0.00161	1.50726	8.66758E-4	0.48574	0.0019	0.68854	2.16723E-4	0.93551	2.53603E-4	1.00541	2.16345E-4	0.85583	2.16345E-4	0.8013
0.002	4.03817	0.00161	1.51261	8.66758E-4	0.49922	0.0019	0.69039	2.17004E-4	0.93637	2.53932E-4	1.0072	2.16626E-4	0.85697	2.16626E-4	0.80236
0.002	4.04859	0.00161	1.51261	8.66758E-4	0.49922	0.0019	0.69131	2.17285E-4	0.93721	2.54261E-4	1.00899	2.16907E-4	0.85811	2.16907E-4	0.80342
0.002	4.05727	0.00161	1.51794	8.66758E-4	0.49922	0.0019	0.69316	2.17566E-4	0.93804	2.5459E-4	1.01075	2.17187E-4	0.85923	2.17187E-4	0.80448
0.002	4.06248	0.00161	1.52061	8.66758E-4	0.49922	0.0019	0.69316	2.17847E-4	0.93885	2.54918E-4	1.01251	2.17468E-4	0.86035	2.17468E-4	0.80554
0.002	4.07464	0.00161	1.52862	8.66758E-4	0.49922	0.0019	0.69131	2.18129E-4	0.93965	2.55247E-4	1.01424	2.17749E-4	0.86146	2.17749E-4	0.8066
0.002	4.08507	0.00161	1.53664	8.66758E-4	0.51272	0.0019	0.69316	2.1841E-4	0.94044	2.55576E-4	1.01596	2.1803E-4	0.86257	2.18029E-4	0.80765
0.002	4.0955	0.00161	1.53932	8.66758E-4	0.49922	0.0019	0.69593	2.18691E-4	0.94121	2.55905E-4	1.01766	2.1831E-4	0.86366	2.1831E-4	0.8087
0.002	4.10244	0.00161	1.53932	8.66758E-4	0.51272	0.0019	0.69778	2.18972E-4	0.94197	2.56234E-4	1.01935	2.18591E-4	0.86475	2.18591E-4	0.80975
0.002	4.11635	0.00161	1.54465	8.66758E-4	0.51272	0.0019	0.69778	2.19253E-4	0.94271	2.56562E-4	1.02102	2.18872E-4	0.86584	2.18872E-4	0.81079
0.002	4.13023	0.00161	1.54999	9.36099E-4	0.49922	0.002	0.70055	2.19534E-4	0.94344	2.56891E-4	1.02267	2.19152E-4	0.86692	2.19152E-4	0.81183
0.00207	4.1372	0.00161	1.55267	9.36099E-4	0.51272	0.002	0.7024	2.19816E-4	0.94417	2.5722E-4	1.02432	2.19433E-4	0.86798	2.19433E-4	0.81286
0.00207	4.15282	0.00161	1.55533	9.36099E-4	0.49922	0.002	0.70518	2.20097E-4	0.94488	2.57549E-4	1.02595	2.19714E-4	0.86904	2.19714E-4	0.81389
0.00207	4.16846	0.00161	1.56334	9.36099E-4	0.48574	0.002	0.70518	2.20378E-4	0.94558	2.57877E-4	1.02756	2.19994E-4	0.87008	2.19994E-4	0.81491
0.00207	4.17888	0.00161	1.56602	9.36099E-4	0.48574	0.002	0.70518	2.20659E-4	0.94627	2.58206E-4	1.02917	2.20275E-4	0.87112	2.20275E-4	0.81593
0.00207	4.18236	0.00161	1.56602	9.36099E-4	0.48574	0.002	0.70333	2.2094E-4	0.94696	2.58535E-4	1.03076	2.20556E-4	0.87214	2.20556E-4	0.81694
0.00207	4.18756	0.00161	1.57135	9.36099E-4	0.48574	0.002	0.70518	2.21222E-4	0.94763	2.58864E-4	1.03234	2.20837E-4	0.87315	2.20836E-4	0.81796
0.00207	4.19452	0.00161	1.57669	9.36099E-4	0.48574	0.002	0.70702	2.21503E-4	0.9483	2.59192E-4	1.03391	2.21117E-4	0.87415	2.21117E-4	0.81897
0.00207	4.20147	0.00161	1.57669	9.36099E-4	0.48574	0.002	0.70795	2.21784E-4	0.94896	2.59521E-4	1.03547	2.21398E-4	0.87515	2.21398E-4	0.81997
0.00207	4.20841	0.00161	1.58203	9.36099E-4	0.48574	0.002	0.7098	2.22065E-4	0.94961	2.5985E-4	1.03702	2.21679E-4	0.87613	2.21679E-4	0.82098
0.00207	4.21015	0.00161	1.5847	9.36099E-4	0.47224	0.002	0.71165	2.22346E-4	0.95025	2.60179E-4	1.03855	2.21959E-4	0.87711	2.21959E-4	0.82198
0.00207	4.2171	0.00171	1.59005	9.36099E-4	0.47224	0.002	0.7098	2.22628E-4	0.95088	2.60507E-4	1.04008	2.2224E-4	0.87808	2.2224E-4	0.82299
0.00207	4.22057	0.00171	1.59005	9.36099E-4	0.47224	0.002	0.71165	2.22909E-4	0.9515	2.60836E-4	1.0416	2.22521E-4	0.87903	2.22521E-4	0.82399
0.00207	4.22579	0.00171	1.59539	9.36099E-4	0.47224	0.002	0.71257	2.2319E-4	0.95211	2.61165E-4	1.04311	2.22801E-4	0.87998	2.22801E-4	0.82499
0.00207	4.23274	0.00171	1.6034	9.36099E-4	0.47224	0.002	0.71257	2.23471E-4	0.95271	2.61494E-4	1.04461	2.23082E-4	0.88092	2.23082E-4	0.82599
0.00207	4.23794	0.00171	1.6034	9.36099E-4	0.45875	0.002	0.71165	2.23752E-4	0.95329	2.61822E-4	1.0461	2.23363E-4	0.88185	2.23363E-4	0.82699
0.00207	4.24489	0.00171	1.61141	9.36099E-4	0.45875	0.002	0.7098	2.24033E-4	0.95387	2.62151E-4	1.04758	2.23644E-4	0.88277	2.23643E-4	0.82799
0.00207	4.24836	0.00171	1.60874	9.36099E-4	0.47224	0.002	0.71257	2.24315E-4	0.95443	2.6248E-4	1.04905	2.23924E-4	0.88368	2.23924E-4	0.82899
0.00207	4.25532	0.00171	1.60874	9.36099E-4	0.45875	0.002	0.71257	2.24596E-4	0.95498	2.62809E-4	1.05051	2.24205E-4	0.88458	2.24205E-4	0.82999
0.00207	4.26401	0.00171	1.61141	9.36099E-4	0.45875	0.002	0.71257	2.24877E-4	0.95552	2.63137E-4	1.05197	2.24486E-4	0.88547	2.24486E-4	0.83099
0.00207	4.27095	0.00171	1.61408	9.36099E-4	0.45875	0.002	0.71257	2.25158E-4	0.95604	2.63466E-4	1.05341	2.24766E-4	0.88635	2.24766E-4	0.83199
0.00207	4.27964	0.00171	1.61942	9.36099E-4	0.45875	0.002	0.71442	2.25439E-4	0.95654	2.63795E-4	1.05485	2.25047E-4	0.88723	2.25047E-4	0.83299
0.00207	4.28484	0.00171	1.6221	9.36099E-4	0.45875	0.002	0.71534	2.25721E-4	0.95703	2.64124E-4	1.05627	2.25328E-4	0.8881	2.25328E-4	0.83398
0.00207	4.29353	0.00171	1.6221	9.36099E-4	0.45875	0.002	0.71719	2.26002E-4	0.95751	2.64452E-4	1.05769	2.25608E-4	0.88897	2.25608E-4	0.83498
0.00207	4.29875	0.00171	1.6221	9.36099E-4	0.47224	0.002	0.71719	2.26283E-4	0.95796	2.64781E-4	1.0591	2.25889E-4	0.88983	2.25889E-4	0.83597
0.00207	4.31092	0.00171	1.62476	9.36099E-4	0.45875	0.002	0.71719	2.26564E-4	0.9584	2.6511E-4	1.0605	2.2617E-4	0.89069	2.2617E-4	0.83696
0.00207	4.32134	0.00171	1.62743	9.36099E-4	0.47224	0.002	0.71996	2.26845E-4	0.95883	2.65439E-4	1.0619	2.26451E-4	0.89155	2.2645E-4	0.83795
0.00207	4.33522	0.00171	1.62743	9.36099E-4	0.47224	0.002	0.71996	2.27127E-4	0.95923	2.65767E-4	1.06328	2.26731E-4	0.89241	2.26731E-4	0.83895
0.00207	4.34913	0.00171	1.63279	9.36099E-4	0.47224	0.002	0.71996	2.27408E-4	0.95963	2.66096E-4	1.06466	2.27012E-4	0.89328	2.27012E-4	0.83995
0.00207	4.35608	0.00171	1.63546	9.36099E-4	0.47224	0.002	0.72181	2.27689E-4	0.96	2.66425E-4	1.06602	2.27293E-4	0.89417	2.27293E-4	0.84097
0.00207	4.36999	0.00171	1.63546	9.36099E-4	0.45875	0.002	0.72181	2.2797E-4	0.96036	2.66754E-4	1.06738	2.27573E-4	0.89507	2.27573E-4	0.84199
0.00207	4.38388	0.00171	1.64346	9.36099E-4	0.47224	0.002	0.72643	2.28251E-4	0.96071	2.67083E-4	1.06873	2.27854E-4	0.89599	2.27854E-4	0.84304
0.00215	4.39951	0.00171	1.64346	9.36099E-4	0.47224	0.002	0.72643	2.28532E-4	0.96104	2.67411E-4	1.07008	2.28135E-4	0.89694	2.28135E-4	0.8441
0.00215	4.42209	0.00171	1.64346	9.36099E-4	0.47224	0.002	0.72643	2.28814E-4	0.96136	2.6774E-4	1.07141	2.28415E-4	0.8979	2.28415E-4	0.84517
0.00215	4.43426	0.00171	1.64346	9.36099E-4	0.48574	0.002	0.72643	2.29095E-4	0.96166	2.68069E-4	1.07273	2.28696E-4	0.89888	2.28696E-4	0.84625
0.00215	4.44294	0.00171	1.65147	9.36099E-4	0.48574	0.002	0.72736	2.29376E-4	0.96196	2.68398E-4	1.07404	2.28977E-4	0.89988	2.28977E-4	0.84734
0.00215	4.44816	0.00171	1.65147	9.36099E-4	0.48574	0.002	0.72921	2.29657E-4	0.96223	2.68726E-4	1.07534	2.29258E-4	0.90089	2.29257E-4	0.84843
0.00215	4.45336	0.00171	1.65681	9.36099E-4	0.48574	0.002	0.73105	2.29938E-4	0.9625	2.69055E-4	1.07663	2.29538E-4	0.9019	2.29538E-4	0.84954
0.00215	4.46031	0.00171	1.65681	9.36099E-4	0.49922	0.002	0.73105	2.3022E-4	0.96275	2.69384E-4	1.07791	2.29819E-4	0.90292	2.29819E-4	0.85064
0.00215	4.46727	0.00171	1.65948	9.36099E-4	0.49922	0.002	0.73198	2.30501E-4	0.96299	2.69713E-4	1.07918	2.301E-4	0.90395	2.301E-4	0.85174
0.00215	4.47074	0.00171	1.66216	9.36099E-4	0.49922	0.002	0.73383	2.30782E-4	0.96322	2.70041E-4	1.08044	2.3038E-4	0.90497	2.3038E-4	0.85285
0.00215	4.47595	0.00171	1.66216	9.36099E-4	0.49922	0.002	0.73383	2.31063E-4	0.96344	2.7037E-4	1.08168	2.30661E-4	0.90601	2.30661E-4	0.85395
0.00215	4.48464	0.00171	1.66216	9.36099E-4	0.49922	0.002	0.73475	2.31344E-4	0.96365	2.70699E-4	1.08291	2.30942E-4	0.90704	2.30942E-4	0.85506
0.00215	4.49159	0.00171	1.66482	9.36099E-4	0.49922	0.002	0.73475	2.31626E-4	0.96385	2.71028E-4	1.08413	2.31222E-4	0.90807	2.31222E-4	0.85616
0.00215	4.49853	0.00171	1.66749	9.36099E-4	0.49922	0.002	0.73475	2.31907E-4	0.96404	2.71356E-4	1.08534	2.31503E-4	0.90911	2.31503E-4	0.85726
0.00215	4.50201	0.00171	1.67016	9.36099E-4	0.49922	0.002	0.7366	2.32188E-4	0.96421	2.71685E-4	1.08654	2.31784E-4	0.91015	2.31784E-4	0.85836
0.00215	4.5055	0.00171	1.67283	9.36099E-4	0.49922	0.002	0.73845	2.32469E-4	0.96438	2.72014E-4	1.08772	2.32065E-4	0.91119	2.32064E-4	0.85946
0.00215	4.51418	0.00171	1.67551	9.36099E-4	0.51272	0.002	0.73845	2.3275E-4	0.96455	2.72343E-4	1.08889	2.32345E-4	0.91223	2.32345E-4	0.86055
0.00215	4.51764	0.00171	1.67817	9.36099E-4	0.49922	0.002	0.73937	2.33031E-4	0.9647	2.72671E-4	1.09004	2.32626E-4	0.91327	2.32626E-4	0.86164
0.00215	4.52634	0.00171	1.68085	9.36099E-4	0.51272	0.002	0.74214	2.33313E-4	0.96485	2.73E-4	1.09118	2.32907E-4	0.91431	2.32907E-4	0.86273
0.00215	4.53676	0.00171	1.68352	9.36099E-4	0.51272	0.002	0.74122	2.33594E-4	0.96499	2.73329E-4	1.09231	2.33187E-4	0.91535	2.33187E-4	0.8638
0.00215	4.54544	0.00171	1.68619	9.36099E-4	0.51272	0.002	0.74122	2.33875E-4	0.96513	2.73658E-4	1.09342	2.33468E-4	0.9164	2.33468E-4	0.86488
0.00215	4.54892	0.00171	1.69153	9.36099E-4	0.51272	0.002	0.74399	2.34156E-4	0.96526	2.73986E-4	1.09453	2.33749E-4	0.91744	2.33749E-4	0.86594
0.00215	4.55761	0.00171	1.69954	9.36099E-4	0.51272	0.002	0.74584	2.34437E-4	0.96538	2.74315E-4	1.09561	2.34029E-4	0.91849	2.34029E-4	0.867
0.00215	4.57323	0.00171	1.69954	9.36099E-4	0.51272	0.002	0.74677	2.34719E-4	0.96551	2.74644E-4	1.09669	2.3431E-4	0.91954	2.3431E-4	0.86806
0.00215	4.58714	0.00171	1.70222	9.36099E-4	0.51272	0.002	0.74861	2.35E-4	0.96563	2.74973E-4	1.09775	2.34591E-4	0.9206	2.34591E-4	0.86911
0.00215	4.61146	0.00171	1.70488	9.36099E-4	0.52621	0.002	0.75046	2.35281E-4	0.96574	2.75302E-4	1.09879	2.34872E-4	0.92165	2.34871E-4	0.87016
0.00215	4.6184	0.00171	1.71022	9.36099E-4	0.52621	0.002	0.75139	2.35562E-4	0.96586	2.7563E-4	1.09982	2.35152E-4	0.92271	2.35152E-4	0.8712
0.00215	4.63056	0.00171	1.71556	9.36099E-4	0.51272	0.002	0.75139	2.35843E-4	0.96598	2.75959E-4	1.10084	2.35433E-4	0.92377	2.35433E-4	0.87224
0.00215	4.63752	0.00171	1.72357	9.36099E-4	0.51272	0.002	0.75416	2.36125E-4	0.96609	2.76288E-4	1.10184	2.35714E-4	0.92483	2.35714E-4	0.87328
0.00221	4.65316	0.00171	1.72625	9.36099E-4	0.51272	0.002	0.75416	2.36406E-4	0.96621	2.76617E-4	1.10283	2.35994E-4	0.9259	2.35994E-4	0.87431
0.00221	4.67748	0.00171	1.73159	9.36099E-4	0.51272	0.002	0.75786	2.36687E-4	0.96634	2.76945E-4	1.1038	2.36275E-4	0.92696	2.36275E-4	0.87534
0.00221	4.68791	0.00171	1.73426	9.36099E-4	0.52621	0.002	0.75786	2.36968E-4	0.9665	2.77274E-4	1.10476	2.36556E-4	0.92802	2.36556E-4	0.87636
0.00221	4.69658	0.00171	1.7396	9.36099E-4	0.52621	0.00209	0.75878	2.37249E-4	0.9667	2.77603E-4	1.10571	2.36836E-4	0.92908	2.36836E-4	0.87738
0.00221	4.7018	0.00171	1.74494	9.36099E-4	0.53971	0.00209	0.76248	2.3753E-4	0.96695	2.77932E-4	1.10664	2.37117E-4	0.93014	2.37117E-4	0.8784
0.00221	4.70875	0.00171	1.75028	9.36099E-4	0.53971	0.00209	0.7634	2.37812E-4	0.96726	2.7826E-4	1.10755	2.37398E-4	0.93119	2.37398E-4	0.87942
0.00221	4.71395	0.00171	1.75562	9.36099E-4	0.53971	0.00209	0.76525	2.38093E-4	0.96764	2.78589E-4	1.10845	2.37679E-4	0.93224	2.37678E-4	0.88042
0.00221	4.7157	0.00171	1.75828	9.36099E-4	0.53971	0.00209	0.76525	2.38374E-4	0.9681	2.78918E-4	1.10934	2.37959E-4	0.9333	2.37959E-4	0.88143
0.00221	4.72092	0.00171	1.7663	9.36099E-4	0.52621	0.00209	0.76525	2.38655E-4	0.96865	2.79247E-4	1.11021	2.3824E-4	0.93435	2.3824E-4	0.88243
0.00221	4.72438	0.00171	1.76363	9.36099E-4	0.53971	0.00209	0.76802	2.38936E-4	0.96929	2.79575E-4	1.11107	2.38521E-4	0.9354	2.38521E-4	0.88343
0.00221	4.7348	0.00171	1.7663	9.36099E-4	0.53971	0.00209	0.76802	2.39218E-4	0.97003	2.79904E-4	1.11192	2.38801E-4	0.93645	2.38801E-4	0.88442
0.00221	4.73654	0.00171	1.77431	9.36099E-4	0.53971	0.00209	0.76987	2.39499E-4	0.97087	2.80233E-4	1.11275	2.39082E-4	0.93749	2.39082E-4	0.88542
0.00221	4.74349	0.00171	1.77966	9.36099E-4	0.53971	0.00209	0.76617	2.3978E-4	0.97183	2.80562E-4	1.11356	2.39363E-4	0.93853	2.39363E-4	0.88641
0.00221	4.75218	0.00183	1.78767	9.36099E-4	0.53971	0.00209	0.76617	2.40061E-4	0.9729	2.8089E-4	1.11436	2.39643E-4	0.93956	2.39643E-4	0.88739
0.00221	4.75739	0.00183	1.79034	9.36099E-4	0.55319	0.00209	0.76617	2.40342E-4	0.97407	2.81219E-4	1.11515	2.39924E-4	0.94059	2.39924E-4	0.88838
0.00221	4.76434	0.00183	1.80102	9.36099E-4	0.55319	0.00209	0.76802	2.40624E-4	0.97535	2.81548E-4	1.11592	2.40205E-4	0.94162	2.40205E-4	0.88936
0.00221	4.76781	0.00183	1.80636	9.36099E-4	0.55319	0.00209	0.76802	2.40905E-4	0.97673	2.81877E-4	1.11668	2.40486E-4	0.94264	2.40485E-4	0.89035
0.00221	4.77476	0.00183	1.80636	9.36099E-4	0.55319	0.00209	0.76617	2.41186E-4	0.97819	2.82205E-4	1.11743	2.40766E-4	0.94365	2.40766E-4	0.89132
0.00221	4.78171	0.00183	1.8117	9.36099E-4	0.55319	0.00209	0.76802	2.41467E-4	0.97974	2.82534E-4	1.11817	2.41047E-4	0.94466	2.41047E-4	0.8923
0.00221	4.79213	0.00183	1.81437	9.36099E-4	0.55319	0.00209	0.76987	2.41748E-4	0.98137	2.82863E-4	1.1189	2.41328E-4	0.94566	2.41328E-4	0.89327
0.00221	4.79735	0.00183	1.81971	9.36099E-4	0.55319	0.00209	0.77079	2.4203E-4	0.98306	2.83192E-4	1.11961	2.41608E-4	0.94666	2.41608E-4	0.89424
0.00221	4.80951	0.00183	1.82239	9.36099E-4	0.55319	0.00209	0.77357	2.42311E-4	0.98481	2.83521E-4	1.12032	2.41889E-4	0.94766	2.41889E-4	0.89521
0.00221	4.82166	0.00183	1.82773	9.70769E-4	0.55319	0.00209	0.77264	2.42592E-4	0.98661	2.83849E-4	1.12101	2.4217E-4	0.94865	2.4217E-4	0.89618
0.00221	4.82862	0.00183	1.8304	9.70769E-4	0.55319	0.00209	0.77357	2.42873E-4	0.98846	2.84178E-4	1.12169	2.4245E-4	0.94964	2.4245E-4	0.89714
0.00221	4.84251	0.00183	1.8304	9.70769E-4	0.55319	0.00209	0.77542	2.43154E-4	0.99034	2.84507E-4	1.12237	2.42731E-4	0.95062	2.42731E-4	0.8981
0.00221	4.85641	0.00183	1.83307	9.70769E-4	0.55319	0.00209	0.77542	2.43435E-4	0.99225	2.84836E-4	1.12303	2.43012E-4	0.95161	2.43012E-4	0.89906
0.00221	4.87031	0.00183	1.83307	9.70769E-4	0.56668	0.00209	0.77542	2.43717E-4	0.9942	2.85164E-4	1.12368	2.43293E-4	0.95259	2.43292E-4	0.90001
0.00229	4.88942	0.00183	1.83841	9.70769E-4	0.55319	0.00209	0.77726	2.43998E-4	0.99616	2.85493E-4	1.12432	2.43573E-4	0.95356	2.43573E-4	0.90096
0.00229	4.90158	0.00183	1.83841	9.70769E-4	0.56668	0.00209	0.77542	2.44279E-4	0.99815	2.85822E-4	1.12497	2.43854E-4	0.95454	2.43854E-4	0.90191
0.00229	4.912	0.00183	1.84108	9.70769E-4	0.56668	0.00209	0.77726	2.4456E-4	1.00014	2.86151E-4	1.12561	2.44135E-4	0.95551	2.44135E-4	0.90285
0.00229	4.91895	0.00183	1.84375	9.70769E-4	0.56668	0.00209	0.77819	2.44841E-4	1.00215	2.86479E-4	1.12625	2.44415E-4	0.95648	2.44415E-4	0.90379
0.00229	4.92591	0.00183	1.85176	9.70769E-4	0.56668	0.00209	0.78004	2.45123E-4	1.00416	2.86808E-4	1.1269	2.44696E-4	0.95744	2.44696E-4	0.90473
0.00229	4.92764	0.00183	1.85176	9.70769E-4	0.56668	0.00209	0.78189	2.45404E-4	1.00619	2.87137E-4	1.12756	2.44977E-4	0.9584	2.44977E-4	0.90566
0.00229	4.93459	0.00183	1.85443	9.70769E-4	0.56668	0.00209	0.78189	2.45685E-4	1.00822	2.87466E-4	1.12824	2.45257E-4	0.95936	2.45257E-4	0.90659
0.00229	4.9398	0.00183	1.8571	9.70769E-4	0.56668	0.00209	0.78004	2.45966E-4	1.01025	2.87794E-4	1.12892	2.45538E-4	0.96032	2.45538E-4	0.90752
0.00229	4.94153	0.00183	1.8571	9.70769E-4	0.58019	0.00209	0.78004	2.46247E-4	1.01228	2.88123E-4	1.12963	2.45819E-4	0.96127	2.45819E-4	0.90844
0.00229	4.94502	0.00183	1.85977	9.70769E-4	0.58019	0.00209	0.78004	2.46529E-4	1.01432	2.88452E-4	1.13036	2.461E-4	0.96222	2.46099E-4	0.90936
0.00229	4.95371	0.00183	1.86244	9.70769E-4	0.56668	0.00209	0.78004	2.4681E-4	1.01635	2.88781E-4	1.13113	2.4638E-4	0.96318	2.4638E-4	0.91028
0.00229	4.96065	0.00183	1.85977	9.70769E-4	0.56668	0.00209	0.78189	2.47091E-4	1.01839	2.89109E-4	1.13193	2.46661E-4	0.96413	2.46661E-4	0.91119
0.00229	4.96238	0.00183	1.86511	9.70769E-4	0.56668	0.00209	0.78281	2.47372E-4	1.02042	2.89438E-4	1.13276	2.46942E-4	0.96509	2.46942E-4	0.91211
0.00229	4.96934	0.00183	1.86777	9.70769E-4	0.58019	0.00209	0.78466	2.47653E-4	1.02244	2.89767E-4	1.13364	2.47222E-4	0.96605	2.47222E-4	0.91302
0.00229	4.97455	0.00183	1.86777	0.00104	0.58019	0.00209	0.78466	2.47934E-4	1.02446	2.90096E-4	1.13456	2.47503E-4	0.96701	2.47503E-4	0.91392
0.00229	4.9815	0.00183	1.87046	0.00104	0.56668	0.00209	0.78466	2.48216E-4	1.02648	2.90425E-4	1.13553	2.47784E-4	0.96797	2.47784E-4	0.91483
0.00229	4.9867	0.00183	1.87313	0.00104	0.56668	0.00209	0.78466	2.48497E-4	1.0285	2.90753E-4	1.13654	2.48065E-4	0.96894	2.48064E-4	0.91574
0.00229	4.99019	0.00183	1.8758	0.00104	0.56668	0.00209	0.78558	2.48778E-4	1.03051	2.91082E-4	1.13761	2.48345E-4	0.96992	2.48345E-4	0.91664
0.00229	4.99886	0.00183	1.87847	0.00104	0.55319	0.00209	0.78743	2.49059E-4	1.03252	2.91411E-4	1.13873	2.48626E-4	0.97091	2.48626E-4	0.91755
0.00229	5.00582	0.00183	1.88381	0.00104	0.55319	0.00209	0.78928	2.4934E-4	1.03452	2.9174E-4	1.13991	2.48907E-4	0.97192	2.48907E-4	0.91845
0.00229	5.01104	0.00183	1.88381	0.00104	0.55319	0.00209	0.78928	2.49622E-4	1.03651	2.92068E-4	1.14115	2.49187E-4	0.97293	2.49187E-4	0.91936
0.00229	5.01972	0.00183	1.89182	0.00104	0.55319	0.00209	0.78928	2.49903E-4	1.03851	2.92397E-4	1.14244	2.49468E-4	0.97396	2.49468E-4	0.92026
0.00229	5.03014	0.00183	1.89182	0.00104	0.55319	0.00209	0.78928	2.50184E-4	1.04049	2.92726E-4	1.14378	2.49749E-4	0.97499	2.49749E-4	0.92116
0.00229	5.0423	0.00183	1.89716	0.00104	0.55319	0.00209	0.78928	2.50465E-4	1.04247	2.93055E-4	1.14518	2.50029E-4	0.97602	2.50029E-4	0.92206
0.00229	5.04751	0.00183	1.89716	0.00104	0.55319	0.00209	0.7902	2.50746E-4	1.04445	2.93383E-4	1.14663	2.5031E-4	0.97707	2.5031E-4	0.92297
0.00229	5.05967	0.00183	1.9025	0.00104	0.53971	0.00209	0.79205	2.51028E-4	1.04642	2.93712E-4	1.14812	2.50591E-4	0.97812	2.50591E-4	0.92387
0.00229	5.07009	0.00183	1.9025	0.00104	0.53971	0.00209	0.7939	2.51309E-4	1.04838	2.94041E-4	1.14966	2.50872E-4	0.97918	2.50871E-4	0.92477
0.00229	5.08226	0.00183	1.90517	0.00104	0.53971	0.00209	0.79667	2.5159E-4	1.05033	2.9437E-4	1.15123	2.51152E-4	0.98024	2.51152E-4	0.92567
0.00229	5.08921	0.00183	1.91051	0.00104	0.52621	0.00209	0.79945	2.51871E-4	1.05228	2.94698E-4	1.15284	2.51433E-4	0.98131	2.51433E-4	0.92657
0.00229	5.11526	0.00183	1.91586	0.00104	0.52621	0.00209	0.80129	2.52152E-4	1.05423	2.95027E-4	1.15448	2.51714E-4	0.98239	2.51714E-4	0.92747
0.00236	5.12916	0.00183	1.92119	0.00104	0.53971	0.00209	0.80222	2.52433E-4	1.05616	2.95356E-4	1.15615	2.51994E-4	0.98348	2.51994E-4	0.92837
0.00236	5.14479	0.00183	1.92387	0.00104	0.53971	0.00209	0.80222	2.52715E-4	1.05809	2.95685E-4	1.15784	2.52275E-4	0.98458	2.52275E-4	0.92927
0.00236	5.15001	0.00183	1.92921	0.00104	0.52621	0.00209	0.80407	2.52996E-4	1.06001	2.96014E-4	1.15954	2.52556E-4	0.9857	2.52556E-4	0.93017
0.00236	5.16392	0.00183	1.93188	0.00104	0.51272	0.00209	0.80499	2.53277E-4	1.06192	2.96342E-4	1.16126	2.52836E-4	0.98684	2.52836E-4	0.93107
0.00236	5.17259	0.00183	1.93722	0.00104	0.52621	0.00209	0.80499	2.53558E-4	1.06382	2.96671E-4	1.163	2.53117E-4	0.988	2.53117E-4	0.93197
0.00236	5.17781	0.00183	1.93989	0.00104	0.52621	0.00209	0.80869	2.53839E-4	1.06571	2.97E-4	1.16474	2.53398E-4	0.98918	2.53398E-4	0.93288
0.00236	5.18476	0.00183	1.94523	0.00104	0.52621	0.00217	0.81146	2.54121E-4	1.06759	2.97329E-4	1.16649	2.53679E-4	0.99038	2.53678E-4	0.93379
0.00236	5.19171	0.00194	1.95057	0.00104	0.51272	0.00217	0.81331	2.54402E-4	1.06947	2.97657E-4	1.16825	2.53959E-4	0.99159	2.53959E-4	0.9347
0.00236	5.19518	0.00194	1.95324	0.00104	0.51272	0.00217	0.81331	2.54683E-4	1.07133	2.97986E-4	1.17001	2.5424E-4	0.9928	2.5424E-4	0.93562
0.00236	5.20039	0.00194	1.95591	0.00104	0.51272	0.00217	0.81608	2.54964E-4	1.07317	2.98315E-4	1.17177	2.54521E-4	0.99402	2.54521E-4	0.93655
0.00236	5.20212	0.00194	1.95858	0.00104	0.51272	0.00217	0.81701	2.55245E-4	1.07501	2.98644E-4	1.17353	2.54801E-4	0.99524	2.54801E-4	0.93747
0.00236	5.20907	0.00194	1.96927	0.00104	0.51272	0.00217	0.81608	2.55527E-4	1.07684	2.98972E-4	1.17529	2.55082E-4	0.99647	2.55082E-4	0.9384
0.00236	5.21255	0.00194	1.97728	0.00104	0.51272	0.00217	0.81885	2.55808E-4	1.07865	2.99301E-4	1.17704	2.55363E-4	0.99769	2.55363E-4	0.93934
0.00236	5.2195	0.00194	1.97995	0.00104	0.51272	0.00217	0.81885	2.56089E-4	1.08045	2.9963E-4	1.17879	2.55643E-4	0.99891	2.55643E-4	0.94028
0.00236	5.22297	0.00194	1.98262	0.00104	0.51272	0.00217	0.81885	2.5637E-4	1.08223	2.99959E-4	1.18054	2.55924E-4	1.00014	2.55924E-4	0.94122
0.00236	5.2282	0.00194	1.98262	0.00104	0.51272	0.00217	0.81701	2.56651E-4	1.084	3.00287E-4	1.18228	2.56205E-4	1.00136	2.56205E-4	0.94216
0.00236	5.23514	0.00194	1.98529	0.00104	0.51272	0.00217	0.81885	2.56933E-4	1.08576	3.00616E-4	1.18401	2.56486E-4	1.00259	2.56485E-4	0.9431
0.00236	5.23861	0.00194	1.98529	0.00104	0.52621	0.00217	0.8207	2.57214E-4	1.0875	3.00945E-4	1.18573	2.56766E-4	1.00381	2.56766E-4	0.94405
0.00236	5.2473	0.00194	1.99062	0.00104	0.52621	0.00217	0.82163	2.57495E-4	1.08923	3.01274E-4	1.18745	2.57047E-4	1.00503	2.57047E-4	0.94499
0.00236	5.25425	0.00194	1.99062	0.00104	0.52621	0.00217	0.82348	2.57776E-4	1.09094	3.01603E-4	1.18916	2.57328E-4	1.00625	2.57328E-4	0.94594
0.00236	5.26467	0.00194	1.9933	0.00104	0.52621	0.00217	0.82532	2.58057E-4	1.09264	3.01931E-4	1.19086	2.57608E-4	1.00747	2.57608E-4	0.94689
0.00236	5.27336	0.00194	1.9933	0.00104	0.52621	0.00217	0.82532	2.58338E-4	1.09432	3.0226E-4	1.19255	2.57889E-4	1.00869	2.57889E-4	0.94784
0.00236	5.2803	0.00194	1.99597	0.00104	0.52621	0.00217	0.82532	2.5862E-4	1.09598	3.02589E-4	1.19424	2.5817E-4	1.0099	2.5817E-4	0.94879
0.00236	5.29247	0.00194	2.00131	0.00104	0.52621	0.00217	0.82532	2.58901E-4	1.09763	3.02918E-4	1.19591	2.58451E-4	1.01112	2.5845E-4	0.94975
0.00236	5.30463	0.00194	1.99864	0.00104	0.52621	0.00217	0.82532	2.59182E-4	1.09926	3.03246E-4	1.19758	2.58731E-4	1.01234	2.58731E-4	0.95072
0.00236	5.31158	0.00194	1.99864	0.00104	0.53971	0.00217	0.82532	2.59463E-4	1.10087	3.03575E-4	1.19924	2.59012E-4	1.01355	2.59012E-4	0.95169
0.00236	5.32721	0.00194	2.00131	0.00104	0.53971	0.00217	0.82532	2.59744E-4	1.10247	3.03904E-4	1.20088	2.59293E-4	1.01477	2.59292E-4	0.95268
0.00236	5.34285	0.00194	2.00397	0.00104	0.53971	0.00217	0.82532	2.60026E-4	1.10405	3.04233E-4	1.20252	2.59573E-4	1.01598	2.59573E-4	0.95368
0.00236	5.35849	0.00194	2.00932	0.00104	0.53971	0.00217	0.82625	2.60307E-4	1.10561	3.04561E-4	1.20415	2.59854E-4	1.0172	2.59854E-4	0.9547
0.00236	5.36543	0.00194	2.00932	0.00104	0.53971	0.00217	0.82625	2.60588E-4	1.10715	3.0489E-4	1.20577	2.60135E-4	1.01841	2.60135E-4	0.95574
0.00236	5.38975	0.00194	2.01467	0.00104	0.55319	0.00217	0.82625	2.60869E-4	1.10868	3.05219E-4	1.20739	2.60415E-4	1.01964	2.60415E-4	0.95679
0.00244	5.40538	0.00194	2.01467	0.00104	0.55319	0.00217	0.8281	2.6115E-4	1.11019	3.05548E-4	1.20899	2.60696E-4	1.02087	2.60696E-4	0.95786
0.00244	5.43145	0.00194	2.01467	0.00104	0.55319	0.00217	0.8281	2.61432E-4	1.11169	3.05876E-4	1.21058	2.60977E-4	1.0221	2.60977E-4	0.95895
0.00244	5.44188	0.00194	2.01733	0.00104	0.55319	0.00217	0.83087	2.61713E-4	1.11316	3.06205E-4	1.21216	2.61258E-4	1.02334	2.61257E-4	0.96006
0.00244	5.44708	0.00194	2.01733	0.00104	0.55319	0.00217	0.83272	2.61994E-4	1.11462	3.06534E-4	1.21374	2.61538E-4	1.02458	2.61538E-4	0.96118
0.00244	5.45403	0.00194	2.01467	0.00104	0.55319	0.00217	0.83272	2.62275E-4	1.11606	3.06863E-4	1.2153	2.61819E-4	1.02581	2.61819E-4	0.96231
0.00244	5.46098	0.00194	2.02001	0.00104	0.56668	0.00217	0.83364	2.62556E-4	1.11749	3.07192E-4	1.21686	2.621E-4	1.02704	2.621E-4	0.96344
0.00244	5.46271	0.00194	2.02268	0.00104	0.56668	0.00217	0.83364	2.62838E-4	1.1189	3.0752E-4	1.21842	2.6238E-4	1.02827	2.6238E-4	0.96458
0.00244	5.47141	0.00194	2.02535	0.00104	0.56668	0.00217	0.83549	2.63119E-4	1.12028	3.07849E-4	1.21996	2.62661E-4	1.02949	2.62661E-4	0.96572
0.00244	5.47662	0.00194	2.02535	0.00104	0.56668	0.00217	0.83364	2.634E-4	1.12166	3.08178E-4	1.2215	2.62942E-4	1.0307	2.62942E-4	0.96686
0.00244	5.48356	0.00194	2.03068	0.00104	0.56668	0.00217	0.83549	2.63681E-4	1.12301	3.08507E-4	1.22303	2.63222E-4	1.0319	2.63222E-4	0.968
0.00244	5.48705	0.00194	2.03336	0.00104	0.56668	0.00217	0.83549	2.63962E-4	1.12434	3.08835E-4	1.22456	2.63503E-4	1.0331	2.63503E-4	0.96915
0.00244	5.49399	0.00194	2.04137	0.00104	0.58019	0.00217	0.83826	2.64243E-4	1.12566	3.09164E-4	1.22607	2.63784E-4	1.0343	2.63784E-4	0.97029
0.00244	5.49921	0.00194	2.04137	0.00104	0.58019	0.00217	0.84011	2.64525E-4	1.12696	3.09493E-4	1.22758	2.64065E-4	1.03549	2.64064E-4	0.97144
0.00244	5.50441	0.00194	2.04671	0.00104	0.58019	0.00217	0.84104	2.64806E-4	1.12824	3.09822E-4	1.22908	2.64345E-4	1.03667	2.64345E-4	0.97258
0.00244	5.50615	0.00194	2.04938	0.00104	0.58019	0.00217	0.84288	2.65087E-4	1.1295	3.1015E-4	1.23058	2.64626E-4	1.03786	2.64626E-4	0.97372
0.00244	5.51658	0.00194	2.05205	0.00104	0.58019	0.00217	0.84288	2.65368E-4	1.13074	3.10479E-4	1.23207	2.64907E-4	1.03905	2.64907E-4	0.97486
0.00244	5.52525	0.00194	2.05738	0.00104	0.58019	0.00217	0.84473	2.65649E-4	1.13196	3.10808E-4	1.23355	2.65187E-4	1.04024	2.65187E-4	0.976
0.00244	5.53394	0.00194	2.06007	0.00104	0.59368	0.00217	0.84843	2.65931E-4	1.13316	3.11137E-4	1.23502	2.65468E-4	1.04143	2.65468E-4	0.97713
0.00244	5.53743	0.00194	2.06541	0.00104	0.58019	0.00217	0.85028	2.66212E-4	1.13434	3.11465E-4	1.23649	2.65749E-4	1.04262	2.65749E-4	0.97826
0.00244	5.55132	0.00194	2.07074	0.00104	0.59368	0.00217	0.85028	2.66493E-4	1.1355	3.11794E-4	1.23795	2.6603E-4	1.04381	2.66029E-4	0.97938
0.00244	5.56174	0.00194	2.07074	0.00104	0.59368	0.00217	0.84843	2.66774E-4	1.13663	3.12123E-4	1.2394	2.6631E-4	1.045	2.6631E-4	0.98051
0.00244	5.56696	0.00194	2.07609	0.00104	0.59368	0.00217	0.84843	2.67055E-4	1.13775	3.12452E-4	1.24084	2.66591E-4	1.04619	2.66591E-4	0.98162
0.00244	5.57912	0.00194	2.08143	0.00104	0.59368	0.00217	0.85028	2.67337E-4	1.13884	3.12781E-4	1.24228	2.66872E-4	1.04737	2.66871E-4	0.98274
0.00244	5.59301	0.00194	2.08409	0.00104	0.59368	0.00217	0.85213	2.67618E-4	1.13992	3.13109E-4	1.2437	2.67152E-4	1.04856	2.67152E-4	0.98386
0.00244	5.60517	0.00194	2.08409	0.00104	0.59368	0.00217	0.85213	2.67899E-4	1.14096	3.13438E-4	1.24512	2.67433E-4	1.04974	2.67433E-4	0.98498
0.00244	5.6208	0.00194	2.08676	0.00104	0.59368	0.00217	0.8549	2.6818E-4	1.14199	3.13767E-4	1.24653	2.67714E-4	1.05093	2.67714E-4	0.9861
0.00244	5.62776	0.00194	2.09211	0.00104	0.59368	0.00217	0.85305	2.68461E-4	1.143	3.14096E-4	1.24793	2.67994E-4	1.05211	2.67994E-4	0.98722
0.00244	5.65555	0.00194	2.10279	0.00104	0.60717	0.00217	0.85675	2.68743E-4	1.14398	3.14424E-4	1.24933	2.68275E-4	1.0533	2.68275E-4	0.98835
0.0025	5.67119	0.00194	2.10814	0.00104	0.60717	0.00217	0.85675	2.69024E-4	1.14494	3.14753E-4	1.25072	2.68556E-4	1.05447	2.68556E-4	0.98947
0.0025	5.69551	0.00194	2.1108	0.00104	0.60717	0.00217	0.85675	2.69305E-4	1.14588	3.15082E-4	1.2521	2.68837E-4	1.05565	2.68836E-4	0.9906
0.0025	5.70421	0.00194	2.11347	0.00104	0.60717	0.00217	0.85952	2.69586E-4	1.14679	3.15411E-4	1.25347	2.69117E-4	1.05682	2.69117E-4	0.99173
0.0025	5.71636	0.00194	2.12149	0.00104	0.60717	0.00227	0.86044	2.69867E-4	1.14769	3.15739E-4	1.25483	2.69398E-4	1.05799	2.69398E-4	0.99286
0.0025	5.72331	0.00206	2.12682	0.00104	0.62065	0.00227	0.86506	2.70148E-4	1.14856	3.16068E-4	1.25619	2.69679E-4	1.05915	2.69679E-4	0.994
0.0025	5.73026	0.00206	2.13484	0.00104	0.60717	0.00227	0.86691	2.7043E-4	1.14942	3.16397E-4	1.25754	2.69959E-4	1.06031	2.69959E-4	0.99513
0.0025	5.73546	0.00206	2.14017	0.00104	0.60717	0.00227	0.86784	2.70711E-4	1.15025	3.16726E-4	1.25888	2.7024E-4	1.06146	2.7024E-4	0.99626
0.0025	5.74416	0.00206	2.14017	0.00104	0.60717	0.00227	0.87153	2.70992E-4	1.15107	3.17054E-4	1.26021	2.70521E-4	1.06261	2.70521E-4	0.99739
0.0025	5.74936	0.00206	2.14285	0.00104	0.60717	0.00227	0.87246	2.71273E-4	1.15187	3.17383E-4	1.26153	2.70801E-4	1.06375	2.70801E-4	0.99852
0.0025	5.75458	0.00206	2.14552	0.00104	0.62065	0.00227	0.87431	2.71554E-4	1.15264	3.17712E-4	1.26285	2.71082E-4	1.06489	2.71082E-4	0.99965
0.0025	5.75805	0.00206	2.15352	0.00104	0.62065	0.00227	0.87431	2.71836E-4	1.1534	3.18041E-4	1.26415	2.71363E-4	1.06602	2.71363E-4	1.00078
0.0025	5.76326	0.00206	2.15888	0.00104	0.62065	0.00227	0.87431	2.72117E-4	1.15413	3.1837E-4	1.26545	2.71644E-4	1.06714	2.71643E-4	1.0019
0.0025	5.77021	0.00206	2.15888	0.00111	0.63416	0.00227	0.87431	2.72398E-4	1.15485	3.18698E-4	1.26673	2.71924E-4	1.06826	2.71924E-4	1.00302
0.0025	5.7789	0.00206	2.15888	0.00111	0.63416	0.00227	0.87616	2.72679E-4	1.15554	3.19027E-4	1.26801	2.72205E-4	1.06938	2.72205E-4	1.00414
0.0025	5.78238	0.00206	2.15621	0.00111	0.63416	0.00227	0.87708	2.7296E-4	1.15622	3.19356E-4	1.26927	2.72486E-4	1.07049	2.72486E-4	1.00526
0.0025	5.79107	0.00206	2.15888	0.00111	0.63416	0.00227	0.87708	2.73242E-4	1.15687	3.19685E-4	1.27053	2.72766E-4	1.0716	2.72766E-4	1.00637
0.0025	5.79975	0.00206	2.16155	0.00111	0.63416	0.00227	0.87708	2.73523E-4	1.15751	3.20013E-4	1.27178	2.73047E-4	1.0727	2.73047E-4	1.00748
0.0025	5.80496	0.00206	2.16421	0.00111	0.63416	0.00227	0.87893	2.73804E-4	1.15812	3.20342E-4	1.27301	2.73328E-4	1.07379	2.73328E-4	1.00858
0.0025	5.81192	0.00206	2.16688	0.00111	0.64765	0.00227	0.87985	2.74085E-4	1.15871	3.20671E-4	1.27424	2.73609E-4	1.07488	2.73608E-4	1.00968
0.0025	5.82234	0.00206	2.1749	0.00111	0.63416	0.00227	0.8817	2.74366E-4	1.15929	3.21E-4	1.27545	2.73889E-4	1.07597	2.73889E-4	1.01078
0.0025	5.83102	0.00206	2.1749	0.00111	0.63416	0.00227	0.8817	2.74648E-4	1.15983	3.21328E-4	1.27665	2.7417E-4	1.07705	2.7417E-4	1.01187
0.0025	5.83796	0.00206	2.1749	0.00111	0.63416	0.00227	0.8817	2.74929E-4	1.16036	3.21657E-4	1.27784	2.74451E-4	1.07812	2.7445E-4	1.01297
0.0025	5.84839	0.00206	2.1749	0.00111	0.63416	0.00227	0.8817	2.7521E-4	1.16087	3.21986E-4	1.27902	2.74731E-4	1.07919	2.74731E-4	1.01405
0.0025	5.86229	0.00206	2.18023	0.00111	0.64765	0.00227	0.88355	2.75491E-4	1.16135	3.22315E-4	1.28019	2.75012E-4	1.08025	2.75012E-4	1.01514
0.0025	5.87619	0.00206	2.18023	0.00111	0.66114	0.00227	0.88355	2.75772E-4	1.16181	3.22644E-4	1.28135	2.75293E-4	1.08131	2.75293E-4	1.01622
0.0025	5.90224	0.00206	2.18291	0.00111	0.64765	0.00227	0.88355	2.76053E-4	1.16224	3.22972E-4	1.2825	2.75573E-4	1.08236	2.75573E-4	1.01731
0.0025	5.9092	0.00206	2.18558	0.00111	0.64765	0.00227	0.88355	2.76335E-4	1.16265	3.23301E-4	1.28364	2.75854E-4	1.08341	2.75854E-4	1.01839
0.00258	5.92308	0.00206	2.18558	0.00111	0.63416	0.00227	0.88355	2.76616E-4	1.16304	3.2363E-4	1.28476	2.76135E-4	1.08446	2.76135E-4	1.01946
0.00258	5.93178	0.00206	2.19092	0.00111	0.63416	0.00227	0.88447	2.76897E-4	1.1634	3.23959E-4	1.28588	2.76416E-4	1.0855	2.76415E-4	1.02054
0.00258	5.94568	0.00206	2.19358	0.00111	0.64765	0.00227	0.88632	2.77178E-4	1.16374	3.24287E-4	1.28698	2.76696E-4	1.08654	2.76696E-4	1.02162
0.00258	5.95436	0.00206	2.19625	0.00111	0.64765	0.00227	0.88909	2.77459E-4	1.16406	3.24616E-4	1.28808	2.76977E-4	1.08758	2.76977E-4	1.02269
0.00258	5.96479	0.00206	2.19625	0.00111	0.64765	0.00227	0.88909	2.77741E-4	1.16436	3.24945E-4	1.28916	2.77258E-4	1.08861	2.77258E-4	1.02376
0.00258	5.97347	0.00206	2.20428	0.00111	0.63416	0.00227	0.88725	2.78022E-4	1.16464	3.25274E-4	1.29023	2.77538E-4	1.08965	2.77538E-4	1.02484
0.00258	5.97695	0.00206	2.20428	0.00111	0.63416	0.00227	0.88909	2.78303E-4	1.16489	3.25602E-4	1.2913	2.77819E-4	1.09068	2.77819E-4	1.02591
0.00258	5.98564	0.00206	2.20694	0.00111	0.64765	0.00227	0.89094	2.78584E-4	1.16513	3.25931E-4	1.29235	2.781E-4	1.09172	2.781E-4	1.02698
0.00258	5.9891	0.00206	2.20962	0.00111	0.64765	0.00227	0.89187	2.78865E-4	1.16536	3.2626E-4	1.2934	2.78381E-4	1.09275	2.7838E-4	1.02805
0.00258	5.99432	0.00206	2.20962	0.00111	0.64765	0.00227	0.89187	2.79147E-4	1.16556	3.26589E-4	1.29443	2.78661E-4	1.09378	2.78661E-4	1.02911
0.00258	5.99953	0.00206	2.21496	0.00111	0.64765	0.00227	0.89187	2.79428E-4	1.16576	3.26917E-4	1.29546	2.78942E-4	1.0948	2.78942E-4	1.03018
0.00258	6.00126	0.00206	2.22029	0.00111	0.64765	0.00227	0.89187	2.79709E-4	1.16594	3.27246E-4	1.29648	2.79223E-4	1.09583	2.79222E-4	1.03124
0.00258	6.00822	0.00206	2.22296	0.00115	0.66114	0.00227	0.89556	2.7999E-4	1.16611	3.27575E-4	1.29749	2.79503E-4	1.09685	2.79503E-4	1.0323
0.00258	6.01169	0.00206	2.22564	0.00115	0.66114	0.00227	0.89834	2.80271E-4	1.16627	3.27904E-4	1.2985	2.79784E-4	1.09788	2.79784E-4	1.03336
0.00258	6.01864	0.00206	2.22831	0.00115	0.66114	0.00227	0.89649	2.80553E-4	1.16642	3.28233E-4	1.29949	2.80065E-4	1.0989	2.80065E-4	1.03441
0.00258	6.0256	0.00206	2.22564	0.00115	0.64765	0.00227	0.89556	2.80834E-4	1.16657	3.28561E-4	1.30048	2.80345E-4	1.09992	2.80345E-4	1.03547
0.00258	6.03254	0.00206	2.22831	0.00115	0.63416	0.00227	0.89649	2.81115E-4	1.16672	3.2889E-4	1.30146	2.80626E-4	1.10093	2.80626E-4	1.03652
0.00258	6.03949	0.00206	2.23098	0.00115	0.63416	0.00227	0.89649	2.81396E-4	1.16687	3.29219E-4	1.30243	2.80907E-4	1.10195	2.80907E-4	1.03757
0.00258	6.04297	0.00206	2.23364	0.00115	0.63416	0.00227	0.89926	2.81677E-4	1.16701	3.29548E-4	1.30339	2.81188E-4	1.10296	2.81187E-4	1.03862
0.00258	6.05164	0.00206	2.23631	0.00115	0.63416	0.00227	0.90296	2.81958E-4	1.16717	3.29876E-4	1.30435	2.81468E-4	1.10398	2.81468E-4	1.03966
0.00258	6.06034	0.00206	2.24166	0.00115	0.63416	0.00227	0.90296	2.8224E-4	1.16733	3.30205E-4	1.3053	2.81749E-4	1.10499	2.81749E-4	1.0407
0.00258	6.0725	0.00206	2.24166	0.00115	0.62065	0.00227	0.90296	2.82521E-4	1.16749	3.30534E-4	1.30624	2.8203E-4	1.106	2.82029E-4	1.04174
0.00258	6.07771	0.00206	2.24967	0.00115	0.62065	0.00227	0.90296	2.82802E-4	1.16768	3.30863E-4	1.30718	2.8231E-4	1.10701	2.8231E-4	1.04278
0.00258	6.08639	0.00206	2.25769	0.00115	0.60717	0.00227	0.90388	2.83083E-4	1.16787	3.31191E-4	1.3081	2.82591E-4	1.10802	2.82591E-4	1.04382
0.00258	6.09681	0.00206	2.25769	0.00115	0.60717	0.00227	0.90758	2.83364E-4	1.16809	3.3152E-4	1.30902	2.82872E-4	1.10903	2.82872E-4	1.04485
0.00258	6.10377	0.00206	2.26302	0.00115	0.60717	0.00227	0.9085	2.83646E-4	1.16833	3.31849E-4	1.30994	2.83153E-4	1.11004	2.83152E-4	1.04589
0.00258	6.1194	0.00206	2.27104	0.00115	0.60717	0.00227	0.91128	2.83927E-4	1.16859	3.32178E-4	1.31084	2.83433E-4	1.11105	2.83433E-4	1.04692
0.00258	6.13331	0.00206	2.2737	0.00115	0.60717	0.00227	0.91497	2.84208E-4	1.16888	3.32507E-4	1.31174	2.83714E-4	1.11205	2.83714E-4	1.04795
0.00258	6.15936	0.00206	2.27637	0.00115	0.60717	0.00227	0.91497	2.84489E-4	1.1692	3.32835E-4	1.31263	2.83995E-4	1.11306	2.83994E-4	1.04897
0.00258	6.16631	0.00206	2.28172	0.00115	0.60717	0.00227	0.91497	2.8477E-4	1.16955	3.33164E-4	1.31351	2.84275E-4	1.11407	2.84275E-4	1.05
0.00265	6.18021	0.00206	2.28705	0.00115	0.60717	0.00227	0.9159	2.85052E-4	1.16993	3.33493E-4	1.31439	2.84556E-4	1.11507	2.84556E-4	1.05103
0.00265	6.20452	0.00206	2.29508	0.00115	0.60717	0.00227	0.91867	2.85333E-4	1.17036	3.33822E-4	1.31526	2.84837E-4	1.11607	2.84837E-4	1.05205
0.00265	6.21669	0.00217	2.30041	0.00115	0.60717	0.00227	0.92052	2.85614E-4	1.17082	3.3415E-4	1.31612	2.85117E-4	1.11708	2.85117E-4	1.05308
0.00265	6.22364	0.00217	2.30308	0.00115	0.60717	0.00227	0.92052	2.85895E-4	1.17132	3.34479E-4	1.31698	2.85398E-4	1.11808	2.85398E-4	1.0541
0.00265	6.22711	0.00217	2.30843	0.00115	0.60717	0.00227	0.92237	2.86176E-4	1.17187	3.34808E-4	1.31784	2.85679E-4	1.11907	2.85679E-4	1.05512
0.00265	6.23406	0.00217	2.31376	0.00115	0.60717	0.00227	0.92329	2.86458E-4	1.17245	3.35137E-4	1.31869	2.8596E-4	1.12007	2.85959E-4	1.05614
0.00265	6.2358	0.00217	2.31643	0.00115	0.60717	0.00227	0.92421	2.86739E-4	1.17308	3.35465E-4	1.31954	2.8624E-4	1.12107	2.8624E-4	1.05716
0.00265	6.24102	0.00217	2.3191	0.00115	0.60717	0.00227	0.93346	2.8702E-4	1.17376	3.35794E-4	1.3204	2.86521E-4	1.12206	2.86521E-4	1.05818
0.00265	6.24621	0.00217	2.32178	0.00115	0.62065	0.00238	0.93346	2.87301E-4	1.17448	3.36123E-4	1.32126	2.86802E-4	1.12305	2.86801E-4	1.05919
0.00265	6.25318	0.00217	2.32978	0.00115	0.62065	0.00238	0.93346	2.87582E-4	1.17524	3.36452E-4	1.32213	2.87082E-4	1.12404	2.87082E-4	1.06021
0.00265	6.26012	0.00217	2.32978	0.00115	0.62065	0.00238	0.93346	2.87864E-4	1.17605	3.36781E-4	1.32301	2.87363E-4	1.12503	2.87363E-4	1.06122
0.00265	6.2636	0.00217	2.33245	0.00115	0.62065	0.00238	0.93346	2.88145E-4	1.1769	3.37109E-4	1.3239	2.87644E-4	1.12602	2.87644E-4	1.06224
0.00265	6.27055	0.00217	2.33513	0.00115	0.62065	0.00238	0.93346	2.88426E-4	1.1778	3.37438E-4	1.3248	2.87925E-4	1.127	2.87924E-4	1.06325
0.00265	6.27576	0.00217	2.3378	0.00115	0.62065	0.00238	0.9427	2.88707E-4	1.17875	3.37767E-4	1.32572	2.88205E-4	1.12799	2.88205E-4	1.06426
0.00265	6.2827	0.00217	2.33513	0.00115	0.62065	0.00238	0.9427	2.88988E-4	1.17974	3.38096E-4	1.32665	2.88486E-4	1.12897	2.88486E-4	1.06526
0.00265	6.28965	0.00217	2.3378	0.00115	0.63416	0.00238	0.9427	2.89269E-4	1.18077	3.38424E-4	1.32759	2.88767E-4	1.12994	2.88766E-4	1.06627
0.00265	6.29313	0.00217	2.34046	0.00115	0.63416	0.00238	0.9427	2.89551E-4	1.18184	3.38753E-4	1.32856	2.89047E-4	1.13092	2.89047E-4	1.06727
0.00265	6.30181	0.00217	2.34046	0.00115	0.64765	0.00238	0.9427	2.89832E-4	1.18296	3.39082E-4	1.32956	2.89328E-4	1.1319	2.89328E-4	1.06827
0.00265	6.30529	0.00217	2.34313	0.00115	0.64765	0.00238	0.9427	2.90113E-4	1.18412	3.39411E-4	1.33058	2.89609E-4	1.13287	2.89609E-4	1.06927
0.00265	6.31572	0.00217	2.34849	0.00115	0.64765	0.00238	0.9427	2.90394E-4	1.18532	3.39739E-4	1.33163	2.89889E-4	1.13384	2.89889E-4	1.07026
0.00265	6.32614	0.00217	2.34849	0.00115	0.63416	0.00238	0.9427	2.90675E-4	1.18657	3.40068E-4	1.3327	2.9017E-4	1.13481	2.9017E-4	1.07125
0.00265	6.33831	0.00217	2.34581	0.00115	0.64765	0.00238	0.9427	2.90957E-4	1.18785	3.40397E-4	1.33382	2.90451E-4	1.13579	2.90451E-4	1.07224
0.00265	6.34698	0.00217	2.35116	0.00115	0.64765	0.00238	0.9427	2.91238E-4	1.18917	3.40726E-4	1.33496	2.90732E-4	1.13676	2.90731E-4	1.07323
0.00265	6.3522	0.00217	2.35382	0.00115	0.64765	0.00238	0.9427	2.91519E-4	1.19053	3.41055E-4	1.33614	2.91012E-4	1.13774	2.91012E-4	1.07421
0.00265	6.3661	0.00217	2.35649	0.00115	0.64765	0.00238	0.9427	2.918E-4	1.19193	3.41383E-4	1.33735	2.91293E-4	1.13872	2.91293E-4	1.07518
0.00265	6.37825	0.00217	2.35649	0.00115	0.66114	0.00238	0.9427	2.92081E-4	1.19336	3.41712E-4	1.3386	2.91574E-4	1.1397	2.91573E-4	1.07616
0.00265	6.3939	0.00217	2.35916	0.00115	0.66114	0.00238	0.9427	2.92363E-4	1.19482	3.42041E-4	1.33988	2.91854E-4	1.14068	2.91854E-4	1.07713
0.00265	6.41127	0.00217	2.35916	0.00115	0.66114	0.00238	0.9427	2.92644E-4	1.19632	3.4237E-4	1.34119	2.92135E-4	1.14167	2.92135E-4	1.07809
0.00265	6.41821	0.00217	2.36184	0.00115	0.66114	0.00238	0.9427	2.92925E-4	1.19785	3.42698E-4	1.34254	2.92416E-4	1.14265	2.92416E-4	1.07905
0.00265	6.45469	0.00217	2.36184	0.00115	0.66114	0.00238	0.95194	2.93206E-4	1.19941	3.43027E-4	1.34392	2.92697E-4	1.14364	2.92696E-4	1.08001
0.00265	6.46165	0.00217	2.36451	0.00115	0.66114	0.00238	0.95194	2.93487E-4	1.20099	3.43356E-4	1.34533	2.92977E-4	1.14464	2.92977E-4	1.08097
0.00273	6.47727	0.00217	2.36718	0.00115	0.66114	0.00238	0.95194	2.93769E-4	1.20261	3.43685E-4	1.34676	2.93258E-4	1.14563	2.93258E-4	1.08192
0.00273	6.50335	0.00217	2.37251	0.00115	0.66114	0.00238	0.95194	2.9405E-4	1.20426	3.44013E-4	1.34823	2.93539E-4	1.14663	2.93538E-4	1.08287
0.00273	6.52419	0.00217	2.37251	0.00115	0.67462	0.00238	0.95194	2.94331E-4	1.20593	3.44342E-4	1.34972	2.93819E-4	1.14763	2.93819E-4	1.08382
0.00273	6.53114	0.00217	2.37251	0.00115	0.67462	0.00238	0.95194	2.94612E-4	1.20763	3.44671E-4	1.35123	2.941E-4	1.14863	2.941E-4	1.08476
0.00273	6.53461	0.00217	2.37786	0.00115	0.66114	0.00238	0.95194	2.94893E-4	1.20935	3.45E-4	1.35275	2.94381E-4	1.14964	2.94381E-4	1.0857
0.00273	6.65969	0.00217	2.38053	0.00115	0.67462	0.00238	0.95194	2.95174E-4	1.21109	3.45329E-4	1.3543	2.94661E-4	1.15065	2.94661E-4	1.08664
0.00273	6.66143	0.00217	2.38853	0.00115	0.67462	0.00238	0.95194	2.95456E-4	1.21286	3.45657E-4	1.35586	2.94942E-4	1.15166	2.94942E-4	1.08758
0.00273	6.66317	0.00217	2.39122	0.00115	0.68813	0.00238	0.95194	2.95737E-4	1.21464	3.45986E-4	1.35743	2.95223E-4	1.15267	2.95223E-4	1.08851
0.00273	6.6649	0.00217	2.39389	0.00115	0.68813	0.00238	0.95194	2.96018E-4	1.21645	3.46315E-4	1.35901	2.95504E-4	1.15368	2.95503E-4	1.08944
0.00273	6.67359	0.00217	2.39389	0.00115	0.67462	0.00238	0.95194	2.96299E-4	1.21828	3.46644E-4	1.36059	2.95784E-4	1.1547	2.95784E-4	1.09038
0.00273	6.6788	0.00217	2.39922	0.00115	0.67462	0.00238	0.96118	2.9658E-4	1.22012	3.46972E-4	1.36219	2.96065E-4	1.15572	2.96065E-4	1.09131
0.00273	6.68053	0.00217	2.4019	0.00115	0.68813	0.00238	0.96118	2.96862E-4	1.22198	3.47301E-4	1.36379	2.96346E-4	1.15674	2.96345E-4	1.09224
0.00273	6.68923	0.00217	2.40457	0.00115	0.67462	0.00238	0.96118	2.97143E-4	1.22385	3.4763E-4	1.36539	2.96626E-4	1.15777	2.96626E-4	1.09318
0.00273	6.69618	0.00217	2.40724	0.00115	0.68813	0.00238	0.96118	2.97424E-4	1.22574	3.47959E-4	1.367	2.96907E-4	1.1588	2.96907E-4	1.09412
0.00273	6.70138	0.00217	2.40724	0.00115	0.67462	0.00238	0.96118	2.97705E-4	1.22764	3.48288E-4	1.36861	2.97188E-4	1.15984	2.97188E-4	1.09507
0.00273	6.70486	0.00217	2.41257	0.00115	0.67462	0.00238	0.96118	2.97986E-4	1.22955	3.48616E-4	1.37023	2.97469E-4	1.16089	2.97468E-4	1.09603
0.00273	6.71528	0.00217	2.41792	0.00115	0.68813	0.00238	0.97043	2.98268E-4	1.23146	3.48945E-4	1.37184	2.97749E-4	1.16195	2.97749E-4	1.09701
0.00273	6.72397	0.00217	2.42325	0.00115	0.68813	0.00238	0.97043	2.98549E-4	1.23338	3.49274E-4	1.37345	2.9803E-4	1.16302	2.9803E-4	1.09799
0.00273	6.7344	0.00217	2.42592	0.00115	0.68813	0.00238	0.97043	2.9883E-4	1.23531	3.49603E-4	1.37506	2.98311E-4	1.1641	2.9831E-4	1.09899
0.00273	6.74656	0.00217	2.43127	0.00115	0.68813	0.00238	0.97043	2.99111E-4	1.23723	3.49931E-4	1.37667	2.98591E-4	1.16519	2.98591E-4	1.1
0.00273	6.7535	0.00217	2.4366	0.00115	0.68813	0.00238	0.97043	2.99392E-4	1.23915	3.5026E-4	1.37828	2.98872E-4	1.16629	2.98872E-4	1.10102
0.00273	6.76566	0.00217	2.43928	0.00115	0.70162	0.00238	0.97043	2.99674E-4	1.24108	3.50589E-4	1.37988	2.99153E-4	1.1674	2.99153E-4	1.10204
0.00273	6.77261	0.00217	2.44463	0.00115	0.70162	0.00238	0.97043	2.99955E-4	1.243	3.50918E-4	1.38148	2.99434E-4	1.16851	2.99433E-4	1.10307
0.00273	6.78651	0.00217	2.44463	0.00115	0.70162	0.00238	0.97043	3.00236E-4	1.24491	3.51246E-4	1.38307	2.99714E-4	1.16963	2.99714E-4	1.1041
0.00273	6.79867	0.00217	2.45263	0.00115	0.71511	0.00238	0.97043	3.00517E-4	1.24683	3.51575E-4	1.38466	2.99995E-4	1.17075	2.99995E-4	1.10514
0.00273	6.82647	0.00217	2.4553	0.00115	0.71511	0.00238	0.97043	3.00798E-4	1.24874	3.51904E-4	1.38624	3.00276E-4	1.17188	3.00275E-4	1.10617
0.00273	6.84211	0.00217	2.46065	0.00115	0.70162	0.00238	0.97967	3.0108E-4	1.25064	3.52233E-4	1.38782	3.00556E-4	1.17301	3.00556E-4	1.10721
0.00273	6.84906	0.00217	2.46331	0.00115	0.71511	0.00238	0.97967	3.01361E-4	1.25254	3.52562E-4	1.38939	3.00837E-4	1.17415	3.00837E-4	1.10824
0.00273	6.87685	0.00217	2.46865	0.00115	0.71511	0.00238	0.98891	3.01642E-4	1.25443	3.5289E-4	1.39095	3.01118E-4	1.17529	3.01117E-4	1.10927
0.0028	6.90291	0.00217	2.47933	0.00115	0.71511	0.00247	0.98891	3.01923E-4	1.25632	3.53219E-4	1.39252	3.01398E-4	1.17644	3.01398E-4	1.1103
0.0028	6.91681	0.00217	2.482	0.00115	0.71511	0.00247	0.98891	3.02204E-4	1.2582	3.53548E-4	1.39407	3.01679E-4	1.1776	3.01679E-4	1.11133
0.0028	6.93071	0.00217	2.49002	0.00115	0.72861	0.00247	0.98891	3.02485E-4	1.26008	3.53877E-4	1.39562	3.0196E-4	1.17877	3.0196E-4	1.11236
0.0028	6.93592	0.00228	2.49804	0.00115	0.71511	0.00247	0.98891	3.02767E-4	1.26194	3.54205E-4	1.39716	3.02241E-4	1.17994	3.0224E-4	1.11338
0.0028	6.94461	0.00228	2.50337	0.00115	0.72861	0.00247	0.98891	3.03048E-4	1.2638	3.54534E-4	1.3987	3.02521E-4	1.18112	3.02521E-4	1.1144
0.0028	6.94807	0.00228	2.50871	0.00115	0.72861	0.00247	0.99815	3.03329E-4	1.26565	3.54863E-4	1.40022	3.02802E-4	1.1823	3.02802E-4	1.11542
0.0028	6.95502	0.00228	2.51672	0.00121	0.72861	0.00247	0.99815	3.0361E-4	1.26749	3.55192E-4	1.40175	3.03083E-4	1.18349	3.03082E-4	1.11644
0.0028	6.96198	0.00228	2.52206	0.00121	0.7421	0.00247	0.99815	3.03891E-4	1.26932	3.5552E-4	1.40326	3.03363E-4	1.18468	3.03363E-4	1.11746
0.0028	6.97066	0.00228	2.52473	0.00121	0.7421	0.00247	0.99815	3.04173E-4	1.27114	3.55849E-4	1.40477	3.03644E-4	1.18587	3.03644E-4	1.11847
0.0028	6.97762	0.00228	2.53007	0.00121	0.72861	0.00247	0.99815	3.04454E-4	1.27295	3.56178E-4	1.40628	3.03925E-4	1.18706	3.03925E-4	1.11947
0.0028	6.98108	0.00228	2.53542	0.00121	0.7421	0.00247	0.99815	3.04735E-4	1.27476	3.56507E-4	1.40778	3.04206E-4	1.18824	3.04205E-4	1.12048
0.0028	6.98978	0.00228	2.5381	0.00121	0.7421	0.00247	0.99815	3.05016E-4	1.27655	3.56836E-4	1.40927	3.04486E-4	1.18943	3.04486E-4	1.12148
0.0028	6.99846	0.00228	2.5381	0.00121	0.75559	0.00247	0.99815	3.05297E-4	1.27833	3.57164E-4	1.41076	3.04767E-4	1.19062	3.04767E-4	1.12249
0.0028	7.0054	0.00228	2.5381	0.00121	0.76908	0.00247	0.99815	3.05579E-4	1.2801	3.57493E-4	1.41224	3.05048E-4	1.19181	3.05047E-4	1.12348
0.0028	7.01062	0.00228	2.5381	0.00121	0.7421	0.00247	0.99815	3.0586E-4	1.28185	3.57822E-4	1.41371	3.05328E-4	1.193	3.05328E-4	1.12448
0.0028	7.01931	0.00228	2.54077	0.00121	0.75559	0.00247	0.99815	3.06141E-4	1.2836	3.58151E-4	1.41519	3.05609E-4	1.19418	3.05609E-4	1.12548
0.0028	7.02799	0.00228	2.54077	0.00121	0.75559	0.00247	0.99815	3.06422E-4	1.28533	3.58479E-4	1.41665	3.0589E-4	1.19537	3.05889E-4	1.12649
0.0028	7.03147	0.00228	2.54343	0.00121	0.7421	0.00247	0.99815	3.06703E-4	1.28705	3.58808E-4	1.41811	3.0617E-4	1.19656	3.0617E-4	1.1275
0.0028	7.04016	0.00228	2.5461	0.00121	0.7421	0.00247	0.99815	3.06985E-4	1.28876	3.59137E-4	1.41957	3.06451E-4	1.19775	3.06451E-4	1.12853
0.0028	7.05579	0.00228	2.54877	0.00121	0.7421	0.00247	0.99815	3.07266E-4	1.29045	3.59466E-4	1.42102	3.06732E-4	1.19894	3.06732E-4	1.12957
0.0028	7.06794	0.00228	2.55144	0.00121	0.7421	0.00247	0.99815	3.07547E-4	1.29213	3.59795E-4	1.42246	3.07013E-4	1.20013	3.07012E-4	1.13062
0.0028	7.07491	0.00228	2.55679	0.00128	0.75559	0.00247	0.99815	3.07828E-4	1.2938	3.60123E-4	1.42391	3.07293E-4	1.20131	3.07293E-4	1.13168
0.0028	7.0888	0.00228	2.55945	0.00128	0.75559	0.00247	0.99815	3.08109E-4	1.29545	3.60452E-4	1.42534	3.07574E-4	1.2025	3.07574E-4	1.13276
0.0028	7.11311	0.00228	2.56212	0.00128	0.75559	0.00247	0.99815	3.08391E-4	1.29708	3.60781E-4	1.42677	3.07855E-4	1.20369	3.07854E-4	1.13383
0.0028	7.12354	0.00228	2.56479	0.00128	0.7421	0.00247	0.99815	3.08672E-4	1.2987	3.6111E-4	1.42819	3.08135E-4	1.20488	3.08135E-4	1.13492
0.0028	7.13918	0.00228	2.56747	0.00128	0.7421	0.00247	0.99815	3.08953E-4	1.30031	3.61438E-4	1.42961	3.08416E-4	1.20606	3.08416E-4	1.136
0.0028	7.14787	0.00228	2.57014	0.00128	0.7421	0.00247	1.00739	3.09234E-4	1.30189	3.61767E-4	1.43102	3.08697E-4	1.20725	3.08697E-4	1.13709
0.00288	7.17393	0.00228	2.5728	0.00128	0.7421	0.00247	1.00739	3.09515E-4	1.30347	3.62096E-4	1.43243	3.08978E-4	1.20844	3.08977E-4	1.13818
0.00288	7.19129	0.00228	2.57547	0.00128	0.72861	0.00247	1.00739	3.09797E-4	1.30502	3.62425E-4	1.43383	3.09258E-4	1.20962	3.09258E-4	1.13927
0.00288	7.2052	0.00228	2.57547	0.00128	0.72861	0.00247	1.00739	3.10078E-4	1.30656	3.62753E-4	1.43522	3.09539E-4	1.21081	3.09539E-4	1.14036
0.00288	7.21388	0.00228	2.5728	0.00128	0.7421	0.00247	1.00739	3.10359E-4	1.30808	3.63082E-4	1.4366	3.0982E-4	1.21199	3.09819E-4	1.14146
0.00288	7.21736	0.00228	2.57547	0.00128	0.72861	0.00247	1.00739	3.1064E-4	1.30958	3.63411E-4	1.43798	3.101E-4	1.21318	3.101E-4	1.14256
0.00288	7.22431	0.00228	2.58083	0.00128	0.72861	0.00247	1.00739	3.10921E-4	1.31107	3.6374E-4	1.43935	3.10381E-4	1.21436	3.10381E-4	1.14366
0.00288	7.22778	0.00228	2.58083	0.00128	0.71511	0.00247	1.00739	3.11202E-4	1.31253	3.64069E-4	1.44072	3.10662E-4	1.21554	3.10662E-4	1.14475
0.00288	7.233	0.00228	2.58616	0.00128	0.71511	0.00247	1.00739	3.11484E-4	1.31398	3.64397E-4	1.44207	3.10943E-4	1.21673	3.10942E-4	1.14585
0.00288	7.23994	0.00228	2.58883	0.00128	0.72861	0.00247	1.00739	3.11765E-4	1.31541	3.64726E-4	1.44342	3.11223E-4	1.21791	3.11223E-4	1.14695
0.00288	7.24689	0.00228	2.58883	0.00128	0.71511	0.00247	1.00739	3.12046E-4	1.31682	3.65055E-4	1.44476	3.11504E-4	1.21909	3.11504E-4	1.14805
0.00288	7.25558	0.00228	2.59418	0.00128	0.71511	0.00247	1.00739	3.12327E-4	1.31821	3.65384E-4	1.44609	3.11785E-4	1.22028	3.11784E-4	1.14915
0.00288	7.25905	0.00228	2.60218	0.00128	0.71511	0.00247	1.00739	3.12608E-4	1.31958	3.65712E-4	1.44742	3.12065E-4	1.22146	3.12065E-4	1.15025
0.00288	7.26599	0.00228	2.60485	0.00128	0.71511	0.00247	1.01664	3.1289E-4	1.32093	3.66041E-4	1.44873	3.12346E-4	1.22264	3.12346E-4	1.15135
0.00288	7.26948	0.00228	2.6102	0.00128	0.71511	0.00247	1.01664	3.13171E-4	1.32227	3.6637E-4	1.45004	3.12627E-4	1.22382	3.12626E-4	1.15245
0.00288	7.27642	0.00228	2.61286	0.00128	0.70162	0.00247	1.01664	3.13452E-4	1.32358	3.66699E-4	1.45134	3.12907E-4	1.225	3.12907E-4	1.15355
0.00288	7.28338	0.00228	2.61553	0.00128	0.70162	0.00247	1.01664	3.13733E-4	1.32488	3.67028E-4	1.45263	3.13188E-4	1.22617	3.13188E-4	1.15465
0.00288	7.29033	0.00228	2.61553	0.00128	0.71511	0.00247	1.01664	3.14014E-4	1.32615	3.67356E-4	1.45392	3.13469E-4	1.22735	3.13469E-4	1.15574
0.00288	7.299	0.00228	2.62087	0.00128	0.70162	0.00247	1.01664	3.14296E-4	1.32741	3.67685E-4	1.45519	3.1375E-4	1.22852	3.13749E-4	1.15684
0.00288	7.30249	0.00228	2.62355	0.00128	0.70162	0.00247	1.01664	3.14577E-4	1.32864	3.68014E-4	1.45646	3.1403E-4	1.2297	3.1403E-4	1.15794
0.00288	7.31291	0.00228	2.62889	0.00128	0.71511	0.00247	1.01664	3.14858E-4	1.32986	3.68343E-4	1.45772	3.14311E-4	1.23087	3.14311E-4	1.15904
0.00288	7.32332	0.00228	2.63424	0.00128	0.70162	0.00247	1.01664	3.15139E-4	1.33105	3.68671E-4	1.45897	3.14592E-4	1.23204	3.14591E-4	1.16014
0.00288	7.33375	0.00228	2.63691	0.00128	0.70162	0.00247	1.02588	3.1542E-4	1.33223	3.69E-4	1.46021	3.14872E-4	1.23321	3.14872E-4	1.16125
0.00288	7.34592	0.00228	2.63957	0.00128	0.70162	0.00247	1.02588	3.15702E-4	1.33339	3.69329E-4	1.46145	3.15153E-4	1.23437	3.15153E-4	1.16236
0.00288	7.35286	0.00228	2.64224	0.00128	0.70162	0.00247	1.02588	3.15983E-4	1.33452	3.69658E-4	1.46268	3.15434E-4	1.23554	3.15434E-4	1.16346
0.00288	7.36502	0.00228	2.65026	0.00128	0.70162	0.00247	1.02588	3.16264E-4	1.33564	3.69986E-4	1.46389	3.15715E-4	1.2367	3.15714E-4	1.16458
0.00288	7.37196	0.00228	2.65559	0.00128	0.71511	0.00247	1.02588	3.16545E-4	1.33673	3.70315E-4	1.46511	3.15995E-4	1.23787	3.15995E-4	1.16569
0.00288	7.39629	0.00228	2.66361	0.00128	0.70162	0.00247	1.02588	3.16826E-4	1.33781	3.70644E-4	1.46631	3.16276E-4	1.23903	3.16276E-4	1.1668
0.00288	7.41193	0.00228	2.66894	0.00128	0.71511	0.00247	1.03512	3.17108E-4	1.33887	3.70973E-4	1.4675	3.16557E-4	1.24019	3.16556E-4	1.16791
0.00288	7.43624	0.00228	2.67161	0.00128	0.70162	0.00255	1.03512	3.17389E-4	1.33991	3.71302E-4	1.46869	3.16837E-4	1.24134	3.16837E-4	1.16903
0.00295	7.45362	0.0024	2.67963	0.00128	0.70162	0.00255	1.03512	3.1767E-4	1.34093	3.7163E-4	1.46987	3.17118E-4	1.2425	3.17118E-4	1.17014
0.00295	7.46057	0.0024	2.68764	0.00128	0.71511	0.00255	1.03512	3.17951E-4	1.34192	3.71959E-4	1.47105	3.17399E-4	1.24365	3.17399E-4	1.17126
0.00295	7.48663	0.0024	2.69565	0.00128	0.71511	0.00255	1.03512	3.18232E-4	1.3429	3.72288E-4	1.47221	3.1768E-4	1.2448	3.17679E-4	1.17237
0.00295	7.49879	0.0024	2.69832	0.00128	0.71511	0.00255	1.03512	3.18514E-4	1.34386	3.72617E-4	1.47337	3.1796E-4	1.24595	3.1796E-4	1.17348
0.00295	7.50921	0.0024	2.69832	0.00128	0.72861	0.00255	1.03512	3.18795E-4	1.34481	3.72945E-4	1.47452	3.18241E-4	1.2471	3.18241E-4	1.1746
0.00295	7.51443	0.0024	2.69832	0.00128	0.72861	0.00255	1.04436	3.19076E-4	1.34573	3.73274E-4	1.47567	3.18522E-4	1.24825	3.18521E-4	1.17571
0.00295	7.52311	0.0024	2.70367	0.00128	0.72861	0.00255	1.04436	3.19357E-4	1.34665	3.73603E-4	1.47681	3.18802E-4	1.24939	3.18802E-4	1.17683
0.00295	7.53179	0.0024	2.70367	0.00128	0.72861	0.00255	1.04436	3.19638E-4	1.34754	3.73932E-4	1.47794	3.19083E-4	1.25053	3.19083E-4	1.17794
0.00295	7.53354	0.0024	2.70633	0.00128	0.7421	0.00255	1.04436	3.1992E-4	1.34842	3.74261E-4	1.47907	3.19364E-4	1.25167	3.19363E-4	1.17905
0.00295	7.54049	0.0024	2.709	0.00128	0.7421	0.00255	1.04436	3.20201E-4	1.34929	3.74589E-4	1.48019	3.19645E-4	1.25281	3.19644E-4	1.18017
0.00295	7.54743	0.0024	2.71434	0.00128	0.7421	0.00255	1.04436	3.20482E-4	1.35014	3.74918E-4	1.4813	3.19925E-4	1.25394	3.19925E-4	1.18128
0.00295	7.55438	0.0024	2.71701	0.00128	0.7421	0.00255	1.04436	3.20763E-4	1.35097	3.75247E-4	1.48241	3.20206E-4	1.25507	3.20206E-4	1.18239
0.00295	7.55613	0.0024	2.71968	0.00128	0.7421	0.00255	1.04436	3.21044E-4	1.35179	3.75576E-4	1.48351	3.20487E-4	1.25621	3.20486E-4	1.1835
0.00295	7.56653	0.0024	2.71701	0.00128	0.7421	0.00255	1.04436	3.21325E-4	1.3526	3.75904E-4	1.48461	3.20767E-4	1.25733	3.20767E-4	1.18462
0.00295	7.57523	0.0024	2.72235	0.00128	0.75559	0.00255	1.04436	3.21607E-4	1.35339	3.76233E-4	1.4857	3.21048E-4	1.25846	3.21048E-4	1.18573
0.00295	7.58393	0.0024	2.72235	0.00128	0.75559	0.00255	1.04436	3.21888E-4	1.35417	3.76562E-4	1.48679	3.21329E-4	1.25958	3.21328E-4	1.18684
0.00295	7.59261	0.0024	2.71968	0.00128	0.75559	0.00255	1.04436	3.22169E-4	1.35493	3.76891E-4	1.48787	3.21609E-4	1.2607	3.21609E-4	1.18795
0.00295	7.59607	0.0024	2.72503	0.00128	0.75559	0.00255	1.04436	3.2245E-4	1.35567	3.7722E-4	1.48895	3.2189E-4	1.26182	3.2189E-4	1.18905
0.00295	7.60303	0.0024	2.73305	0.00128	0.75559	0.00255	1.04436	3.22731E-4	1.3564	3.77548E-4	1.49003	3.22171E-4	1.26294	3.22171E-4	1.19016
0.00295	7.61519	0.0024	2.73038	0.00128	0.76908	0.00255	1.04436	3.23013E-4	1.3571	3.77877E-4	1.4911	3.22452E-4	1.26405	3.22451E-4	1.19126
0.00295	7.6204	0.0024	2.73038	0.00128	0.75559	0.00255	1.04436	3.23294E-4	1.35779	3.78206E-4	1.49216	3.22732E-4	1.26517	3.22732E-4	1.19237
0.00295	7.63256	0.0024	2.73038	0.00128	0.75559	0.00255	1.04436	3.23575E-4	1.35845	3.78535E-4	1.49323	3.23013E-4	1.26628	3.23013E-4	1.19347
0.00295	7.64299	0.0024	2.73305	0.00128	0.75559	0.00255	1.04436	3.23856E-4	1.3591	3.78863E-4	1.49429	3.23294E-4	1.26739	3.23293E-4	1.19457
0.00295	7.6673	0.0024	2.73571	0.00128	0.76908	0.00255	1.04436	3.24137E-4	1.35972	3.79192E-4	1.49536	3.23574E-4	1.2685	3.23574E-4	1.19567
0.00295	7.67252	0.0024	2.73838	0.00128	0.76908	0.00255	1.04436	3.24419E-4	1.36033	3.79521E-4	1.49642	3.23855E-4	1.26961	3.23855E-4	1.19676
0.00295	7.68294	0.0024	2.74105	0.00128	0.76908	0.00255	1.04436	3.247E-4	1.36091	3.7985E-4	1.49748	3.24136E-4	1.27072	3.24136E-4	1.19786
0.00295	7.70726	0.0024	2.7464	0.00128	0.78258	0.00255	1.0536	3.24981E-4	1.36147	3.80179E-4	1.49855	3.24417E-4	1.27183	3.24416E-4	1.19895
0.00295	7.71942	0.0024	2.7464	0.00128	0.78258	0.00255	1.0536	3.25262E-4	1.36202	3.80507E-4	1.49962	3.24697E-4	1.27293	3.24697E-4	1.20005
0.00295	7.74896	0.0024	2.75173	0.00128	0.76908	0.00255	1.0536	3.25543E-4	1.36254	3.80836E-4	1.50069	3.24978E-4	1.27404	3.24978E-4	1.20114
0.00295	7.75591	0.0024	2.7544	0.00128	0.76908	0.00255	1.0536	3.25825E-4	1.36304	3.81165E-4	1.50178	3.25259E-4	1.27514	3.25258E-4	1.20223
0.00295	7.7698	0.0024	2.7544	0.00128	0.76908	0.00255	1.0536	3.26106E-4	1.36352	3.81494E-4	1.50287	3.25539E-4	1.27625	3.25539E-4	1.20332
0.00303	7.79413	0.0024	2.75707	0.00128	0.76908	0.00255	1.0536	3.26387E-4	1.36399	3.81822E-4	1.50395	3.2582E-4	1.27735	3.2582E-4	1.2044
0.00303	7.80281	0.0024	2.75975	0.00128	0.78258	0.00255	1.0536	3.26668E-4	1.36444	3.82151E-4	1.50504	3.26101E-4	1.27844	3.261E-4	1.20549
0.00303	7.83061	0.0024	2.75975	0.00128	0.78258	0.00255	1.06285	3.26949E-4	1.36487	3.8248E-4	1.50613	3.26382E-4	1.27954	3.26381E-4	1.20657
0.00303	7.84103	0.0024	2.76241	0.00128	0.78258	0.00255	1.06285	3.27231E-4	1.36529	3.82809E-4	1.50722	3.26662E-4	1.28064	3.26662E-4	1.20765
0.00303	7.84798	0.0024	2.76775	0.00128	0.79606	0.00255	1.06285	3.27512E-4	1.3657	3.83137E-4	1.5083	3.26943E-4	1.28173	3.26943E-4	1.20873
0.00303	7.8532	0.0024	2.77044	0.00128	0.79606	0.00255	1.06285	3.27793E-4	1.36609	3.83466E-4	1.50938	3.27224E-4	1.28282	3.27223E-4	1.20981
0.00303	7.86362	0.0024	2.77577	0.00128	0.79606	0.00255	1.06285	3.28074E-4	1.36648	3.83795E-4	1.51045	3.27504E-4	1.28392	3.27504E-4	1.21089
0.00303	7.87056	0.0024	2.77577	0.00128	0.79606	0.00255	1.06285	3.28355E-4	1.36686	3.84124E-4	1.51152	3.27785E-4	1.28501	3.27785E-4	1.21197
0.00303	7.87751	0.0024	2.77844	0.00128	0.79606	0.00255	1.06285	3.28637E-4	1.36723	3.84453E-4	1.51259	3.28066E-4	1.28609	3.28065E-4	1.21304
0.00303	7.88099	0.0024	2.78378	0.00128	0.79606	0.00255	1.06285	3.28918E-4	1.3676	3.84781E-4	1.51365	3.28347E-4	1.28718	3.28346E-4	1.21411
0.00303	7.88967	0.0024	2.78646	0.00128	0.80956	0.00255	1.06285	3.29199E-4	1.36796	3.8511E-4	1.51471	3.28627E-4	1.28827	3.28627E-4	1.21519
0.00303	7.89664	0.0024	2.79179	0.00128	0.80956	0.00255	1.06285	3.2948E-4	1.36832	3.85439E-4	1.51577	3.28908E-4	1.28935	3.28908E-4	1.21625
0.00303	7.90531	0.0024	2.79446	0.00128	0.80956	0.00255	1.07209	3.29761E-4	1.36869	3.85768E-4	1.51683	3.29189E-4	1.29043	3.29188E-4	1.21732
0.00303	7.91052	0.0024	2.79713	0.00128	0.80956	0.00255	1.07209	3.30043E-4	1.36905	3.86096E-4	1.5179	3.29469E-4	1.29151	3.29469E-4	1.21839
0.00303	7.92094	0.0024	2.80247	0.00128	0.80956	0.00255	1.07209	3.30324E-4	1.36942	3.86425E-4	1.51897	3.2975E-4	1.29259	3.2975E-4	1.21945
0.00303	7.92789	0.0024	2.80247	0.00128	0.80956	0.00255	1.07209	3.30605E-4	1.36979	3.86754E-4	1.52004	3.30031E-4	1.29367	3.3003E-4	1.22052
0.00303	7.93311	0.0024	2.81048	0.00128	0.80956	0.00255	1.07209	3.30886E-4	1.37017	3.87083E-4	1.52112	3.30311E-4	1.29474	3.30311E-4	1.22158
0.00303	7.94353	0.0024	2.81582	0.00128	0.80956	0.00255	1.07209	3.31167E-4	1.37056	3.87412E-4	1.5222	3.30592E-4	1.29581	3.30592E-4	1.22264
0.00303	7.95742	0.0024	2.8185	0.00128	0.82305	0.00255	1.08133	3.31449E-4	1.37096	3.8774E-4	1.52329	3.30873E-4	1.29688	3.30873E-4	1.22369
0.00303	7.96785	0.0024	2.82384	0.00128	0.82305	0.00255	1.08133	3.3173E-4	1.37137	3.88069E-4	1.52439	3.31154E-4	1.29795	3.31153E-4	1.22475
0.00303	7.9835	0.0024	2.83185	0.00128	0.82305	0.00255	1.08133	3.32011E-4	1.37179	3.88398E-4	1.5255	3.31434E-4	1.29901	3.31434E-4	1.2258
0.00303	7.99044	0.0024	2.83185	0.00128	0.83655	0.00255	1.08133	3.32292E-4	1.37223	3.88727E-4	1.52661	3.31715E-4	1.30008	3.31715E-4	1.22686
0.00303	8.00435	0.0024	2.83452	0.00128	0.83655	0.00255	1.08133	3.32573E-4	1.37269	3.89055E-4	1.52773	3.31996E-4	1.30114	3.31995E-4	1.22791
0.00303	8.01997	0.0024	2.83987	0.00128	0.83655	0.00255	1.08133	3.32854E-4	1.37316	3.89384E-4	1.52887	3.32276E-4	1.3022	3.32276E-4	1.22896
0.00303	8.04603	0.0024	2.83987	0.00128	0.83655	0.00265	1.08133	3.33136E-4	1.37366	3.89713E-4	1.53002	3.32557E-4	1.30326	3.32557E-4	1.23
0.00303	8.05298	0.0024	2.84787	0.00128	0.85003	0.00265	1.08133	3.33417E-4	1.37417	3.90042E-4	1.53117	3.32838E-4	1.30432	3.32837E-4	1.23105
0.00303	8.06862	0.00251	2.85321	0.00128	0.83655	0.00265	1.09057	3.33698E-4	1.3747	3.90371E-4	1.53235	3.33119E-4	1.30537	3.33118E-4	1.23209
0.00303	8.10509	0.00251	2.8639	0.00128	0.83655	0.00265	1.09057	3.33979E-4	1.37525	3.90699E-4	1.53353	3.33399E-4	1.30642	3.33399E-4	1.23313
0.00303	8.11379	0.00251	2.86658	0.00128	0.83655	0.00265	1.09057	3.3426E-4	1.37582	3.91028E-4	1.53474	3.3368E-4	1.30747	3.3368E-4	1.23417
0.0031	8.12942	0.00251	2.86924	0.00132	0.86352	0.00265	1.09057	3.34542E-4	1.37641	3.91357E-4	1.53595	3.33961E-4	1.30852	3.3396E-4	1.23521
0.0031	8.15374	0.00251	2.87725	0.00132	0.86352	0.00265	1.09057	3.34823E-4	1.37702	3.91686E-4	1.53719	3.34241E-4	1.30957	3.34241E-4	1.23624
0.0031	8.16938	0.00251	2.87992	0.00132	0.86352	0.00265	1.09057	3.35104E-4	1.37765	3.92014E-4	1.53844	3.34522E-4	1.31062	3.34522E-4	1.23728
0.0031	8.18153	0.00251	2.87992	0.00132	0.86352	0.00265	1.09057	3.35385E-4	1.3783	3.92343E-4	1.53972	3.34803E-4	1.31166	3.34802E-4	1.23831
0.0031	8.18849	0.00251	2.88259	0.00132	0.86352	0.00265	1.09057	3.35666E-4	1.37897	3.92672E-4	1.54101	3.35084E-4	1.3127	3.35083E-4	1.23934
0.0031	8.19892	0.00251	2.8906	0.00132	0.86352	0.00265	1.09057	3.35948E-4	1.37966	3.93001E-4	1.54232	3.35364E-4	1.31374	3.35364E-4	1.24036
0.0031	8.20586	0.00251	2.8906	0.00132	0.86352	0.00265	1.09057	3.36229E-4	1.38037	3.9333E-4	1.54366	3.35645E-4	1.31478	3.35645E-4	1.24139
0.0031	8.2128	0.00251	2.89327	0.00132	0.86352	0.00265	1.09057	3.3651E-4	1.3811	3.93658E-4	1.54502	3.35926E-4	1.31581	3.35925E-4	1.24241
0.0031	8.21628	0.00251	2.89593	0.00132	0.87702	0.00265	1.09057	3.36791E-4	1.38185	3.93987E-4	1.5464	3.36206E-4	1.31684	3.36206E-4	1.24344
0.0031	8.22322	0.00251	2.89593	0.00132	0.87702	0.00265	1.09057	3.37072E-4	1.38263	3.94316E-4	1.5478	3.36487E-4	1.31787	3.36487E-4	1.24446
0.0031	8.23192	0.00251	2.89861	0.00132	0.86352	0.00265	1.09982	3.37354E-4	1.38342	3.94645E-4	1.54922	3.36768E-4	1.3189	3.36767E-4	1.24548
0.0031	8.2354	0.00251	2.90128	0.00132	0.87702	0.00265	1.09982	3.37635E-4	1.38424	3.94973E-4	1.55065	3.37049E-4	1.31992	3.37048E-4	1.24649
0.0031	8.24407	0.00251	2.90128	0.00132	0.86352	0.00265	1.09982	3.37916E-4	1.38508	3.95302E-4	1.5521	3.37329E-4	1.32095	3.37329E-4	1.24751
0.0031	8.2545	0.00251	2.90662	0.00132	0.87702	0.00265	1.09982	3.38197E-4	1.38595	3.95631E-4	1.55356	3.3761E-4	1.32196	3.3761E-4	1.24852
0.0031	8.26319	0.00251	2.90662	0.00132	0.87702	0.00265	1.09982	3.38478E-4	1.38684	3.9596E-4	1.55502	3.37891E-4	1.32298	3.3789E-4	1.24954
0.0031	8.26666	0.00251	2.91196	0.00132	0.87702	0.00265	1.09982	3.3876E-4	1.38776	3.96289E-4	1.5565	3.38171E-4	1.32399	3.38171E-4	1.25055
0.0031	8.27882	0.00251	2.91196	0.00132	0.87702	0.00265	1.09982	3.39041E-4	1.38871	3.96617E-4	1.55797	3.38452E-4	1.325	3.38452E-4	1.25156
0.0031	8.28924	0.00251	2.91196	0.00132	0.87702	0.00265	1.09982	3.39322E-4	1.38969	3.96946E-4	1.55946	3.38733E-4	1.32601	3.38732E-4	1.25256
0.0031	8.29967	0.00251	2.91196	0.00132	0.87702	0.00265	1.09982	3.39603E-4	1.39069	3.97275E-4	1.56094	3.39014E-4	1.32701	3.39013E-4	1.25357
0.0031	8.30663	0.00251	2.91196	0.00132	0.87702	0.00265	1.10906	3.39884E-4	1.39173	3.97604E-4	1.56244	3.39294E-4	1.32801	3.39294E-4	1.25457
0.0031	8.32226	0.00251	2.91464	0.00132	0.87702	0.00265	1.10906	3.40166E-4	1.3928	3.97932E-4	1.56393	3.39575E-4	1.32901	3.39575E-4	1.25557
0.0031	8.33268	0.00251	2.91731	0.00138	0.89052	0.00265	1.10906	3.40447E-4	1.39391	3.98261E-4	1.56543	3.39856E-4	1.33001	3.39855E-4	1.25657
0.0031	8.34831	0.00251	2.92266	0.00138	0.87702	0.00265	1.10906	3.40728E-4	1.39504	3.9859E-4	1.56692	3.40136E-4	1.331	3.40136E-4	1.25757
0.0031	8.357	0.00251	2.93066	0.00138	0.86352	0.00265	1.10906	3.41009E-4	1.39621	3.98919E-4	1.56842	3.40417E-4	1.33199	3.40417E-4	1.25857
0.0031	8.3709	0.00251	2.93333	0.00138	0.87702	0.00265	1.10906	3.4129E-4	1.39742	3.99248E-4	1.56993	3.40698E-4	1.33298	3.40697E-4	1.25956
0.0031	8.39695	0.00251	2.93333	0.00138	0.86352	0.00265	1.10906	3.41572E-4	1.39867	3.99576E-4	1.57143	3.40978E-4	1.33397	3.40978E-4	1.26056
0.0031	8.42303	0.00251	2.93601	0.00138	0.86352	0.00265	1.10906	3.41853E-4	1.39995	3.99905E-4	1.57293	3.41259E-4	1.33496	3.41259E-4	1.26155
0.00318	8.4317	0.00251	2.94401	0.00138	0.86352	0.00265	1.10906	3.42134E-4	1.40127	4.00234E-4	1.57443	3.4154E-4	1.33595	3.4154E-4	1.26254
0.00318	8.45777	0.00251	2.94935	0.00138	0.85003	0.00265	1.10906	3.42415E-4	1.40262	4.00563E-4	1.57593	3.41821E-4	1.33694	3.4182E-4	1.26352
0.00318	8.46993	0.00251	2.95202	0.00138	0.85003	0.00265	1.10906	3.42696E-4	1.40402	4.00891E-4	1.57743	3.42101E-4	1.33793	3.42101E-4	1.26451
0.00318	8.47861	0.00251	2.95202	0.00138	0.85003	0.00265	1.10906	3.42978E-4	1.40545	4.0122E-4	1.57892	3.42382E-4	1.33892	3.42382E-4	1.26549
0.00318	8.48556	0.00251	2.95469	0.00138	0.86352	0.00265	1.1183	3.43259E-4	1.40692	4.01549E-4	1.58041	3.42663E-4	1.33991	3.42662E-4	1.26647
0.00318	8.49424	0.00251	2.96004	0.00138	0.85003	0.00265	1.1183	3.4354E-4	1.40843	4.01878E-4	1.5819	3.42943E-4	1.3409	3.42943E-4	1.26745
0.00318	8.50293	0.00251	2.96004	0.00138	0.85003	0.00265	1.1183	3.43821E-4	1.40997	4.02207E-4	1.58339	3.43224E-4	1.3419	3.43224E-4	1.26843
0.00318	8.5064	0.00251	2.96538	0.00138	0.85003	0.00265	1.1183	3.44102E-4	1.41155	4.02535E-4	1.58487	3.43505E-4	1.3429	3.43504E-4	1.2694
0.00318	8.51335	0.00251	2.97072	0.00138	0.85003	0.00265	1.1183	3.44383E-4	1.41316	4.02864E-4	1.58635	3.43786E-4	1.3439	3.43785E-4	1.27038
0.00318	8.52031	0.00251	2.97072	0.00138	0.85003	0.00265	1.12754	3.44665E-4	1.4148	4.03193E-4	1.58783	3.44066E-4	1.34491	3.44066E-4	1.27135
0.00318	8.52725	0.00251	2.97072	0.00138	0.83655	0.00265	1.12754	3.44946E-4	1.41648	4.03522E-4	1.5893	3.44347E-4	1.34592	3.44347E-4	1.27232
0.00318	8.5342	0.00251	2.97606	0.00138	0.83655	0.00265	1.12754	3.45227E-4	1.41818	4.0385E-4	1.59077	3.44628E-4	1.34694	3.44627E-4	1.2733
0.00318	8.53941	0.00251	2.97606	0.00138	0.83655	0.00265	1.12754	3.45508E-4	1.4199	4.04179E-4	1.59223	3.44908E-4	1.34796	3.44908E-4	1.27427
0.00318	8.54636	0.00251	2.9814	0.00138	0.83655	0.00265	1.12754	3.45789E-4	1.42165	4.04508E-4	1.59369	3.45189E-4	1.34898	3.45189E-4	1.27524
0.00318	8.55332	0.00251	2.98407	0.00138	0.83655	0.00265	1.12754	3.46071E-4	1.42342	4.04837E-4	1.59514	3.4547E-4	1.35001	3.45469E-4	1.27621
0.00318	8.56199	0.00251	2.98407	0.00138	0.83655	0.00265	1.13678	3.46352E-4	1.42521	4.05166E-4	1.59659	3.45751E-4	1.35104	3.4575E-4	1.27719
0.00318	8.56721	0.00251	2.98941	0.00138	0.83655	0.00265	1.13678	3.46633E-4	1.42701	4.05494E-4	1.59803	3.46031E-4	1.35207	3.46031E-4	1.27816
0.00318	8.57589	0.00251	2.99207	0.00138	0.83655	0.00273	1.13678	3.46914E-4	1.42883	4.05823E-4	1.59947	3.46312E-4	1.35311	3.46312E-4	1.27914
0.00318	8.58458	0.00251	3.00009	0.00138	0.83655	0.00273	1.13678	3.47195E-4	1.43066	4.06152E-4	1.60091	3.46593E-4	1.35416	3.46592E-4	1.28012
0.00318	8.59152	0.00251	3.00276	0.00138	0.82305	0.00273	1.13678	3.47477E-4	1.4325	4.06481E-4	1.60234	3.46873E-4	1.35522	3.46873E-4	1.28111
0.00318	8.60195	0.00251	3.00542	0.00138	0.85003	0.00273	1.13678	3.47758E-4	1.43435	4.06809E-4	1.60376	3.47154E-4	1.35628	3.47154E-4	1.2821
0.00318	8.61237	0.00251	3.01078	0.00138	0.86352	0.00273	1.13678	3.48039E-4	1.4362	4.07138E-4	1.60518	3.47435E-4	1.35736	3.47434E-4	1.28308
0.00318	8.62802	0.00251	3.01345	0.00138	0.85003	0.00273	1.14603	3.4832E-4	1.43805	4.07467E-4	1.6066	3.47716E-4	1.35845	3.47715E-4	1.28408
0.00318	8.64191	0.00251	3.02146	0.00138	0.85003	0.00273	1.14603	3.48601E-4	1.4399	4.07796E-4	1.60801	3.47996E-4	1.35954	3.47996E-4	1.28507
0.00318	8.64885	0.00251	3.02947	0.00138	0.85003	0.00273	1.14603	3.48883E-4	1.44175	4.08125E-4	1.60941	3.48277E-4	1.36065	3.48277E-4	1.28606
0.00318	8.67665	0.00251	3.03481	0.00138	0.85003	0.00273	1.14603	3.49164E-4	1.4436	4.08453E-4	1.61082	3.48558E-4	1.36176	3.48557E-4	1.28706
0.00318	8.68881	0.00251	3.04282	0.00138	0.85003	0.00273	1.14603	3.49445E-4	1.44544	4.08782E-4	1.61221	3.48838E-4	1.36288	3.48838E-4	1.28806
0.00318	8.70446	0.00262	3.04816	0.00138	0.86352	0.00273	1.14603	3.49726E-4	1.44728	4.09111E-4	1.6136	3.49119E-4	1.364	3.49119E-4	1.28906
0.00318	8.7114	0.00262	3.05351	0.00138	0.86352	0.00273	1.14603	3.50007E-4	1.44912	4.0944E-4	1.61499	3.494E-4	1.36513	3.49399E-4	1.29006
0.00318	8.72877	0.00262	3.06152	0.00138	0.87702	0.00273	1.14603	3.50289E-4	1.45095	4.09768E-4	1.61637	3.49681E-4	1.36627	3.4968E-4	1.29107
0.00325	8.75831	0.00262	3.06686	0.00138	0.87702	0.00273	1.14603	3.5057E-4	1.45278	4.10097E-4	1.61775	3.49961E-4	1.36741	3.49961E-4	1.29208
0.00325	8.77742	0.00262	3.06953	0.00138	0.86352	0.00273	1.14603	3.50851E-4	1.4546	4.10426E-4	1.61912	3.50242E-4	1.36855	3.50242E-4	1.29309
0.00325	8.79479	0.00262	3.07219	0.00138	0.87702	0.00273	1.14603	3.51132E-4	1.45641	4.10755E-4	1.62049	3.50523E-4	1.3697	3.50522E-4	1.29411
0.00325	8.80521	0.00262	3.07219	0.00138	0.87702	0.00273	1.14603	3.51413E-4	1.45821	4.11084E-4	1.62185	3.50803E-4	1.37085	3.50803E-4	1.29513
0.00325	8.81737	0.00262	3.07219	0.00138	0.87702	0.00273	1.15527	3.51695E-4	1.46001	4.11412E-4	1.6232	3.51084E-4	1.372	3.51084E-4	1.29615
0.00325	8.82085	0.00262	3.08021	0.00138	0.87702	0.00273	1.15527	3.51976E-4	1.4618	4.11741E-4	1.62455	3.51365E-4	1.37316	3.51364E-4	1.29718
0.00325	8.82953	0.00262	3.08021	0.00138	0.87702	0.00273	1.15527	3.52257E-4	1.46358	4.1207E-4	1.6259	3.51646E-4	1.37432	3.51645E-4	1.2982
0.00325	8.83475	0.00262	3.08288	0.00138	0.87702	0.00273	1.15527	3.52538E-4	1.46535	4.12399E-4	1.62724	3.51926E-4	1.37548	3.51926E-4	1.29924
0.00325	8.84171	0.00262	3.08288	0.00138	0.87702	0.00273	1.15527	3.52819E-4	1.46711	4.12728E-4	1.62857	3.52207E-4	1.37665	3.52207E-4	1.30027
0.00325	8.85038	0.00262	3.08554	0.00138	0.89052	0.00273	1.15527	3.53101E-4	1.46887	4.13056E-4	1.6299	3.52488E-4	1.37782	3.52487E-4	1.30131
0.00325	8.85386	0.00262	3.08554	0.00138	0.89052	0.00273	1.15527	3.53382E-4	1.47061	4.13385E-4	1.63122	3.52768E-4	1.37899	3.52768E-4	1.30234
0.00325	8.86428	0.00262	3.08822	0.00138	0.89052	0.00273	1.15527	3.53663E-4	1.47234	4.13714E-4	1.63253	3.53049E-4	1.38017	3.53049E-4	1.30338
0.00325	8.86776	0.00262	3.09089	0.00138	0.904	0.00273	1.15527	3.53944E-4	1.47406	4.14043E-4	1.63384	3.5333E-4	1.38134	3.53329E-4	1.30443
0.00325	8.8747	0.00262	3.09356	0.00138	0.89052	0.00273	1.15527	3.54225E-4	1.47577	4.14371E-4	1.63514	3.53611E-4	1.38252	3.5361E-4	1.30547
0.00325	8.88339	0.00262	3.09623	0.00138	0.89052	0.00273	1.15527	3.54507E-4	1.47746	4.147E-4	1.63644	3.53891E-4	1.3837	3.53891E-4	1.30652
0.00325	8.89207	0.00262	3.09889	0.00138	0.89052	0.00273	1.15527	3.54788E-4	1.47915	4.15029E-4	1.63773	3.54172E-4	1.38488	3.54172E-4	1.30757
0.00325	8.90077	0.00262	3.10156	0.00138	0.89052	0.00273	1.15527	3.55069E-4	1.48082	4.15358E-4	1.63901	3.54453E-4	1.38606	3.54452E-4	1.30862
0.00325	8.90771	0.00262	3.10425	0.00138	0.89052	0.00273	1.15527	3.5535E-4	1.48248	4.15687E-4	1.64029	3.54733E-4	1.38724	3.54733E-4	1.30967
0.00325	8.9164	0.00262	3.10425	0.00138	0.904	0.00273	1.15527	3.55631E-4	1.48413	4.16015E-4	1.64156	3.55014E-4	1.38842	3.55014E-4	1.31073
0.00325	8.92856	0.00262	3.10425	0.00138	0.904	0.00273	1.15527	3.55913E-4	1.48576	4.16344E-4	1.64283	3.55295E-4	1.38961	3.55294E-4	1.31179
0.00325	8.94593	0.00262	3.10425	0.00138	0.904	0.00273	1.15527	3.56194E-4	1.48738	4.16673E-4	1.64409	3.55576E-4	1.39079	3.55575E-4	1.31285
0.00325	8.95982	0.00262	3.10692	0.00138	0.91749	0.00273	1.16451	3.56475E-4	1.48899	4.17002E-4	1.64535	3.55856E-4	1.39198	3.55856E-4	1.31392
0.00325	8.96504	0.00262	3.11493	0.00138	0.91749	0.00273	1.16451	3.56756E-4	1.49058	4.1733E-4	1.6466	3.56137E-4	1.39316	3.56137E-4	1.31498
0.00325	8.98067	0.00262	3.12027	0.00138	0.91749	0.00273	1.16451	3.57037E-4	1.49216	4.17659E-4	1.64784	3.56418E-4	1.39435	3.56417E-4	1.31605
0.00325	8.98763	0.00262	3.12027	0.00138	0.93099	0.00273	1.16451	3.57319E-4	1.49373	4.17988E-4	1.64908	3.56698E-4	1.39554	3.56698E-4	1.31712
0.00325	9.00326	0.00262	3.12027	0.00138	0.93099	0.00273	1.17375	3.576E-4	1.49528	4.18317E-4	1.65031	3.56979E-4	1.39673	3.56979E-4	1.31819
0.00325	9.04149	0.00262	3.12027	0.00138	0.91749	0.00273	1.17375	3.57881E-4	1.49681	4.18646E-4	1.65154	3.5726E-4	1.39791	3.57259E-4	1.31927
0.00325	9.05538	0.00262	3.12027	0.00138	0.91749	0.00273	1.17375	3.58162E-4	1.49833	4.18974E-4	1.65277	3.57541E-4	1.3991	3.5754E-4	1.32034
0.00325	9.06927	0.00262	3.12827	0.00138	0.93099	0.00273	1.17375	3.58443E-4	1.49984	4.19303E-4	1.65399	3.57821E-4	1.40029	3.57821E-4	1.32142
0.00325	9.07796	0.00262	3.13095	0.00138	0.93099	0.00273	1.17375	3.58725E-4	1.50132	4.19632E-4	1.6552	3.58102E-4	1.40148	3.58101E-4	1.32249
0.00333	9.11792	0.00262	3.13362	0.00138	0.93099	0.00273	1.17375	3.59006E-4	1.5028	4.19961E-4	1.65641	3.58383E-4	1.40267	3.58382E-4	1.32357
0.00333	9.13356	0.00262	3.13896	0.00138	0.93099	0.00273	1.17375	3.59287E-4	1.50426	4.20289E-4	1.65761	3.58663E-4	1.40385	3.58663E-4	1.32465
0.00333	9.15788	0.00262	3.13896	0.00138	0.93099	0.00273	1.18299	3.59568E-4	1.5057	4.20618E-4	1.65882	3.58944E-4	1.40504	3.58944E-4	1.32573
0.00333	9.16309	0.00262	3.1443	0.00138	0.94449	0.00273	1.18299	3.59849E-4	1.50712	4.20947E-4	1.66001	3.59225E-4	1.40623	3.59224E-4	1.3268
0.00333	9.17351	0.00262	3.14697	0.00138	0.93099	0.00273	1.18299	3.6013E-4	1.50853	4.21276E-4	1.66121	3.59505E-4	1.40741	3.59505E-4	1.32788
0.00333	9.18393	0.00262	3.14965	0.00138	0.95798	0.00273	1.18299	3.60412E-4	1.50993	4.21605E-4	1.6624	3.59786E-4	1.4086	3.59786E-4	1.32896
0.00333	9.18741	0.00262	3.15498	0.00138	0.95798	0.00273	1.18299	3.60693E-4	1.51131	4.21933E-4	1.66358	3.60067E-4	1.40978	3.60066E-4	1.33004
0.00333	9.19436	0.00262	3.16033	0.00138	0.95798	0.00273	1.19224	3.60974E-4	1.51267	4.22262E-4	1.66476	3.60348E-4	1.41097	3.60347E-4	1.33112
0.00333	9.20132	0.00262	3.16033	0.00138	0.95798	0.00273	1.19224	3.61255E-4	1.51401	4.22591E-4	1.66595	3.60628E-4	1.41215	3.60628E-4	1.3322
0.00333	9.20999	0.00262	3.163	0.00138	0.95798	0.00273	1.19224	3.61536E-4	1.51535	4.2292E-4	1.66712	3.60909E-4	1.41333	3.60909E-4	1.33327
0.00333	9.21347	0.00262	3.163	0.00138	0.97146	0.00273	1.19224	3.61818E-4	1.51666	4.23248E-4	1.6683	3.6119E-4	1.41451	3.61189E-4	1.33435
0.00333	9.22042	0.00262	3.16833	0.00138	0.97146	0.00273	1.19224	3.62099E-4	1.51796	4.23577E-4	1.66947	3.6147E-4	1.41569	3.6147E-4	1.33543
0.00333	9.22736	0.00262	3.17635	0.00138	0.97146	0.00273	1.20148	3.6238E-4	1.51925	4.23906E-4	1.67064	3.61751E-4	1.41687	3.61751E-4	1.3365
0.00333	9.23779	0.00262	3.17902	0.00138	0.97146	0.00273	1.20148	3.62661E-4	1.52051	4.24235E-4	1.67181	3.62032E-4	1.41805	3.62031E-4	1.33758
0.00333	9.24821	0.00262	3.18168	0.00138	0.97146	0.00273	1.20148	3.62942E-4	1.52177	4.24564E-4	1.67298	3.62313E-4	1.41923	3.62312E-4	1.33866
0.00333	9.25169	0.00262	3.18703	0.00138	0.98496	0.00284	1.20148	3.63224E-4	1.52301	4.24892E-4	1.67414	3.62593E-4	1.4204	3.62593E-4	1.33973
0.00333	9.26037	0.00262	3.19503	0.00138	0.98496	0.00284	1.21072	3.63505E-4	1.52424	4.25221E-4	1.67531	3.62874E-4	1.42158	3.62874E-4	1.34081
0.00333	9.26385	0.00262	3.19237	0.00138	0.99846	0.00284	1.21072	3.63786E-4	1.52545	4.2555E-4	1.67647	3.63155E-4	1.42275	3.63154E-4	1.34188
0.00333	9.27601	0.00262	3.19237	0.00138	0.99846	0.00284	1.21072	3.64067E-4	1.52664	4.25879E-4	1.67764	3.63435E-4	1.42392	3.63435E-4	1.34296
0.00333	9.28991	0.00262	3.19772	0.00145	0.99846	0.00284	1.21072	3.64348E-4	1.52783	4.26208E-4	1.6788	3.63716E-4	1.4251	3.63716E-4	1.34403
0.00333	9.30381	0.00262	3.20839	0.00145	1.01195	0.00284	1.21072	3.6463E-4	1.529	4.26536E-4	1.67998	3.63997E-4	1.42626	3.63996E-4	1.34511
0.00333	9.31597	0.00262	3.21107	0.00145	1.01195	0.00284	1.21072	3.64911E-4	1.53015	4.26865E-4	1.68116	3.64278E-4	1.42743	3.64277E-4	1.34618
0.00333	9.32466	0.00262	3.21374	0.00145	1.01195	0.00284	1.21072	3.65192E-4	1.5313	4.27194E-4	1.68235	3.64558E-4	1.4286	3.64558E-4	1.34725
0.00333	9.34029	0.00262	3.22441	0.00145	1.01195	0.00284	1.21072	3.65473E-4	1.53243	4.27523E-4	1.68353	3.64839E-4	1.42976	3.64839E-4	1.34833
0.00333	9.37678	0.00262	3.22976	0.00145	1.01195	0.00284	1.21072	3.65754E-4	1.53354	4.27851E-4	1.68472	3.6512E-4	1.43093	3.65119E-4	1.3494
0.00333	9.39241	0.00262	3.23243	0.00145	1.02544	0.00284	1.21072	3.66036E-4	1.53465	4.2818E-4	1.68591	3.654E-4	1.43209	3.654E-4	1.35047
0.00333	9.40631	0.00262	3.24044	0.00145	1.02544	0.00284	1.21072	3.66317E-4	1.53574	4.28509E-4	1.68711	3.65681E-4	1.43325	3.65681E-4	1.35154
0.00333	9.42716	0.00262	3.24845	0.00145	1.02544	0.00284	1.21996	3.66598E-4	1.53682	4.28838E-4	1.68831	3.65962E-4	1.43441	3.65961E-4	1.35262
0.00333	9.44453	0.00262	3.24845	0.00145	1.02544	0.00284	1.21996	3.66879E-4	1.53788	4.29167E-4	1.68952	3.66243E-4	1.43556	3.66242E-4	1.35369
0.0034	9.45148	0.00262	3.2538	0.00145	1.02544	0.00284	1.21996	3.6716E-4	1.53894	4.29495E-4	1.69073	3.66523E-4	1.43672	3.66523E-4	1.35476
0.0034	9.47927	0.00273	3.25647	0.00145	1.02544	0.00284	1.21996	3.67442E-4	1.53998	4.29824E-4	1.69195	3.66804E-4	1.43787	3.66804E-4	1.35583
0.0034	9.50533	0.00273	3.2618	0.00145	1.03893	0.00284	1.21996	3.67723E-4	1.54101	4.30153E-4	1.69318	3.67085E-4	1.43902	3.67084E-4	1.3569
0.0034	9.5175	0.00273	3.26715	0.00145	1.03893	0.00284	1.21996	3.68004E-4	1.54203	4.30482E-4	1.6944	3.67365E-4	1.44017	3.67365E-4	1.35797
0.0034	9.52791	0.00273	3.27249	0.00145	1.03893	0.00284	1.21996	3.68285E-4	1.54304	4.3081E-4	1.69563	3.67646E-4	1.44132	3.67646E-4	1.35904
0.0034	9.53313	0.00273	3.2805	0.00145	1.03893	0.00284	1.21996	3.68566E-4	1.54404	4.31139E-4	1.69686	3.67927E-4	1.44246	3.67926E-4	1.36011
0.0034	9.54008	0.00273	3.29117	0.00145	1.03893	0.00284	1.21996	3.68848E-4	1.54503	4.31468E-4	1.6981	3.68208E-4	1.44361	3.68207E-4	1.36118
0.0034	9.5505	0.00273	3.29386	0.00145	1.03893	0.00284	1.21996	3.69129E-4	1.54601	4.31797E-4	1.69933	3.68488E-4	1.44475	3.68488E-4	1.36225
0.0034	9.55745	0.00273	3.29653	0.00145	1.05243	0.00284	1.21996	3.6941E-4	1.54698	4.32126E-4	1.70057	3.68769E-4	1.44589	3.68769E-4	1.36331
0.0034	9.56613	0.00273	3.29653	0.00145	1.03893	0.00284	1.22921	3.69691E-4	1.54795	4.32454E-4	1.70181	3.6905E-4	1.44702	3.69049E-4	1.36438
0.0034	9.56962	0.00273	3.29653	0.00145	1.05243	0.00284	1.22921	3.69972E-4	1.54891	4.32783E-4	1.70305	3.6933E-4	1.44816	3.6933E-4	1.36545
0.0034	9.57656	0.00273	3.2992	0.00145	1.05243	0.00284	1.22921	3.70254E-4	1.54986	4.33112E-4	1.7043	3.69611E-4	1.44929	3.69611E-4	1.36652
0.0034	9.58178	0.00273	3.30187	0.0015	1.06592	0.00284	1.22921	3.70535E-4	1.5508	4.33441E-4	1.70554	3.69892E-4	1.45042	3.69891E-4	1.36759
0.0034	9.5922	0.00273	3.30453	0.0015	1.06592	0.00284	1.23845	3.70816E-4	1.55173	4.3377E-4	1.70678	3.70173E-4	1.45155	3.70172E-4	1.36866
0.0034	9.60262	0.00273	3.30453	0.0015	1.03893	0.00284	1.23845	3.71097E-4	1.55265	4.34098E-4	1.70802	3.70453E-4	1.45268	3.70453E-4	1.36973
0.0034	9.61131	0.00273	3.30721	0.0015	1.02544	0.00284	1.23845	3.71378E-4	1.55356	4.34427E-4	1.70925	3.70734E-4	1.4538	3.70734E-4	1.3708
0.0034	9.61651	0.00273	3.30988	0.0015	1.03893	0.00284	1.23845	3.7166E-4	1.55447	4.34756E-4	1.71048	3.71015E-4	1.45493	3.71014E-4	1.37187
0.0034	9.62694	0.00273	3.31255	0.0015	1.03893	0.00284	1.23845	3.71941E-4	1.55536	4.35085E-4	1.7117	3.71295E-4	1.45605	3.71295E-4	1.37294
0.0034	9.63736	0.00273	3.31522	0.0015	1.03893	0.00284	1.23845	3.72222E-4	1.55625	4.35413E-4	1.71292	3.71576E-4	1.45717	3.71576E-4	1.374
0.0034	9.64953	0.00273	3.31788	0.0015	1.03893	0.00284	1.23845	3.72503E-4	1.55712	4.35742E-4	1.71413	3.71857E-4	1.45828	3.71856E-4	1.37507
0.0034	9.66168	0.00273	3.32055	0.0015	1.02544	0.00284	1.23845	3.72784E-4	1.55798	4.36071E-4	1.71534	3.72138E-4	1.4594	3.72137E-4	1.37614
0.0034	9.67038	0.00273	3.32323	0.0015	1.02544	0.00284	1.23845	3.73066E-4	1.55883	4.364E-4	1.71654	3.72418E-4	1.46051	3.72418E-4	1.37721
0.0034	9.68253	0.00273	3.32323	0.0015	1.03893	0.00284	1.23845	3.73347E-4	1.55966	4.36729E-4	1.71774	3.72699E-4	1.46162	3.72699E-4	1.37828
0.0034	9.71033	0.00273	3.32323	0.0015	1.02544	0.00284	1.24769	3.73628E-4	1.56048	4.37057E-4	1.71893	3.7298E-4	1.46273	3.72979E-4	1.37935
0.0034	9.71728	0.00273	3.32323	0.0015	1.02544	0.00284	1.24769	3.73909E-4	1.56128	4.37386E-4	1.72012	3.7326E-4	1.46384	3.7326E-4	1.38042
0.0034	9.73117	0.00273	3.33123	0.0015	1.02544	0.00284	1.25693	3.7419E-4	1.56206	4.37715E-4	1.72131	3.73541E-4	1.46495	3.73541E-4	1.38148
0.0034	9.75896	0.00273	3.3339	0.0015	1.01195	0.00284	1.25693	3.74472E-4	1.56282	4.38044E-4	1.72249	3.73822E-4	1.46605	3.73821E-4	1.38255
0.00348	9.78504	0.00273	3.33658	0.0015	1.01195	0.00284	1.25693	3.74753E-4	1.56357	4.38373E-4	1.72368	3.74103E-4	1.46715	3.74102E-4	1.38362
0.00348	9.8024	0.00273	3.33926	0.0015	1.01195	0.00284	1.25693	3.75034E-4	1.5643	4.38701E-4	1.72486	3.74383E-4	1.46825	3.74383E-4	1.38468
0.00348	9.81804	0.00273	3.34459	0.0015	1.01195	0.00284	1.25693	3.75315E-4	1.56501	4.3903E-4	1.72605	3.74664E-4	1.46935	3.74664E-4	1.38575
0.00348	9.82846	0.00273	3.34459	0.0015	1.01195	0.00284	1.25693	3.75596E-4	1.5657	4.39359E-4	1.72723	3.74945E-4	1.47045	3.74944E-4	1.38681
0.00348	9.83888	0.00273	3.34994	0.0015	1.01195	0.00284	1.25693	3.75878E-4	1.56637	4.39688E-4	1.72843	3.75225E-4	1.47154	3.75225E-4	1.38788
0.00348	9.84757	0.00273	3.35261	0.0015	1.01195	0.00284	1.26617	3.76159E-4	1.56702	4.40016E-4	1.72962	3.75506E-4	1.47263	3.75506E-4	1.38894
0.00348	9.84931	0.00273	3.35528	0.0015	1.01195	0.00284	1.26617	3.7644E-4	1.56766	4.40345E-4	1.73082	3.75787E-4	1.47372	3.75786E-4	1.39
0.00348	9.858	0.00273	3.35261	0.0015	1.01195	0.00284	1.26617	3.76721E-4	1.56828	4.40674E-4	1.73203	3.76068E-4	1.47481	3.76067E-4	1.39106
0.00348	9.86495	0.00273	3.35528	0.0015	1.01195	0.00284	1.26617	3.77002E-4	1.56888	4.41003E-4	1.73325	3.76348E-4	1.4759	3.76348E-4	1.39212
0.00348	9.87536	0.00273	3.36329	0.0015	1.01195	0.00284	1.26617	3.77284E-4	1.56947	4.41332E-4	1.73448	3.76629E-4	1.47698	3.76629E-4	1.39318
0.00348	9.88232	0.00273	3.36329	0.0015	1.01195	0.00284	1.26617	3.77565E-4	1.57005	4.4166E-4	1.73572	3.7691E-4	1.47806	3.76909E-4	1.39424
0.00348	9.88753	0.00273	3.36329	0.0015	1.01195	0.00284	1.26617	3.77846E-4	1.57061	4.41989E-4	1.73697	3.7719E-4	1.47914	3.7719E-4	1.3953
0.00348	9.89449	0.00273	3.36863	0.0015	1.01195	0.00284	1.27542	3.78127E-4	1.57117	4.42318E-4	1.73823	3.77471E-4	1.48022	3.77471E-4	1.39636
0.00348	9.90143	0.00273	3.36863	0.0015	1.02544	0.00284	1.27542	3.78408E-4	1.57171	4.42647E-4	1.7395	3.77752E-4	1.4813	3.77751E-4	1.39741
0.00348	9.90838	0.00273	3.37396	0.0015	1.02544	0.0029	1.27542	3.7869E-4	1.57225	4.42975E-4	1.74078	3.78033E-4	1.48238	3.78032E-4	1.39847
0.00348	9.91879	0.00273	3.37664	0.0015	1.02544	0.0029	1.28466	3.78971E-4	1.57278	4.43304E-4	1.74207	3.78313E-4	1.48345	3.78313E-4	1.39952
0.00348	9.92922	0.00273	3.38198	0.0015	1.02544	0.0029	1.28466	3.79252E-4	1.57331	4.43633E-4	1.74337	3.78594E-4	1.48452	3.78594E-4	1.40058
0.00348	9.93964	0.00273	3.38732	0.0015	1.02544	0.0029	1.28466	3.79533E-4	1.57383	4.43962E-4	1.74468	3.78875E-4	1.48559	3.78874E-4	1.40163
0.00348	9.94486	0.00273	3.39267	0.0015	1.03893	0.0029	1.28466	3.79814E-4	1.57434	4.44291E-4	1.746	3.79155E-4	1.48666	3.79155E-4	1.40268
0.00348	9.95528	0.00273	3.398	0.0015	1.03893	0.0029	1.28466	3.80096E-4	1.57486	4.44619E-4	1.74733	3.79436E-4	1.48772	3.79436E-4	1.40373
0.00348	9.9605	0.00273	3.40335	0.0015	1.03893	0.0029	1.28466	3.80377E-4	1.57538	4.44948E-4	1.74866	3.79717E-4	1.48879	3.79716E-4	1.40478
0.00348	9.97093	0.00273	3.41135	0.0015	1.03893	0.0029	1.28466	3.80658E-4	1.5759	4.45277E-4	1.75	3.79998E-4	1.48985	3.79997E-4	1.40583
0.00348	9.98481	0.00273	3.4167	0.0015	1.03893	0.0029	1.2939	3.80939E-4	1.57642	4.45606E-4	1.75136	3.80278E-4	1.49091	3.80278E-4	1.40688
0.00348	9.99872	0.00273	3.4167	0.0015	1.03893	0.0029	1.2939	3.8122E-4	1.57694	4.45935E-4	1.75272	3.80559E-4	1.49197	3.80559E-4	1.40792
0.00348	10.0213	0.00273	3.42204	0.0015	1.05243	0.0029	1.2939	3.81502E-4	1.57748	4.46263E-4	1.75409	3.8084E-4	1.49303	3.80839E-4	1.40897
0.00348	10.0387	0.00273	3.42737	0.0015	1.06592	0.0029	1.2939	3.81783E-4	1.57802	4.46592E-4	1.75547	3.8112E-4	1.49408	3.8112E-4	1.41002
0.00348	10.0508	0.00273	3.43273	0.0015	1.05243	0.0029	1.2939	3.82064E-4	1.57857	4.46921E-4	1.75685	3.81401E-4	1.49513	3.81401E-4	1.41106
0.00348	10.0682	0.00273	3.43806	0.0015	1.06592	0.0029	1.2939	3.82345E-4	1.57913	4.4725E-4	1.75824	3.81682E-4	1.49618	3.81681E-4	1.41211
0.00348	10.0977	0.00284	3.44341	0.0015	1.07942	0.0029	1.2939	3.82626E-4	1.5797	4.47578E-4	1.75963	3.81963E-4	1.49723	3.81962E-4	1.41315
0.00348	10.1047	0.00284	3.44875	0.0015	1.06592	0.0029	1.2939	3.82908E-4	1.58028	4.47907E-4	1.76102	3.82243E-4	1.49828	3.82243E-4	1.41419
0.00355	10.1203	0.00284	3.45141	0.0015	1.06592	0.0029	1.30314	3.83189E-4	1.58087	4.48236E-4	1.76241	3.82524E-4	1.49932	3.82524E-4	1.41524
0.00355	10.1499	0.00284	3.45943	0.0015	1.06592	0.0029	1.30314	3.8347E-4	1.58147	4.48565E-4	1.76381	3.82805E-4	1.50036	3.82804E-4	1.41628
0.00355	10.1568	0.00284	3.4621	0.0015	1.06592	0.0029	1.30314	3.83751E-4	1.58208	4.48894E-4	1.7652	3.83086E-4	1.5014	3.83085E-4	1.41732
0.00355	10.169	0.00284	3.46743	0.0015	1.06592	0.0029	1.30314	3.84032E-4	1.5827	4.49222E-4	1.7666	3.83366E-4	1.50244	3.83366E-4	1.41836
0.00355	10.1794	0.00284	3.47545	0.0015	1.07942	0.0029	1.30314	3.84314E-4	1.58334	4.49551E-4	1.768	3.83647E-4	1.50348	3.83646E-4	1.4194
0.00355	10.1881	0.00284	3.47811	0.0015	1.06592	0.0029	1.30314	3.84595E-4	1.58398	4.4988E-4	1.76939	3.83928E-4	1.50451	3.83927E-4	1.42044
0.00355	10.1915	0.00284	3.48078	0.0015	1.06592	0.0029	1.30314	3.84876E-4	1.58464	4.50209E-4	1.77079	3.84208E-4	1.50554	3.84208E-4	1.42148
0.00355	10.1985	0.00284	3.48078	0.0015	1.0929	0.0029	1.30314	3.85157E-4	1.58531	4.50538E-4	1.77218	3.84489E-4	1.50657	3.84489E-4	1.42252
0.00355	10.2072	0.00284	3.48881	0.0015	1.07942	0.0029	1.30314	3.85438E-4	1.58599	4.50866E-4	1.77357	3.8477E-4	1.5076	3.84769E-4	1.42356
0.00355	10.2141	0.00284	3.49148	0.0015	1.0929	0.0029	1.30314	3.8572E-4	1.58669	4.51195E-4	1.77496	3.85051E-4	1.50863	3.8505E-4	1.4246
0.00355	10.2246	0.00284	3.48881	0.0015	1.0929	0.0029	1.30314	3.86001E-4	1.5874	4.51524E-4	1.77635	3.85331E-4	1.50965	3.85331E-4	1.42563
0.00355	10.2298	0.00284	3.48881	0.0015	1.0929	0.0029	1.30314	3.86282E-4	1.58813	4.51853E-4	1.77773	3.85612E-4	1.51067	3.85611E-4	1.42667
0.00355	10.2385	0.00284	3.48881	0.0015	1.1064	0.0029	1.30314	3.86563E-4	1.58888	4.52181E-4	1.77912	3.85893E-4	1.51169	3.85892E-4	1.42771
0.00355	10.2419	0.00284	3.49148	0.0015	1.1064	0.0029	1.31238	3.86844E-4	1.58964	4.5251E-4	1.7805	3.86173E-4	1.51271	3.86173E-4	1.42874
0.00355	10.2524	0.00284	3.49414	0.0015	1.1064	0.0029	1.31238	3.87126E-4	1.59042	4.52839E-4	1.78188	3.86454E-4	1.51372	3.86454E-4	1.42978
0.00355	10.2593	0.00284	3.49949	0.0015	1.1064	0.0029	1.31238	3.87407E-4	1.59122	4.53168E-4	1.78325	3.86735E-4	1.51473	3.86734E-4	1.43082
0.00355	10.2715	0.00284	3.49949	0.0015	1.1064	0.0029	1.31238	3.87688E-4	1.59204	4.53497E-4	1.78462	3.87016E-4	1.51575	3.87015E-4	1.43185
0.00355	10.2802	0.00284	3.50216	0.0015	1.11989	0.0029	1.31238	3.87969E-4	1.59289	4.53825E-4	1.78599	3.87296E-4	1.51676	3.87296E-4	1.43289
0.00355	10.2871	0.00284	3.50216	0.0015	1.11989	0.0029	1.31238	3.8825E-4	1.59376	4.54154E-4	1.78736	3.87577E-4	1.51777	3.87576E-4	1.43392
0.00355	10.2993	0.00284	3.50216	0.0015	1.13337	0.0029	1.31238	3.88532E-4	1.59465	4.54483E-4	1.78872	3.87858E-4	1.51877	3.87857E-4	1.43496
0.00355	10.3114	0.00284	3.50749	0.0015	1.11989	0.0029	1.31238	3.88813E-4	1.59557	4.54812E-4	1.79008	3.88138E-4	1.51978	3.88138E-4	1.43599
0.00355	10.3288	0.00284	3.51284	0.0015	1.13337	0.0029	1.31238	3.89094E-4	1.59652	4.55141E-4	1.79143	3.88419E-4	1.52079	3.88419E-4	1.43703
0.00355	10.341	0.00284	3.51284	0.0015	1.14687	0.0029	1.31238	3.89375E-4	1.59749	4.55469E-4	1.79278	3.887E-4	1.52179	3.88699E-4	1.43806
0.00355	10.3479	0.00284	3.51818	0.0015	1.14687	0.0029	1.31238	3.89656E-4	1.5985	4.55798E-4	1.79413	3.88981E-4	1.5228	3.8898E-4	1.43909
0.00355	10.374	0.00284	3.52084	0.0015	1.14687	0.0029	1.32163	3.89938E-4	1.59953	4.56127E-4	1.79548	3.89261E-4	1.52381	3.89261E-4	1.44012
0.00355	10.3809	0.00284	3.52084	0.0015	1.16036	0.0029	1.32163	3.90219E-4	1.60061	4.56456E-4	1.79682	3.89542E-4	1.52482	3.89541E-4	1.44115
0.00355	10.4087	0.00284	3.52351	0.0015	1.14687	0.0029	1.32163	3.905E-4	1.60171	4.56784E-4	1.79816	3.89823E-4	1.52582	3.89822E-4	1.44218
0.00355	10.4244	0.00284	3.52887	0.0015	1.17386	0.0029	1.32163	3.90781E-4	1.60286	4.57113E-4	1.79949	3.90103E-4	1.52683	3.90103E-4	1.44321
0.00355	10.4521	0.00284	3.52887	0.0015	1.17386	0.0029	1.32163	3.91062E-4	1.60404	4.57442E-4	1.80083	3.90384E-4	1.52784	3.90384E-4	1.44423
0.00355	10.4782	0.00284	3.5342	0.0015	1.17386	0.0029	1.33087	3.91344E-4	1.60526	4.57771E-4	1.80216	3.90665E-4	1.52886	3.90664E-4	1.44526
0.00355	10.4869	0.00284	3.5342	0.0015	1.16036	0.0029	1.33087	3.91625E-4	1.60653	4.581E-4	1.80348	3.90946E-4	1.52987	3.90945E-4	1.44628
0.00363	10.5164	0.00284	3.53955	0.0015	1.18735	0.0029	1.33087	3.91906E-4	1.60783	4.58428E-4	1.80481	3.91226E-4	1.53089	3.91226E-4	1.4473
0.00363	10.5425	0.00284	3.54222	0.0015	1.20084	0.0029	1.33087	3.92187E-4	1.60917	4.58757E-4	1.80613	3.91507E-4	1.5319	3.91506E-4	1.44832
0.00363	10.5546	0.00284	3.54222	0.0015	1.21433	0.0029	1.34011	3.92468E-4	1.61055	4.59086E-4	1.80744	3.91788E-4	1.53293	3.91787E-4	1.44934
0.00363	10.5598	0.00284	3.54222	0.0015	1.21433	0.0029	1.34011	3.92749E-4	1.61197	4.59415E-4	1.80876	3.92068E-4	1.53395	3.92068E-4	1.45035
0.00363	10.5703	0.00284	3.54222	0.0015	1.22783	0.0029	1.34011	3.93031E-4	1.61341	4.59744E-4	1.81007	3.92349E-4	1.53498	3.92349E-4	1.45137
0.00363	10.5772	0.00284	3.54489	0.0015	1.22783	0.0029	1.34011	3.93312E-4	1.6149	4.60072E-4	1.81137	3.9263E-4	1.53602	3.92629E-4	1.45238
0.00363	10.5807	0.00284	3.54755	0.0015	1.24132	0.0029	1.34935	3.93593E-4	1.6164	4.60401E-4	1.81268	3.92911E-4	1.53705	3.9291E-4	1.45339
0.00363	10.5911	0.00284	3.55289	0.0015	1.24132	0.0029	1.34935	3.93874E-4	1.61794	4.6073E-4	1.81398	3.93191E-4	1.5381	3.93191E-4	1.4544
0.00363	10.5998	0.00284	3.55824	0.0015	1.24132	0.0029	1.34935	3.94155E-4	1.6195	4.61059E-4	1.81527	3.93472E-4	1.53915	3.93471E-4	1.45541
0.00363	10.6068	0.00284	3.5609	0.0015	1.25481	0.0029	1.3586	3.94437E-4	1.62107	4.61387E-4	1.81657	3.93753E-4	1.54021	3.93752E-4	1.45643
0.00363	10.612	0.00284	3.56357	0.0015	1.25481	0.0029	1.3586	3.94718E-4	1.62267	4.61716E-4	1.81786	3.94033E-4	1.54127	3.94033E-4	1.45745
0.00363	10.6206	0.00284	3.57159	0.00156	1.26831	0.0029	1.3586	3.94999E-4	1.62428	4.62045E-4	1.81914	3.94314E-4	1.54234	3.94314E-4	1.45847
0.00363	10.6311	0.00284	3.5796	0.00156	1.2818	0.0029	1.3586	3.9528E-4	1.6259	4.62374E-4	1.82042	3.94595E-4	1.54341	3.94594E-4	1.4595
0.00363	10.6415	0.00284	3.58495	0.00156	1.2818	0.0029	1.36784	3.95561E-4	1.62754	4.62703E-4	1.8217	3.94876E-4	1.54449	3.94875E-4	1.46052
0.00363	10.6519	0.00284	3.58495	0.00156	1.29529	0.00301	1.36784	3.95843E-4	1.62919	4.63031E-4	1.82297	3.95156E-4	1.54558	3.95156E-4	1.46155
0.00363	10.6571	0.00284	3.58761	0.00156	1.29529	0.00301	1.36784	3.96124E-4	1.63084	4.6336E-4	1.82424	3.95437E-4	1.54667	3.95436E-4	1.46259
0.00363	10.6693	0.00284	3.59295	0.00156	1.30879	0.00301	1.37708	3.96405E-4	1.6325	4.63689E-4	1.82551	3.95718E-4	1.54777	3.95717E-4	1.46362
0.00363	10.6815	0.00284	3.5983	0.00156	1.29529	0.00301	1.37708	3.96686E-4	1.63417	4.64018E-4	1.82677	3.95998E-4	1.54887	3.95998E-4	1.46465
0.00363	10.6867	0.00284	3.60096	0.00156	1.30879	0.00301	1.37708	3.96967E-4	1.63585	4.64347E-4	1.82803	3.96279E-4	1.54997	3.96279E-4	1.46569
0.00363	10.7006	0.00284	3.61165	0.00156	1.30879	0.00301	1.38632	3.97249E-4	1.63753	4.64675E-4	1.82928	3.9656E-4	1.55108	3.96559E-4	1.46672
0.00363	10.7162	0.00284	3.61698	0.00156	1.30879	0.00301	1.38632	3.9753E-4	1.63922	4.65004E-4	1.83053	3.96841E-4	1.55219	3.9684E-4	1.46775
0.00363	10.7301	0.00284	3.61698	0.00156	1.30879	0.00301	1.38632	3.97811E-4	1.64091	4.65333E-4	1.83178	3.97121E-4	1.5533	3.97121E-4	1.46879
0.00363	10.7371	0.00284	3.62234	0.00156	1.30879	0.00301	1.38632	3.98092E-4	1.64261	4.65662E-4	1.83302	3.97402E-4	1.55442	3.97401E-4	1.46982
0.00363	10.7509	0.00284	3.62767	0.00156	1.32228	0.00301	1.38632	3.98373E-4	1.6443	4.65991E-4	1.83427	3.97683E-4	1.55553	3.97682E-4	1.47086
0.00363	10.777	0.00296	3.63301	0.00156	1.32228	0.00301	1.38632	3.98655E-4	1.646	4.66319E-4	1.83551	3.97963E-4	1.55665	3.97963E-4	1.4719
0.00363	10.8135	0.00296	3.63569	0.00156	1.32228	0.00301	1.39556	3.98936E-4	1.64769	4.66648E-4	1.83675	3.98244E-4	1.55777	3.98244E-4	1.47293
0.00363	10.8395	0.00296	3.64102	0.00156	1.32228	0.00301	1.39556	3.99217E-4	1.64939	4.66977E-4	1.83799	3.98525E-4	1.55889	3.98524E-4	1.47397
0.00363	10.8482	0.00296	3.64636	0.00156	1.32228	0.00301	1.39556	3.99498E-4	1.65108	4.67306E-4	1.83922	3.98806E-4	1.56001	3.98805E-4	1.475
0.00363	10.8778	0.00296	3.65171	0.00156	1.32228	0.00301	1.39556	3.99779E-4	1.65277	4.67634E-4	1.84046	3.99086E-4	1.56113	3.99086E-4	1.47604
0.00369	10.8934	0.00296	3.65704	0.00156	1.32228	0.00301	1.39556	4.00061E-4	1.65446	4.67963E-4	1.8417	3.99367E-4	1.56225	3.99366E-4	1.47707
0.00369	10.9125	0.00296	3.65971	0.00156	1.32228	0.00301	1.39556	4.00342E-4	1.65614	4.68292E-4	1.84293	3.99648E-4	1.56337	3.99647E-4	1.47811
0.00369	10.9368	0.00296	3.66506	0.00156	1.33577	0.00301	1.39556	4.00623E-4	1.65782	4.68621E-4	1.84417	3.99928E-4	1.5645	3.99928E-4	1.47914
0.00369	10.9473	0.00296	3.66506	0.00156	1.34926	0.00301	1.39556	4.00904E-4	1.65949	4.6895E-4	1.8454	4.00209E-4	1.56562	4.00209E-4	1.48018
0.00369	10.9559	0.00296	3.66774	0.00156	1.33577	0.00301	1.39556	4.01185E-4	1.66116	4.69278E-4	1.84664	4.0049E-4	1.56675	4.00489E-4	1.48122
0.00369	10.9612	0.00296	3.66506	0.00156	1.34926	0.00301	1.39556	4.01467E-4	1.66283	4.69607E-4	1.84788	4.00771E-4	1.56787	4.0077E-4	1.48225
0.00369	10.9698	0.00296	3.67039	0.00156	1.36276	0.00301	1.39556	4.01748E-4	1.66449	4.69936E-4	1.84913	4.01051E-4	1.569	4.01051E-4	1.48329
0.00369	10.9785	0.00296	3.67575	0.00156	1.36276	0.00301	1.40481	4.02029E-4	1.66614	4.70265E-4	1.85038	4.01332E-4	1.57012	4.01331E-4	1.48432
0.00369	10.989	0.00296	3.68109	0.00163	1.34926	0.00301	1.40481	4.0231E-4	1.66779	4.70594E-4	1.85163	4.01613E-4	1.57125	4.01612E-4	1.48536
0.00369	10.9959	0.00296	3.68109	0.00163	1.36276	0.00301	1.40481	4.02591E-4	1.66944	4.70922E-4	1.85289	4.01894E-4	1.57238	4.01893E-4	1.4864
0.00369	11.0011	0.00296	3.68642	0.00163	1.34926	0.00301	1.40481	4.02873E-4	1.67107	4.71251E-4	1.85415	4.02174E-4	1.57351	4.02174E-4	1.48743
0.00369	11.0098	0.00296	3.68642	0.00163	1.36276	0.00301	1.40481	4.03154E-4	1.67271	4.7158E-4	1.85541	4.02455E-4	1.57464	4.02454E-4	1.48847
0.00369	11.0185	0.00296	3.68909	0.00163	1.36276	0.00301	1.40481	4.03435E-4	1.67433	4.71909E-4	1.85668	4.02736E-4	1.57576	4.02735E-4	1.48951
0.00369	11.0202	0.00296	3.69444	0.00163	1.34926	0.00301	1.40481	4.03716E-4	1.67595	4.72237E-4	1.85795	4.03016E-4	1.57689	4.03016E-4	1.49054
0.00369	11.0306	0.00296	3.69444	0.00163	1.34926	0.00301	1.40481	4.03997E-4	1.67756	4.72566E-4	1.85922	4.03297E-4	1.57802	4.03297E-4	1.49158
0.00369	11.0393	0.00296	3.6971	0.00163	1.33577	0.00301	1.41405	4.04279E-4	1.67916	4.72895E-4	1.8605	4.03578E-4	1.57915	4.03577E-4	1.49262
0.00369	11.0515	0.00296	3.6971	0.00163	1.34926	0.00301	1.41405	4.0456E-4	1.68076	4.73224E-4	1.86178	4.03859E-4	1.58028	4.03858E-4	1.49366
0.00369	11.0602	0.00296	3.70244	0.00163	1.33577	0.00301	1.41405	4.04841E-4	1.68235	4.73553E-4	1.86307	4.04139E-4	1.58141	4.04139E-4	1.49469
0.00369	11.0724	0.00296	3.70512	0.00163	1.33577	0.00301	1.41405	4.05122E-4	1.68393	4.73881E-4	1.86437	4.0442E-4	1.58254	4.04419E-4	1.49573
0.00369	11.0845	0.00296	3.70779	0.00163	1.33577	0.00301	1.41405	4.05403E-4	1.68549	4.7421E-4	1.86567	4.04701E-4	1.58367	4.047E-4	1.49677
0.00369	11.0984	0.00296	3.70779	0.00163	1.33577	0.00301	1.41405	4.05685E-4	1.68705	4.74539E-4	1.86697	4.04981E-4	1.5848	4.04981E-4	1.49781
0.00369	11.1175	0.00296	3.71312	0.00163	1.33577	0.00301	1.41405	4.05966E-4	1.6886	4.74868E-4	1.86827	4.05262E-4	1.58593	4.05262E-4	1.49884
0.00369	11.1314	0.00296	3.71579	0.00163	1.33577	0.00301	1.41405	4.06247E-4	1.69014	4.75197E-4	1.86958	4.05543E-4	1.58706	4.05542E-4	1.49988
0.00369	11.1471	0.00296	3.71848	0.00163	1.33577	0.00301	1.42329	4.06528E-4	1.69167	4.75525E-4	1.87088	4.05824E-4	1.58819	4.05823E-4	1.50092
0.00369	11.1818	0.00296	3.72115	0.00163	1.33577	0.00301	1.42329	4.06809E-4	1.69319	4.75854E-4	1.87218	4.06104E-4	1.58932	4.06104E-4	1.50195
0.00369	11.1887	0.00296	3.72648	0.00163	1.33577	0.00301	1.42329	4.07091E-4	1.69469	4.76183E-4	1.87348	4.06385E-4	1.59045	4.06384E-4	1.50299
0.00369	11.2148	0.00296	3.72115	0.00163	1.32228	0.00301	1.43253	4.07372E-4	1.69619	4.76512E-4	1.87478	4.06666E-4	1.59157	4.06665E-4	1.50402
0.00377	11.2426	0.00296	3.72381	0.00163	1.32228	0.00301	1.43253	4.07653E-4	1.69767	4.76841E-4	1.87609	4.06946E-4	1.5927	4.06946E-4	1.50506
0.00377	11.2495	0.00296	3.72381	0.00163	1.32228	0.00301	1.43253	4.07934E-4	1.69915	4.77169E-4	1.87739	4.07227E-4	1.59383	4.07227E-4	1.50609
0.00377	11.2721	0.00296	3.72915	0.00163	1.33577	0.00301	1.44177	4.08216E-4	1.7006	4.77498E-4	1.87869	4.07508E-4	1.59496	4.07507E-4	1.50713
0.00377	11.2808	0.00296	3.7345	0.00163	1.33577	0.00301	1.44177	4.08497E-4	1.70205	4.77827E-4	1.88	4.07789E-4	1.59609	4.07788E-4	1.50816
0.00377	11.2878	0.00296	3.73716	0.00163	1.33577	0.00301	1.44177	4.08778E-4	1.70349	4.78156E-4	1.8813	4.08069E-4	1.59721	4.08069E-4	1.5092
0.00377	11.2947	0.00296	3.73983	0.00163	1.33577	0.00301	1.44177	4.09059E-4	1.70491	4.78484E-4	1.88261	4.0835E-4	1.59834	4.08349E-4	1.51023
0.00377	11.2982	0.00296	3.74518	0.00163	1.33577	0.00301	1.45102	4.0934E-4	1.70632	4.78813E-4	1.88392	4.08631E-4	1.59947	4.0863E-4	1.51127
0.00377	11.3069	0.00296	3.75051	0.00163	1.33577	0.00301	1.45102	4.09622E-4	1.70772	4.79142E-4	1.88524	4.08911E-4	1.6006	4.08911E-4	1.5123
0.00377	11.3156	0.00296	3.75318	0.00163	1.34926	0.00301	1.45102	4.09903E-4	1.70911	4.79471E-4	1.88655	4.09192E-4	1.60172	4.09192E-4	1.51334
0.00377	11.326	0.00296	3.75585	0.00163	1.34926	0.00308	1.45102	4.10184E-4	1.71048	4.798E-4	1.88786	4.09473E-4	1.60285	4.09472E-4	1.51437
0.00377	11.3295	0.00296	3.75852	0.00163	1.34926	0.00308	1.45102	4.10465E-4	1.71184	4.80128E-4	1.88918	4.09754E-4	1.60398	4.09753E-4	1.51541
0.00377	11.3364	0.00296	3.7612	0.00163	1.36276	0.00308	1.46026	4.10746E-4	1.71319	4.80457E-4	1.89049	4.10034E-4	1.6051	4.10034E-4	1.51644
0.00377	11.3468	0.00296	3.7612	0.00163	1.36276	0.00308	1.46026	4.11028E-4	1.71453	4.80786E-4	1.8918	4.10315E-4	1.60623	4.10314E-4	1.51748
0.00377	11.3521	0.00296	3.76654	0.00163	1.36276	0.00308	1.4695	4.11309E-4	1.71585	4.81115E-4	1.89311	4.10596E-4	1.60735	4.10595E-4	1.51851
0.00377	11.3607	0.00296	3.77189	0.00163	1.36276	0.00308	1.4695	4.1159E-4	1.71717	4.81444E-4	1.89443	4.10876E-4	1.60848	4.10876E-4	1.51955
0.00377	11.3712	0.00296	3.77456	0.00163	1.36276	0.00308	1.4695	4.11871E-4	1.71847	4.81772E-4	1.89574	4.11157E-4	1.6096	4.11157E-4	1.52058
0.00377	11.3816	0.00296	3.77989	0.00163	1.36276	0.00308	1.4695	4.12152E-4	1.71976	4.82101E-4	1.89705	4.11438E-4	1.61073	4.11437E-4	1.52162
0.00377	11.392	0.00296	3.78791	0.00163	1.36276	0.00308	1.4695	4.12434E-4	1.72104	4.8243E-4	1.89836	4.11719E-4	1.61185	4.11718E-4	1.52265
0.00377	11.3972	0.00296	3.79057	0.00163	1.37625	0.00308	1.4695	4.12715E-4	1.7223	4.82759E-4	1.89967	4.11999E-4	1.61298	4.11999E-4	1.52369
0.00377	11.4094	0.00296	3.79591	0.00163	1.37625	0.00308	1.4695	4.12996E-4	1.72356	4.83088E-4	1.90097	4.1228E-4	1.6141	4.12279E-4	1.52472
0.00377	11.4215	0.00296	3.80392	0.00163	1.38974	0.00308	1.4695	4.13277E-4	1.7248	4.83416E-4	1.90227	4.12561E-4	1.61523	4.1256E-4	1.52575
0.00377	11.4372	0.00296	3.80659	0.00163	1.38974	0.00308	1.47874	4.13558E-4	1.72603	4.83745E-4	1.90358	4.12842E-4	1.61635	4.12841E-4	1.52679
0.00377	11.4545	0.00296	3.80926	0.00163	1.38974	0.00308	1.47874	4.1384E-4	1.72726	4.84074E-4	1.90487	4.13122E-4	1.61748	4.13122E-4	1.52782
0.00377	11.465	0.00296	3.81194	0.00163	1.38974	0.00308	1.47874	4.14121E-4	1.72847	4.84403E-4	1.90617	4.13403E-4	1.6186	4.13402E-4	1.52885
0.00377	11.4806	0.00296	3.81995	0.00163	1.40323	0.00308	1.47874	4.14402E-4	1.72967	4.84731E-4	1.90746	4.13684E-4	1.61973	4.13683E-4	1.52988
0.00377	11.4893	0.00307	3.82797	0.00163	1.40323	0.00308	1.47874	4.14683E-4	1.73086	4.8506E-4	1.90874	4.13964E-4	1.62085	4.13964E-4	1.53092
0.00377	11.5258	0.00307	3.83597	0.00163	1.38974	0.00308	1.47874	4.14964E-4	1.73203	4.85389E-4	1.91002	4.14245E-4	1.62197	4.14244E-4	1.53195
0.00377	11.5379	0.00307	3.84132	0.00163	1.40323	0.00308	1.47874	4.15246E-4	1.7332	4.85718E-4	1.9113	4.14526E-4	1.62309	4.14525E-4	1.53298
0.00377	11.5675	0.00307	3.84398	0.00163	1.41673	0.00308	1.47874	4.15527E-4	1.73436	4.86047E-4	1.91257	4.14807E-4	1.62422	4.14806E-4	1.53401
0.00384	11.5744	0.00307	3.84932	0.00163	1.41673	0.00308	1.47874	4.15808E-4	1.73551	4.86375E-4	1.91384	4.15087E-4	1.62534	4.15087E-4	1.53505
0.00384	11.6039	0.00307	3.84932	0.00163	1.41673	0.00308	1.47874	4.16089E-4	1.73665	4.86704E-4	1.91511	4.15368E-4	1.62646	4.15367E-4	1.53608
0.00384	11.6265	0.00307	3.85466	0.00163	1.41673	0.00308	1.47874	4.1637E-4	1.73777	4.87033E-4	1.91636	4.15649E-4	1.62758	4.15648E-4	1.53711
0.00384	11.637	0.00307	3.86	0.00163	1.43022	0.00308	1.47874	4.16652E-4	1.73889	4.87362E-4	1.91762	4.15929E-4	1.6287	4.15929E-4	1.53814
0.00384	11.6422	0.00307	3.86535	0.00163	1.43022	0.00308	1.47874	4.16933E-4	1.74	4.87691E-4	1.91887	4.1621E-4	1.62982	4.1621E-4	1.53917
0.00384	11.6509	0.00307	3.86535	0.00163	1.44371	0.00308	1.48799	4.17214E-4	1.7411	4.88019E-4	1.92011	4.16491E-4	1.63094	4.1649E-4	1.5402
0.00384	11.6613	0.00307	3.86268	0.00163	1.43022	0.00308	1.48799	4.17495E-4	1.74218	4.88348E-4	1.92135	4.16772E-4	1.63206	4.16771E-4	1.54123
0.00384	11.6682	0.00307	3.86535	0.00163	1.43022	0.00308	1.48799	4.17776E-4	1.74326	4.88677E-4	1.92258	4.17052E-4	1.63318	4.17052E-4	1.54226
0.00384	11.6752	0.00307	3.8707	0.00163	1.44371	0.00308	1.48799	4.18058E-4	1.74433	4.89006E-4	1.92381	4.17333E-4	1.6343	4.17332E-4	1.54329
0.00384	11.67	0.00307	3.87336	0.00163	1.4572	0.00308	1.48799	4.18339E-4	1.74539	4.89335E-4	1.92504	4.17614E-4	1.63542	4.17613E-4	1.54431
0.00384	11.5692	0.00307	3.87603	0.00163	1.4572	0.00308	1.48799	4.1862E-4	1.74644	4.89663E-4	1.92627	4.17894E-4	1.63654	4.17894E-4	1.54534
0.00384	11.557	0.00307	3.87603	0.00163	1.4572	0.00308	1.48799	4.18901E-4	1.74749	4.89992E-4	1.92749	4.18175E-4	1.63765	4.18175E-4	1.54637
0.00384	11.5518	0.00307	3.88137	0.00163	1.4707	0.00308	1.49723	4.19182E-4	1.74852	4.90321E-4	1.92871	4.18456E-4	1.63877	4.18455E-4	1.5474
0.00384	11.5466	0.00307	3.88405	0.00163	1.4707	0.00308	1.49723	4.19464E-4	1.74955	4.9065E-4	1.92993	4.18737E-4	1.63989	4.18736E-4	1.54843
0.00384	11.5449	0.00307	3.88671	0.00163	1.48418	0.00308	1.49723	4.19745E-4	1.75057	4.90978E-4	1.93116	4.19017E-4	1.641	4.19017E-4	1.54945
0.00384	11.5484	0.00307	3.88671	0.00163	1.48418	0.00308	1.49723	4.20026E-4	1.75158	4.91307E-4	1.93238	4.19298E-4	1.64212	4.19297E-4	1.55048
0.00384	11.5484	0.00307	3.88938	0.00163	1.48418	0.00308	1.49723	4.20307E-4	1.75258	4.91636E-4	1.93361	4.19579E-4	1.64323	4.19578E-4	1.55151
0.00384	11.5518	0.00307	3.88938	0.00163	1.51117	0.00308	1.50647	4.20588E-4	1.75358	4.91965E-4	1.93484	4.19859E-4	1.64434	4.19859E-4	1.55253
0.00384	11.557	0.00307	3.88938	0.00163	1.49767	0.00308	1.50647	4.2087E-4	1.75456	4.92294E-4	1.93608	4.2014E-4	1.64545	4.2014E-4	1.55356
0.00384	11.5605	0.00307	3.89205	0.00163	1.51117	0.00308	1.50647	4.21151E-4	1.75554	4.92622E-4	1.93732	4.20421E-4	1.64657	4.2042E-4	1.55458
0.00384	11.5692	0.00307	3.89472	0.00163	1.51117	0.00308	1.51571	4.21432E-4	1.75651	4.92951E-4	1.93857	4.20702E-4	1.64768	4.20701E-4	1.55561
0.00384	11.5796	0.00307	3.90273	0.00163	1.52467	0.00308	1.51571	4.21713E-4	1.75747	4.9328E-4	1.93982	4.20982E-4	1.64879	4.20982E-4	1.55663
0.00384	11.5918	0.00307	3.9054	0.00163	1.53816	0.00308	1.51571	4.21994E-4	1.75842	4.93609E-4	1.94107	4.21263E-4	1.64989	4.21262E-4	1.55765
0.00384	11.6074	0.00307	3.90808	0.00163	1.53816	0.00308	1.51571	4.22276E-4	1.75936	4.93938E-4	1.94233	4.21544E-4	1.651	4.21543E-4	1.55867
0.00384	11.6161	0.00307	3.91609	0.00163	1.55164	0.00308	1.51571	4.22557E-4	1.76029	4.94266E-4	1.9436	4.21825E-4	1.65211	4.21824E-4	1.5597
0.00391	11.6318	0.00307	3.91342	0.00163	1.55164	0.00308	1.51571	4.22838E-4	1.76121	4.94595E-4	1.94487	4.22105E-4	1.65322	4.22105E-4	1.56072
0.00391	11.6578	0.00307	3.91342	0.00163	1.55164	0.00308	1.52495	4.23119E-4	1.76212	4.94924E-4	1.94615	4.22386E-4	1.65432	4.22385E-4	1.56173
0.00391	11.6821	0.00307	3.91876	0.00163	1.56515	0.00308	1.52495	4.234E-4	1.76301	4.95253E-4	1.94744	4.22667E-4	1.65542	4.22666E-4	1.56275
0.00391	11.6856	0.00307	3.92143	0.00163	1.57864	0.00308	1.52495	4.23682E-4	1.76388	4.95582E-4	1.94872	4.22947E-4	1.65653	4.22947E-4	1.56377
0.00391	11.6925	0.00307	3.92411	0.00163	1.57864	0.00308	1.52495	4.23963E-4	1.76474	4.9591E-4	1.95002	4.23228E-4	1.65763	4.23227E-4	1.56479
0.00391	11.7012	0.00307	3.92411	0.00163	1.59213	0.00308	1.5342	4.24244E-4	1.76558	4.96239E-4	1.95131	4.23509E-4	1.65873	4.23508E-4	1.56581
0.00391	11.7064	0.00307	3.92411	0.00163	1.59213	0.00308	1.5342	4.24525E-4	1.76641	4.96568E-4	1.95261	4.2379E-4	1.65983	4.23789E-4	1.56682
0.00391	11.7117	0.00307	3.92944	0.00163	1.59213	0.00308	1.5342	4.24806E-4	1.76722	4.96897E-4	1.95391	4.2407E-4	1.66093	4.2407E-4	1.56784
0.00391	11.7186	0.00307	3.93478	0.00166	1.61912	0.00308	1.54344	4.25088E-4	1.76802	4.97226E-4	1.95522	4.24351E-4	1.66203	4.2435E-4	1.56885
0.00391	11.7238	0.00307	3.93211	0.00166	1.63261	0.00308	1.54344	4.25369E-4	1.7688	4.97554E-4	1.95653	4.24632E-4	1.66313	4.24631E-4	1.56986
0.00391	11.7308	0.00307	3.93211	0.00166	1.6461	0.00308	1.54344	4.2565E-4	1.76956	4.97883E-4	1.95784	4.24912E-4	1.66422	4.24912E-4	1.57088
0.00391	11.736	0.00307	3.94012	0.00166	1.65958	0.00308	1.55268	4.25931E-4	1.77031	4.98212E-4	1.95915	4.25193E-4	1.66532	4.25192E-4	1.57189
0.00391	11.7429	0.00307	3.94546	0.00166	1.6461	0.00319	1.55268	4.26212E-4	1.77104	4.98541E-4	1.96046	4.25474E-4	1.66641	4.25473E-4	1.5729
0.00391	11.7481	0.00307	3.94813	0.00166	1.65958	0.00319	1.55268	4.26494E-4	1.77176	4.98869E-4	1.96178	4.25755E-4	1.6675	4.25754E-4	1.57391
0.00391	11.7551	0.00307	3.95081	0.00166	1.65958	0.00319	1.56192	4.26775E-4	1.77246	4.99198E-4	1.96309	4.26035E-4	1.66859	4.26035E-4	1.57492
0.00391	11.7603	0.00307	3.95347	0.00166	1.65958	0.00319	1.56192	4.27056E-4	1.77314	4.99527E-4	1.9644	4.26316E-4	1.66968	4.26315E-4	1.57593
0.00391	11.7672	0.00307	3.95615	0.00166	1.65958	0.00319	1.56192	4.27337E-4	1.77382	4.99856E-4	1.96572	4.26597E-4	1.67077	4.26596E-4	1.57694
0.00391	11.7759	0.00307	3.95882	0.00166	1.65958	0.00319	1.56192	4.27618E-4	1.77448	5.00185E-4	1.96703	4.26877E-4	1.67186	4.26877E-4	1.57795
0.00391	11.7812	0.00307	3.96149	0.00166	1.67309	0.00319	1.56192	4.279E-4	1.77513	5.00513E-4	1.96834	4.27158E-4	1.67295	4.27158E-4	1.57896
0.00391	11.7898	0.00307	3.96683	0.00166	1.67309	0.00319	1.57116	4.28181E-4	1.77577	5.00842E-4	1.96966	4.27439E-4	1.67403	4.27438E-4	1.57997
0.00391	11.795	0.00307	3.97217	0.00166	1.67309	0.00319	1.57116	4.28462E-4	1.7764	5.01171E-4	1.97097	4.2772E-4	1.67512	4.27719E-4	1.58097
0.00391	11.8072	0.00307	3.97484	0.00166	1.67309	0.00319	1.57116	4.28743E-4	1.77703	5.015E-4	1.97228	4.28E-4	1.6762	4.28E-4	1.58198
0.00391	11.8142	0.00307	3.98285	0.00166	1.67309	0.00319	1.57116	4.29024E-4	1.77765	5.01829E-4	1.97359	4.28281E-4	1.67728	4.2828E-4	1.58299
0.00391	11.8281	0.00307	3.98819	0.00166	1.68658	0.00319	1.57116	4.29306E-4	1.77826	5.02157E-4	1.97489	4.28562E-4	1.67836	4.28561E-4	1.58399
0.00391	11.842	0.00307	3.99086	0.00166	1.67309	0.00319	1.57116	4.29587E-4	1.77888	5.02486E-4	1.9762	4.28843E-4	1.67944	4.28842E-4	1.585
0.00391	11.8559	0.00307	3.99086	0.00166	1.68658	0.00319	1.57116	4.29868E-4	1.77949	5.02815E-4	1.97751	4.29123E-4	1.68052	4.29123E-4	1.586
0.00391	11.8715	0.00307	3.99887	0.00166	1.68658	0.00319	1.57116	4.30149E-4	1.7801	5.03144E-4	1.97881	4.29404E-4	1.6816	4.29403E-4	1.58701
0.00391	11.8802	0.00307	4.00689	0.00166	1.70007	0.00319	1.57116	4.3043E-4	1.78071	5.03473E-4	1.98011	4.29685E-4	1.68267	4.29684E-4	1.58802
0.00391	11.8958	0.00307	4.00956	0.00166	1.70007	0.00319	1.57116	4.30712E-4	1.78132	5.03801E-4	1.98141	4.29965E-4	1.68375	4.29965E-4	1.58902
0.00391	11.9132	0.00307	4.01757	0.00166	1.71357	0.00319	1.58041	4.30993E-4	1.78195	5.0413E-4	1.98271	4.30246E-4	1.68482	4.30245E-4	1.59003
0.00391	11.9253	0.00307	4.02558	0.00166	1.70007	0.00319	1.58041	4.31274E-4	1.78257	5.04459E-4	1.98401	4.30527E-4	1.68589	4.30526E-4	1.59104
0.00391	11.9427	0.00307	4.03358	0.00173	1.70007	0.00319	1.58041	4.31555E-4	1.78321	5.04788E-4	1.9853	4.30808E-4	1.68696	4.30807E-4	1.59205
0.00391	11.9809	0.00307	4.03626	0.00173	1.71357	0.00319	1.58041	4.31836E-4	1.78386	5.05117E-4	1.9866	4.31088E-4	1.68803	4.31088E-4	1.59306
0.00391	12.007	0.00307	4.04961	0.00173	1.71357	0.00319	1.58041	4.32118E-4	1.78451	5.05445E-4	1.98789	4.31369E-4	1.6891	4.31368E-4	1.59407
0.00391	12.0139	0.00307	4.05496	0.00173	1.70007	0.00319	1.58041	4.32399E-4	1.78517	5.05774E-4	1.98918	4.3165E-4	1.69017	4.31649E-4	1.59508
0.00398	12.0522	0.00319	4.06297	0.00173	1.68658	0.00319	1.58965	4.3268E-4	1.78585	5.06103E-4	1.99046	4.3193E-4	1.69123	4.3193E-4	1.5961
0.00398	12.0886	0.00319	4.07098	0.00173	1.70007	0.00319	1.58965	4.32961E-4	1.78653	5.06432E-4	1.99175	4.32211E-4	1.6923	4.3221E-4	1.59711
0.00398	12.1008	0.00319	4.07632	0.00173	1.70007	0.00319	1.58965	4.33242E-4	1.78722	5.06761E-4	1.99303	4.32492E-4	1.69336	4.32491E-4	1.59813
0.00398	12.1095	0.00319	4.07899	0.00173	1.68658	0.00319	1.58965	4.33524E-4	1.78793	5.07089E-4	1.99431	4.32773E-4	1.69443	4.32772E-4	1.59915
0.00398	12.1147	0.00319	4.08967	0.00173	1.68658	0.00319	1.58965	4.33805E-4	1.78864	5.07418E-4	1.99558	4.33053E-4	1.69549	4.33053E-4	1.60016
0.00398	12.1251	0.00319	4.08967	0.00173	1.68658	0.00319	1.58965	4.34086E-4	1.78936	5.07747E-4	1.99685	4.33334E-4	1.69655	4.33333E-4	1.60118
0.00398	12.1303	0.00319	4.09234	0.00173	1.68658	0.00319	1.58965	4.34367E-4	1.79009	5.08076E-4	1.99812	4.33615E-4	1.69761	4.33614E-4	1.6022
0.00398	12.139	0.00319	4.09234	0.00173	1.67309	0.00319	1.58965	4.34648E-4	1.79083	5.08404E-4	1.99939	4.33895E-4	1.69867	4.33895E-4	1.60321
0.00398	12.146	0.00319	4.09501	0.00173	1.68658	0.00319	1.59889	4.3493E-4	1.79158	5.08733E-4	2.00066	4.34176E-4	1.69972	4.34175E-4	1.60423
0.00398	12.1564	0.00319	4.09501	0.00173	1.68658	0.00319	1.59889	4.35211E-4	1.79234	5.09062E-4	2.00192	4.34457E-4	1.70078	4.34456E-4	1.60525
0.00398	12.1651	0.00319	4.09769	0.00173	1.67309	0.00319	1.59889	4.35492E-4	1.79311	5.09391E-4	2.00318	4.34738E-4	1.70183	4.34737E-4	1.60627
0.00398	12.1685	0.00319	4.10303	0.00173	1.67309	0.00319	1.59889	4.35773E-4	1.79389	5.0972E-4	2.00443	4.35018E-4	1.70289	4.35018E-4	1.60728
0.00398	12.1772	0.00319	4.1057	0.00173	1.65958	0.00319	1.59889	4.36054E-4	1.79469	5.10048E-4	2.00569	4.35299E-4	1.70394	4.35298E-4	1.6083
0.00398	12.1894	0.00319	4.10303	0.00173	1.67309	0.00319	1.60813	4.36336E-4	1.7955	5.10377E-4	2.00694	4.3558E-4	1.70499	4.35579E-4	1.60932
0.00398	12.1998	0.00319	4.10303	0.00173	1.67309	0.00319	1.60813	4.36617E-4	1.79632	5.10706E-4	2.00819	4.35861E-4	1.70604	4.3586E-4	1.61034
0.00398	12.205	0.00319	4.10837	0.00173	1.65958	0.00319	1.60813	4.36898E-4	1.79716	5.11035E-4	2.00943	4.36141E-4	1.70709	4.36141E-4	1.61135
0.00398	12.2137	0.00319	4.11104	0.00173	1.65958	0.00319	1.61738	4.37179E-4	1.79801	5.11364E-4	2.01067	4.36422E-4	1.70814	4.36421E-4	1.61237
0.00398	12.2259	0.00319	4.11104	0.00173	1.65958	0.00319	1.61738	4.3746E-4	1.79888	5.11692E-4	2.01192	4.36703E-4	1.7092	4.36702E-4	1.61339
0.00398	12.2328	0.00319	4.11638	0.00173	1.67309	0.00319	1.61738	4.37742E-4	1.79977	5.12021E-4	2.01317	4.36983E-4	1.71026	4.36983E-4	1.61441
0.00398	12.2485	0.00319	4.11638	0.00173	1.65958	0.00319	1.61738	4.38023E-4	1.80067	5.1235E-4	2.01442	4.37264E-4	1.71133	4.37263E-4	1.61543
0.00398	12.2728	0.00319	4.12172	0.00173	1.67309	0.00319	1.61738	4.38304E-4	1.80159	5.12679E-4	2.01568	4.37545E-4	1.7124	4.37544E-4	1.61644
0.00398	12.2867	0.00319	4.12439	0.00173	1.67309	0.00319	1.62662	4.38585E-4	1.80254	5.13008E-4	2.01694	4.37826E-4	1.71348	4.37825E-4	1.61746
0.00398	12.2936	0.00319	4.12172	0.00173	1.65958	0.00319	1.62662	4.38867E-4	1.8035	5.13336E-4	2.01821	4.38106E-4	1.71456	4.38106E-4	1.61848
0.00398	12.3093	0.00319	4.12706	0.00173	1.67309	0.00319	1.62662	4.39148E-4	1.80448	5.13665E-4	2.01947	4.38387E-4	1.71564	4.38386E-4	1.6195
0.00398	12.3336	0.00319	4.12972	0.00173	1.67309	0.00319	1.62662	4.39429E-4	1.80549	5.13994E-4	2.02074	4.38668E-4	1.71673	4.38667E-4	1.62052
0.00398	12.3492	0.00319	4.1324	0.00173	1.68658	0.00319	1.63586	4.3971E-4	1.80653	5.14323E-4	2.02201	4.38948E-4	1.71782	4.38948E-4	1.62154
0.00398	12.3753	0.00319	4.13507	0.00173	1.68658	0.00319	1.63586	4.39991E-4	1.80759	5.14652E-4	2.02329	4.39229E-4	1.7189	4.39228E-4	1.62255
0.00398	12.3822	0.00319	4.14041	0.00173	1.68658	0.00319	1.63586	4.40273E-4	1.80869	5.1498E-4	2.02457	4.3951E-4	1.71999	4.39509E-4	1.62357
0.00406	12.4239	0.00319	4.14576	0.00173	1.68658	0.00319	1.6451	4.40554E-4	1.80982	5.15309E-4	2.02585	4.39791E-4	1.72108	4.3979E-4	1.62459
0.00406	12.4448	0.00319	4.14576	0.00173	1.68658	0.00319	1.6451	4.40835E-4	1.81098	5.15638E-4	2.02713	4.40071E-4	1.72217	4.40071E-4	1.62561
0.00406	12.4604	0.00319	4.14576	0.00173	1.68658	0.00319	1.65434	4.41116E-4	1.81217	5.15967E-4	2.02843	4.40352E-4	1.72325	4.40351E-4	1.62663
0.00406	12.4865	0.00319	4.1511	0.00173	1.68658	0.00319	1.65434	4.41397E-4	1.8134	5.16296E-4	2.02972	4.40633E-4	1.72434	4.40632E-4	1.62765
0.00406	12.4952	0.00319	4.1511	0.00173	1.70007	0.00319	1.65434	4.41679E-4	1.81466	5.16624E-4	2.03103	4.40913E-4	1.72543	4.40913E-4	1.62867
0.00406	12.5021	0.00319	4.15377	0.00173	1.71357	0.00319	1.66359	4.4196E-4	1.81595	5.16953E-4	2.03234	4.41194E-4	1.72652	4.41193E-4	1.62969
0.00406	12.5073	0.00319	4.15643	0.00173	1.70007	0.00328	1.66359	4.42241E-4	1.81727	5.17282E-4	2.03367	4.41475E-4	1.7276	4.41474E-4	1.63071
0.00406	12.5143	0.00319	4.16178	0.00173	1.70007	0.00328	1.66359	4.42522E-4	1.81861	5.17611E-4	2.035	4.41756E-4	1.72869	4.41755E-4	1.63173
0.00406	12.5212	0.00319	4.16445	0.00173	1.71357	0.00328	1.67283	4.42803E-4	1.81999	5.1794E-4	2.03633	4.42036E-4	1.72978	4.42036E-4	1.63275
0.00406	12.5282	0.00319	4.16712	0.00173	1.71357	0.00328	1.67283	4.43085E-4	1.82138	5.18268E-4	2.03768	4.42317E-4	1.73087	4.42316E-4	1.63378
0.00406	12.5386	0.00319	4.17246	0.00173	1.71357	0.00328	1.67283	4.43366E-4	1.8228	5.18597E-4	2.03902	4.42598E-4	1.73196	4.42597E-4	1.6348
0.00406	12.5438	0.00319	4.1778	0.00173	1.72706	0.00328	1.67283	4.43647E-4	1.82424	5.18926E-4	2.04036	4.42879E-4	1.73305	4.42878E-4	1.63582
0.00406	12.5525	0.00319	4.18313	0.00173	1.72706	0.00328	1.68207	4.43928E-4	1.82569	5.19255E-4	2.04171	4.43159E-4	1.73415	4.43159E-4	1.63685
0.00406	12.556	0.00319	4.18581	0.00173	1.72706	0.00328	1.68207	4.44209E-4	1.82716	5.19584E-4	2.04305	4.4344E-4	1.73524	4.43439E-4	1.63787
0.00406	12.5646	0.00319	4.19116	0.00173	1.72706	0.00328	1.68207	4.44491E-4	1.82865	5.19912E-4	2.0444	4.43721E-4	1.73633	4.4372E-4	1.6389
0.00406	12.5768	0.00319	4.19116	0.00173	1.72706	0.00328	1.68207	4.44772E-4	1.83015	5.20241E-4	2.04574	4.44001E-4	1.73743	4.44001E-4	1.63992
0.00406	12.5872	0.00319	4.19649	0.00173	1.72706	0.00328	1.68207	4.45053E-4	1.83166	5.2057E-4	2.04709	4.44282E-4	1.73852	4.44281E-4	1.64095
0.00406	12.5977	0.00319	4.20184	0.00173	1.72706	0.00328	1.68207	4.45334E-4	1.83318	5.20899E-4	2.04843	4.44563E-4	1.73962	4.44562E-4	1.64197
0.00406	12.6029	0.00319	4.20984	0.00173	1.74055	0.00328	1.68207	4.45615E-4	1.83471	5.21227E-4	2.04977	4.44844E-4	1.74071	4.44843E-4	1.643
0.00406	12.6168	0.00319	4.21252	0.00173	1.72706	0.00328	1.68207	4.45897E-4	1.83625	5.21556E-4	2.05111	4.45124E-4	1.74181	4.45124E-4	1.64403
0.00406	12.6307	0.00319	4.21786	0.00173	1.74055	0.00328	1.69131	4.46178E-4	1.8378	5.21885E-4	2.05245	4.45405E-4	1.7429	4.45404E-4	1.64505
0.00406	12.655	0.00319	4.22053	0.00173	1.75404	0.00328	1.69131	4.46459E-4	1.83936	5.22214E-4	2.05379	4.45686E-4	1.744	4.45685E-4	1.64608
0.00406	12.6602	0.00319	4.22587	0.00173	1.75404	0.00328	1.69131	4.4674E-4	1.84092	5.22543E-4	2.05513	4.45966E-4	1.74509	4.45966E-4	1.6471
0.00406	12.6724	0.00319	4.22854	0.00173	1.76754	0.00328	1.69131	4.47021E-4	1.8425	5.22871E-4	2.05647	4.46247E-4	1.74619	4.46246E-4	1.64813
0.00406	12.6984	0.00319	4.23657	0.00173	1.76754	0.00328	1.69131	4.47303E-4	1.84408	5.232E-4	2.0578	4.46528E-4	1.74729	4.46527E-4	1.64916
0.00406	12.7054	0.00319	4.24457	0.00173	1.76754	0.00328	1.69131	4.47584E-4	1.84567	5.23529E-4	2.05914	4.46809E-4	1.74838	4.46808E-4	1.65018
0.00406	12.7332	0.00319	4.24724	0.00173	1.78102	0.00328	1.70055	4.47865E-4	1.84726	5.23858E-4	2.06047	4.47089E-4	1.74948	4.47089E-4	1.65121
0.00406	12.7592	0.00319	4.25258	0.00173	1.78102	0.00328	1.70055	4.48146E-4	1.84886	5.24187E-4	2.0618	4.4737E-4	1.75058	4.47369E-4	1.65224
0.00406	12.7835	0.0033	4.25792	0.00173	1.78102	0.00328	1.70055	4.48427E-4	1.85046	5.24515E-4	2.06313	4.47651E-4	1.75168	4.4765E-4	1.65326
0.00406	12.7922	0.0033	4.26326	0.00173	1.79451	0.00328	1.70055	4.48709E-4	1.85206	5.24844E-4	2.06446	4.47932E-4	1.75278	4.47931E-4	1.65429
0.00413	12.8322	0.0033	4.27127	0.00173	1.79451	0.00328	1.70055	4.4899E-4	1.85367	5.25173E-4	2.06579	4.48212E-4	1.75388	4.48212E-4	1.65532
0.00413	12.86	0.0033	4.27661	0.00173	1.80801	0.00328	1.70055	4.49271E-4	1.85527	5.25502E-4	2.06711	4.48493E-4	1.75498	4.48492E-4	1.65634
0.00413	12.8721	0.0033	4.28195	0.00173	1.82151	0.00328	1.7098	4.49552E-4	1.85687	5.25831E-4	2.06843	4.48774E-4	1.75608	4.48773E-4	1.65737
0.00413	12.8808	0.0033	4.28462	0.00173	1.82151	0.00328	1.7098	4.49833E-4	1.85847	5.26159E-4	2.06975	4.49054E-4	1.75718	4.49054E-4	1.6584
0.00413	12.886	0.0033	4.28997	0.00173	1.83499	0.00328	1.7098	4.50115E-4	1.86007	5.26488E-4	2.07107	4.49335E-4	1.75828	4.49334E-4	1.65943
0.00413	12.8948	0.0033	4.29263	0.00173	1.83499	0.00328	1.7098	4.50396E-4	1.86167	5.26817E-4	2.07239	4.49616E-4	1.75938	4.49615E-4	1.66046
0.00413	12.8982	0.0033	4.30065	0.00173	1.82151	0.00328	1.7098	4.50677E-4	1.86326	5.27146E-4	2.0737	4.49897E-4	1.76048	4.49896E-4	1.66149
0.00413	12.9052	0.0033	4.30065	0.00173	1.83499	0.00328	1.71904	4.50958E-4	1.86485	5.27475E-4	2.07502	4.50177E-4	1.76158	4.50177E-4	1.66251
0.00413	12.9139	0.0033	4.30332	0.00173	1.84848	0.00328	1.71904	4.51239E-4	1.86643	5.27803E-4	2.07633	4.50458E-4	1.76267	4.50457E-4	1.66354
0.00413	12.926	0.0033	4.30332	0.00173	1.84848	0.00328	1.71904	4.51521E-4	1.86801	5.28132E-4	2.07764	4.50739E-4	1.76377	4.50738E-4	1.66457
0.00413	12.9329	0.0033	4.30332	0.00173	1.86197	0.00328	1.72828	4.51802E-4	1.86959	5.28461E-4	2.07894	4.51019E-4	1.76487	4.51019E-4	1.6656
0.00413	12.9399	0.0033	4.30332	0.00173	1.86197	0.00328	1.72828	4.52083E-4	1.87116	5.2879E-4	2.08025	4.513E-4	1.76597	4.51299E-4	1.66664
0.00413	12.9503	0.0033	4.31133	0.00173	1.87548	0.00328	1.72828	4.52364E-4	1.87273	5.29119E-4	2.08155	4.51581E-4	1.76707	4.5158E-4	1.66767
0.00413	12.9608	0.0033	4.314	0.00173	1.87548	0.00328	1.72828	4.52645E-4	1.87429	5.29447E-4	2.08286	4.51862E-4	1.76817	4.51861E-4	1.6687
0.00413	12.9712	0.0033	4.31667	0.00173	1.88897	0.00328	1.72828	4.52927E-4	1.87585	5.29776E-4	2.08416	4.52142E-4	1.76927	4.52142E-4	1.66973
0.00413	12.9799	0.0033	4.31933	0.00173	1.88897	0.00328	1.73752	4.53208E-4	1.8774	5.30105E-4	2.08547	4.52423E-4	1.77037	4.52422E-4	1.67076
0.00413	12.9868	0.0033	4.32201	0.00173	1.90245	0.00328	1.73752	4.53489E-4	1.87895	5.30434E-4	2.08678	4.52704E-4	1.77147	4.52703E-4	1.6718
0.00413	12.999	0.0033	4.32468	0.00173	1.91596	0.00328	1.73752	4.5377E-4	1.88049	5.30763E-4	2.08809	4.52985E-4	1.77257	4.52984E-4	1.67283
0.00413	13.0042	0.0033	4.32468	0.00173	1.91596	0.00328	1.73752	4.54051E-4	1.88202	5.31091E-4	2.0894	4.53265E-4	1.77367	4.53264E-4	1.67386
0.00413	13.0181	0.0033	4.32735	0.00173	1.92945	0.00328	1.74677	4.54333E-4	1.88355	5.3142E-4	2.09071	4.53546E-4	1.77476	4.53545E-4	1.6749
0.00413	13.0355	0.0033	4.32735	0.00173	1.94294	0.00328	1.74677	4.54614E-4	1.88508	5.31749E-4	2.09203	4.53827E-4	1.77586	4.53826E-4	1.67593
0.00413	13.0494	0.0033	4.33002	0.0018	1.94294	0.00328	1.74677	4.54895E-4	1.88659	5.32078E-4	2.09334	4.54107E-4	1.77696	4.54107E-4	1.67697
0.00413	13.0754	0.0033	4.33002	0.0018	1.95642	0.00328	1.74677	4.55176E-4	1.8881	5.32407E-4	2.09465	4.54388E-4	1.77806	4.54387E-4	1.678
0.00413	13.0945	0.0033	4.33268	0.0018	1.96993	0.00328	1.75601	4.55457E-4	1.88961	5.32735E-4	2.09596	4.54669E-4	1.77915	4.54668E-4	1.67904
0.00413	13.1084	0.0033	4.33804	0.0018	1.95642	0.00328	1.75601	4.55739E-4	1.8911	5.33064E-4	2.09728	4.5495E-4	1.78025	4.54949E-4	1.68008
0.00413	13.1327	0.0033	4.34338	0.0018	1.96993	0.00328	1.75601	4.5602E-4	1.89259	5.33393E-4	2.09859	4.5523E-4	1.78134	4.5523E-4	1.68111
0.00413	13.1588	0.0033	4.34604	0.0018	1.98342	0.00328	1.76525	4.56301E-4	1.89408	5.33722E-4	2.0999	4.55511E-4	1.78244	4.5551E-4	1.68215
0.00413	13.1831	0.0033	4.34872	0.0018	1.98342	0.00328	1.76525	4.56582E-4	1.89555	5.34051E-4	2.10121	4.55792E-4	1.78353	4.55791E-4	1.68319
0.00413	13.2022	0.0033	4.35139	0.0018	1.98342	0.00328	1.76525	4.56864E-4	1.89702	5.34379E-4	2.10252	4.56072E-4	1.78463	4.56072E-4	1.68423
0.00413	13.2387	0.0033	4.35406	0.0018	1.99691	0.00328	1.77449	4.57145E-4	1.89848	5.34708E-4	2.10384	4.56353E-4	1.78572	4.56352E-4	1.68526
0.00413	13.2474	0.0033	4.35673	0.0018	1.99691	0.00328	1.77449	4.57426E-4	1.89993	5.35037E-4	2.10515	4.56634E-4	1.78681	4.56633E-4	1.6863
0.00421	13.2735	0.0033	4.36206	0.0018	1.99691	0.00328	1.77449	4.57707E-4	1.90137	5.35366E-4	2.10646	4.56915E-4	1.78791	4.56914E-4	1.68734
0.00421	13.3082	0.0033	4.37008	0.0018	1.99691	0.00328	1.78373	4.57988E-4	1.90281	5.35695E-4	2.10776	4.57195E-4	1.789	4.57195E-4	1.68838
0.00421	13.3221	0.0033	4.37008	0.0018	1.99691	0.00328	1.78373	4.5827E-4	1.90423	5.36023E-4	2.10907	4.57476E-4	1.79009	4.57475E-4	1.68942
0.00421	13.336	0.0033	4.37274	0.0018	1.99691	0.00328	1.79298	4.58551E-4	1.90564	5.36352E-4	2.11038	4.57757E-4	1.79118	4.57756E-4	1.69045
0.00421	13.3412	0.0033	4.37541	0.0018	1.99691	0.00328	1.79298	4.58832E-4	1.90705	5.36681E-4	2.11168	4.58038E-4	1.79227	4.58037E-4	1.69149
0.00421	13.3516	0.0033	4.38077	0.0018	1.99691	0.00328	1.80222	4.59113E-4	1.90844	5.3701E-4	2.11298	4.58318E-4	1.79336	4.58317E-4	1.69253
0.00421	13.3603	0.0033	4.3861	0.0018	1.99691	0.00328	1.80222	4.59394E-4	1.90983	5.37339E-4	2.11428	4.58599E-4	1.79445	4.58598E-4	1.69357
0.00421	13.3707	0.0033	4.3861	0.0018	2.01039	0.00328	1.81146	4.59676E-4	1.9112	5.37667E-4	2.11557	4.5888E-4	1.79554	4.58879E-4	1.6946
0.00421	13.3759	0.0033	4.39145	0.0018	2.01039	0.00336	1.81146	4.59957E-4	1.91256	5.37996E-4	2.11686	4.5916E-4	1.79663	4.5916E-4	1.69564
0.00421	13.3846	0.0033	4.39412	0.0018	2.01039	0.00336	1.8207	4.60238E-4	1.91391	5.38325E-4	2.11815	4.59441E-4	1.79772	4.5944E-4	1.69667
0.00421	13.3933	0.0033	4.4048	0.0018	2.0239	0.00336	1.82994	4.60519E-4	1.91525	5.38654E-4	2.11943	4.59722E-4	1.79881	4.59721E-4	1.69771
0.00421	13.3985	0.0033	4.4048	0.0018	2.0239	0.00336	1.82994	4.608E-4	1.91658	5.38983E-4	2.1207	4.60003E-4	1.79989	4.60002E-4	1.69875
0.00421	13.4072	0.0033	4.41014	0.0018	2.03739	0.00336	1.82994	4.61082E-4	1.9179	5.39311E-4	2.12197	4.60283E-4	1.80098	4.60283E-4	1.69978
0.00421	13.4194	0.0033	4.4128	0.0018	2.0239	0.00336	1.82994	4.61363E-4	1.91921	5.3964E-4	2.12324	4.60564E-4	1.80206	4.60563E-4	1.70082
0.00421	13.4315	0.0033	4.41547	0.0018	2.03739	0.00336	1.83919	4.61644E-4	1.9205	5.39969E-4	2.1245	4.60845E-4	1.80315	4.60844E-4	1.70185
0.00421	13.4385	0.0033	4.41815	0.0018	2.03739	0.00336	1.83919	4.61925E-4	1.92179	5.40298E-4	2.12575	4.61125E-4	1.80423	4.61125E-4	1.70288
0.00421	13.4506	0.0033	4.42617	0.00183	2.05088	0.00336	1.83919	4.62206E-4	1.92306	5.40627E-4	2.127	4.61406E-4	1.80532	4.61405E-4	1.70392
0.00421	13.4663	0.0033	4.42882	0.00183	2.03739	0.00336	1.83919	4.62488E-4	1.92433	5.40955E-4	2.12824	4.61687E-4	1.8064	4.61686E-4	1.70495
0.00421	13.4802	0.0033	4.43418	0.00183	2.03739	0.00336	1.83919	4.62769E-4	1.92558	5.41284E-4	2.12948	4.61968E-4	1.80748	4.61967E-4	1.70598
0.00421	13.5062	0.0033	4.43685	0.00183	2.03739	0.00336	1.83919	4.6305E-4	1.92682	5.41613E-4	2.13072	4.62248E-4	1.80856	4.62248E-4	1.70701
0.00421	13.5132	0.0033	4.44486	0.00183	2.03739	0.00336	1.83919	4.63331E-4	1.92805	5.41942E-4	2.13195	4.62529E-4	1.80964	4.62528E-4	1.70805
0.00421	13.5271	0.0033	4.45287	0.00183	2.03739	0.00336	1.84843	4.63612E-4	1.92928	5.4227E-4	2.13318	4.6281E-4	1.81072	4.62809E-4	1.70908
0.00421	13.5462	0.0033	4.46088	0.00183	2.0239	0.00336	1.84843	4.63894E-4	1.93049	5.42599E-4	2.13441	4.63091E-4	1.8118	4.6309E-4	1.71011
0.00421	13.5618	0.0033	4.46355	0.00183	2.0239	0.00336	1.85767	4.64175E-4	1.93169	5.42928E-4	2.13563	4.63371E-4	1.81288	4.6337E-4	1.71114
0.00421	13.5896	0.0033	4.47423	0.00183	2.0239	0.00336	1.85767	4.64456E-4	1.93289	5.43257E-4	2.13685	4.63652E-4	1.81396	4.63651E-4	1.71217
0.00421	13.6157	0.00341	4.47691	0.00183	2.0239	0.00336	1.85767	4.64737E-4	1.93407	5.43586E-4	2.13808	4.63933E-4	1.81503	4.63932E-4	1.7132
0.00421	13.6522	0.00341	4.48491	0.00183	2.01039	0.00336	1.85767	4.65018E-4	1.93524	5.43914E-4	2.1393	4.64213E-4	1.81611	4.64213E-4	1.71422
0.00421	13.6591	0.00341	4.49293	0.00183	2.01039	0.00336	1.85767	4.653E-4	1.93641	5.44243E-4	2.14052	4.64494E-4	1.81719	4.64493E-4	1.71525
0.00428	13.6974	0.00341	4.50094	0.00183	2.0239	0.00336	1.85767	4.65581E-4	1.93756	5.44572E-4	2.14174	4.64775E-4	1.81826	4.64774E-4	1.71628
0.00428	13.7356	0.00341	4.50361	0.00183	2.01039	0.00336	1.86691	4.65862E-4	1.93871	5.44901E-4	2.14296	4.65056E-4	1.81934	4.65055E-4	1.7173
0.00428	13.7495	0.00341	4.50628	0.00183	2.01039	0.00336	1.86691	4.66143E-4	1.93985	5.4523E-4	2.14419	4.65336E-4	1.82041	4.65336E-4	1.71833
0.00428	13.7616	0.00341	4.50628	0.00183	1.99691	0.00336	1.86691	4.66424E-4	1.94097	5.45558E-4	2.14541	4.65617E-4	1.82149	4.65616E-4	1.71936
0.00428	13.7651	0.00341	4.50361	0.00183	2.01039	0.00336	1.86691	4.66706E-4	1.94209	5.45887E-4	2.14665	4.65898E-4	1.82256	4.65897E-4	1.72038
0.00428	13.7721	0.00341	4.50361	0.00183	1.99691	0.00336	1.86691	4.66987E-4	1.9432	5.46216E-4	2.14788	4.66179E-4	1.82363	4.66178E-4	1.72141
0.00428	13.7755	0.00341	4.50628	0.00183	2.01039	0.00336	1.86691	4.67268E-4	1.9443	5.46545E-4	2.14912	4.66459E-4	1.82471	4.66458E-4	1.72243
0.00428	13.7825	0.00341	4.50894	0.00183	1.99691	0.00336	1.87616	4.67549E-4	1.9454	5.46874E-4	2.15036	4.6674E-4	1.82578	4.66739E-4	1.72345
0.00428	13.7912	0.00341	4.51696	0.00183	1.99691	0.00336	1.87616	4.67831E-4	1.94648	5.47202E-4	2.1516	4.67021E-4	1.82685	4.6702E-4	1.72448
0.00428	13.8016	0.00341	4.51696	0.00183	2.01039	0.00336	1.87616	4.68112E-4	1.94755	5.47531E-4	2.15285	4.67301E-4	1.82793	4.67301E-4	1.7255
0.00428	13.812	0.00341	4.51963	0.00183	2.01039	0.00336	1.87616	4.68393E-4	1.94862	5.4786E-4	2.1541	4.67582E-4	1.829	4.67581E-4	1.72652
0.00428	13.8189	0.00341	4.52497	0.00183	2.01039	0.00336	1.8854	4.68674E-4	1.94968	5.48189E-4	2.15535	4.67863E-4	1.83007	4.67862E-4	1.72755
0.00428	13.8276	0.00341	4.53032	0.00183	2.01039	0.00336	1.8854	4.68955E-4	1.95073	5.48518E-4	2.1566	4.68144E-4	1.83114	4.68143E-4	1.72857
0.00428	13.8398	0.00341	4.53032	0.00183	1.99691	0.00336	1.8854	4.69237E-4	1.95178	5.48846E-4	2.15785	4.68424E-4	1.83221	4.68423E-4	1.72959
0.00428	13.8537	0.00341	4.53299	0.00183	1.99691	0.00336	1.8854	4.69518E-4	1.95282	5.49175E-4	2.15911	4.68705E-4	1.83329	4.68704E-4	1.73061
0.00428	13.8589	0.00341	4.53299	0.00183	2.01039	0.00336	1.89464	4.69799E-4	1.95385	5.49504E-4	2.16036	4.68986E-4	1.83436	4.68985E-4	1.73163
0.00428	13.8693	0.00341	4.53299	0.00183	2.01039	0.00336	1.89464	4.7008E-4	1.95487	5.49833E-4	2.16161	4.69266E-4	1.83543	4.69266E-4	1.73265
0.00428	13.8832	0.00341	4.53832	0.00183	2.0239	0.00336	1.89464	4.70361E-4	1.95589	5.50162E-4	2.16287	4.69547E-4	1.8365	4.69546E-4	1.73367
0.00428	13.8902	0.00341	4.53832	0.00183	2.0239	0.00336	1.90388	4.70643E-4	1.9569	5.5049E-4	2.16412	4.69828E-4	1.83757	4.69827E-4	1.73469
0.00428	13.9041	0.00341	4.54367	0.00183	2.0239	0.00336	1.90388	4.70924E-4	1.95791	5.50819E-4	2.16537	4.70109E-4	1.83865	4.70108E-4	1.73571
0.00428	13.9284	0.00341	4.54634	0.00183	2.0239	0.00336	1.91312	4.71205E-4	1.9589	5.51148E-4	2.16662	4.70389E-4	1.83972	4.70389E-4	1.73673
0.00428	13.9527	0.00341	4.55167	0.00183	2.0239	0.00336	1.91312	4.71486E-4	1.95989	5.51477E-4	2.16787	4.7067E-4	1.8408	4.70669E-4	1.73776
0.00428	13.9597	0.00341	4.55167	0.00183	2.03739	0.00336	1.91312	4.71767E-4	1.96087	5.51806E-4	2.16912	4.70951E-4	1.84187	4.7095E-4	1.73878
0.00428	13.9718	0.00341	4.55167	0.00183	2.03739	0.00336	1.92237	4.72049E-4	1.96184	5.52134E-4	2.17037	4.71232E-4	1.84295	4.71231E-4	1.7398
0.00428	13.9979	0.00341	4.55167	0.00183	2.03739	0.00336	1.92237	4.7233E-4	1.9628	5.52463E-4	2.17162	4.71512E-4	1.84403	4.71511E-4	1.74082
0.00428	14.0222	0.00341	4.55969	0.00183	2.03739	0.00336	1.93161	4.72611E-4	1.96375	5.52792E-4	2.17287	4.71793E-4	1.84511	4.71792E-4	1.74184
0.00428	14.0587	0.00341	4.55969	0.00183	2.03739	0.00336	1.93161	4.72892E-4	1.9647	5.53121E-4	2.17411	4.72074E-4	1.8462	4.72073E-4	1.74286
0.00436	14.0761	0.00341	4.56235	0.00183	2.05088	0.00336	1.94085	4.73173E-4	1.96563	5.5345E-4	2.17536	4.72354E-4	1.84728	4.72354E-4	1.74388
0.00436	14.1021	0.00341	4.56769	0.00183	2.05088	0.00336	1.94085	4.73455E-4	1.96655	5.53778E-4	2.1766	4.72635E-4	1.84837	4.72634E-4	1.7449
0.00436	14.1178	0.00341	4.57038	0.00183	2.05088	0.00336	1.94085	4.73736E-4	1.96746	5.54107E-4	2.17784	4.72916E-4	1.84946	4.72915E-4	1.74592
0.00436	14.1247	0.00341	4.57571	0.00183	2.06438	0.00336	1.95009	4.74017E-4	1.96835	5.54436E-4	2.17908	4.73197E-4	1.85054	4.73196E-4	1.74693
0.00436	14.1456	0.00341	4.57838	0.00183	2.06438	0.00346	1.95009	4.74298E-4	1.96924	5.54765E-4	2.18033	4.73477E-4	1.85163	4.73476E-4	1.74795
0.00436	14.1542	0.00341	4.58373	0.00183	2.06438	0.00346	1.95933	4.74579E-4	1.97011	5.55094E-4	2.18157	4.73758E-4	1.85272	4.73757E-4	1.74897
0.00436	14.1612	0.00341	4.58373	0.00183	2.06438	0.00346	1.96858	4.74861E-4	1.97097	5.55422E-4	2.18281	4.74039E-4	1.85381	4.74038E-4	1.74999
0.00436	14.1629	0.00341	4.58906	0.00183	2.06438	0.00346	1.96858	4.75142E-4	1.97183	5.55751E-4	2.18406	4.74319E-4	1.8549	4.74319E-4	1.75101
0.00436	14.1699	0.00341	4.59173	0.00183	2.06438	0.00346	1.97782	4.75423E-4	1.97266	5.5608E-4	2.1853	4.746E-4	1.85599	4.74599E-4	1.75202
0.00436	14.1768	0.00341	4.60242	0.00183	2.07786	0.00346	1.97782	4.75704E-4	1.97349	5.56409E-4	2.18655	4.74881E-4	1.85708	4.7488E-4	1.75304
0.00436	14.1873	0.00341	4.60508	0.00183	2.07786	0.00346	1.97782	4.75985E-4	1.97431	5.56738E-4	2.1878	4.75162E-4	1.85817	4.75161E-4	1.75405
0.00436	14.1959	0.00341	4.60775	0.00183	2.07786	0.00346	1.97782	4.76267E-4	1.97511	5.57066E-4	2.18906	4.75442E-4	1.85926	4.75442E-4	1.75507
0.00436	14.1977	0.00341	4.61578	0.00183	2.09136	0.00346	1.98706	4.76548E-4	1.97591	5.57395E-4	2.19032	4.75723E-4	1.86035	4.75722E-4	1.75608
0.00436	14.2081	0.00341	4.61843	0.00183	2.09136	0.00346	1.98706	4.76829E-4	1.9767	5.57724E-4	2.1916	4.76004E-4	1.86144	4.76003E-4	1.7571
0.00436	14.2185	0.00341	4.62111	0.00183	2.09136	0.00346	1.98706	4.7711E-4	1.97747	5.58053E-4	2.19288	4.76285E-4	1.86253	4.76284E-4	1.75811
0.00436	14.2237	0.00341	4.62379	0.00183	2.09136	0.00346	1.98706	4.77391E-4	1.97824	5.58382E-4	2.19416	4.76565E-4	1.86362	4.76564E-4	1.75912
0.00436	14.2342	0.00341	4.62646	0.00183	2.09136	0.00346	1.98706	4.77673E-4	1.97899	5.5871E-4	2.19546	4.76846E-4	1.86471	4.76845E-4	1.76014
0.00436	14.2481	0.00341	4.62913	0.00183	2.10485	0.00346	1.98706	4.77954E-4	1.97974	5.59039E-4	2.19676	4.77127E-4	1.86581	4.77126E-4	1.76115
0.00436	14.262	0.00341	4.63446	0.00183	2.11835	0.00346	1.9963	4.78235E-4	1.98048	5.59368E-4	2.19807	4.77407E-4	1.8669	4.77407E-4	1.76216
0.00436	14.2689	0.00341	4.63981	0.00183	2.11835	0.00346	1.9963	4.78516E-4	1.98122	5.59697E-4	2.19937	4.77688E-4	1.86799	4.77687E-4	1.76317
0.00436	14.2828	0.00341	4.64514	0.00183	2.11835	0.00346	1.9963	4.78798E-4	1.98195	5.60026E-4	2.20068	4.77969E-4	1.86909	4.77968E-4	1.76418
0.00436	14.2967	0.00341	4.65583	0.00183	2.13183	0.00346	1.9963	4.79079E-4	1.98268	5.60354E-4	2.202	4.7825E-4	1.87018	4.78249E-4	1.76519
0.00436	14.3106	0.00341	4.65849	0.00183	2.13183	0.00346	1.9963	4.7936E-4	1.9834	5.60683E-4	2.20331	4.7853E-4	1.87127	4.78529E-4	1.7662
0.00436	14.3193	0.00341	4.66383	0.00183	2.13183	0.00346	1.9963	4.79641E-4	1.98412	5.61012E-4	2.20463	4.78811E-4	1.87237	4.7881E-4	1.76721
0.00436	14.3471	0.00341	4.66652	0.00183	2.13183	0.00346	1.9963	4.79922E-4	1.98483	5.61341E-4	2.20594	4.79092E-4	1.87346	4.79091E-4	1.76821
0.00436	14.3714	0.00341	4.6772	0.00183	2.14532	0.00346	2.00555	4.80204E-4	1.98555	5.6167E-4	2.20726	4.79373E-4	1.87455	4.79372E-4	1.76922
0.00436	14.3853	0.00341	4.68787	0.00183	2.15883	0.00346	2.00555	4.80485E-4	1.98626	5.61998E-4	2.20858	4.79653E-4	1.87564	4.79652E-4	1.77023
0.00436	14.4044	0.00351	4.69322	0.00183	2.17232	0.00346	2.00555	4.80766E-4	1.98698	5.62327E-4	2.2099	4.79934E-4	1.87674	4.79933E-4	1.77123
0.00436	14.4305	0.00351	4.70122	0.00183	2.17232	0.00346	2.00555	4.81047E-4	1.98769	5.62656E-4	2.21123	4.80215E-4	1.87783	4.80214E-4	1.77224
0.00436	14.467	0.00351	4.70122	0.00183	2.17232	0.00346	2.00555	4.81328E-4	1.98841	5.62985E-4	2.21255	4.80495E-4	1.87892	4.80495E-4	1.77324
0.00443	14.4948	0.00351	4.70122	0.00183	2.1858	0.00346	2.01479	4.8161E-4	1.98913	5.63314E-4	2.21387	4.80776E-4	1.88001	4.80775E-4	1.77425
0.00443	14.5121	0.00351	4.70924	0.00183	2.19929	0.00346	2.01479	4.81891E-4	1.98985	5.63642E-4	2.2152	4.81057E-4	1.8811	4.81056E-4	1.77525
0.00443	14.526	0.00351	4.71458	0.00183	2.19929	0.00346	2.01479	4.82172E-4	1.99058	5.63971E-4	2.21653	4.81338E-4	1.8822	4.81337E-4	1.77625
0.00443	14.5365	0.00351	4.71725	0.00183	2.2128	0.00346	2.01479	4.82453E-4	1.99132	5.643E-4	2.21785	4.81618E-4	1.88329	4.81617E-4	1.77726
0.00443	14.5469	0.00351	4.7226	0.00183	2.22629	0.00346	2.02403	4.82734E-4	1.99206	5.64629E-4	2.21918	4.81899E-4	1.88438	4.81898E-4	1.77826
0.00443	14.5504	0.00351	4.72526	0.00183	2.22629	0.00346	2.02403	4.83016E-4	1.99281	5.64958E-4	2.22051	4.8218E-4	1.88547	4.82179E-4	1.77926
0.00443	14.559	0.00351	4.72793	0.00183	2.23978	0.00346	2.02403	4.83297E-4	1.99357	5.65287E-4	2.22185	4.82461E-4	1.88656	4.8246E-4	1.78026
0.00443	14.5642	0.00351	4.73595	0.00183	2.23978	0.00346	2.02403	4.83578E-4	1.99433	5.65615E-4	2.22318	4.82741E-4	1.88765	4.8274E-4	1.78126
0.00443	14.5747	0.00351	4.73595	0.00183	2.25326	0.00346	2.03327	4.83859E-4	1.99511	5.65944E-4	2.22451	4.83022E-4	1.88874	4.83021E-4	1.78226
0.00443	14.5799	0.00351	4.73861	0.00183	2.26677	0.00346	2.03327	4.8414E-4	1.99589	5.66273E-4	2.22584	4.83303E-4	1.88982	4.83302E-4	1.78326
0.00443	14.5903	0.00351	4.73595	0.00183	2.26677	0.00346	2.03327	4.84422E-4	1.99668	5.66602E-4	2.22718	4.83583E-4	1.89091	4.83583E-4	1.78426
0.00443	14.5973	0.00351	4.73861	0.00183	2.28026	0.00346	2.04251	4.84703E-4	1.99748	5.66931E-4	2.22851	4.83864E-4	1.892	4.83863E-4	1.78526
0.00443	14.6025	0.00351	4.74128	0.00183	2.28026	0.00346	2.04251	4.84984E-4	1.9983	5.67259E-4	2.22984	4.84145E-4	1.89309	4.84144E-4	1.78626
0.00443	14.6112	0.00351	4.74395	0.00191	2.28026	0.00346	2.04251	4.85265E-4	1.99912	5.67588E-4	2.23118	4.84426E-4	1.89417	4.84425E-4	1.78726
0.00443	14.6198	0.00351	4.7493	0.00191	2.29375	0.00346	2.05176	4.85546E-4	1.99996	5.67917E-4	2.23251	4.84706E-4	1.89526	4.84705E-4	1.78825
0.00443	14.6303	0.00351	4.7493	0.00191	2.30724	0.00346	2.05176	4.85828E-4	2.00081	5.68246E-4	2.23385	4.84987E-4	1.89635	4.84986E-4	1.78925
0.00443	14.6424	0.00351	4.75463	0.00191	2.30724	0.00346	2.05176	4.86109E-4	2.00167	5.68575E-4	2.23518	4.85268E-4	1.89743	4.85267E-4	1.79025
0.00443	14.6494	0.00351	4.7573	0.00191	2.30724	0.00346	2.061	4.8639E-4	2.00254	5.68903E-4	2.23652	4.85548E-4	1.89852	4.85548E-4	1.79124
0.00443	14.6633	0.00351	4.7573	0.00191	2.32074	0.00346	2.061	4.86671E-4	2.00343	5.69232E-4	2.23785	4.85829E-4	1.8996	4.85828E-4	1.79224
0.00443	14.6859	0.00351	4.75999	0.00191	2.32074	0.00346	2.07024	4.86952E-4	2.00433	5.69561E-4	2.23919	4.8611E-4	1.90069	4.86109E-4	1.79323
0.00443	14.698	0.00351	4.7573	0.00191	2.33423	0.00346	2.07024	4.87234E-4	2.00524	5.6989E-4	2.24053	4.86391E-4	1.90178	4.8639E-4	1.79423
0.00443	14.705	0.00351	4.75999	0.00191	2.33423	0.00346	2.07024	4.87515E-4	2.00616	5.70219E-4	2.24186	4.86671E-4	1.90286	4.8667E-4	1.79522
0.00443	14.7189	0.00351	4.76266	0.00191	2.33423	0.00346	2.07948	4.87796E-4	2.0071	5.70547E-4	2.2432	4.86952E-4	1.90395	4.86951E-4	1.79621
0.00443	14.7432	0.00351	4.76532	0.00191	2.33423	0.00346	2.07948	4.88077E-4	2.00806	5.70876E-4	2.24453	4.87233E-4	1.90503	4.87232E-4	1.79721
0.00443	14.7501	0.00351	4.76799	0.00191	2.34772	0.00346	2.08872	4.88359E-4	2.00903	5.71205E-4	2.24587	4.87514E-4	1.90612	4.87513E-4	1.7982
0.00443	14.7779	0.00351	4.77334	0.00191	2.34772	0.00346	2.08872	4.8864E-4	2.01002	5.71534E-4	2.2472	4.87794E-4	1.9072	4.87793E-4	1.79919
0.00443	14.7936	0.00351	4.77601	0.00191	2.34772	0.00346	2.09797	4.88921E-4	2.01103	5.71863E-4	2.24854	4.88075E-4	1.90829	4.88074E-4	1.80019
0.00443	14.8318	0.00351	4.77867	0.00191	2.34772	0.00346	2.09797	4.89202E-4	2.01206	5.72191E-4	2.24987	4.88356E-4	1.90937	4.88355E-4	1.80118
0.00443	14.8631	0.00351	4.78668	0.00191	2.34772	0.00346	2.10721	4.89483E-4	2.0131	5.7252E-4	2.25121	4.88636E-4	1.91046	4.88636E-4	1.80217
0.00443	14.8839	0.00351	4.78668	0.00191	2.36121	0.00354	2.10721	4.89765E-4	2.01417	5.72849E-4	2.25254	4.88917E-4	1.91154	4.88916E-4	1.80316
0.0045	14.8995	0.00351	4.78936	0.00191	2.36121	0.00354	2.11645	4.90046E-4	2.01526	5.73178E-4	2.25387	4.89198E-4	1.91263	4.89197E-4	1.80415
0.0045	14.9412	0.00351	4.79203	0.00191	2.36121	0.00354	2.12569	4.90327E-4	2.01637	5.73507E-4	2.2552	4.89479E-4	1.91371	4.89478E-4	1.80514
0.0045	14.9569	0.00351	4.79469	0.00191	2.36121	0.00354	2.12569	4.90608E-4	2.0175	5.73835E-4	2.25653	4.89759E-4	1.9148	4.89758E-4	1.80613
0.0045	14.9638	0.00351	4.79736	0.00191	2.36121	0.00354	2.13494	4.90889E-4	2.01866	5.74164E-4	2.25786	4.9004E-4	1.91589	4.90039E-4	1.80713
0.0045	14.9794	0.00351	4.79469	0.00191	2.36121	0.00354	2.13494	4.91171E-4	2.01984	5.74493E-4	2.25919	4.90321E-4	1.91697	4.9032E-4	1.80812
0.0045	14.9916	0.00351	4.80271	0.00191	2.3747	0.00354	2.13494	4.91452E-4	2.02104	5.74822E-4	2.26052	4.90602E-4	1.91806	4.90601E-4	1.80911
0.0045	14.9951	0.00351	4.80539	0.00191	2.3882	0.00354	2.14418	4.91733E-4	2.02228	5.75151E-4	2.26185	4.90882E-4	1.91915	4.90881E-4	1.8101
0.0045	15.002	0.00351	4.80804	0.00198	2.3882	0.00354	2.14418	4.92014E-4	2.02353	5.75479E-4	2.26318	4.91163E-4	1.92024	4.91162E-4	1.81109
0.0045	15.0125	0.00351	4.81072	0.00198	2.3747	0.00354	2.14418	4.92295E-4	2.02481	5.75808E-4	2.26451	4.91444E-4	1.92133	4.91443E-4	1.81208
0.0045	15.0211	0.00351	4.81874	0.00198	2.3747	0.00354	2.14418	4.92577E-4	2.02611	5.76137E-4	2.26584	4.91724E-4	1.92242	4.91724E-4	1.81307
0.0045	15.0264	0.00351	4.82407	0.00198	2.3747	0.00354	2.14418	4.92858E-4	2.02744	5.76466E-4	2.26716	4.92005E-4	1.92351	4.92004E-4	1.81406
0.0045	15.0385	0.00351	4.82674	0.00198	2.36121	0.00354	2.14418	4.93139E-4	2.02878	5.76795E-4	2.26849	4.92286E-4	1.9246	4.92285E-4	1.81505
0.0045	15.0489	0.00351	4.83209	0.00198	2.36121	0.00354	2.15342	4.9342E-4	2.03014	5.77123E-4	2.26981	4.92567E-4	1.92569	4.92566E-4	1.81604
0.0045	15.0594	0.00351	4.83475	0.00198	2.34772	0.00354	2.15342	4.93701E-4	2.03152	5.77452E-4	2.27114	4.92847E-4	1.92678	4.92846E-4	1.81703
0.0045	15.068	0.00351	4.84277	0.00198	2.36121	0.00354	2.15342	4.93983E-4	2.03291	5.77781E-4	2.27246	4.93128E-4	1.92787	4.93127E-4	1.81802
0.0045	15.0733	0.00351	4.8481	0.00198	2.36121	0.00354	2.15342	4.94264E-4	2.03432	5.7811E-4	2.27379	4.93409E-4	1.92896	4.93408E-4	1.81901
0.0045	15.0872	0.00351	4.85077	0.00198	2.34772	0.00354	2.15342	4.94545E-4	2.03574	5.78439E-4	2.27511	4.9369E-4	1.93005	4.93689E-4	1.82
0.0045	15.0924	0.00351	4.85613	0.00198	2.34772	0.00354	2.15342	4.94826E-4	2.03717	5.78767E-4	2.27643	4.9397E-4	1.93115	4.93969E-4	1.82099
0.0045	15.1063	0.00351	4.86146	0.00198	2.34772	0.00354	2.15342	4.95107E-4	2.03861	5.79096E-4	2.27775	4.94251E-4	1.93224	4.9425E-4	1.82198
0.0045	15.1219	0.00351	4.87215	0.00198	2.33423	0.00354	2.16266	4.95389E-4	2.04007	5.79425E-4	2.27907	4.94532E-4	1.93333	4.94531E-4	1.82297
0.0045	15.1358	0.00351	4.87481	0.00198	2.33423	0.00354	2.16266	4.9567E-4	2.04153	5.79754E-4	2.28039	4.94812E-4	1.93443	4.94811E-4	1.82396
0.0045	15.1619	0.00351	4.88015	0.00198	2.34772	0.00354	2.16266	4.95951E-4	2.04301	5.80083E-4	2.28171	4.95093E-4	1.93552	4.95092E-4	1.82494
0.0045	15.1792	0.00351	4.8855	0.00198	2.33423	0.00354	2.16266	4.96232E-4	2.04449	5.80411E-4	2.28303	4.95374E-4	1.93661	4.95373E-4	1.82593
0.0045	15.1931	0.00351	4.89083	0.00198	2.33423	0.00354	2.1719	4.96514E-4	2.04598	5.8074E-4	2.28435	4.95655E-4	1.93771	4.95654E-4	1.82692
0.0045	15.3599	0.00351	4.8935	0.00198	2.33423	0.00354	2.1719	4.96795E-4	2.04748	5.81069E-4	2.28567	4.95935E-4	1.9388	4.95934E-4	1.82791
0.0045	15.4016	0.00351	4.89617	0.00198	2.33423	0.00354	2.1719	4.97076E-4	2.04899	5.81398E-4	2.28699	4.96216E-4	1.9399	4.96215E-4	1.8289
0.0045	15.4085	0.00351	4.90419	0.00198	2.33423	0.00354	2.1719	4.97357E-4	2.0505	5.81727E-4	2.2883	4.96497E-4	1.94099	4.96496E-4	1.82989
0.0045	15.4468	0.00351	4.91487	0.00198	2.32074	0.00354	2.1719	4.97638E-4	2.05203	5.82055E-4	2.28962	4.96778E-4	1.94209	4.96777E-4	1.83088
0.0045	15.4728	0.00362	4.92021	0.00198	2.33423	0.00354	2.1719	4.9792E-4	2.05356	5.82384E-4	2.29093	4.97058E-4	1.94318	4.97057E-4	1.83187
0.00458	15.4954	0.00362	4.92556	0.00198	2.33423	0.00354	2.18115	4.98201E-4	2.05509	5.82713E-4	2.29224	4.97339E-4	1.94428	4.97338E-4	1.83287
0.00458	15.5232	0.00362	4.93356	0.00198	2.33423	0.00354	2.18115	4.98482E-4	2.05663	5.83042E-4	2.29356	4.9762E-4	1.94538	4.97619E-4	1.83386
0.00458	15.5475	0.00362	4.94424	0.00198	2.32074	0.00354	2.18115	4.98763E-4	2.05817	5.83371E-4	2.29487	4.979E-4	1.94647	4.97899E-4	1.83485
0.00458	15.5579	0.00362	4.94691	0.00198	2.33423	0.00354	2.18115	4.99044E-4	2.05971	5.83699E-4	2.29618	4.98181E-4	1.94757	4.9818E-4	1.83585
0.00458	15.5666	0.00362	4.95493	0.00198	2.33423	0.00354	2.19039	4.99326E-4	2.06125	5.84028E-4	2.29748	4.98462E-4	1.94866	4.98461E-4	1.83684
0.00458	15.5719	0.00362	4.95493	0.00198	2.33423	0.00354	2.19039	4.99607E-4	2.06279	5.84357E-4	2.29879	4.98743E-4	1.94976	4.98742E-4	1.83784
0.00458	15.5788	0.00362	4.9576	0.00198	2.33423	0.00354	2.19039	4.99888E-4	2.06432	5.84686E-4	2.3001	4.99023E-4	1.95085	4.99022E-4	1.83883
0.00458	15.5858	0.00362	4.96294	0.00198	2.33423	0.00354	2.19039	5.00169E-4	2.06586	5.85015E-4	2.3014	4.99304E-4	1.95195	4.99303E-4	1.83983
0.00458	15.5962	0.00362	4.96294	0.00198	2.34772	0.00354	2.19963	5.0045E-4	2.06739	5.85343E-4	2.30271	4.99585E-4	1.95305	4.99584E-4	1.84083
0.00458	15.6014	0.00362	4.96562	0.00198	2.33423	0.00354	2.19963	5.00732E-4	2.06892	5.85672E-4	2.30401	4.99866E-4	1.95414	4.99865E-4	1.84183
0.00458	15.6101	0.00362	4.96562	0.00198	2.34772	0.00354	2.19963	5.01013E-4	2.07045	5.86001E-4	2.30531	5.00146E-4	1.95524	5.00145E-4	1.84283
0.00458	15.6205	0.00362	4.96562	0.00198	2.34772	0.00354	2.19963	5.01294E-4	2.07198	5.8633E-4	2.30661	5.00427E-4	1.95634	5.00426E-4	1.84383
0.00458	15.6257	0.00362	4.97095	0.00198	2.33423	0.00354	2.20887	5.01575E-4	2.0735	5.86659E-4	2.30791	5.00708E-4	1.95744	5.00707E-4	1.84483
0.00458	15.6344	0.00362	4.97095	0.00198	2.34772	0.00354	2.21811	5.01856E-4	2.07502	5.86988E-4	2.30921	5.00988E-4	1.95854	5.00987E-4	1.84584
0.00458	15.6448	0.00362	4.98164	0.00198	2.34772	0.00354	2.21811	5.02138E-4	2.07653	5.87316E-4	2.31051	5.01269E-4	1.95964	5.01268E-4	1.84685
0.00458	15.6552	0.00362	4.98164	0.00198	2.36121	0.00354	2.21811	5.02419E-4	2.07804	5.87645E-4	2.3118	5.0155E-4	1.96074	5.01549E-4	1.84785
0.00458	15.6622	0.00362	4.98164	0.00198	2.3747	0.00354	2.22736	5.027E-4	2.07955	5.87974E-4	2.3131	5.01831E-4	1.96184	5.0183E-4	1.84886
0.00458	15.6761	0.00362	4.98697	0.00198	2.3747	0.00354	2.22736	5.02981E-4	2.08105	5.88303E-4	2.31439	5.02111E-4	1.96294	5.0211E-4	1.84988
0.00458	15.6917	0.00362	4.99231	0.00198	2.36121	0.00354	2.22736	5.03262E-4	2.08254	5.88632E-4	2.31568	5.02392E-4	1.96404	5.02391E-4	1.85089
0.00458	15.7039	0.00362	4.995	0.00198	2.3747	0.00354	2.2366	5.03544E-4	2.08404	5.8896E-4	2.31697	5.02673E-4	1.96514	5.02672E-4	1.8519
0.00458	15.73	0.00362	4.99765	0.00198	2.3882	0.00354	2.24584	5.03825E-4	2.08552	5.89289E-4	2.31826	5.02954E-4	1.96624	5.02953E-4	1.85292
0.00458	15.7386	0.00362	5.00033	0.00198	2.3882	0.00354	2.24584	5.04106E-4	2.08701	5.89618E-4	2.31954	5.03234E-4	1.96734	5.03233E-4	1.85394
0.00458	15.7647	0.00362	5.00033	0.00198	2.3882	0.00354	2.25508	5.04387E-4	2.08848	5.89947E-4	2.32082	5.03515E-4	1.96844	5.03514E-4	1.85496
0.00458	15.7699	0.00362	5.00835	0.00198	2.3882	0.00354	2.25508	5.04669E-4	2.08995	5.90276E-4	2.3221	5.03796E-4	1.96954	5.03795E-4	1.85597
0.00458	15.7838	0.00362	5.01101	0.00198	2.3882	0.00354	2.26433	5.0495E-4	2.09142	5.90604E-4	2.32338	5.04076E-4	1.97064	5.04075E-4	1.857
0.00458	15.8203	0.00362	5.00835	0.00198	2.40169	0.00354	2.26433	5.05231E-4	2.09288	5.90933E-4	2.32465	5.04357E-4	1.97174	5.04356E-4	1.85802
0.00458	15.8463	0.00362	5.01368	0.00198	2.40169	0.00363	2.27357	5.05512E-4	2.09434	5.91262E-4	2.32592	5.04638E-4	1.97284	5.04637E-4	1.85904
0.00465	15.8724	0.00362	5.01368	0.00198	2.40169	0.00363	2.27357	5.05793E-4	2.09579	5.91591E-4	2.32718	5.04919E-4	1.97393	5.04918E-4	1.86006
0.00465	15.8933	0.00362	5.01635	0.00198	2.40169	0.00363	2.28281	5.06075E-4	2.09723	5.9192E-4	2.32844	5.05199E-4	1.97503	5.05198E-4	1.86108
0.00465	15.921	0.00362	5.0217	0.00198	2.40169	0.00363	2.28281	5.06356E-4	2.09867	5.92248E-4	2.32969	5.0548E-4	1.97613	5.05479E-4	1.86211
0.00465	15.9332	0.00362	5.0297	0.00198	2.41519	0.00363	2.29205	5.06637E-4	2.1001	5.92577E-4	2.33094	5.05761E-4	1.97723	5.0576E-4	1.86313
0.00465	15.9402	0.00362	5.0297	0.00198	2.42867	0.00363	2.29205	5.06918E-4	2.10152	5.92906E-4	2.33219	5.06042E-4	1.97833	5.06041E-4	1.86416
0.00465	15.9506	0.00362	5.03505	0.00198	2.42867	0.00363	2.29205	5.07199E-4	2.10294	5.93235E-4	2.33343	5.06322E-4	1.97943	5.06321E-4	1.86518
0.00465	15.9541	0.00362	5.03771	0.00198	2.41519	0.00363	2.30129	5.07481E-4	2.10435	5.93564E-4	2.33467	5.06603E-4	1.98053	5.06602E-4	1.86621
0.00465	15.9662	0.00362	5.03771	0.00198	2.42867	0.00363	2.30129	5.07762E-4	2.10576	5.93892E-4	2.3359	5.06884E-4	1.98163	5.06883E-4	1.86724
0.00465	15.968	0.00362	5.04305	0.00198	2.44216	0.00363	2.30129	5.08043E-4	2.10715	5.94221E-4	2.33713	5.07164E-4	1.98273	5.07163E-4	1.86827
0.00465	15.9766	0.00362	5.04573	0.00198	2.44216	0.00363	2.30129	5.08324E-4	2.10854	5.9455E-4	2.33836	5.07445E-4	1.98383	5.07444E-4	1.8693
0.00465	15.9819	0.00362	5.05107	0.00198	2.44216	0.00363	2.30129	5.08605E-4	2.10993	5.94879E-4	2.33958	5.07726E-4	1.98493	5.07725E-4	1.87033
0.00465	15.9923	0.00362	5.05374	0.00198	2.45567	0.00363	2.30129	5.08887E-4	2.1113	5.95208E-4	2.3408	5.08007E-4	1.98603	5.08006E-4	1.87136
0.00465	16.0027	0.00362	5.05908	0.00198	2.45567	0.00363	2.30129	5.09168E-4	2.11266	5.95536E-4	2.34202	5.08287E-4	1.98712	5.08286E-4	1.87239
0.00465	16.0079	0.00362	5.06176	0.00198	2.46916	0.00363	2.30129	5.09449E-4	2.11402	5.95865E-4	2.34323	5.08568E-4	1.98822	5.08567E-4	1.87343
0.00465	16.0149	0.00362	5.06709	0.00198	2.46916	0.00363	2.31054	5.0973E-4	2.11537	5.96194E-4	2.34444	5.08849E-4	1.98932	5.08848E-4	1.87446
0.00465	16.0253	0.00362	5.07243	0.00198	2.46916	0.00363	2.31054	5.10011E-4	2.11671	5.96523E-4	2.34565	5.0913E-4	1.99042	5.09128E-4	1.8755
0.00465	16.034	0.00362	5.07243	0.00198	2.46916	0.00363	2.31054	5.10293E-4	2.11804	5.96852E-4	2.34686	5.0941E-4	1.99151	5.09409E-4	1.87653
0.00465	16.0409	0.00362	5.07777	0.00198	2.49613	0.00363	2.31978	5.10574E-4	2.11936	5.9718E-4	2.34807	5.09691E-4	1.99261	5.0969E-4	1.87757
0.00465	16.0531	0.00362	5.08311	0.00198	2.49613	0.00363	2.31978	5.10855E-4	2.12067	5.97509E-4	2.34928	5.09972E-4	1.99371	5.09971E-4	1.87861
0.00465	16.0652	0.00362	5.08578	0.00198	2.50964	0.00363	2.31978	5.11136E-4	2.12197	5.97838E-4	2.35049	5.10252E-4	1.9948	5.10251E-4	1.87965
0.00465	16.0704	0.00362	5.0938	0.00198	2.49613	0.00363	2.31978	5.11418E-4	2.12326	5.98167E-4	2.3517	5.10533E-4	1.9959	5.10532E-4	1.88068
0.00465	16.0861	0.00362	5.10182	0.00198	2.50964	0.00363	2.31978	5.11699E-4	2.12455	5.98496E-4	2.35291	5.10814E-4	1.997	5.10813E-4	1.88172
0.00465	16.1104	0.00362	5.10982	0.00198	2.52313	0.00363	2.32902	5.1198E-4	2.12582	5.98825E-4	2.35412	5.11095E-4	1.99809	5.11094E-4	1.88276
0.00465	16.1243	0.00362	5.11249	0.00198	2.50964	0.00363	2.32902	5.12261E-4	2.12708	5.99153E-4	2.35533	5.11375E-4	1.99919	5.11374E-4	1.8838
0.00465	16.1399	0.00362	5.12317	0.00198	2.52313	0.00363	2.32902	5.12542E-4	2.12834	5.99482E-4	2.35654	5.11656E-4	2.00028	5.11655E-4	1.88484
0.00465	16.1469	0.00362	5.12584	0.00198	2.53661	0.00363	2.32902	5.12824E-4	2.12958	5.99811E-4	2.35775	5.11937E-4	2.00138	5.11936E-4	1.88588
0.00465	16.1747	0.00362	5.13385	0.00198	2.5501	0.00363	2.33826	5.13105E-4	2.13082	6.0014E-4	2.35896	5.12218E-4	2.00247	5.12216E-4	1.88691
0.00465	16.2112	0.00373	5.14454	0.00198	2.56361	0.00363	2.33826	5.13386E-4	2.13205	6.00469E-4	2.36018	5.12498E-4	2.00357	5.12497E-4	1.88795
0.00465	16.239	0.00373	5.14988	0.00198	2.5771	0.00363	2.33826	5.13667E-4	2.13326	6.00797E-4	2.36139	5.12779E-4	2.00466	5.12778E-4	1.88898
0.00465	16.2459	0.00373	5.15522	0.00198	2.5771	0.00363	2.33826	5.13948E-4	2.13447	6.01126E-4	2.3626	5.1306E-4	2.00575	5.13059E-4	1.89002
0.00473	16.2807	0.00373	5.16857	0.00198	2.59058	0.00363	2.3475	5.1423E-4	2.13567	6.01455E-4	2.36382	5.1334E-4	2.00684	5.13339E-4	1.89105
0.00473	16.3067	0.00373	5.17125	0.00198	2.60408	0.00363	2.3475	5.14511E-4	2.13686	6.01784E-4	2.36504	5.13621E-4	2.00793	5.1362E-4	1.89209
0.00473	16.3154	0.00373	5.17925	0.00198	2.60408	0.00363	2.3475	5.14792E-4	2.13804	6.02113E-4	2.36627	5.13902E-4	2.00903	5.13901E-4	1.89312
0.00473	16.3241	0.00373	5.17925	0.00198	2.60408	0.00363	2.3475	5.15073E-4	2.13921	6.02441E-4	2.3675	5.14183E-4	2.01012	5.14182E-4	1.89415
0.00473	16.3311	0.00373	5.18192	0.00198	2.60408	0.00363	2.3475	5.15354E-4	2.14037	6.0277E-4	2.36874	5.14463E-4	2.01121	5.14462E-4	1.89518
0.00473	16.3415	0.00373	5.18461	0.00201	2.63107	0.00363	2.35675	5.15636E-4	2.14152	6.03099E-4	2.36998	5.14744E-4	2.0123	5.14743E-4	1.89621
0.00473	16.3449	0.00373	5.18726	0.00201	2.64456	0.00363	2.35675	5.15917E-4	2.14267	6.03428E-4	2.37123	5.15025E-4	2.01339	5.15024E-4	1.89724
0.00473	16.3519	0.00373	5.18726	0.00201	2.64456	0.00363	2.35675	5.16198E-4	2.1438	6.03757E-4	2.37249	5.15306E-4	2.01448	5.15304E-4	1.89828
0.00473	16.3623	0.00373	5.19261	0.00201	2.64456	0.00363	2.36599	5.16479E-4	2.14493	6.04085E-4	2.37375	5.15586E-4	2.01557	5.15585E-4	1.89931
0.00473	16.3693	0.00373	5.19528	0.00201	2.65805	0.00363	2.36599	5.1676E-4	2.14605	6.04414E-4	2.37501	5.15867E-4	2.01665	5.15866E-4	1.90034
0.00473	16.3779	0.00373	5.19528	0.00201	2.65805	0.00363	2.37523	5.17042E-4	2.14716	6.04743E-4	2.37628	5.16148E-4	2.01774	5.16147E-4	1.90137
0.00473	16.3832	0.00373	5.20062	0.00201	2.65805	0.00363	2.37523	5.17323E-4	2.14826	6.05072E-4	2.37756	5.16428E-4	2.01883	5.16427E-4	1.9024
0.00473	16.3936	0.00373	5.20329	0.00201	2.65805	0.00363	2.37523	5.17604E-4	2.14935	6.05401E-4	2.37884	5.16709E-4	2.01991	5.16708E-4	1.90343
0.00473	16.4005	0.00373	5.20329	0.00201	2.67154	0.00363	2.38447	5.17885E-4	2.15044	6.05729E-4	2.38012	5.1699E-4	2.021	5.16989E-4	1.90446
0.00473	16.4092	0.00373	5.20863	0.00201	2.68504	0.00363	2.39372	5.18167E-4	2.15152	6.06058E-4	2.38141	5.17271E-4	2.02209	5.1727E-4	1.90549
0.00473	16.4179	0.00373	5.20863	0.00201	2.68504	0.00363	2.39372	5.18448E-4	2.15259	6.06387E-4	2.38269	5.17551E-4	2.02317	5.1755E-4	1.90652
0.00473	16.4318	0.00373	5.21131	0.00201	2.67154	0.00363	2.39372	5.18729E-4	2.15365	6.06716E-4	2.38398	5.17832E-4	2.02426	5.17831E-4	1.90755
0.00473	16.4457	0.00373	5.21397	0.00201	2.67154	0.00363	2.40296	5.1901E-4	2.15471	6.07045E-4	2.38528	5.18113E-4	2.02534	5.18112E-4	1.90857
0.00473	16.4509	0.00373	5.21397	0.00201	2.68504	0.00363	2.40296	5.19291E-4	2.15576	6.07374E-4	2.38657	5.18394E-4	2.02642	5.18392E-4	1.9096
0.00473	16.4631	0.00373	5.21931	0.00201	2.68504	0.00363	2.4122	5.19573E-4	2.15681	6.07702E-4	2.38787	5.18674E-4	2.02751	5.18673E-4	1.91063
0.00473	16.4752	0.00373	5.22465	0.00201	2.68504	0.00363	2.4122	5.19854E-4	2.15784	6.08031E-4	2.38917	5.18955E-4	2.02859	5.18954E-4	1.91165
0.00473	16.4909	0.00373	5.22465	0.00201	2.68504	0.00363	2.42144	5.20135E-4	2.15888	6.0836E-4	2.39048	5.19236E-4	2.02967	5.19235E-4	1.91267
0.00473	16.5169	0.00373	5.22999	0.00201	2.68504	0.00363	2.43068	5.20416E-4	2.1599	6.08689E-4	2.39179	5.19516E-4	2.03075	5.19515E-4	1.9137
0.00473	16.5239	0.00373	5.23266	0.00201	2.68504	0.00363	2.43068	5.20697E-4	2.16093	6.09018E-4	2.39309	5.19797E-4	2.03183	5.19796E-4	1.91472
0.00473	16.5517	0.00373	5.23534	0.00201	2.69853	0.00363	2.43993	5.20979E-4	2.16194	6.09346E-4	2.3944	5.20078E-4	2.03291	5.20077E-4	1.91575
0.00473	16.569	0.00373	5.23802	0.00201	2.69853	0.00363	2.43993	5.2126E-4	2.16295	6.09675E-4	2.39572	5.20359E-4	2.03399	5.20358E-4	1.91677
0.00473	16.5934	0.00373	5.24335	0.00201	2.69853	0.00363	2.44917	5.21541E-4	2.16394	6.10004E-4	2.39703	5.20639E-4	2.03507	5.20638E-4	1.9178
0.00473	16.6194	0.00373	5.24335	0.00201	2.69853	0.00363	2.45841	5.21822E-4	2.16494	6.10333E-4	2.39835	5.2092E-4	2.03615	5.20919E-4	1.91883
0.00473	16.6455	0.00373	5.24602	0.00201	2.69853	0.00363	2.45841	5.22103E-4	2.16592	6.10662E-4	2.39966	5.21201E-4	2.03723	5.212E-4	1.91986
0.00473	16.682	0.00373	5.24869	0.00208	2.71202	0.00363	2.46765	5.22385E-4	2.1669	6.1099E-4	2.40098	5.21482E-4	2.0383	5.2148E-4	1.92089
0.00473	16.7028	0.00373	5.25403	0.00208	2.71202	0.00363	2.46765	5.22666E-4	2.16787	6.11319E-4	2.4023	5.21762E-4	2.03938	5.21761E-4	1.92192
0.0048	16.7306	0.00373	5.2567	0.00208	2.71202	0.00371	2.47689	5.22947E-4	2.16883	6.11648E-4	2.40362	5.22043E-4	2.04045	5.22042E-4	1.92295
0.0048	16.7688	0.00373	5.26204	0.00208	2.69853	0.00371	2.48614	5.23228E-4	2.16979	6.11977E-4	2.40494	5.22324E-4	2.04153	5.22323E-4	1.92398
0.0048	16.781	0.00373	5.26471	0.00208	2.71202	0.00371	2.48614	5.23509E-4	2.17073	6.12306E-4	2.40626	5.22604E-4	2.0426	5.22603E-4	1.92501
0.0048	16.7845	0.00373	5.27005	0.00208	2.71202	0.00371	2.49538	5.23791E-4	2.17167	6.12634E-4	2.40758	5.22885E-4	2.04367	5.22884E-4	1.92605
0.0048	16.7932	0.00373	5.27272	0.00208	2.69853	0.00371	2.49538	5.24072E-4	2.1726	6.12963E-4	2.4089	5.23166E-4	2.04475	5.23165E-4	1.92708
0.0048	16.8036	0.00373	5.28072	0.00208	2.69853	0.00371	2.50462	5.24353E-4	2.17352	6.13292E-4	2.41022	5.23447E-4	2.04582	5.23446E-4	1.92811
0.0048	16.8088	0.00373	5.28341	0.00208	2.69853	0.00371	2.50462	5.24634E-4	2.17443	6.13621E-4	2.41154	5.23727E-4	2.04689	5.23726E-4	1.92915
0.0048	16.8157	0.00373	5.28875	0.00208	2.68504	0.00371	2.50462	5.24916E-4	2.17533	6.1395E-4	2.41287	5.24008E-4	2.04797	5.24007E-4	1.93018
0.0048	16.8244	0.00373	5.29408	0.00208	2.69853	0.00371	2.50462	5.25197E-4	2.17622	6.14278E-4	2.41419	5.24289E-4	2.04904	5.24288E-4	1.93122
0.0048	16.8314	0.00373	5.29676	0.00208	2.69853	0.00371	2.51386	5.25478E-4	2.17711	6.14607E-4	2.41552	5.2457E-4	2.05012	5.24568E-4	1.93225
0.0048	16.8366	0.00373	5.29943	0.00208	2.68504	0.00371	2.51386	5.25759E-4	2.17798	6.14936E-4	2.41684	5.2485E-4	2.05119	5.24849E-4	1.93329
0.0048	16.8487	0.00373	5.3021	0.00208	2.68504	0.00371	2.51386	5.2604E-4	2.17885	6.15265E-4	2.41817	5.25131E-4	2.05227	5.2513E-4	1.93432
0.0048	16.8592	0.00373	5.30743	0.00208	2.68504	0.00371	2.51386	5.26322E-4	2.17971	6.15594E-4	2.41949	5.25412E-4	2.05335	5.25411E-4	1.93536
0.0048	16.8696	0.00373	5.31812	0.00208	2.68504	0.00371	2.51386	5.26603E-4	2.18057	6.15923E-4	2.42082	5.25692E-4	2.05442	5.25691E-4	1.9364
0.0048	16.88	0.00373	5.32078	0.00208	2.67154	0.00371	2.52311	5.26884E-4	2.18142	6.16251E-4	2.42214	5.25973E-4	2.0555	5.25972E-4	1.93743
0.0048	16.887	0.00373	5.32613	0.00208	2.68504	0.00371	2.52311	5.27165E-4	2.18226	6.1658E-4	2.42347	5.26254E-4	2.05657	5.26253E-4	1.93847
0.0048	16.9026	0.00373	5.33414	0.00208	2.67154	0.00371	2.52311	5.27446E-4	2.18309	6.16909E-4	2.4248	5.26535E-4	2.05764	5.26534E-4	1.93951
0.0048	16.9095	0.00373	5.33682	0.00208	2.67154	0.00371	2.52311	5.27728E-4	2.18392	6.17238E-4	2.42613	5.26815E-4	2.05872	5.26814E-4	1.94055
0.0048	16.9252	0.00373	5.33949	0.00208	2.67154	0.00371	2.53235	5.28009E-4	2.18475	6.17567E-4	2.42745	5.27096E-4	2.0598	5.27095E-4	1.94158
0.0048	16.9495	0.00373	5.34483	0.00208	2.67154	0.00371	2.53235	5.2829E-4	2.18557	6.17895E-4	2.42878	5.27377E-4	2.06087	5.27376E-4	1.94262
0.0048	16.9617	0.00373	5.35284	0.00208	2.67154	0.00371	2.53235	5.28571E-4	2.18639	6.18224E-4	2.43011	5.27658E-4	2.06195	5.27656E-4	1.94366
0.0048	16.9756	0.00373	5.35551	0.00208	2.65805	0.00371	2.53235	5.28852E-4	2.1872	6.18553E-4	2.43144	5.27938E-4	2.06303	5.27937E-4	1.9447
0.0048	16.9843	0.00373	5.36085	0.00208	2.67154	0.00371	2.54159	5.29134E-4	2.18801	6.18882E-4	2.43277	5.28219E-4	2.06411	5.28218E-4	1.94574
0.0048	17.0121	0.00373	5.37421	0.00208	2.67154	0.00371	2.54159	5.29415E-4	2.18882	6.19211E-4	2.4341	5.285E-4	2.0652	5.28499E-4	1.94677
0.0048	17.0381	0.00373	5.38222	0.00208	2.67154	0.00371	2.54159	5.29696E-4	2.18963	6.19539E-4	2.43543	5.28781E-4	2.06628	5.28779E-4	1.94781
0.0048	17.0763	0.00385	5.38489	0.00208	2.65805	0.00371	2.54159	5.29977E-4	2.19043	6.19868E-4	2.43676	5.29061E-4	2.06737	5.2906E-4	1.94885
0.0048	17.092	0.00385	5.39022	0.00208	2.67154	0.00371	2.55083	5.30259E-4	2.19124	6.20197E-4	2.43809	5.29342E-4	2.06846	5.29341E-4	1.94988
0.0048	17.1111	0.00385	5.40091	0.00208	2.67154	0.00371	2.55083	5.3054E-4	2.19205	6.20526E-4	2.43942	5.29623E-4	2.06955	5.29622E-4	1.95092
0.0048	17.151	0.00385	5.40357	0.00208	2.67154	0.00371	2.55083	5.30821E-4	2.19286	6.20855E-4	2.44075	5.29903E-4	2.07064	5.29902E-4	1.95196
0.00488	17.1701	0.00385	5.41426	0.00208	2.68504	0.00371	2.55083	5.31102E-4	2.19366	6.21183E-4	2.44208	5.30184E-4	2.07174	5.30183E-4	1.95299
0.00488	17.2031	0.00385	5.4196	0.00208	2.68504	0.00371	2.56007	5.31383E-4	2.19448	6.21512E-4	2.44341	5.30465E-4	2.07283	5.30464E-4	1.95403
0.00488	17.2153	0.00385	5.42227	0.00208	2.67154	0.00371	2.56007	5.31665E-4	2.19529	6.21841E-4	2.44474	5.30746E-4	2.07393	5.30744E-4	1.95506
0.00488	17.2292	0.00385	5.42227	0.00208	2.67154	0.00371	2.56007	5.31946E-4	2.19611	6.2217E-4	2.44607	5.31026E-4	2.07503	5.31025E-4	1.9561
0.00488	17.2396	0.00385	5.42495	0.00208	2.68504	0.00371	2.56007	5.32227E-4	2.19692	6.22499E-4	2.44739	5.31307E-4	2.07613	5.31306E-4	1.95713
0.00488	17.2448	0.00385	5.42495	0.00208	2.69853	0.00371	2.56932	5.32508E-4	2.19775	6.22828E-4	2.44872	5.31588E-4	2.07723	5.31587E-4	1.95816
0.00488	17.2553	0.00385	5.43028	0.00208	2.69853	0.00371	2.56932	5.32789E-4	2.19857	6.23156E-4	2.45005	5.31869E-4	2.07833	5.31867E-4	1.9592
0.00488	17.264	0.00385	5.43296	0.00208	2.69853	0.00371	2.57856	5.33071E-4	2.1994	6.23485E-4	2.45137	5.32149E-4	2.07943	5.32148E-4	1.96023
0.00488	17.2709	0.00385	5.43296	0.00208	2.69853	0.00371	2.57856	5.33352E-4	2.20024	6.23814E-4	2.4527	5.3243E-4	2.08054	5.32429E-4	1.96126
0.00488	17.2779	0.00385	5.43296	0.00208	2.71202	0.00371	2.5878	5.33633E-4	2.20107	6.24143E-4	2.45403	5.32711E-4	2.08164	5.3271E-4	1.96229
0.00488	17.2865	0.00385	5.43563	0.00208	2.71202	0.00371	2.5878	5.33914E-4	2.20192	6.24472E-4	2.45535	5.32991E-4	2.08275	5.3299E-4	1.96333
0.00488	17.297	0.00385	5.44363	0.00208	2.71202	0.00371	2.59704	5.34195E-4	2.20277	6.248E-4	2.45668	5.33272E-4	2.08385	5.33271E-4	1.96436
0.00488	17.3004	0.00385	5.44097	0.00208	2.71202	0.00371	2.59704	5.34477E-4	2.20362	6.25129E-4	2.458	5.33553E-4	2.08496	5.33552E-4	1.96539
0.00488	17.3108	0.00385	5.44631	0.00208	2.71202	0.00371	2.60628	5.34758E-4	2.20448	6.25458E-4	2.45932	5.33834E-4	2.08607	5.33832E-4	1.96642
0.00488	17.3248	0.00385	5.45165	0.00208	2.72551	0.00371	2.60628	5.35039E-4	2.20535	6.25787E-4	2.46064	5.34114E-4	2.08717	5.34113E-4	1.96745
0.00488	17.3387	0.00385	5.45432	0.00208	2.72551	0.00371	2.60628	5.3532E-4	2.20622	6.26116E-4	2.46197	5.34395E-4	2.08828	5.34394E-4	1.96849
0.00488	17.3456	0.00385	5.45698	0.00208	2.72551	0.00371	2.61553	5.35601E-4	2.2071	6.26444E-4	2.46329	5.34676E-4	2.08939	5.34675E-4	1.96952
0.00488	17.3578	0.00385	5.46233	0.00208	2.72551	0.00371	2.62477	5.35883E-4	2.20799	6.26773E-4	2.46461	5.34957E-4	2.0905	5.34955E-4	1.97055
0.00488	17.3751	0.00385	5.465	0.00208	2.739	0.00371	2.62477	5.36164E-4	2.20888	6.27102E-4	2.46593	5.35237E-4	2.0916	5.35236E-4	1.97158
0.00488	17.389	0.00385	5.46767	0.00208	2.739	0.00371	2.63401	5.36445E-4	2.20979	6.27431E-4	2.46725	5.35518E-4	2.09271	5.35517E-4	1.97261
0.00488	17.4047	0.00385	5.47033	0.00208	2.7525	0.00371	2.63401	5.36726E-4	2.2107	6.2776E-4	2.46857	5.35799E-4	2.09382	5.35798E-4	1.97364
0.00488	17.4134	0.00385	5.47302	0.00208	2.7525	0.00371	2.64325	5.37008E-4	2.21163	6.28088E-4	2.46989	5.36079E-4	2.09493	5.36078E-4	1.97466
0.00488	17.4394	0.00385	5.47302	0.00208	2.7525	0.00381	2.6525	5.37289E-4	2.21257	6.28417E-4	2.47121	5.3636E-4	2.09604	5.36359E-4	1.97569
0.00488	17.4689	0.00385	5.47569	0.00208	2.7525	0.00381	2.6525	5.3757E-4	2.21352	6.28746E-4	2.47253	5.36641E-4	2.09714	5.3664E-4	1.97672
0.00488	17.4759	0.00385	5.47836	0.00208	2.766	0.00381	2.66174	5.37851E-4	2.21449	6.29075E-4	2.47384	5.36922E-4	2.09825	5.3692E-4	1.97775
0.00488	17.4915	0.00385	5.48103	0.00208	2.7525	0.00381	2.67098	5.38132E-4	2.21547	6.29404E-4	2.47516	5.37202E-4	2.09936	5.37201E-4	1.97877
0.00488	17.535	0.00385	5.48103	0.00208	2.766	0.00381	2.67098	5.38414E-4	2.21647	6.29733E-4	2.47647	5.37483E-4	2.10047	5.37482E-4	1.9798
0.00495	17.5662	0.00385	5.48369	0.00208	2.77948	0.00381	2.68022	5.38695E-4	2.21748	6.30061E-4	2.47779	5.37764E-4	2.10158	5.37763E-4	1.98083
0.00495	17.5836	0.00385	5.49171	0.00208	2.77948	0.00381	2.68022	5.38976E-4	2.21851	6.3039E-4	2.4791	5.38045E-4	2.10269	5.38043E-4	1.98185
0.00495	17.5958	0.00385	5.49171	0.00208	2.77948	0.00381	2.68022	5.39257E-4	2.21955	6.30719E-4	2.48042	5.38325E-4	2.1038	5.38324E-4	1.98288
0.00495	17.6027	0.00385	5.49971	0.00208	2.77948	0.00381	2.68022	5.39538E-4	2.22061	6.31048E-4	2.48173	5.38606E-4	2.10491	5.38605E-4	1.9839
0.00495	17.6166	0.00385	5.49971	0.00208	2.79297	0.00381	2.68946	5.3982E-4	2.22169	6.31377E-4	2.48304	5.38887E-4	2.10602	5.38886E-4	1.98493
0.00495	17.6253	0.00385	5.50239	0.00208	2.80648	0.00381	2.68946	5.40101E-4	2.22278	6.31705E-4	2.48436	5.39168E-4	2.10713	5.39166E-4	1.98595
0.00495	17.6288	0.00385	5.51039	0.00208	2.80648	0.00381	2.68946	5.40382E-4	2.22389	6.32034E-4	2.48567	5.39448E-4	2.10824	5.39447E-4	1.98697
0.00495	17.6375	0.00385	5.51306	0.00208	2.80648	0.00381	2.68946	5.40663E-4	2.22502	6.32363E-4	2.48698	5.39729E-4	2.10935	5.39728E-4	1.988
0.00495	17.6444	0.00385	5.51842	0.00208	2.81997	0.00381	2.68946	5.40944E-4	2.22617	6.32692E-4	2.48829	5.4001E-4	2.11046	5.40009E-4	1.98902
0.00495	17.6496	0.00385	5.52375	0.00208	2.83345	0.00381	2.69871	5.41226E-4	2.22734	6.33021E-4	2.48959	5.4029E-4	2.11157	5.40289E-4	1.99004
0.00495	17.6548	0.00385	5.5291	0.00208	2.83345	0.00381	2.69871	5.41507E-4	2.22853	6.33349E-4	2.4909	5.40571E-4	2.11269	5.4057E-4	1.99106
0.00495	17.6653	0.00385	5.53177	0.00208	2.84695	0.00381	2.69871	5.41788E-4	2.22973	6.33678E-4	2.49221	5.40852E-4	2.1138	5.40851E-4	1.99209
0.00495	17.6757	0.00385	5.53177	0.00208	2.83345	0.00381	2.69871	5.42069E-4	2.23096	6.34007E-4	2.49351	5.41133E-4	2.11491	5.41131E-4	1.99311
0.00495	17.6791	0.00385	5.53977	0.00208	2.84695	0.00381	2.69871	5.42351E-4	2.2322	6.34336E-4	2.49482	5.41413E-4	2.11602	5.41412E-4	1.99413
0.00495	17.6809	0.00385	5.54512	0.00208	2.86045	0.00381	2.70795	5.42632E-4	2.23347	6.34665E-4	2.49612	5.41694E-4	2.11714	5.41693E-4	1.99515
0.00495	17.6722	0.00385	5.54779	0.00208	2.86045	0.00381	2.70795	5.42913E-4	2.23475	6.34994E-4	2.49742	5.41975E-4	2.11825	5.41974E-4	1.99618
0.00495	17.667	0.00385	5.55046	0.00208	2.86045	0.00381	2.70795	5.43194E-4	2.23604	6.35322E-4	2.49872	5.42256E-4	2.11936	5.42254E-4	1.9972
0.00495	17.667	0.00385	5.56114	0.00208	2.87394	0.00381	2.70795	5.43475E-4	2.23736	6.35651E-4	2.50003	5.42536E-4	2.12047	5.42535E-4	1.99822
0.00495	17.6687	0.00385	5.56647	0.00208	2.87394	0.00381	2.70795	5.43757E-4	2.23868	6.3598E-4	2.50132	5.42817E-4	2.12158	5.42816E-4	1.99924
0.00495	17.6757	0.00385	5.5745	0.00208	2.88742	0.00381	2.71719	5.44038E-4	2.24003	6.36309E-4	2.50262	5.43098E-4	2.1227	5.43097E-4	2.00026
0.00495	17.6809	0.00385	5.57983	0.00208	2.90092	0.00381	2.71719	5.44319E-4	2.24138	6.36638E-4	2.50392	5.43378E-4	2.12381	5.43377E-4	2.00129
0.00495	17.6913	0.00385	5.58251	0.00208	2.90092	0.00381	2.71719	5.446E-4	2.24275	6.36966E-4	2.50522	5.43659E-4	2.12492	5.43658E-4	2.00231
0.00495	17.7069	0.00385	5.59052	0.00208	2.92791	0.00381	2.71719	5.44881E-4	2.24413	6.37295E-4	2.50651	5.4394E-4	2.12603	5.43939E-4	2.00333
0.00495	17.7313	0.00385	5.59585	0.00208	2.92791	0.00381	2.71719	5.45163E-4	2.24552	6.37624E-4	2.50781	5.44221E-4	2.12713	5.44219E-4	2.00435
0.00495	17.7573	0.00385	5.60653	0.00208	2.92791	0.00381	2.72643	5.45444E-4	2.24693	6.37953E-4	2.5091	5.44501E-4	2.12824	5.445E-4	2.00538
0.00495	17.7643	0.00385	5.61188	0.00208	2.95489	0.00381	2.73567	5.45725E-4	2.24834	6.38282E-4	2.51039	5.44782E-4	2.12935	5.44781E-4	2.0064
0.00495	17.7782	0.00385	5.61188	0.00208	2.96838	0.00381	2.73567	5.46006E-4	2.24977	6.3861E-4	2.51168	5.45063E-4	2.13046	5.45062E-4	2.00743
0.00495	17.8164	0.00396	5.62256	0.00215	2.96838	0.00381	2.73567	5.46287E-4	2.2512	6.38939E-4	2.51297	5.45344E-4	2.13156	5.45342E-4	2.00845
0.00495	17.832	0.00396	5.62791	0.00215	2.98188	0.00381	2.73567	5.46569E-4	2.25264	6.39268E-4	2.51425	5.45624E-4	2.13267	5.45623E-4	2.00948
0.00502	17.8546	0.00396	5.63324	0.00215	2.98188	0.00381	2.73567	5.4685E-4	2.25409	6.39597E-4	2.51554	5.45905E-4	2.13377	5.45904E-4	2.0105
0.00502	17.8911	0.00396	5.64126	0.00215	2.98188	0.00381	2.73567	5.47131E-4	2.25555	6.39926E-4	2.51682	5.46186E-4	2.13487	5.46185E-4	2.01153
0.00502	17.9015	0.00396	5.64659	0.00215	2.99537	0.00381	2.74492	5.47412E-4	2.25702	6.40255E-4	2.51811	5.46467E-4	2.13597	5.46465E-4	2.01256
0.00502	17.9085	0.00396	5.64926	0.00215	3.00886	0.00381	2.74492	5.47694E-4	2.25848	6.40583E-4	2.51939	5.46747E-4	2.13708	5.46746E-4	2.01358
0.00502	17.9154	0.00396	5.65461	0.00215	3.02235	0.00381	2.75416	5.47975E-4	2.25996	6.40912E-4	2.52066	5.47028E-4	2.13818	5.47027E-4	2.01461
0.00502	17.9224	0.00396	5.65994	0.00215	3.02235	0.00381	2.75416	5.48256E-4	2.26143	6.41241E-4	2.52194	5.47309E-4	2.13928	5.47307E-4	2.01565
0.00502	17.9328	0.00396	5.65994	0.00215	3.00886	0.00381	2.7634	5.48537E-4	2.2629	6.4157E-4	2.52321	5.47589E-4	2.14038	5.47588E-4	2.01668
0.00502	17.9363	0.00396	5.6653	0.00215	3.00886	0.00381	2.7634	5.48818E-4	2.26438	6.41899E-4	2.52448	5.4787E-4	2.14147	5.47869E-4	2.01771
0.00502	17.9415	0.00396	5.6653	0.00215	3.00886	0.00381	2.7634	5.491E-4	2.26585	6.42227E-4	2.52575	5.48151E-4	2.14257	5.4815E-4	2.01874
0.00502	17.9484	0.00396	5.67064	0.00215	3.02235	0.00381	2.77264	5.49381E-4	2.26733	6.42556E-4	2.52702	5.48432E-4	2.14367	5.4843E-4	2.01978
0.00502	17.9554	0.00396	5.67064	0.00215	3.02235	0.00381	2.77264	5.49662E-4	2.2688	6.42885E-4	2.52828	5.48712E-4	2.14477	5.48711E-4	2.02082
0.00502	17.9658	0.00396	5.6733	0.00215	3.02235	0.00381	2.77264	5.49943E-4	2.27027	6.43214E-4	2.52954	5.48993E-4	2.14587	5.48992E-4	2.02186
0.00502	17.9693	0.00396	5.67064	0.00215	3.02235	0.00381	2.78189	5.50224E-4	2.27174	6.43543E-4	2.53079	5.49274E-4	2.14696	5.49273E-4	2.0229
0.00502	17.978	0.00396	5.67064	0.00215	3.02235	0.00381	2.78189	5.50506E-4	2.27321	6.43871E-4	2.53205	5.49555E-4	2.14806	5.49553E-4	2.02394
0.00502	17.9849	0.00396	5.68132	0.00215	3.03584	0.00381	2.79113	5.50787E-4	2.27467	6.442E-4	2.53329	5.49835E-4	2.14916	5.49834E-4	2.02498
0.00502	17.9884	0.00396	5.68399	0.00215	3.03584	0.00381	2.80037	5.51068E-4	2.27614	6.44529E-4	2.53454	5.50116E-4	2.15025	5.50115E-4	2.02603
0.00502	17.9988	0.00396	5.68399	0.00215	3.03584	0.00381	2.80037	5.51349E-4	2.2776	6.44858E-4	2.53578	5.50397E-4	2.15135	5.50395E-4	2.02707
0.00502	18.0145	0.00396	5.68665	0.00215	3.04934	0.00381	2.80961	5.5163E-4	2.27905	6.45187E-4	2.53702	5.50677E-4	2.15245	5.50676E-4	2.02812
0.00502	18.0249	0.00396	5.68665	0.00215	3.04934	0.00381	2.80961	5.51912E-4	2.28051	6.45516E-4	2.53825	5.50958E-4	2.15355	5.50957E-4	2.02917
0.00502	18.0336	0.00396	5.69467	0.00215	3.04934	0.00381	2.81885	5.52193E-4	2.28196	6.45844E-4	2.53948	5.51239E-4	2.15464	5.51238E-4	2.03022
0.00502	18.0457	0.00396	5.69467	0.00215	3.04934	0.00381	2.8281	5.52474E-4	2.28341	6.46173E-4	2.54071	5.5152E-4	2.15574	5.51518E-4	2.03127
0.00502	18.0614	0.00396	5.69734	0.00218	3.04934	0.00381	2.8281	5.52755E-4	2.28485	6.46502E-4	2.54194	5.518E-4	2.15684	5.51799E-4	2.03232
0.00502	18.077	0.00396	5.70267	0.00218	3.06282	0.00381	2.83734	5.53037E-4	2.28629	6.46831E-4	2.54316	5.52081E-4	2.15794	5.5208E-4	2.03337
0.00502	18.1048	0.00396	5.70534	0.00218	3.04934	0.00389	2.83734	5.53318E-4	2.28773	6.4716E-4	2.54438	5.52362E-4	2.15904	5.52361E-4	2.03443
0.00502	18.1135	0.00396	5.70803	0.00218	3.04934	0.00389	2.84658	5.53599E-4	2.28917	6.47488E-4	2.5456	5.52643E-4	2.16013	5.52641E-4	2.03548
0.00502	18.1395	0.00396	5.71336	0.00218	3.04934	0.00389	2.85582	5.5388E-4	2.2906	6.47817E-4	2.54682	5.52923E-4	2.16123	5.52922E-4	2.03653
0.00502	18.1639	0.00396	5.71603	0.00218	3.04934	0.00389	2.86506	5.54161E-4	2.29202	6.48146E-4	2.54804	5.53204E-4	2.16233	5.53203E-4	2.03759
0.00502	18.183	0.00396	5.71871	0.00218	3.04934	0.00389	2.87431	5.54443E-4	2.29344	6.48475E-4	2.54925	5.53485E-4	2.16343	5.53484E-4	2.03864
0.00502	18.2003	0.00396	5.72405	0.00218	3.03584	0.00389	2.87431	5.54724E-4	2.29486	6.48804E-4	2.55047	5.53766E-4	2.16453	5.53764E-4	2.0397
0.00502	18.2351	0.00396	5.72672	0.00218	3.03584	0.00389	2.87431	5.55005E-4	2.29627	6.49132E-4	2.55168	5.54046E-4	2.16563	5.54045E-4	2.04075
0.00502	18.2629	0.00396	5.73473	0.00218	3.03584	0.00389	2.87431	5.55286E-4	2.29768	6.49461E-4	2.5529	5.54327E-4	2.16673	5.54326E-4	2.04181
0.00502	18.2837	0.00396	5.73473	0.00218	3.02235	0.00389	2.87431	5.55567E-4	2.29908	6.4979E-4	2.55412	5.54608E-4	2.16783	5.54606E-4	2.04286
0.00509	18.3219	0.00396	5.73473	0.00218	3.02235	0.00389	2.87431	5.55849E-4	2.30048	6.50119E-4	2.55534	5.54888E-4	2.16893	5.54887E-4	2.04392
0.00509	18.348	0.00396	5.74273	0.00218	3.02235	0.00389	2.88355	5.5613E-4	2.30187	6.50448E-4	2.55656	5.55169E-4	2.17003	5.55168E-4	2.04497
0.00509	18.3584	0.00396	5.74273	0.00218	3.00886	0.00389	2.88355	5.56411E-4	2.30326	6.50777E-4	2.55779	5.5545E-4	2.17113	5.55449E-4	2.04603
0.00509	18.3636	0.00396	5.74808	0.00218	3.02235	0.00389	2.88355	5.56692E-4	2.30464	6.51105E-4	2.55903	5.55731E-4	2.17223	5.55729E-4	2.04709
0.00509	18.3723	0.00396	5.75075	0.00218	3.02235	0.00389	2.88355	5.56973E-4	2.30602	6.51434E-4	2.56027	5.56011E-4	2.17332	5.5601E-4	2.04814
0.00509	18.3793	0.00396	5.75876	0.00218	3.02235	0.00389	2.88355	5.57255E-4	2.30739	6.51763E-4	2.56151	5.56292E-4	2.17442	5.56291E-4	2.04919
0.00509	18.388	0.00396	5.76411	0.00218	3.00886	0.00389	2.88355	5.57536E-4	2.30876	6.52092E-4	2.56277	5.56573E-4	2.17552	5.56572E-4	2.05025
0.00509	18.3932	0.00396	5.76678	0.00218	3.00886	0.00389	2.88355	5.57817E-4	2.31012	6.52421E-4	2.56402	5.56854E-4	2.17661	5.56852E-4	2.0513
0.00509	18.4019	0.00396	5.77211	0.00218	3.00886	0.00389	2.89279	5.58098E-4	2.31147	6.52749E-4	2.56528	5.57134E-4	2.17771	5.57133E-4	2.05236
0.00509	18.4105	0.00396	5.77479	0.00218	3.00886	0.00389	2.89279	5.5838E-4	2.31282	6.53078E-4	2.56654	5.57415E-4	2.1788	5.57414E-4	2.05341
0.00509	18.4175	0.00396	5.78279	0.00218	3.00886	0.00389	2.89279	5.58661E-4	2.31416	6.53407E-4	2.56781	5.57696E-4	2.1799	5.57694E-4	2.05446
0.00509	18.4262	0.00396	5.78814	0.00218	3.00886	0.00389	2.89279	5.58942E-4	2.31549	6.53736E-4	2.56908	5.57977E-4	2.18099	5.57975E-4	2.05551
0.00509	18.4366	0.00396	5.79081	0.00218	3.00886	0.00389	2.90203	5.59223E-4	2.31682	6.54065E-4	2.57035	5.58257E-4	2.18208	5.58256E-4	2.05656
0.00509	18.4488	0.00396	5.79614	0.00218	3.00886	0.00389	2.90203	5.59504E-4	2.31814	6.54393E-4	2.57163	5.58538E-4	2.18318	5.58537E-4	2.05761
0.00509	18.4592	0.00396	5.80417	0.00218	3.00886	0.00389	2.90203	5.59786E-4	2.31945	6.54722E-4	2.57291	5.58819E-4	2.18427	5.58817E-4	2.05866
0.00509	18.4661	0.00396	5.80684	0.00218	3.00886	0.00389	2.91128	5.60067E-4	2.32076	6.55051E-4	2.57419	5.59099E-4	2.18536	5.59098E-4	2.0597
0.00509	18.4783	0.00396	5.81752	0.00218	3.02235	0.00389	2.91128	5.60348E-4	2.32206	6.5538E-4	2.57547	5.5938E-4	2.18645	5.59379E-4	2.06075
0.00509	18.4922	0.00396	5.82285	0.00218	3.00886	0.00389	2.91128	5.60629E-4	2.32335	6.55709E-4	2.57675	5.59661E-4	2.18754	5.5966E-4	2.06179
0.00509	18.5044	0.00396	5.82552	0.00218	3.00886	0.00389	2.91128	5.6091E-4	2.32464	6.56038E-4	2.57804	5.59942E-4	2.18862	5.5994E-4	2.06284
0.00509	18.5235	0.00396	5.83354	0.00218	3.00886	0.00389	2.92052	5.61192E-4	2.32592	6.56366E-4	2.57932	5.60222E-4	2.18971	5.60221E-4	2.06388
0.00509	18.5461	0.00396	5.84154	0.00218	3.00886	0.00389	2.92052	5.61473E-4	2.32719	6.56695E-4	2.58061	5.60503E-4	2.1908	5.60502E-4	2.06492
[truncated: 32,546 more rows]

## Sheet: Sheet2
Text L=10mm		Text L=20mm		Text L=30mm		Text L=40mm		PFC L=10mm		PFC L=20mm		PFC L=30mm		PFC L=40mm			Fig.11-b
strain	stress	strain	stress	strain	stress	strain	stress	strain	stress	strain	stress	strain	stress	strain	stress
8.59183E-5	0.13123	0	0.06746	2.86488E-5	0.00291	8.18946E-10	3.17073E-5	1.5291E-8	0.00664	1.5291E-8	0.00664	1.5291E-8	0.00664	1.5291E-8	0.00664
8.59183E-5	0.12881	6.93406E-5	0.05397	2.86488E-5	0.00233	8.18946E-10	3.17073E-5	2.17236E-7	0.088	2.17236E-7	0.088	2.17236E-7	0.088	2.17236E-7	0.088
8.59183E-5	0.12881	6.93406E-5	0.05397	2.86488E-5	0.00233	8.18946E-10	0.00102	4.95392E-7	0.15818	4.95392E-7	0.15818	4.95392E-7	0.15818	4.95786E-7	0.15824
8.59183E-5	0.13362	6.93406E-5	0.05397	2.86488E-5	0.00291	8.18946E-10	5.29268E-4	7.7607E-7	0.17722	7.7607E-7	0.17722	7.7607E-7	0.17722	7.76957E-7	0.17723
8.59183E-5	0.13362	6.93406E-5	0.05397	2.86488E-5	0.00291	8.18946E-10	5.29268E-4	1.05675E-6	0.17173	1.05675E-6	0.17173	1.05675E-6	0.17173	1.05813E-6	0.1717
8.59183E-5	0.13362	6.93406E-5	0.05397	2.86488E-5	0.00291	8.18946E-10	5.29268E-4	1.33743E-6	0.16838	1.33743E-6	0.16838	1.33743E-6	0.16838	1.3393E-6	0.16839
8.59183E-5	0.13362	6.93406E-5	0.06746	2.86488E-5	0.00348	8.18946E-10	5.29268E-4	1.61811E-6	0.17111	1.61811E-6	0.17111	1.61811E-6	0.17111	1.62047E-6	0.17114
8.59183E-5	0.13604	6.93406E-5	0.06746	2.86488E-5	0.00348	8.18946E-10	5.29268E-4	1.89878E-6	0.17478	1.89878E-6	0.17478	1.89878E-6	0.17478	1.90164E-6	0.17482
8.59183E-5	0.13604	6.93406E-5	0.05397	2.86488E-5	0.00348	6.30821E-5	0.00152	2.17946E-6	0.17692	2.17946E-6	0.17692	2.17946E-6	0.17692	2.18281E-6	0.17694
8.59183E-5	0.13362	6.93406E-5	0.05397	2.86488E-5	0.00406	6.30821E-5	0.00152	2.46014E-6	0.178	2.46014E-6	0.178	2.46014E-6	0.178	2.46398E-6	0.17802
8.59183E-5	0.13362	6.93406E-5	0.06746	2.86488E-5	0.00463	6.30821E-5	0.00152	2.74082E-6	0.17907	2.74082E-6	0.17907	2.74082E-6	0.17907	2.74515E-6	0.17909
8.59183E-5	0.13604	6.93406E-5	0.06746	2.86488E-5	0.00463	6.30821E-5	0.00102	3.0215E-6	0.1798	3.0215E-6	0.1798	3.0215E-6	0.1798	3.02632E-6	0.17981
8.59183E-5	0.13604	6.93406E-5	0.06746	2.86488E-5	0.00463	6.30821E-5	0.00152	3.30218E-6	0.18012	3.30218E-6	0.18012	3.30218E-6	0.18012	3.3075E-6	0.18012
8.59183E-5	0.13604	6.93406E-5	0.06746	2.86488E-5	0.00521	6.30821E-5	0.00152	3.58286E-6	0.18027	3.58286E-6	0.18027	3.58286E-6	0.18027	3.58867E-6	0.18027
8.59183E-5	0.13604	6.93406E-5	0.06746	2.86488E-5	0.00463	6.30821E-5	0.00202	3.86353E-6	0.18021	3.86353E-6	0.18021	3.86353E-6	0.18021	3.86984E-6	0.18021
8.59183E-5	0.14087	6.93406E-5	0.06746	2.86488E-5	0.00406	6.30821E-5	0.00252	4.14421E-6	0.18006	4.14421E-6	0.18006	4.14421E-6	0.18006	4.15102E-6	0.18005
8.59183E-5	0.14087	6.93406E-5	0.06746	2.86488E-5	0.00406	6.30821E-5	0.00301	4.42489E-6	0.1797	4.42489E-6	0.1797	4.42489E-6	0.1797	4.43219E-6	0.17969
8.59183E-5	0.14087	6.93406E-5	0.08094	2.86488E-5	0.00463	6.30821E-5	0.00252	4.70557E-6	0.17928	4.70557E-6	0.17928	4.70557E-6	0.17928	4.71336E-6	0.17927
8.59183E-5	0.14087	1.04011E-4	0.08094	2.86488E-5	0.00406	6.30821E-5	0.00252	4.98625E-6	0.17902	4.98625E-6	0.17902	4.98625E-6	0.17902	4.99454E-6	0.17902
8.59183E-5	0.14569	1.04011E-4	0.08094	2.86488E-5	0.00348	6.30821E-5	0.00252	5.26693E-6	0.17899	5.26693E-6	0.17899	5.26693E-6	0.17899	5.27571E-6	0.17899
8.59183E-5	0.1481	1.04011E-4	0.06746	2.86488E-5	0.00348	6.30821E-5	0.00202	5.5476E-6	0.1791	5.5476E-6	0.1791	5.5476E-6	0.1791	5.55688E-6	0.17911
8.59183E-5	0.1481	1.04011E-4	0.05397	2.86488E-5	0.00406	6.30821E-5	0.00202	5.82828E-6	0.17926	5.82828E-6	0.17926	5.82828E-6	0.17926	5.83806E-6	0.17927
8.59183E-5	0.15052	1.04011E-4	0.05397	2.86488E-5	0.00463	6.30821E-5	0.00202	6.10896E-6	0.17946	6.10896E-6	0.17946	6.10896E-6	0.17946	6.11923E-6	0.17947
8.59183E-5	0.15293	1.04011E-4	0.05397	2.86488E-5	0.00406	6.30821E-5	0.00351	6.38964E-6	0.17967	6.38964E-6	0.17967	6.38964E-6	0.17967	6.40041E-6	0.17968
8.59183E-5	0.15775	1.04011E-4	0.05397	2.86488E-5	0.00521	6.30821E-5	0.00351	6.67032E-6	0.17981	6.67032E-6	0.17981	6.67032E-6	0.17981	6.68158E-6	0.17982
8.59183E-5	0.15775	1.04011E-4	0.05397	2.86488E-5	0.00521	6.30821E-5	0.00401	6.951E-6	0.17988	6.951E-6	0.17988	6.951E-6	0.17988	6.96275E-6	0.17989
8.59183E-5	0.16016	1.04011E-4	0.04048	2.86488E-5	0.00521	6.30821E-5	0.0045	7.23168E-6	0.17994	7.23168E-6	0.17994	7.23168E-6	0.17994	7.24393E-6	0.17994
8.59183E-5	0.16016	1.04011E-4	0.04048	2.86488E-5	0.00636	6.30821E-5	0.00401	7.51235E-6	0.17997	7.51235E-6	0.17997	7.51235E-6	0.17997	7.5251E-6	0.17997
8.59183E-5	0.16016	1.04011E-4	0.04048	2.86488E-5	0.00636	6.30821E-5	0.00401	7.79303E-6	0.17995	7.79303E-6	0.17995	7.79303E-6	0.17995	7.80628E-6	0.17995
8.59183E-5	0.16016	1.04011E-4	0.04048	2.86488E-5	0.00693	6.30821E-5	0.00401	8.07371E-6	0.17994	8.07371E-6	0.17994	8.07371E-6	0.17994	8.08745E-6	0.17994
8.59183E-5	0.16016	1.04011E-4	0.02697	2.86488E-5	0.00636	6.30821E-5	0.0045	8.35439E-6	0.17987	8.35439E-6	0.17987	8.35439E-6	0.17987	8.36862E-6	0.17987
8.59183E-5	0.16499	1.04011E-4	0.02697	2.86488E-5	0.00636	6.30821E-5	0.0045	8.63507E-6	0.17974	8.63507E-6	0.17974	8.63507E-6	0.17974	8.6498E-6	0.17974
8.59183E-5	0.16981	1.04011E-4	0.02697	2.86488E-5	0.00636	6.30821E-5	0.0055	8.91575E-6	0.17958	8.91575E-6	0.17958	8.91575E-6	0.17958	8.93097E-6	0.17957
8.59183E-5	0.1674	1.04011E-4	0.02697	2.86488E-5	0.00693	6.30821E-5	0.005	9.19642E-6	0.17941	9.19642E-6	0.17941	9.19642E-6	0.17941	9.21214E-6	0.1794
8.59183E-5	0.1674	1.04011E-4	0.02697	2.86488E-5	0.00693	6.30821E-5	0.005	9.4771E-6	0.17925	9.4771E-6	0.17925	9.4771E-6	0.17925	9.49332E-6	0.17924
8.59183E-5	0.16499	1.04011E-4	0.04048	2.86488E-5	0.00693	6.30821E-5	0.0045	9.75778E-6	0.17907	9.75778E-6	0.17907	9.75778E-6	0.17907	9.77449E-6	0.17905
8.59183E-5	0.16981	1.04011E-4	0.02697	2.86488E-5	0.00636	6.30821E-5	0.005	1.00385E-5	0.17885	1.00385E-5	0.17885	1.00385E-5	0.17885	1.00557E-5	0.17883
8.59183E-5	0.16981	1.04011E-4	0.02697	2.86488E-5	0.00693	6.30821E-5	0.005	1.03191E-5	0.17859	1.03191E-5	0.17859	1.03191E-5	0.17859	1.03368E-5	0.17856
8.59183E-5	0.16981	1.04011E-4	0.01349	2.86488E-5	0.00693	6.30821E-5	0.0045	1.05998E-5	0.17834	1.05998E-5	0.17834	1.05998E-5	0.17834	1.0618E-5	0.17829
8.59183E-5	0.16981	1.04011E-4	0.01349	2.86488E-5	0.00693	6.30821E-5	0.00401	1.08805E-5	0.17809	1.08805E-5	0.17809	1.08805E-5	0.17809	1.08992E-5	0.17802
8.59183E-5	0.17463	1.04011E-4	0.01349	2.86488E-5	0.00693	6.30821E-5	0.00401	1.11612E-5	0.17785	1.11612E-5	0.17785	1.11612E-5	0.17785	1.11804E-5	0.17776
8.59183E-5	0.17705	1.04011E-4	0.01349	2.86488E-5	0.00693	6.30821E-5	0.00401	1.14419E-5	0.17769	1.14419E-5	0.17769	1.14419E-5	0.17769	1.14615E-5	0.17757
8.59183E-5	0.17463	1.04011E-4	0.02697	2.86488E-5	0.00751	6.30821E-5	0.00401	1.17225E-5	0.17764	1.17225E-5	0.17764	1.17225E-5	0.17764	1.17427E-5	0.17748
8.59183E-5	0.17946	1.04011E-4	0.01349	2.86488E-5	0.00751	6.30821E-5	0.00401	1.20032E-5	0.17763	1.20032E-5	0.17763	1.20032E-5	0.17763	1.20239E-5	0.17743
8.59183E-5	0.18187	1.04011E-4	0.01349	2.86488E-5	0.00751	6.30821E-5	0.0045	1.22839E-5	0.17763	1.22839E-5	0.17763	1.22839E-5	0.17763	1.23051E-5	0.17737
8.59183E-5	0.18428	1.04011E-4	0.01349	2.86488E-5	0.00808	6.30821E-5	0.005	1.25646E-5	0.17764	1.25646E-5	0.17764	1.25646E-5	0.17764	1.25862E-5	0.1773
1.63852E-4	0.18669	1.04011E-4	0.01349	2.86488E-5	0.00866	6.30821E-5	0.005	1.28452E-5	0.1777	1.28452E-5	0.1777	1.28452E-5	0.1777	1.28674E-5	0.17719
1.63852E-4	0.18911	1.04011E-4	0.01349	2.86488E-5	0.00866	6.30821E-5	0.00649	1.31259E-5	0.17783	1.31259E-5	0.17783	1.31259E-5	0.17782	1.31486E-5	0.17703
1.63852E-4	0.19152	1.04011E-4	0.02697	2.86488E-5	0.00923	6.30821E-5	0.00699	1.34066E-5	0.17798	1.34066E-5	0.17798	1.34066E-5	0.17796	1.34297E-5	0.17681
1.63852E-4	0.19393	1.04011E-4	0.01349	2.86488E-5	0.00866	6.30821E-5	0.00699	1.36873E-5	0.17812	1.36873E-5	0.17812	1.36873E-5	0.17809	1.37109E-5	0.17652
1.63852E-4	0.19634	1.04011E-4	0.01349	2.86488E-5	0.00866	6.30821E-5	0.00749	1.3968E-5	0.17825	1.3968E-5	0.17825	1.3968E-5	0.17821	1.39921E-5	0.17615
1.63852E-4	0.19393	1.04011E-4	0.02697	2.86488E-5	0.00866	6.30821E-5	0.00799	1.42486E-5	0.17836	1.42486E-5	0.17836	1.42486E-5	0.17831	1.42733E-5	0.1757
1.63852E-4	0.19393	1.04011E-4	0.02697	2.86488E-5	0.00866	6.30821E-5	0.00799	1.45293E-5	0.17845	1.45293E-5	0.17845	1.45293E-5	0.17838	1.45544E-5	0.17515
1.63852E-4	0.19634	1.04011E-4	0.02697	2.86488E-5	0.00981	6.30821E-5	0.00848	1.481E-5	0.17852	1.481E-5	0.17852	1.481E-5	0.17843	1.48356E-5	0.17452
1.63852E-4	0.19393	1.04011E-4	0.02697	2.86488E-5	0.01038	6.30821E-5	0.00948	1.50907E-5	0.17856	1.50907E-5	0.17856	1.50907E-5	0.17845	1.51168E-5	0.17378
1.63852E-4	0.19634	1.04011E-4	0.02697	2.86488E-5	0.00981	6.30821E-5	0.00948	1.53714E-5	0.17858	1.53714E-5	0.17858	1.53714E-5	0.17843	1.5398E-5	0.17296
1.63852E-4	0.19875	1.04011E-4	0.02697	2.86488E-5	0.00981	1.26163E-4	0.00948	1.5652E-5	0.17857	1.5652E-5	0.17857	1.5652E-5	0.17839	1.56791E-5	0.17206
1.63852E-4	0.19875	1.04011E-4	0.02697	7.61689E-5	0.00923	1.26163E-4	0.00898	1.59327E-5	0.17855	1.59327E-5	0.17855	1.59327E-5	0.17834	1.59603E-5	0.1711
1.63852E-4	0.20359	1.04011E-4	0.02697	7.61689E-5	0.00981	1.26163E-4	0.00898	1.62134E-5	0.17854	1.62134E-5	0.17854	1.62134E-5	0.17827	1.62415E-5	0.17011
1.63852E-4	0.20598	1.04011E-4	0.02697	7.61689E-5	0.00923	1.26163E-4	0.00997	1.64941E-5	0.17853	1.64941E-5	0.17853	1.64941E-5	0.1782	1.65226E-5	0.1691
1.63852E-4	0.20598	1.04011E-4	0.04048	7.61689E-5	0.01038	1.26163E-4	0.00948	1.67747E-5	0.17852	1.67747E-5	0.17852	1.67747E-5	0.17812	1.68038E-5	0.1681
1.63852E-4	0.2084	1.04011E-4	0.04048	7.61689E-5	0.01095	1.26163E-4	0.00898	1.70554E-5	0.17851	1.70554E-5	0.17851	1.70554E-5	0.17802	1.7085E-5	0.16713
1.63852E-4	0.21081	1.04011E-4	0.04048	7.61689E-5	0.01095	1.26163E-4	0.00848	1.73361E-5	0.17849	1.73361E-5	0.17849	1.73361E-5	0.17791	1.73662E-5	0.16619
1.63852E-4	0.21081	1.04011E-4	0.05397	7.61689E-5	0.00981	1.26163E-4	0.00898	1.76168E-5	0.17847	1.76168E-5	0.17847	1.76168E-5	0.17778	1.76473E-5	0.16525
1.63852E-4	0.21081	1.04011E-4	0.05397	7.61689E-5	0.01038	1.26163E-4	0.00948	1.78975E-5	0.17843	1.78975E-5	0.17843	1.78975E-5	0.17763	1.79285E-5	0.1643
1.63852E-4	0.20598	1.04011E-4	0.05397	7.61689E-5	0.01095	1.26163E-4	0.00948	1.81781E-5	0.17839	1.81781E-5	0.17838	1.81781E-5	0.17745	1.82097E-5	0.16335
1.63852E-4	0.20598	1.04011E-4	0.05397	7.61689E-5	0.01038	1.26163E-4	0.00898	1.84588E-5	0.17834	1.84588E-5	0.17833	1.84588E-5	0.17723	1.84909E-5	0.1624
1.63852E-4	0.2084	1.04011E-4	0.05397	7.61689E-5	0.01153	1.26163E-4	0.00848	1.87395E-5	0.17829	1.87395E-5	0.17828	1.87395E-5	0.177	1.8772E-5	0.16147
1.63852E-4	0.20598	1.04011E-4	0.05397	7.61689E-5	0.0121	1.26163E-4	0.00898	1.90202E-5	0.17825	1.90202E-5	0.17825	1.90202E-5	0.17673	1.90532E-5	0.16056
1.63852E-4	0.2084	1.04011E-4	0.05397	7.61689E-5	0.0121	1.26163E-4	0.00948	1.93009E-5	0.17824	1.93009E-5	0.17823	1.93009E-5	0.17643	1.93344E-5	0.15969
1.63852E-4	0.2084	1.04011E-4	0.05397	7.61689E-5	0.01095	1.26163E-4	0.00948	1.95815E-5	0.17824	1.95815E-5	0.17823	1.95815E-5	0.17608	1.96155E-5	0.15885
1.63852E-4	0.2084	1.04011E-4	0.06746	7.61689E-5	0.01153	1.26163E-4	0.01047	1.98622E-5	0.17827	1.98622E-5	0.17825	1.98622E-5	0.17568	1.98967E-5	0.15801
1.63852E-4	0.21081	1.04011E-4	0.06746	7.61689E-5	0.01095	1.26163E-4	0.00948	2.01429E-5	0.17829	2.01429E-5	0.17827	2.01429E-5	0.17521	2.01779E-5	0.15719
1.63852E-4	0.21081	1.04011E-4	0.06746	7.61689E-5	0.01153	1.26163E-4	0.00948	2.04236E-5	0.17831	2.04236E-5	0.17829	2.04236E-5	0.17465	2.04591E-5	0.15636
1.63852E-4	0.21081	1.04011E-4	0.06746	7.61689E-5	0.01153	1.26163E-4	0.00948	2.07042E-5	0.17832	2.07042E-5	0.17829	2.07042E-5	0.17401	2.07402E-5	0.15553
1.63852E-4	0.21565	1.04011E-4	0.06746	7.61689E-5	0.01268	1.26163E-4	0.00948	2.09849E-5	0.17832	2.09849E-5	0.17827	2.09849E-5	0.17329	2.10214E-5	0.1547
1.63852E-4	0.21565	1.04011E-4	0.08094	7.61689E-5	0.01268	1.26163E-4	0.00948	2.12656E-5	0.17831	2.12656E-5	0.17824	2.12656E-5	0.17249	2.13026E-5	0.15391
1.63852E-4	0.21565	1.04011E-4	0.06746	7.61689E-5	0.01268	1.26163E-4	0.00898	2.15463E-5	0.17829	2.15463E-5	0.17819	2.15463E-5	0.17162	2.15838E-5	0.15314
1.63852E-4	0.22046	1.04011E-4	0.06746	7.61689E-5	0.01383	1.26163E-4	0.00948	2.1827E-5	0.17827	2.1827E-5	0.17812	2.1827E-5	0.1707	2.18649E-5	0.15242
1.63852E-4	0.22288	1.04011E-4	0.06746	7.61689E-5	0.01383	1.26163E-4	0.00948	2.21076E-5	0.17824	2.21076E-5	0.17803	2.21076E-5	0.16972	2.21461E-5	0.15174
1.63852E-4	0.22288	1.04011E-4	0.08094	7.61689E-5	0.01383	1.26163E-4	0.00997	2.23883E-5	0.1782	2.23883E-5	0.17792	2.23883E-5	0.1687	2.24273E-5	0.15106
1.63852E-4	0.22529	1.04011E-4	0.06746	7.61689E-5	0.01268	1.26163E-4	0.00997	2.2669E-5	0.17815	2.2669E-5	0.17779	2.2669E-5	0.16766	2.27084E-5	0.15038
1.63852E-4	0.22288	1.04011E-4	0.08094	7.61689E-5	0.01268	1.26163E-4	0.00997	2.29497E-5	0.17808	2.29497E-5	0.17764	2.29497E-5	0.1666	2.29896E-5	0.14968
1.63852E-4	0.2277	1.04011E-4	0.08094	7.61689E-5	0.01268	1.26163E-4	0.00997	2.32304E-5	0.178	2.32304E-5	0.17745	2.32304E-5	0.16553	2.32708E-5	0.14898
1.63852E-4	0.23011	1.04011E-4	0.08094	7.61689E-5	0.01325	1.26163E-4	0.00997	2.3511E-5	0.1779	2.3511E-5	0.17724	2.3511E-5	0.16446	2.3552E-5	0.14826
1.63852E-4	0.23252	1.04011E-4	0.08094	7.61689E-5	0.01383	1.26163E-4	0.00997	2.37917E-5	0.1778	2.37917E-5	0.17699	2.37917E-5	0.16338	2.38331E-5	0.14753
1.63852E-4	0.23252	1.04011E-4	0.09445	7.61689E-5	0.01383	1.26163E-4	0.01047	2.40724E-5	0.17769	2.40724E-5	0.1767	2.40724E-5	0.1623	2.41143E-5	0.14678
1.63852E-4	0.23252	1.04011E-4	0.08094	7.61689E-5	0.01498	1.26163E-4	0.01047	2.43531E-5	0.17759	2.43531E-5	0.17636	2.43531E-5	0.16125	2.43955E-5	0.14602
1.63852E-4	0.23252	1.04011E-4	0.08094	7.61689E-5	0.01555	1.26163E-4	0.01047	2.46338E-5	0.1775	2.46338E-5	0.17598	2.46338E-5	0.16025	2.46766E-5	0.14524
1.63852E-4	0.23011	1.04011E-4	0.09445	7.61689E-5	0.01555	1.26163E-4	0.01097	2.49145E-5	0.17742	2.49145E-5	0.17554	2.49144E-5	0.15929	2.49578E-5	0.14445
1.63852E-4	0.23252	1.04011E-4	0.09445	7.61689E-5	0.0167	1.26163E-4	0.01097	2.51951E-5	0.17734	2.51951E-5	0.17504	2.51951E-5	0.15838	2.5239E-5	0.14365
1.63852E-4	0.23494	1.04011E-4	0.08094	7.61689E-5	0.0167	1.26163E-4	0.01097	2.54758E-5	0.17728	2.54758E-5	0.17449	2.54758E-5	0.1575	2.55202E-5	0.14283
1.63852E-4	0.23494	1.04011E-4	0.09445	7.61689E-5	0.0167	1.26163E-4	0.01196	2.57565E-5	0.17721	2.57565E-5	0.17386	2.57565E-5	0.15663	2.58013E-5	0.14201
1.63852E-4	0.23976	1.04011E-4	0.09445	7.61689E-5	0.0167	1.26163E-4	0.01196	2.60372E-5	0.17713	2.60372E-5	0.17318	2.60372E-5	0.15577	2.60825E-5	0.14118
1.63852E-4	0.24217	1.04011E-4	0.09445	7.61689E-5	0.0167	1.26163E-4	0.01196	2.63179E-5	0.17705	2.63179E-5	0.17242	2.63179E-5	0.1549	2.63637E-5	0.14037
1.63852E-4	0.24458	1.04011E-4	0.10794	7.61689E-5	0.01613	1.26163E-4	0.01147	2.65985E-5	0.17696	2.65985E-5	0.1716	2.65985E-5	0.15404	2.66448E-5	0.13957
1.63852E-4	0.24458	1.04011E-4	0.09445	7.61689E-5	0.0167	1.26163E-4	0.01147	2.68792E-5	0.17685	2.68792E-5	0.17073	2.68792E-5	0.15316	2.6926E-5	0.13881
1.63852E-4	0.24458	1.04011E-4	0.09445	7.61689E-5	0.01727	1.26163E-4	0.01147	2.71599E-5	0.17674	2.71599E-5	0.1698	2.71599E-5	0.15228	2.72072E-5	0.13807
1.63852E-4	0.24458	1.04011E-4	0.10794	7.61689E-5	0.01727	1.26163E-4	0.01147	2.74406E-5	0.17664	2.74406E-5	0.16882	2.74406E-5	0.1514	2.74884E-5	0.13735
1.63852E-4	0.24699	1.04011E-4	0.10794	7.61689E-5	0.01843	1.26163E-4	0.01196	2.77213E-5	0.17653	2.77213E-5	0.16782	2.77213E-5	0.15053	2.77695E-5	0.13664
1.63852E-4	0.25182	1.04011E-4	0.10794	7.61689E-5	0.019	1.26163E-4	0.01246	2.8002E-5	0.17643	2.8002E-5	0.16681	2.8002E-5	0.14966	2.80507E-5	0.13594
1.63852E-4	0.24941	1.04011E-4	0.10794	7.61689E-5	0.01843	1.26163E-4	0.01296	2.82826E-5	0.17633	2.82826E-5	0.16579	2.82826E-5	0.14879	2.83319E-5	0.13523
1.63852E-4	0.25663	1.04011E-4	0.09445	7.61689E-5	0.019	1.26163E-4	0.01345	2.85633E-5	0.17624	2.85633E-5	0.1648	2.85633E-5	0.14793	2.8613E-5	0.13453
1.63852E-4	0.25905	1.04011E-4	0.10794	7.61689E-5	0.01958	1.26163E-4	0.01345	2.8844E-5	0.17616	2.8844E-5	0.16383	2.8844E-5	0.1471	2.88942E-5	0.13381
1.63852E-4	0.26147	1.04011E-4	0.10794	7.61689E-5	0.019	1.89245E-4	0.01345	2.91247E-5	0.17606	2.91247E-5	0.16289	2.91247E-5	0.14629	2.91754E-5	0.13308
1.63852E-4	0.26147	1.04011E-4	0.10794	7.61689E-5	0.02015	1.89245E-4	0.01296	2.94054E-5	0.17595	2.94054E-5	0.16196	2.94054E-5	0.1455	2.94566E-5	0.13233
1.63852E-4	0.26388	1.04011E-4	0.10794	7.61689E-5	0.02015	1.89245E-4	0.01296	2.96861E-5	0.17582	2.96861E-5	0.16104	2.9686E-5	0.14472	2.97377E-5	0.13158
2.41785E-4	0.26628	1.04011E-4	0.10794	7.61689E-5	0.02015	1.89245E-4	0.01345	2.99667E-5	0.17566	2.99667E-5	0.16012	2.99667E-5	0.14396	3.00189E-5	0.13083
2.41785E-4	0.2687	1.04011E-4	0.12143	7.61689E-5	0.01958	1.89245E-4	0.01296	3.02474E-5	0.17547	3.02474E-5	0.15922	3.02474E-5	0.14321	3.03001E-5	0.13009
2.41785E-4	0.27111	1.04011E-4	0.13493	7.61689E-5	0.01958	1.89245E-4	0.01345	3.05281E-5	0.17525	3.05281E-5	0.15834	3.05281E-5	0.14248	3.05813E-5	0.12933
2.41785E-4	0.27353	1.73352E-4	0.12143	7.61689E-5	0.01958	1.89245E-4	0.01395	3.08088E-5	0.17499	3.08088E-5	0.15749	3.08088E-5	0.14178	3.08624E-5	0.12856
2.41785E-4	0.28076	1.73352E-4	0.12143	7.61689E-5	0.01958	1.89245E-4	0.01445	3.10895E-5	0.17468	3.10895E-5	0.15665	3.10895E-5	0.14109	3.11436E-5	0.12776
2.41785E-4	0.27836	1.73352E-4	0.12143	7.61689E-5	0.02072	1.89245E-4	0.01445	3.13702E-5	0.17433	3.13701E-5	0.15585	3.13701E-5	0.1404	3.14248E-5	0.12695
2.41785E-4	0.27836	1.73352E-4	0.12143	7.61689E-5	0.02072	1.89245E-4	0.01494	3.16508E-5	0.17393	3.16508E-5	0.15508	3.16508E-5	0.13971	3.17059E-5	0.12613
2.41785E-4	0.27594	1.73352E-4	0.12143	7.61689E-5	0.0213	1.89245E-4	0.01494	3.19315E-5	0.17347	3.19315E-5	0.15431	3.19315E-5	0.13903	3.19871E-5	0.12529
2.41785E-4	0.27594	1.73352E-4	0.13493	7.61689E-5	0.0213	1.89245E-4	0.01494	3.22122E-5	0.17295	3.22122E-5	0.15355	3.22122E-5	0.13836	3.22683E-5	0.12445
2.41785E-4	0.27594	1.73352E-4	0.13493	7.61689E-5	0.0213	1.89245E-4	0.01494	3.24929E-5	0.17237	3.24929E-5	0.15281	3.24929E-5	0.1377	3.25495E-5	0.12363
2.41785E-4	0.27836	1.73352E-4	0.13493	1.23689E-4	0.02245	1.89245E-4	0.01494	3.27736E-5	0.17174	3.27736E-5	0.1521	3.27735E-5	0.13705	3.28306E-5	0.12281
2.41785E-4	0.27594	1.73352E-4	0.13493	1.23689E-4	0.02302	1.89245E-4	0.01445	3.30543E-5	0.17105	3.30542E-5	0.15141	3.30542E-5	0.13639	3.31118E-5	0.12198
2.41785E-4	0.27836	1.73352E-4	0.12143	1.23689E-4	0.02302	1.89245E-4	0.01494	3.33349E-5	0.17031	3.33349E-5	0.15071	3.33349E-5	0.13573	3.3393E-5	0.12114
2.41785E-4	0.28076	1.73352E-4	0.13493	1.23689E-4	0.02475	1.89245E-4	0.01445	3.36156E-5	0.16952	3.36156E-5	0.15002	3.36156E-5	0.13506	3.36741E-5	0.12031
2.41785E-4	0.28317	1.73352E-4	0.13493	1.23689E-4	0.02532	1.89245E-4	0.01445	3.38963E-5	0.16868	3.38963E-5	0.14931	3.38963E-5	0.13438	3.39553E-5	0.11947
2.41785E-4	0.28317	1.73352E-4	0.14843	1.23689E-4	0.02475	1.89245E-4	0.01345	3.4177E-5	0.1678	3.4177E-5	0.14859	3.41769E-5	0.13369	3.42365E-5	0.11863
2.41785E-4	0.28317	1.73352E-4	0.14843	1.23689E-4	0.02417	1.89245E-4	0.01395	3.44577E-5	0.16688	3.44577E-5	0.14786	3.44576E-5	0.13298	3.45177E-5	0.11778
2.41785E-4	0.28317	1.73352E-4	0.14843	1.23689E-4	0.02417	1.89245E-4	0.01395	3.47384E-5	0.16593	3.47383E-5	0.14712	3.47383E-5	0.13226	3.47988E-5	0.11693
2.41785E-4	0.28559	1.73352E-4	0.13493	1.23689E-4	0.02417	1.89245E-4	0.01445	3.5019E-5	0.16495	3.5019E-5	0.14637	3.5019E-5	0.13155	3.508E-5	0.11608
2.41785E-4	0.28801	1.73352E-4	0.13493	1.23689E-4	0.0236	1.89245E-4	0.01445	3.52997E-5	0.16394	3.52997E-5	0.1456	3.52997E-5	0.13084	3.53612E-5	0.11524
2.41785E-4	0.29041	1.73352E-4	0.13493	1.23689E-4	0.02417	1.89245E-4	0.01445	3.55804E-5	0.16293	3.55804E-5	0.14482	3.55804E-5	0.13012	3.56423E-5	0.11439
2.41785E-4	0.28801	2.42692E-4	0.14843	1.23689E-4	0.02417	1.89245E-4	0.01395	3.58611E-5	0.16191	3.58611E-5	0.14402	3.5861E-5	0.1294	3.59235E-5	0.11355
2.41785E-4	0.29282	2.42692E-4	0.13493	1.23689E-4	0.02532	1.89245E-4	0.01445	3.61418E-5	0.16087	3.61417E-5	0.1432	3.61417E-5	0.12868	3.62047E-5	0.11269
2.41785E-4	0.29282	2.42692E-4	0.13493	1.23689E-4	0.0259	1.89245E-4	0.01445	3.64225E-5	0.15985	3.64224E-5	0.14238	3.64224E-5	0.12794	3.64859E-5	0.11183
2.41785E-4	0.29041	2.42692E-4	0.13493	1.23689E-4	0.0259	1.89245E-4	0.01494	3.67031E-5	0.15885	3.67031E-5	0.14155	3.67031E-5	0.12719	3.6767E-5	0.11095
2.41785E-4	0.29041	2.42692E-4	0.12143	1.23689E-4	0.02704	1.89245E-4	0.01445	3.69838E-5	0.1579	3.69838E-5	0.14072	3.69838E-5	0.12643	3.70482E-5	0.11005
2.41785E-4	0.29765	2.42692E-4	0.12143	1.23689E-4	0.02704	1.89245E-4	0.01445	3.72645E-5	0.15705	3.72645E-5	0.13988	3.72644E-5	0.12568	3.73294E-5	0.10913
2.41785E-4	0.30247	2.42692E-4	0.13493	1.23689E-4	0.02704	1.89245E-4	0.01395	3.75452E-5	0.15632	3.75452E-5	0.13904	3.75451E-5	0.12492	3.76106E-5	0.10818
2.41785E-4	0.29765	2.42692E-4	0.12143	1.23689E-4	0.02647	1.89245E-4	0.01395	3.78259E-5	0.15573	3.78258E-5	0.1382	3.78258E-5	0.12414	3.78917E-5	0.10721
2.41785E-4	0.30006	2.42692E-4	0.10794	1.23689E-4	0.02704	1.89245E-4	0.01445	3.81066E-5	0.15527	3.81065E-5	0.13737	3.81065E-5	0.12334	3.81729E-5	0.10622
2.41785E-4	0.30006	2.42692E-4	0.10794	1.23689E-4	0.02704	1.89245E-4	0.01445	3.83872E-5	0.15499	3.83872E-5	0.13654	3.83872E-5	0.12253	3.84541E-5	0.10522
2.41785E-4	0.30488	2.42692E-4	0.10794	1.23689E-4	0.02647	1.89245E-4	0.01494	3.86679E-5	0.15492	3.86679E-5	0.13572	3.86679E-5	0.1217	3.87352E-5	0.10422
2.41785E-4	0.30247	2.42692E-4	0.10794	1.23689E-4	0.02647	1.89245E-4	0.01494	3.89486E-5	0.15513	3.89486E-5	0.1349	3.89485E-5	0.12086	3.90164E-5	0.10326
2.41785E-4	0.30247	2.42692E-4	0.10794	1.23689E-4	0.0259	1.89245E-4	0.01544	3.92293E-5	0.15566	3.92293E-5	0.1341	3.92292E-5	0.12	3.92976E-5	0.10231
2.41785E-4	0.3073	2.42692E-4	0.09445	1.23689E-4	0.02762	1.89245E-4	0.01594	3.951E-5	0.15657	3.95099E-5	0.1333	3.95099E-5	0.11913	3.95788E-5	0.10139
2.41785E-4	0.3097	2.42692E-4	0.09445	1.23689E-4	0.02819	1.89245E-4	0.01594	3.97907E-5	0.15795	3.97906E-5	0.13252	3.97906E-5	0.11824	3.98599E-5	0.10054
2.41785E-4	0.31212	2.42692E-4	0.09445	1.23689E-4	0.02819	1.89245E-4	0.01693	4.00714E-5	0.15988	4.00713E-5	0.13176	4.00713E-5	0.11734	4.01411E-5	0.09984
2.41785E-4	0.31212	2.42692E-4	0.08094	1.23689E-4	0.02877	1.89245E-4	0.01693	4.0352E-5	0.16238	4.0352E-5	0.13102	4.03519E-5	0.11642	4.04223E-5	0.09929
2.41785E-4	0.31453	2.42692E-4	0.09445	1.23689E-4	0.02877	1.89245E-4	0.01693	4.06327E-5	0.16547	4.06327E-5	0.13031	4.06326E-5	0.1155	4.07034E-5	0.09885
2.41785E-4	0.31694	2.42692E-4	0.09445	1.23689E-4	0.02934	1.89245E-4	0.01693	4.09134E-5	0.16931	4.09134E-5	0.12962	4.09133E-5	0.11458	4.09846E-5	0.09852
2.41785E-4	0.31694	2.42692E-4	0.08094	1.23689E-4	0.02992	1.89245E-4	0.01693	4.11941E-5	0.17399	4.1194E-5	0.12896	4.1194E-5	0.11365	4.12658E-5	0.09831
2.41785E-4	0.31694	2.42692E-4	0.08094	1.23689E-4	0.02934	1.89245E-4	0.01693	4.14748E-5	0.17939	4.14747E-5	0.12833	4.14747E-5	0.11271	4.1547E-5	0.09817
2.41785E-4	0.31935	2.42692E-4	0.09445	1.23689E-4	0.02819	1.89245E-4	0.01693	4.17555E-5	0.18532	4.17554E-5	0.12778	4.17554E-5	0.11175	4.18281E-5	0.09807
2.41785E-4	0.3266	2.42692E-4	0.08094	1.23689E-4	0.02992	1.89245E-4	0.01693	4.20361E-5	0.19152	4.20361E-5	0.12734	4.2036E-5	0.11078	4.21093E-5	0.09799
2.41785E-4	0.3266	2.42692E-4	0.08094	1.23689E-4	0.02992	1.89245E-4	0.01693	4.23168E-5	0.1978	4.23168E-5	0.12707	4.23167E-5	0.1098	4.23905E-5	0.09792
2.41785E-4	0.32418	2.42692E-4	0.08094	1.23689E-4	0.02992	1.89245E-4	0.01693	4.25975E-5	0.20403	4.25975E-5	0.12704	4.25974E-5	0.10881	4.26716E-5	0.09788
2.41785E-4	0.3266	2.42692E-4	0.08094	1.23689E-4	0.02992	1.89245E-4	0.01693	4.28782E-5	0.21015	4.28781E-5	0.12734	4.28781E-5	0.10781	4.29528E-5	0.09785
2.41785E-4	0.33141	2.42692E-4	0.08094	1.23689E-4	0.03049	1.89245E-4	0.01693	4.31589E-5	0.21612	4.31588E-5	0.12802	4.31588E-5	0.1068	4.3234E-5	0.09783
2.41785E-4	0.33624	2.42692E-4	0.09445	1.23689E-4	0.03107	1.89245E-4	0.01892	4.34396E-5	0.22192	4.34395E-5	0.12914	4.34395E-5	0.10579	4.35152E-5	0.09783
2.41785E-4	0.34105	2.42692E-4	0.09445	1.23689E-4	0.03337	2.52326E-4	0.01892	4.37202E-5	0.22754	4.37202E-5	0.13075	4.37201E-5	0.10478	4.37963E-5	0.09783
2.41785E-4	0.34347	2.42692E-4	0.08094	1.23689E-4	0.03337	2.52326E-4	0.01942	4.40009E-5	0.23297	4.40009E-5	0.13291	4.40008E-5	0.10377	4.40775E-5	0.09785
3.19718E-4	0.34347	2.42692E-4	0.09445	1.71209E-4	0.03337	2.52326E-4	0.01942	4.42816E-5	0.23818	4.42816E-5	0.13561	4.42815E-5	0.10279	4.43587E-5	0.09787
3.19718E-4	0.34347	2.42692E-4	0.09445	1.71209E-4	0.03394	2.52326E-4	0.01942	4.45623E-5	0.24317	4.45622E-5	0.13884	4.45622E-5	0.1019	4.46398E-5	0.09791
3.19718E-4	0.34589	2.42692E-4	0.08094	1.71209E-4	0.03452	2.52326E-4	0.01942	4.4843E-5	0.24793	4.48429E-5	0.14261	4.48429E-5	0.10114	4.4921E-5	0.09796
3.19718E-4	0.3483	2.42692E-4	0.08094	1.71209E-4	0.03452	2.52326E-4	0.01942	4.51237E-5	0.25245	4.51236E-5	0.14699	4.51236E-5	0.10057	4.52022E-5	0.09802
3.19718E-4	0.3483	2.42692E-4	0.09445	1.71209E-4	0.03452	2.52326E-4	0.01942	4.54044E-5	0.25674	4.54043E-5	0.15202	4.54042E-5	0.10026	4.54834E-5	0.09808
3.19718E-4	0.3483	2.42692E-4	0.10794	1.71209E-4	0.03452	2.52326E-4	0.01942	4.5685E-5	0.26081	4.5685E-5	0.15763	4.56849E-5	0.10034	4.57645E-5	0.09815
3.19718E-4	0.3483	2.42692E-4	0.10794	1.71209E-4	0.03452	2.52326E-4	0.01942	4.59657E-5	0.26466	4.59657E-5	0.16368	4.59656E-5	0.10095	4.60457E-5	0.09824
3.19718E-4	0.35312	2.42692E-4	0.09445	1.71209E-4	0.03509	2.52326E-4	0.01942	4.62464E-5	0.26831	4.62464E-5	0.16997	4.62463E-5	0.10214	4.63269E-5	0.09833
3.19718E-4	0.35553	2.42692E-4	0.10794	1.71209E-4	0.03567	2.52326E-4	0.01992	4.65271E-5	0.27176	4.6527E-5	0.17634	4.6527E-5	0.1039	4.66081E-5	0.09845
3.19718E-4	0.35553	2.42692E-4	0.10794	1.71209E-4	0.03567	2.52326E-4	0.01992	4.68078E-5	0.27503	4.68077E-5	0.18268	4.68077E-5	0.10623	4.68892E-5	0.09859
3.19718E-4	0.35795	2.42692E-4	0.10794	1.71209E-4	0.03452	2.52326E-4	0.02091	4.70885E-5	0.27814	4.70884E-5	0.18893	4.70883E-5	0.10912	4.71704E-5	0.09876
3.19718E-4	0.35795	2.42692E-4	0.10794	1.71209E-4	0.03452	2.52326E-4	0.02091	4.73691E-5	0.2811	4.73691E-5	0.19505	4.7369E-5	0.11261	4.74516E-5	0.09898
3.19718E-4	0.35553	2.42692E-4	0.10794	1.71209E-4	0.03509	2.52326E-4	0.02091	4.76498E-5	0.28393	4.76498E-5	0.20101	4.76497E-5	0.11667	4.77327E-5	0.09926
3.19718E-4	0.35553	2.42692E-4	0.12143	1.71209E-4	0.03452	2.52326E-4	0.02041	4.79305E-5	0.28665	4.79305E-5	0.20679	4.79304E-5	0.12128	4.80139E-5	0.0996
3.19718E-4	0.35553	2.42692E-4	0.12143	1.71209E-4	0.03509	2.52326E-4	0.02041	4.82112E-5	0.28926	4.82111E-5	0.21237	4.82111E-5	0.12639	4.82951E-5	0.10003
3.19718E-4	0.35312	2.42692E-4	0.12143	1.71209E-4	0.03509	2.52326E-4	0.02091	4.84919E-5	0.29179	4.84918E-5	0.21775	4.84918E-5	0.13195	4.85763E-5	0.10055
3.19718E-4	0.35553	2.42692E-4	0.12143	1.71209E-4	0.03624	2.52326E-4	0.02091	4.87726E-5	0.29424	4.87725E-5	0.22294	4.87724E-5	0.13787	4.88574E-5	0.1012
3.19718E-4	0.35795	2.42692E-4	0.12143	1.71209E-4	0.03567	2.52326E-4	0.02041	4.90532E-5	0.29662	4.90532E-5	0.22795	4.90531E-5	0.14406	4.91386E-5	0.10205
3.19718E-4	0.36036	2.42692E-4	0.13493	1.71209E-4	0.03567	2.52326E-4	0.02041	4.93339E-5	0.29894	4.93339E-5	0.23277	4.93338E-5	0.15044	4.94198E-5	0.10316
3.19718E-4	0.36036	2.42692E-4	0.12143	1.71209E-4	0.03624	2.52326E-4	0.02091	4.96146E-5	0.30121	4.96146E-5	0.23741	4.96145E-5	0.1569	4.97009E-5	0.10459
3.19718E-4	0.36277	2.42692E-4	0.12143	1.71209E-4	0.03681	2.52326E-4	0.02091	4.98953E-5	0.30344	4.98952E-5	0.24186	4.98952E-5	0.16336	4.99821E-5	0.10639
3.19718E-4	0.36277	2.42692E-4	0.13493	1.71209E-4	0.03739	2.52326E-4	0.01992	5.0176E-5	0.30562	5.01759E-5	0.24611	5.01758E-5	0.16978	5.02633E-5	0.10862
3.19718E-4	0.36518	2.42692E-4	0.13493	1.71209E-4	0.03681	2.52326E-4	0.01992	5.04567E-5	0.30777	5.04566E-5	0.25016	5.04565E-5	0.17614	5.05445E-5	0.11132
3.19718E-4	0.36759	2.42692E-4	0.13493	1.71209E-4	0.03681	2.52326E-4	0.01992	5.07373E-5	0.30987	5.07373E-5	0.25402	5.07372E-5	0.1824	5.08256E-5	0.1145
3.19718E-4	0.36759	2.42692E-4	0.13493	1.71209E-4	0.03681	2.52326E-4	0.02141	5.1018E-5	0.31195	5.1018E-5	0.25769	5.10179E-5	0.18858	5.11068E-5	0.11815
3.19718E-4	0.36759	2.42692E-4	0.14843	1.71209E-4	0.03854	2.52326E-4	0.02141	5.12987E-5	0.31401	5.12986E-5	0.26116	5.12986E-5	0.19465	5.1388E-5	0.12226
3.19718E-4	0.37001	2.42692E-4	0.13493	1.71209E-4	0.03854	2.52326E-4	0.02091	5.15794E-5	0.31604	5.15793E-5	0.26445	5.15793E-5	0.2006	5.16691E-5	0.1268
3.19718E-4	0.37242	2.42692E-4	0.13493	1.71209E-4	0.03796	2.52326E-4	0.02091	5.18601E-5	0.31806	5.186E-5	0.26757	5.18599E-5	0.20644	5.19503E-5	0.13172
3.19718E-4	0.37483	2.42692E-4	0.13493	1.71209E-4	0.03739	2.52326E-4	0.02141	5.21408E-5	0.32006	5.21407E-5	0.27051	5.21406E-5	0.21214	5.22315E-5	0.13698
3.19718E-4	0.37483	2.42692E-4	0.14843	1.71209E-4	0.03624	2.52326E-4	0.02141	5.24214E-5	0.32206	5.24214E-5	0.27329	5.24213E-5	0.21768	5.25127E-5	0.14251
3.19718E-4	0.37724	2.42692E-4	0.13493	1.71209E-4	0.03624	2.52326E-4	0.02041	5.27021E-5	0.32405	5.27021E-5	0.27591	5.2702E-5	0.22307	5.27938E-5	0.14825
3.19718E-4	0.37724	2.42692E-4	0.14843	1.71209E-4	0.03796	2.52326E-4	0.01992	5.29828E-5	0.32602	5.29827E-5	0.27839	5.29827E-5	0.22828	5.3075E-5	0.15412
3.19718E-4	0.37724	2.42692E-4	0.14843	1.71209E-4	0.03796	2.52326E-4	0.01992	5.32635E-5	0.32798	5.32634E-5	0.28073	5.32634E-5	0.23332	5.33562E-5	0.16005
3.19718E-4	0.37724	2.42692E-4	0.14843	1.71209E-4	0.03796	2.52326E-4	0.01992	5.35442E-5	0.3299	5.35441E-5	0.28292	5.3544E-5	0.23818	5.36374E-5	0.16598
3.19718E-4	0.37724	2.42692E-4	0.13493	1.71209E-4	0.03854	2.52326E-4	0.02041	5.38249E-5	0.33178	5.38248E-5	0.28499	5.38247E-5	0.24285	5.39185E-5	0.17187
3.19718E-4	0.37965	2.42692E-4	0.13493	1.71209E-4	0.03854	2.52326E-4	0.02091	5.41056E-5	0.33363	5.41055E-5	0.28693	5.41054E-5	0.24733	5.41997E-5	0.1777
3.19718E-4	0.37965	2.42692E-4	0.14843	1.71209E-4	0.03911	2.52326E-4	0.02141	5.43862E-5	0.33543	5.43862E-5	0.28875	5.43861E-5	0.25162	5.44809E-5	0.18345
3.19718E-4	0.38448	2.42692E-4	0.14843	1.71209E-4	0.03969	2.52326E-4	0.02141	5.46669E-5	0.3372	5.46668E-5	0.29044	5.46668E-5	0.25573	5.4762E-5	0.18912
3.19718E-4	0.38689	2.42692E-4	0.14843	1.71209E-4	0.03911	2.52326E-4	0.02141	5.49476E-5	0.33893	5.49475E-5	0.29203	5.49475E-5	0.25966	5.50432E-5	0.1947
3.19718E-4	0.3893	2.42692E-4	0.16191	1.71209E-4	0.03911	2.52326E-4	0.0219	5.52283E-5	0.34062	5.52282E-5	0.29352	5.52281E-5	0.26342	5.53244E-5	0.20018
3.19718E-4	0.38689	2.42692E-4	0.14843	1.71209E-4	0.03969	2.52326E-4	0.0219	5.5509E-5	0.34226	5.55089E-5	0.29492	5.55088E-5	0.26699	5.56056E-5	0.20553
3.19718E-4	0.39171	2.42692E-4	0.14843	1.71209E-4	0.03969	2.52326E-4	0.02141	5.57897E-5	0.34387	5.57896E-5	0.29624	5.57895E-5	0.27039	5.58867E-5	0.21076
3.19718E-4	0.39895	2.42692E-4	0.16191	1.71209E-4	0.03969	2.52326E-4	0.0219	5.60703E-5	0.34544	5.60703E-5	0.29748	5.60702E-5	0.27362	5.61679E-5	0.21584
3.19718E-4	0.39895	2.42692E-4	0.16191	1.71209E-4	0.04026	2.52326E-4	0.0219	5.6351E-5	0.34698	5.63509E-5	0.29866	5.63509E-5	0.27668	5.64491E-5	0.22077
3.19718E-4	0.39895	2.42692E-4	0.14843	1.71209E-4	0.04084	2.52326E-4	0.0219	5.66317E-5	0.34848	5.66316E-5	0.29977	5.66315E-5	0.27958	5.67303E-5	0.22555
3.19718E-4	0.39895	2.42692E-4	0.16191	1.71209E-4	0.04084	2.52326E-4	0.02141	5.69124E-5	0.34995	5.69123E-5	0.30082	5.69122E-5	0.28233	5.70114E-5	0.23019
3.19718E-4	0.40135	2.42692E-4	0.16191	2.18729E-4	0.04084	2.52326E-4	0.0224	5.71931E-5	0.35139	5.7193E-5	0.30183	5.71929E-5	0.28492	5.72926E-5	0.23466
3.19718E-4	0.40135	2.42692E-4	0.16191	2.18729E-4	0.04084	2.52326E-4	0.0224	5.74738E-5	0.3528	5.74737E-5	0.30278	5.74736E-5	0.28738	5.75738E-5	0.23897
3.19718E-4	0.40135	2.42692E-4	0.16191	2.18729E-4	0.04141	2.52326E-4	0.0219	5.77544E-5	0.35418	5.77544E-5	0.3037	5.77543E-5	0.28969	5.7855E-5	0.2431
3.19718E-4	0.40377	2.42692E-4	0.16191	2.18729E-4	0.04084	2.52326E-4	0.0219	5.80351E-5	0.35554	5.8035E-5	0.30459	5.8035E-5	0.29186	5.81361E-5	0.24706
3.19718E-4	0.40618	2.42692E-4	0.16191	2.18729E-4	0.04084	2.52326E-4	0.0219	5.83158E-5	0.35687	5.83157E-5	0.30545	5.83156E-5	0.29391	5.84173E-5	0.25084
3.19718E-4	0.41341	2.42692E-4	0.16191	2.18729E-4	0.04141	2.52326E-4	0.0229	5.85965E-5	0.35818	5.85964E-5	0.30629	5.85963E-5	0.29584	5.86985E-5	0.25445
3.19718E-4	0.41583	2.42692E-4	0.16191	2.18729E-4	0.04199	2.52326E-4	0.0234	5.88772E-5	0.35947	5.88771E-5	0.30712	5.8877E-5	0.29765	5.89796E-5	0.25788
3.19718E-4	0.41583	2.42692E-4	0.1754	2.18729E-4	0.04141	2.52326E-4	0.0234	5.91579E-5	0.36076	5.91578E-5	0.30795	5.91577E-5	0.29935	5.92608E-5	0.26113
3.19718E-4	0.42308	2.42692E-4	0.1754	2.18729E-4	0.04141	2.52326E-4	0.02439	5.94386E-5	0.36202	5.94385E-5	0.30878	5.94384E-5	0.30094	5.9542E-5	0.26421
3.97662E-4	0.42066	2.42692E-4	0.1754	2.18729E-4	0.04199	2.52326E-4	0.02489	5.97192E-5	0.36326	5.97191E-5	0.30964	5.97191E-5	0.30244	5.98232E-5	0.26711
3.97662E-4	0.42308	2.42692E-4	0.1754	2.18729E-4	0.04199	2.52326E-4	0.02489	5.99999E-5	0.36447	5.99998E-5	0.31053	5.99997E-5	0.30384	6.01043E-5	0.26984
3.97662E-4	0.43031	2.42692E-4	0.1754	2.18729E-4	0.04199	3.15407E-4	0.02439	6.02806E-5	0.36566	6.02805E-5	0.31145	6.02804E-5	0.30515	6.03855E-5	0.2724
3.97662E-4	0.43272	2.42692E-4	0.1754	2.18729E-4	0.04313	3.15407E-4	0.02489	6.05613E-5	0.36681	6.05612E-5	0.31239	6.05611E-5	0.30638	6.06667E-5	0.27481
3.97662E-4	0.43272	2.42692E-4	0.1889	2.18729E-4	0.04313	3.15407E-4	0.02539	6.0842E-5	0.36792	6.08419E-5	0.31335	6.08418E-5	0.30753	6.09479E-5	0.27707
3.97662E-4	0.43272	2.42692E-4	0.1754	2.18729E-4	0.04313	3.15407E-4	0.02588	6.11227E-5	0.36898	6.11226E-5	0.31432	6.11225E-5	0.3086	6.1229E-5	0.27918
3.97662E-4	0.43272	2.77362E-4	0.1889	2.18729E-4	0.04313	3.15407E-4	0.02539	6.14033E-5	0.37001	6.14033E-5	0.31529	6.14031E-5	0.3096	6.15102E-5	0.28115
3.97662E-4	0.43272	2.77362E-4	0.1889	2.18729E-4	0.04313	3.15407E-4	0.02588	6.1684E-5	0.37101	6.16839E-5	0.31627	6.16838E-5	0.31053	6.17914E-5	0.28299
3.97662E-4	0.43272	2.77362E-4	0.1889	2.18729E-4	0.04313	3.15407E-4	0.02588	6.19647E-5	0.37197	6.19646E-5	0.31726	6.19645E-5	0.31139	6.20726E-5	0.28471
3.97662E-4	0.43031	2.77362E-4	0.1889	2.18729E-4	0.04371	3.15407E-4	0.02588	6.22454E-5	0.3729	6.22453E-5	0.31826	6.22452E-5	0.3122	6.23537E-5	0.2863
3.97662E-4	0.43031	2.77362E-4	0.1754	2.18729E-4	0.04313	3.15407E-4	0.02588	6.25261E-5	0.3738	6.2526E-5	0.31926	6.25259E-5	0.31294	6.26349E-5	0.28779
3.97662E-4	0.43031	2.77362E-4	0.1889	2.18729E-4	0.04313	3.15407E-4	0.02588	6.28068E-5	0.37467	6.28067E-5	0.32027	6.28066E-5	0.31364	6.29161E-5	0.28917
3.97662E-4	0.43513	2.77362E-4	0.1889	2.18729E-4	0.04371	3.15407E-4	0.02588	6.30875E-5	0.37552	6.30874E-5	0.32127	6.30872E-5	0.31428	6.31973E-5	0.29045
3.97662E-4	0.43513	2.77362E-4	0.1889	2.18729E-4	0.04313	3.15407E-4	0.02588	6.33681E-5	0.37633	6.3368E-5	0.32226	6.33679E-5	0.31488	6.34784E-5	0.29164
3.97662E-4	0.43272	2.77362E-4	0.20238	2.18729E-4	0.04313	3.15407E-4	0.02539	6.36488E-5	0.37712	6.36487E-5	0.32324	6.36486E-5	0.31543	6.37596E-5	0.29274
3.97662E-4	0.43754	2.77362E-4	0.20238	2.18729E-4	0.04371	3.15407E-4	0.02539	6.39295E-5	0.37789	6.39294E-5	0.3242	6.39293E-5	0.31594	6.40408E-5	0.29377
3.97662E-4	0.43995	2.77362E-4	0.20238	2.18729E-4	0.04428	3.15407E-4	0.02588	6.42102E-5	0.37864	6.42101E-5	0.32513	6.421E-5	0.3164	6.4322E-5	0.29472
3.97662E-4	0.43995	2.77362E-4	0.20238	2.18729E-4	0.04428	3.15407E-4	0.02588	6.44909E-5	0.37936	6.44908E-5	0.32604	6.44907E-5	0.31682	6.46031E-5	0.2956
3.97662E-4	0.43995	2.77362E-4	0.20238	2.18729E-4	0.04486	3.15407E-4	0.02638	6.47716E-5	0.38007	6.47715E-5	0.32692	6.47713E-5	0.3172	6.48843E-5	0.29641
3.97662E-4	0.44237	2.77362E-4	0.20238	2.18729E-4	0.04486	3.15407E-4	0.02638	6.50523E-5	0.38076	6.50521E-5	0.32777	6.5052E-5	0.31754	6.51655E-5	0.29715
3.97662E-4	0.44237	2.77362E-4	0.21587	2.18729E-4	0.04544	3.15407E-4	0.02638	6.53329E-5	0.38145	6.53328E-5	0.32859	6.53327E-5	0.31784	6.54467E-5	0.29783
3.97662E-4	0.43995	3.46703E-4	0.21587	2.18729E-4	0.04544	3.15407E-4	0.02588	6.56136E-5	0.38211	6.56135E-5	0.32938	6.56134E-5	0.31811	6.57278E-5	0.29846
3.97662E-4	0.44237	3.46703E-4	0.20238	2.18729E-4	0.04486	3.15407E-4	0.02588	6.58943E-5	0.38276	6.58942E-5	0.33015	6.58941E-5	0.31834	6.6009E-5	0.29904
3.97662E-4	0.44477	3.46703E-4	0.20238	2.18729E-4	0.04486	3.15407E-4	0.02638	6.6175E-5	0.38339	6.61749E-5	0.33089	6.61748E-5	0.31853	6.62902E-5	0.29955
3.97662E-4	0.44477	3.46703E-4	0.1889	2.18729E-4	0.04601	3.15407E-4	0.02638	6.64557E-5	0.384	6.64556E-5	0.3316	6.64554E-5	0.3187	6.65714E-5	0.30001
3.97662E-4	0.44477	3.46703E-4	0.1889	2.18729E-4	0.04601	3.15407E-4	0.02638	6.67364E-5	0.38459	6.67362E-5	0.33229	6.67361E-5	0.31883	6.68525E-5	0.30042
3.97662E-4	0.44719	3.46703E-4	0.20238	2.18729E-4	0.04601	3.15407E-4	0.02688	6.70171E-5	0.38514	6.70169E-5	0.33296	6.70168E-5	0.31894	6.71337E-5	0.30077
3.97662E-4	0.44961	3.46703E-4	0.1889	2.18729E-4	0.04658	3.15407E-4	0.02737	6.72977E-5	0.38567	6.72976E-5	0.33362	6.72975E-5	0.31902	6.74149E-5	0.30106
3.97662E-4	0.45442	3.46703E-4	0.1754	2.18729E-4	0.04716	3.15407E-4	0.02737	6.75784E-5	0.38616	6.75783E-5	0.33427	6.75782E-5	0.31907	6.7696E-5	0.30131
3.97662E-4	0.45684	3.46703E-4	0.1889	2.18729E-4	0.04716	3.15407E-4	0.02688	6.78591E-5	0.38662	6.7859E-5	0.33492	6.78589E-5	0.3191	6.79772E-5	0.3015
3.97662E-4	0.45684	3.46703E-4	0.1889	2.18729E-4	0.04716	3.15407E-4	0.02688	6.81398E-5	0.38705	6.81397E-5	0.33557	6.81395E-5	0.3191	6.82584E-5	0.30163
3.97662E-4	0.45925	3.46703E-4	0.16191	2.18729E-4	0.04773	3.15407E-4	0.02638	6.84205E-5	0.38744	6.84204E-5	0.33621	6.84202E-5	0.31906	6.85396E-5	0.30172
3.97662E-4	0.45925	3.46703E-4	0.16191	2.18729E-4	0.04773	3.15407E-4	0.02638	6.87012E-5	0.3878	6.8701E-5	0.33685	6.87009E-5	0.319	6.88207E-5	0.30176
3.97662E-4	0.45684	3.46703E-4	0.16191	2.18729E-4	0.04716	3.15407E-4	0.02688	6.89819E-5	0.38812	6.89817E-5	0.33746	6.89816E-5	0.31891	6.91019E-5	0.30174
3.97662E-4	0.45925	3.46703E-4	0.16191	2.18729E-4	0.04716	3.15407E-4	0.02688	6.92625E-5	0.38841	6.92624E-5	0.33806	6.92623E-5	0.31879	6.93831E-5	0.30168
3.97662E-4	0.45925	3.46703E-4	0.16191	2.18729E-4	0.04831	3.15407E-4	0.02688	6.95432E-5	0.38866	6.95431E-5	0.33863	6.9543E-5	0.31865	6.96643E-5	0.30157
3.97662E-4	0.45925	3.46703E-4	0.16191	2.66249E-4	0.04773	3.15407E-4	0.02737	6.98239E-5	0.38888	6.98238E-5	0.33917	6.98236E-5	0.31849	6.99454E-5	0.3014
3.97662E-4	0.46167	3.46703E-4	0.14843	2.66249E-4	0.04831	3.15407E-4	0.02737	7.01046E-5	0.38906	7.01045E-5	0.33969	7.01043E-5	0.3183	7.02266E-5	0.3012
3.97662E-4	0.46648	3.46703E-4	0.14843	2.66249E-4	0.04773	3.15407E-4	0.02638	7.03853E-5	0.38923	7.03851E-5	0.34017	7.0385E-5	0.31809	7.05078E-5	0.30094
3.97662E-4	0.47131	3.46703E-4	0.16191	2.66249E-4	0.04946	3.15407E-4	0.02638	7.0666E-5	0.38936	7.06658E-5	0.34062	7.06657E-5	0.31787	7.0789E-5	0.30064
3.97662E-4	0.47131	3.46703E-4	0.16191	2.66249E-4	0.04888	3.15407E-4	0.02688	7.09467E-5	0.38946	7.09465E-5	0.34103	7.09464E-5	0.31763	7.10701E-5	0.3003
3.97662E-4	0.47373	3.46703E-4	0.16191	2.66249E-4	0.04831	3.15407E-4	0.02737	7.12274E-5	0.38954	7.12272E-5	0.3414	7.12271E-5	0.31738	7.13513E-5	0.29991
3.97662E-4	0.47613	3.46703E-4	0.14843	2.66249E-4	0.04888	3.15407E-4	0.02737	7.1508E-5	0.3896	7.15079E-5	0.34173	7.15077E-5	0.31712	7.16325E-5	0.29948
3.97662E-4	0.47613	3.46703E-4	0.13493	2.66249E-4	0.04888	3.15407E-4	0.02737	7.17887E-5	0.38965	7.17886E-5	0.34202	7.17884E-5	0.31686	7.19137E-5	0.299
3.97662E-4	0.47613	3.46703E-4	0.14843	2.66249E-4	0.04888	3.15407E-4	0.02837	7.20694E-5	0.38967	7.20693E-5	0.34226	7.20691E-5	0.31659	7.21948E-5	0.29848
3.97662E-4	0.47854	3.46703E-4	0.14843	2.66249E-4	0.04946	3.15407E-4	0.02837	7.23501E-5	0.38966	7.23499E-5	0.34245	7.23498E-5	0.31631	7.2476E-5	0.29791
3.97662E-4	0.48096	3.46703E-4	0.14843	2.66249E-4	0.04946	3.15407E-4	0.02787	7.26308E-5	0.38961	7.26306E-5	0.3426	7.26305E-5	0.31604	7.27572E-5	0.29731
3.97662E-4	0.48096	3.46703E-4	0.14843	2.66249E-4	0.04946	3.15407E-4	0.02837	7.29115E-5	0.38954	7.29113E-5	0.3427	7.29112E-5	0.31577	7.30384E-5	0.29667
3.97662E-4	0.48337	3.46703E-4	0.13493	2.66249E-4	0.05061	3.15407E-4	0.02837	7.31922E-5	0.38943	7.3192E-5	0.34275	7.31919E-5	0.31549	7.33195E-5	0.296
3.97662E-4	0.48819	3.46703E-4	0.14843	2.66249E-4	0.05003	3.15407E-4	0.02837	7.34729E-5	0.38931	7.34727E-5	0.34276	7.34725E-5	0.31523	7.36007E-5	0.2953
3.97662E-4	0.4906	3.46703E-4	0.14843	2.66249E-4	0.05003	3.15407E-4	0.02886	7.37535E-5	0.38918	7.37534E-5	0.34273	7.37532E-5	0.31497	7.38819E-5	0.29458
3.97662E-4	0.4906	3.46703E-4	0.14843	2.66249E-4	0.05118	3.15407E-4	0.02936	7.40342E-5	0.38902	7.40341E-5	0.34266	7.40339E-5	0.31473	7.41631E-5	0.29385
3.97662E-4	0.49302	3.46703E-4	0.14843	2.66249E-4	0.05118	3.15407E-4	0.02936	7.43149E-5	0.38885	7.43148E-5	0.34255	7.43146E-5	0.31449	7.44442E-5	0.2931
3.97662E-4	0.49543	3.46703E-4	0.14843	2.66249E-4	0.05061	3.15407E-4	0.02986	7.45956E-5	0.38866	7.45954E-5	0.34239	7.45953E-5	0.31427	7.47254E-5	0.29233
4.75595E-4	0.49784	3.46703E-4	0.14843	2.66249E-4	0.05061	3.15407E-4	0.02936	7.48763E-5	0.38845	7.48761E-5	0.34219	7.4876E-5	0.31403	7.50066E-5	0.29156
4.75595E-4	0.49784	3.46703E-4	0.14843	2.66249E-4	0.05176	3.15407E-4	0.02936	7.5157E-5	0.38822	7.51568E-5	0.34195	7.51566E-5	0.31379	7.52877E-5	0.29077
4.75595E-4	0.50025	3.46703E-4	0.16191	2.66249E-4	0.05176	3.78488E-4	0.02936	7.54377E-5	0.38797	7.54375E-5	0.34169	7.54373E-5	0.31354	7.55689E-5	0.28998
4.75595E-4	0.50267	3.46703E-4	0.16191	2.66249E-4	0.05233	3.78488E-4	0.03036	7.57184E-5	0.38771	7.57182E-5	0.34141	7.5718E-5	0.31327	7.58501E-5	0.28919
4.75595E-4	0.50508	3.46703E-4	0.16191	2.66249E-4	0.05233	3.78488E-4	0.03036	7.5999E-5	0.38743	7.59989E-5	0.34111	7.59987E-5	0.31298	7.61313E-5	0.28839
4.75595E-4	0.50508	3.46703E-4	0.16191	2.66249E-4	0.05233	3.78488E-4	0.03135	7.62797E-5	0.38715	7.62796E-5	0.3408	7.62794E-5	0.31268	7.64124E-5	0.2876
4.75595E-4	0.50749	3.46703E-4	0.16191	2.66249E-4	0.05118	3.78488E-4	0.03185	7.65604E-5	0.38686	7.65602E-5	0.34048	7.65601E-5	0.31236	7.66936E-5	0.2868
4.75595E-4	0.50508	3.46703E-4	0.16191	2.66249E-4	0.05176	3.78488E-4	0.03135	7.68411E-5	0.38657	7.68409E-5	0.34015	7.68408E-5	0.31203	7.69748E-5	0.28601
4.75595E-4	0.50749	3.46703E-4	0.16191	2.66249E-4	0.05233	3.78488E-4	0.03185	7.71218E-5	0.38628	7.71216E-5	0.3398	7.71214E-5	0.31167	7.7256E-5	0.28521
4.75595E-4	0.5099	3.46703E-4	0.16191	2.66249E-4	0.05176	3.78488E-4	0.03234	7.74025E-5	0.38599	7.74023E-5	0.33943	7.74021E-5	0.31129	7.75371E-5	0.28441
4.75595E-4	0.51231	3.46703E-4	0.1754	2.66249E-4	0.05118	3.78488E-4	0.03234	7.76832E-5	0.3857	7.7683E-5	0.33906	7.76828E-5	0.3109	7.78183E-5	0.28361
4.75595E-4	0.51231	3.46703E-4	0.1889	2.66249E-4	0.05118	3.78488E-4	0.03185	7.79639E-5	0.38542	7.79637E-5	0.33867	7.79635E-5	0.31049	7.80995E-5	0.28281
4.75595E-4	0.5099	3.46703E-4	0.1889	2.66249E-4	0.0529	3.78488E-4	0.03234	7.82446E-5	0.38515	7.82444E-5	0.33827	7.82442E-5	0.31006	7.83807E-5	0.28201
4.75595E-4	0.5099	3.46703E-4	0.1754	2.66249E-4	0.05348	3.78488E-4	0.03234	7.85252E-5	0.38491	7.8525E-5	0.33787	7.85249E-5	0.30961	7.86618E-5	0.28122
4.75595E-4	0.51231	3.46703E-4	0.1754	2.66249E-4	0.05348	3.78488E-4	0.03234	7.88059E-5	0.3847	7.88057E-5	0.33747	7.88056E-5	0.30914	7.8943E-5	0.28042
4.75595E-4	0.51231	3.46703E-4	0.1889	2.66249E-4	0.05233	3.78488E-4	0.03234	7.90866E-5	0.38455	7.90864E-5	0.33706	7.90862E-5	0.30865	7.92242E-5	0.27962
4.75595E-4	0.51713	3.46703E-4	0.1754	2.66249E-4	0.05176	3.78488E-4	0.03234	7.93673E-5	0.38447	7.93671E-5	0.33667	7.93669E-5	0.30816	7.95054E-5	0.27881
4.75595E-4	0.51473	3.46703E-4	0.1754	2.66249E-4	0.05233	3.78488E-4	0.03135	7.9648E-5	0.38446	7.96478E-5	0.33628	7.96476E-5	0.30767	7.97865E-5	0.27801
4.75595E-4	0.51713	3.46703E-4	0.1889	2.66249E-4	0.05233	3.78488E-4	0.03135	7.99287E-5	0.38453	7.99285E-5	0.3359	7.99283E-5	0.30719	8.00677E-5	0.2772
4.75595E-4	0.51713	3.46703E-4	0.1889	2.66249E-4	0.05233	3.78488E-4	0.03135	8.02094E-5	0.3847	8.02092E-5	0.33552	8.0209E-5	0.30669	8.03489E-5	0.2764
4.75595E-4	0.51713	3.46703E-4	0.20238	2.66249E-4	0.0529	3.78488E-4	0.03234	8.04901E-5	0.38496	8.04899E-5	0.33516	8.04897E-5	0.30619	8.06301E-5	0.2756
4.75595E-4	0.51955	3.46703E-4	0.1889	2.66249E-4	0.05233	3.78488E-4	0.03185	8.07708E-5	0.38531	8.07705E-5	0.33481	8.07704E-5	0.30567	8.09112E-5	0.27484
4.75595E-4	0.52197	3.46703E-4	0.1889	2.66249E-4	0.05405	3.78488E-4	0.03234	8.10514E-5	0.38575	8.10512E-5	0.33446	8.1051E-5	0.30514	8.11924E-5	0.2741
4.75595E-4	0.52197	3.46703E-4	0.20238	2.66249E-4	0.05405	3.78488E-4	0.03334	8.13321E-5	0.38628	8.13319E-5	0.33411	8.13317E-5	0.30459	8.14736E-5	0.2734
4.75595E-4	0.52197	3.46703E-4	0.20238	2.66249E-4	0.05405	3.78488E-4	0.03334	8.16128E-5	0.38692	8.16126E-5	0.33377	8.16124E-5	0.30402	8.17547E-5	0.27272
4.75595E-4	0.52197	3.46703E-4	0.20238	2.66249E-4	0.05348	3.78488E-4	0.03334	8.18935E-5	0.38766	8.18933E-5	0.33343	8.18931E-5	0.30344	8.20359E-5	0.27207
4.75595E-4	0.51955	3.46703E-4	0.20238	2.66249E-4	0.05348	3.78488E-4	0.03284	8.21742E-5	0.38853	8.2174E-5	0.33308	8.21738E-5	0.30283	8.23171E-5	0.27144
4.75595E-4	0.51955	3.46703E-4	0.20238	2.66249E-4	0.05405	3.78488E-4	0.03284	8.24549E-5	0.3895	8.24547E-5	0.33272	8.24545E-5	0.3022	8.25983E-5	0.27083
4.75595E-4	0.52678	3.46703E-4	0.20238	2.66249E-4	0.05463	3.78488E-4	0.03284	8.27356E-5	0.39058	8.27353E-5	0.33236	8.27352E-5	0.30155	8.28794E-5	0.27023
4.75595E-4	0.52678	3.46703E-4	0.20238	2.66249E-4	0.05463	3.78488E-4	0.03284	8.30163E-5	0.39178	8.3016E-5	0.332	8.30158E-5	0.30088	8.31606E-5	0.26964
4.75595E-4	0.52919	3.46703E-4	0.21587	2.66249E-4	0.0552	3.78488E-4	0.03334	8.3297E-5	0.39311	8.32967E-5	0.33162	8.32965E-5	0.30018	8.34418E-5	0.26905
4.75595E-4	0.53403	3.46703E-4	0.20238	2.66249E-4	0.05578	3.78488E-4	0.03384	8.35776E-5	0.3946	8.35774E-5	0.33124	8.35772E-5	0.29946	8.3723E-5	0.26846
4.75595E-4	0.53403	3.46703E-4	0.20238	2.66249E-4	0.05578	3.78488E-4	0.03284	8.38583E-5	0.3963	8.38581E-5	0.33086	8.38579E-5	0.29874	8.40041E-5	0.26786
4.75595E-4	0.53642	3.46703E-4	0.21587	2.66249E-4	0.05635	3.78488E-4	0.03334	8.4139E-5	0.39822	8.41388E-5	0.33049	8.41386E-5	0.29801	8.42853E-5	0.26725
4.75595E-4	0.53642	3.46703E-4	0.21587	2.66249E-4	0.05635	3.78488E-4	0.03334	8.44197E-5	0.40038	8.44195E-5	0.33013	8.44193E-5	0.29728	8.45665E-5	0.26664
4.75595E-4	0.53884	3.46703E-4	0.21587	2.66249E-4	0.05635	3.78488E-4	0.03384	8.47004E-5	0.40275	8.47002E-5	0.32978	8.47E-5	0.29654	8.48477E-5	0.26601
4.75595E-4	0.53884	3.46703E-4	0.21587	2.66249E-4	0.05635	3.78488E-4	0.03284	8.49811E-5	0.4053	8.49808E-5	0.32944	8.49806E-5	0.29579	8.51288E-5	0.26538
4.75595E-4	0.54126	3.46703E-4	0.21587	3.13769E-4	0.05693	3.78488E-4	0.03284	8.52618E-5	0.40798	8.52615E-5	0.32912	8.52613E-5	0.29503	8.541E-5	0.26474
4.75595E-4	0.54367	3.46703E-4	0.21587	3.13769E-4	0.0575	3.78488E-4	0.03234	8.55425E-5	0.41076	8.55422E-5	0.3288	8.5542E-5	0.29425	8.56912E-5	0.2641
4.75595E-4	0.54367	3.46703E-4	0.22937	3.13769E-4	0.0575	3.78488E-4	0.03284	8.58232E-5	0.4136	8.58229E-5	0.32849	8.58227E-5	0.29346	8.59724E-5	0.26344
4.75595E-4	0.54609	3.46703E-4	0.22937	3.13769E-4	0.05693	3.78488E-4	0.03234	8.61039E-5	0.41648	8.61036E-5	0.3282	8.61034E-5	0.29266	8.62535E-5	0.26279
4.75595E-4	0.54609	3.46703E-4	0.22937	3.13769E-4	0.0575	3.78488E-4	0.03234	8.63845E-5	0.41938	8.63843E-5	0.32792	8.63841E-5	0.29185	8.65347E-5	0.26212
4.75595E-4	0.54609	3.46703E-4	0.22937	3.13769E-4	0.0575	3.78488E-4	0.03284	8.66652E-5	0.42229	8.6665E-5	0.32766	8.66648E-5	0.29104	8.68159E-5	0.26146
4.75595E-4	0.54609	3.46703E-4	0.22937	3.13769E-4	0.05808	3.78488E-4	0.03284	8.69459E-5	0.4252	8.69457E-5	0.32743	8.69454E-5	0.29023	8.7097E-5	0.2608
4.75595E-4	0.54609	3.46703E-4	0.22937	3.13769E-4	0.05865	3.78488E-4	0.03334	8.72266E-5	0.4281	8.72263E-5	0.32722	8.72261E-5	0.28942	8.73782E-5	0.26013
4.75595E-4	0.5509	3.46703E-4	0.22937	3.13769E-4	0.05865	3.78488E-4	0.03334	8.75073E-5	0.43099	8.7507E-5	0.32706	8.75068E-5	0.2886	8.76594E-5	0.25947
4.75595E-4	0.5509	3.46703E-4	0.22937	3.13769E-4	0.05865	3.78488E-4	0.03334	8.7788E-5	0.43384	8.77877E-5	0.32696	8.77875E-5	0.28779	8.79406E-5	0.25882
4.75595E-4	0.5509	3.46703E-4	0.22937	3.13769E-4	0.05865	3.78488E-4	0.03334	8.80687E-5	0.43666	8.80684E-5	0.32692	8.80682E-5	0.28698	8.82217E-5	0.25817
4.75595E-4	0.55332	3.46703E-4	0.22937	3.13769E-4	0.05865	3.78488E-4	0.03433	8.83494E-5	0.43943	8.83491E-5	0.32697	8.83489E-5	0.28618	8.85029E-5	0.25753
4.75595E-4	0.55573	3.46703E-4	0.22937	3.13769E-4	0.0575	3.78488E-4	0.03384	8.86301E-5	0.44216	8.86298E-5	0.32712	8.86296E-5	0.28538	8.87841E-5	0.25691
4.75595E-4	0.55814	3.46703E-4	0.22937	3.13769E-4	0.0575	3.78488E-4	0.03433	8.89107E-5	0.44485	8.89105E-5	0.32737	8.89102E-5	0.28458	8.90653E-5	0.2563
4.75595E-4	0.56055	3.46703E-4	0.24287	3.13769E-4	0.05808	3.78488E-4	0.03433	8.91914E-5	0.4475	8.91912E-5	0.32775	8.91909E-5	0.2838	8.93464E-5	0.2557
4.75595E-4	0.56779	3.46703E-4	0.24287	3.13769E-4	0.05865	3.78488E-4	0.03384	8.94721E-5	0.45012	8.94718E-5	0.32827	8.94716E-5	0.28303	8.96276E-5	0.25511
4.75595E-4	0.56779	3.46703E-4	0.25636	3.13769E-4	0.05865	3.78488E-4	0.03433	8.97528E-5	0.4527	8.97525E-5	0.32892	8.97523E-5	0.28227	8.99088E-5	0.25454
4.75595E-4	0.57261	3.46703E-4	0.24287	3.13769E-4	0.0598	3.78488E-4	0.03483	9.00335E-5	0.45524	9.00332E-5	0.32974	9.0033E-5	0.28151	9.019E-5	0.25398
4.75595E-4	0.57261	3.46703E-4	0.24287	3.13769E-4	0.0598	3.78488E-4	0.03483	9.03142E-5	0.45774	9.03139E-5	0.33072	9.03137E-5	0.28077	9.04711E-5	0.25344
4.75595E-4	0.57502	3.81373E-4	0.25636	3.13769E-4	0.0598	3.78488E-4	0.03483	9.05949E-5	0.4602	9.05946E-5	0.33189	9.05944E-5	0.28004	9.07523E-5	0.25293
4.75595E-4	0.57744	3.81373E-4	0.25636	3.13769E-4	0.05923	3.78488E-4	0.03483	9.08756E-5	0.46263	9.08753E-5	0.33325	9.0875E-5	0.27933	9.10335E-5	0.25244
4.75595E-4	0.57502	3.81373E-4	0.25636	3.13769E-4	0.0598	3.78488E-4	0.03483	9.11563E-5	0.46502	9.1156E-5	0.33482	9.11557E-5	0.27863	9.13147E-5	0.25198
4.75595E-4	0.57744	3.81373E-4	0.25636	3.13769E-4	0.0598	3.78488E-4	0.03632	9.14369E-5	0.46738	9.14367E-5	0.33662	9.14364E-5	0.27796	9.15958E-5	0.25156
5.53528E-4	0.57985	3.81373E-4	0.25636	3.13769E-4	0.06038	4.4157E-4	0.03632	9.17176E-5	0.46971	9.17174E-5	0.33867	9.17171E-5	0.27733	9.1877E-5	0.25117
5.53528E-4	0.57985	3.81373E-4	0.25636	3.13769E-4	0.06095	4.4157E-4	0.03632	9.19983E-5	0.47201	9.1998E-5	0.34104	9.19978E-5	0.27673	9.21582E-5	0.25083
5.53528E-4	0.58467	3.81373E-4	0.25636	3.13769E-4	0.06095	4.4157E-4	0.03582	9.2279E-5	0.47428	9.22787E-5	0.34376	9.22785E-5	0.27618	9.24393E-5	0.25054
5.53528E-4	0.58709	3.81373E-4	0.26984	3.13769E-4	0.06038	4.4157E-4	0.03632	9.25597E-5	0.47651	9.25594E-5	0.34677	9.25592E-5	0.27567	9.27205E-5	0.25029
5.53528E-4	0.58949	3.81373E-4	0.26984	3.13769E-4	0.06038	4.4157E-4	0.03632	9.28404E-5	0.47871	9.28401E-5	0.34998	9.28399E-5	0.27523	9.30017E-5	0.2501
5.53528E-4	0.59191	3.81373E-4	0.26984	3.13769E-4	0.06038	4.4157E-4	0.03781	9.31211E-5	0.48089	9.31208E-5	0.35329	9.31205E-5	0.27486	9.32829E-5	0.24997
5.53528E-4	0.59191	3.81373E-4	0.26984	3.13769E-4	0.06095	4.4157E-4	0.03831	9.34018E-5	0.48305	9.34015E-5	0.35664	9.34012E-5	0.27459	9.3564E-5	0.24989
5.53528E-4	0.58949	3.81373E-4	0.25636	3.13769E-4	0.06095	4.4157E-4	0.03831	9.36825E-5	0.48519	9.36822E-5	0.35999	9.36819E-5	0.27444	9.38452E-5	0.24987
5.53528E-4	0.59432	3.81373E-4	0.25636	3.13769E-4	0.06095	4.4157E-4	0.03881	9.39631E-5	0.48731	9.39629E-5	0.3633	9.39626E-5	0.27442	9.41264E-5	0.2499
5.53528E-4	0.59432	3.81373E-4	0.25636	3.13769E-4	0.06095	4.4157E-4	0.03781	9.42438E-5	0.48942	9.42435E-5	0.36658	9.42433E-5	0.27458	9.44076E-5	0.24998
5.53528E-4	0.59673	3.81373E-4	0.25636	3.13769E-4	0.06153	4.4157E-4	0.03781	9.45245E-5	0.49151	9.45242E-5	0.36981	9.4524E-5	0.27495	9.46887E-5	0.25012
5.53528E-4	0.59914	3.81373E-4	0.26984	3.13769E-4	0.06153	4.4157E-4	0.03682	9.48052E-5	0.49357	9.48049E-5	0.37298	9.48047E-5	0.27556	9.49699E-5	0.25032
5.53528E-4	0.59914	3.81373E-4	0.26984	3.13769E-4	0.0621	4.4157E-4	0.03682	9.50859E-5	0.49561	9.50856E-5	0.37609	9.50853E-5	0.27643	9.52511E-5	0.25056
5.53528E-4	0.59914	3.81373E-4	0.25636	3.13769E-4	0.0621	4.4157E-4	0.03731	9.53666E-5	0.49764	9.53663E-5	0.37914	9.5366E-5	0.2776	9.55323E-5	0.25086
5.53528E-4	0.59914	3.81373E-4	0.25636	3.13769E-4	0.0621	4.4157E-4	0.03731	9.56473E-5	0.49965	9.5647E-5	0.38214	9.56467E-5	0.27907	9.58134E-5	0.2512
5.53528E-4	0.60155	3.81373E-4	0.26984	3.13769E-4	0.06325	4.4157E-4	0.03781	9.5928E-5	0.50165	9.59277E-5	0.38508	9.59274E-5	0.28082	9.60946E-5	0.25158
5.53528E-4	0.60155	3.81373E-4	0.26984	3.13769E-4	0.06325	4.4157E-4	0.03781	9.62087E-5	0.50362	9.62084E-5	0.38796	9.62081E-5	0.28285	9.63758E-5	0.25202
5.53528E-4	0.60397	3.81373E-4	0.26984	3.13769E-4	0.06267	4.4157E-4	0.03731	9.64894E-5	0.50556	9.6489E-5	0.39078	9.64888E-5	0.28513	9.6657E-5	0.25249
5.53528E-4	0.60397	3.81373E-4	0.25636	3.13769E-4	0.06382	4.4157E-4	0.03781	9.677E-5	0.50748	9.67697E-5	0.39354	9.67695E-5	0.28766	9.69381E-5	0.25301
5.53528E-4	0.60155	4.50714E-4	0.26984	3.13769E-4	0.06325	4.4157E-4	0.03831	9.70507E-5	0.50938	9.70504E-5	0.39624	9.70502E-5	0.29042	9.72193E-5	0.25356
5.53528E-4	0.60155	4.50714E-4	0.28335	3.13769E-4	0.06325	4.4157E-4	0.03831	9.73314E-5	0.51126	9.73311E-5	0.39887	9.73308E-5	0.2934	9.75005E-5	0.25416
5.53528E-4	0.60397	4.50714E-4	0.25636	3.13769E-4	0.06325	4.4157E-4	0.03781	9.76121E-5	0.51312	9.76118E-5	0.40145	9.76115E-5	0.29658	9.77817E-5	0.2548
5.53528E-4	0.60397	4.50714E-4	0.25636	3.13769E-4	0.06325	4.4157E-4	0.03781	9.78928E-5	0.51495	9.78925E-5	0.40395	9.78922E-5	0.29994	9.80628E-5	0.25549
5.53528E-4	0.60639	4.50714E-4	0.25636	3.13769E-4	0.06325	4.4157E-4	0.03831	9.81735E-5	0.51677	9.81732E-5	0.4064	9.81729E-5	0.30346	9.8344E-5	0.25621
5.53528E-4	0.6112	4.50714E-4	0.25636	3.13769E-4	0.0644	4.4157E-4	0.03831	9.84542E-5	0.51856	9.84539E-5	0.40878	9.84536E-5	0.30711	9.86252E-5	0.25698
5.53528E-4	0.61361	4.50714E-4	0.25636	3.13769E-4	0.0644	4.4157E-4	0.03831	9.87349E-5	0.52032	9.87346E-5	0.41109	9.87343E-5	0.31088	9.89064E-5	0.2578
5.53528E-4	0.6112	4.50714E-4	0.25636	3.13769E-4	0.0644	4.4157E-4	0.03831	9.90156E-5	0.52206	9.90152E-5	0.41334	9.9015E-5	0.31472	9.91875E-5	0.25867
5.53528E-4	0.61361	4.50714E-4	0.22937	3.13769E-4	0.06497	4.4157E-4	0.03831	9.92963E-5	0.52379	9.92959E-5	0.41552	9.92956E-5	0.31863	9.94687E-5	0.2596
5.53528E-4	0.61361	4.50714E-4	0.22937	3.13769E-4	0.06497	4.4157E-4	0.03831	9.95769E-5	0.52549	9.95766E-5	0.41765	9.95763E-5	0.32257	9.97499E-5	0.26058
5.53528E-4	0.61361	4.50714E-4	0.24287	3.61289E-4	0.06497	4.4157E-4	0.03831	9.98576E-5	0.52719	9.98573E-5	0.41971	9.9857E-5	0.32652	1.00031E-4	0.26163
5.53528E-4	0.61603	4.50714E-4	0.22937	3.61289E-4	0.06555	4.4157E-4	0.03831	1.00138E-4	0.52888	1.00138E-4	0.42171	1.00138E-4	0.33047	1.00312E-4	0.26275
5.53528E-4	0.61845	4.50714E-4	0.22937	3.61289E-4	0.0667	4.4157E-4	0.03881	1.00419E-4	0.53056	1.00419E-4	0.42366	1.00418E-4	0.33439	1.00593E-4	0.26396
5.53528E-4	0.61845	4.50714E-4	0.24287	3.61289E-4	0.0667	4.4157E-4	0.0393	1.007E-4	0.53224	1.00699E-4	0.42556	1.00699E-4	0.33829	1.00875E-4	0.26525
5.53528E-4	0.61845	4.50714E-4	0.21587	3.61289E-4	0.06555	4.4157E-4	0.0398	1.0098E-4	0.53391	1.0098E-4	0.4274	1.0098E-4	0.34216	1.01156E-4	0.26663
5.53528E-4	0.62085	4.50714E-4	0.21587	3.61289E-4	0.06555	4.4157E-4	0.0393	1.01261E-4	0.53557	1.01261E-4	0.4292	1.0126E-4	0.346	1.01437E-4	0.26811
5.53528E-4	0.62085	4.50714E-4	0.21587	3.61289E-4	0.06555	4.4157E-4	0.0398	1.01542E-4	0.53723	1.01541E-4	0.43095	1.01541E-4	0.3498	1.01718E-4	0.2697
5.53528E-4	0.62326	4.50714E-4	0.21587	3.61289E-4	0.06555	4.4157E-4	0.0398	1.01822E-4	0.53887	1.01822E-4	0.43265	1.01822E-4	0.35355	1.01999E-4	0.2714
5.53528E-4	0.62326	4.50714E-4	0.21587	3.61289E-4	0.06555	4.4157E-4	0.0398	1.02103E-4	0.5405	1.02103E-4	0.43432	1.02103E-4	0.35727	1.0228E-4	0.27323
5.53528E-4	0.62568	4.50714E-4	0.21587	3.61289E-4	0.06555	4.4157E-4	0.0408	1.02384E-4	0.54212	1.02383E-4	0.43594	1.02383E-4	0.36094	1.02562E-4	0.27518
5.53528E-4	0.62809	4.50714E-4	0.21587	3.61289E-4	0.06612	4.4157E-4	0.04179	1.02665E-4	0.54372	1.02664E-4	0.43754	1.02664E-4	0.36456	1.02843E-4	0.27727
5.53528E-4	0.62809	4.50714E-4	0.20238	3.61289E-4	0.06612	4.4157E-4	0.04179	1.02945E-4	0.54531	1.02945E-4	0.43912	1.02945E-4	0.36813	1.03124E-4	0.2795
5.53528E-4	0.63291	4.50714E-4	0.21587	3.61289E-4	0.0667	4.4157E-4	0.0408	1.03226E-4	0.54689	1.03226E-4	0.44069	1.03225E-4	0.37163	1.03405E-4	0.28188
5.53528E-4	0.63532	4.50714E-4	0.21587	3.61289E-4	0.0667	4.4157E-4	0.0408	1.03507E-4	0.54846	1.03506E-4	0.44224	1.03506E-4	0.37507	1.03686E-4	0.2844
5.53528E-4	0.64256	4.50714E-4	0.21587	3.61289E-4	0.0667	4.4157E-4	0.0408	1.03787E-4	0.55001	1.03787E-4	0.44379	1.03787E-4	0.37844	1.03967E-4	0.28707
5.53528E-4	0.64256	4.50714E-4	0.21587	3.61289E-4	0.0667	4.4157E-4	0.0403	1.04068E-4	0.55155	1.04068E-4	0.44532	1.04067E-4	0.38173	1.04249E-4	0.28988
5.53528E-4	0.64256	4.50714E-4	0.21587	3.61289E-4	0.06727	4.4157E-4	0.0408	1.04349E-4	0.55308	1.04348E-4	0.44683	1.04348E-4	0.38495	1.0453E-4	0.29284
5.53528E-4	0.64256	4.50714E-4	0.21587	3.61289E-4	0.06899	4.4157E-4	0.0408	1.04629E-4	0.55459	1.04629E-4	0.44834	1.04629E-4	0.3881	1.04811E-4	0.29593
5.53528E-4	0.64256	4.50714E-4	0.21587	3.61289E-4	0.06899	4.4157E-4	0.04129	1.0491E-4	0.5561	1.0491E-4	0.44982	1.04909E-4	0.39115	1.05092E-4	0.29914
5.53528E-4	0.64498	4.50714E-4	0.21587	3.61289E-4	0.06842	4.4157E-4	0.04229	1.05191E-4	0.5576	1.0519E-4	0.45129	1.0519E-4	0.39413	1.05373E-4	0.30246
5.53528E-4	0.64738	4.50714E-4	0.21587	3.61289E-4	0.06842	4.4157E-4	0.04229	1.05471E-4	0.55909	1.05471E-4	0.45275	1.05471E-4	0.39702	1.05655E-4	0.30586
5.53528E-4	0.64979	4.50714E-4	0.22937	3.61289E-4	0.06842	4.4157E-4	0.04229	1.05752E-4	0.56058	1.05752E-4	0.45419	1.05751E-4	0.39983	1.05936E-4	0.30934
6.31474E-4	0.65221	4.50714E-4	0.22937	3.61289E-4	0.06842	4.4157E-4	0.04229	1.06033E-4	0.56207	1.06032E-4	0.45562	1.06032E-4	0.40256	1.06217E-4	0.31284
6.31474E-4	0.65462	4.50714E-4	0.22937	3.61289E-4	0.06842	4.4157E-4	0.04229	1.06314E-4	0.56355	1.06313E-4	0.45703	1.06313E-4	0.40522	1.06498E-4	0.31635
6.31474E-4	0.65944	4.50714E-4	0.22937	3.61289E-4	0.06842	4.4157E-4	0.04278	1.06594E-4	0.56504	1.06594E-4	0.45844	1.06594E-4	0.40779	1.06779E-4	0.31985
6.31474E-4	0.65462	4.50714E-4	0.22937	3.61289E-4	0.06842	4.4157E-4	0.04278	1.06875E-4	0.56654	1.06875E-4	0.45983	1.06874E-4	0.41028	1.0706E-4	0.32331
6.31474E-4	0.65704	4.50714E-4	0.24287	3.61289E-4	0.06842	4.4157E-4	0.04278	1.07156E-4	0.56804	1.07155E-4	0.4612	1.07155E-4	0.41268	1.07342E-4	0.32673
6.31474E-4	0.65944	4.50714E-4	0.22937	3.61289E-4	0.06842	4.4157E-4	0.04378	1.07436E-4	0.56956	1.07436E-4	0.46256	1.07436E-4	0.415	1.07623E-4	0.3301
6.31474E-4	0.66185	4.50714E-4	0.24287	3.61289E-4	0.06899	4.4157E-4	0.04378	1.07717E-4	0.57107	1.07717E-4	0.46391	1.07716E-4	0.41723	1.07904E-4	0.33343
6.31474E-4	0.65944	4.50714E-4	0.24287	3.61289E-4	0.06957	4.4157E-4	0.04378	1.07998E-4	0.57257	1.07997E-4	0.46525	1.07997E-4	0.41939	1.08185E-4	0.33672
6.31474E-4	0.65944	4.50714E-4	0.24287	3.61289E-4	0.06957	4.4157E-4	0.04527	1.08278E-4	0.57405	1.08278E-4	0.46658	1.08278E-4	0.42146	1.08466E-4	0.33997
6.31474E-4	0.66185	4.50714E-4	0.24287	3.61289E-4	0.06899	5.04651E-4	0.04527	1.08559E-4	0.57551	1.08559E-4	0.46791	1.08558E-4	0.42346	1.08747E-4	0.34318
6.31474E-4	0.66668	4.50714E-4	0.25636	3.61289E-4	0.06842	5.04651E-4	0.04477	1.0884E-4	0.57694	1.08839E-4	0.46924	1.08839E-4	0.42539	1.09029E-4	0.34634
6.31474E-4	0.66427	4.50714E-4	0.25636	3.61289E-4	0.06842	5.04651E-4	0.04477	1.0912E-4	0.57834	1.0912E-4	0.47058	1.0912E-4	0.42725	1.0931E-4	0.34947
6.31474E-4	0.66427	4.50714E-4	0.24287	3.61289E-4	0.06842	5.04651E-4	0.04428	1.09401E-4	0.57971	1.09401E-4	0.47193	1.094E-4	0.42904	1.09591E-4	0.35256
6.31474E-4	0.66427	4.50714E-4	0.24287	3.61289E-4	0.06899	5.04651E-4	0.04428	1.09682E-4	0.58105	1.09681E-4	0.47328	1.09681E-4	0.43077	1.09872E-4	0.3556
6.31474E-4	0.66427	4.50714E-4	0.25636	3.61289E-4	0.06899	5.04651E-4	0.04577	1.09962E-4	0.58234	1.09962E-4	0.47463	1.09962E-4	0.43243	1.10153E-4	0.3586
6.31474E-4	0.6691	4.50714E-4	0.25636	3.61289E-4	0.06899	5.04651E-4	0.04626	1.10243E-4	0.58359	1.10243E-4	0.47598	1.10242E-4	0.43402	1.10435E-4	0.36154
6.31474E-4	0.6715	4.50714E-4	0.25636	3.61289E-4	0.06899	5.04651E-4	0.04626	1.10524E-4	0.58479	1.10523E-4	0.47733	1.10523E-4	0.43556	1.10716E-4	0.36443
6.31474E-4	0.6715	4.50714E-4	0.25636	3.61289E-4	0.06899	5.04651E-4	0.04676	1.10805E-4	0.58595	1.10804E-4	0.47867	1.10804E-4	0.43704	1.10997E-4	0.36725
6.31474E-4	0.67874	4.50714E-4	0.25636	3.61289E-4	0.06957	5.04651E-4	0.04676	1.11085E-4	0.58705	1.11085E-4	0.48	1.11084E-4	0.43846	1.11278E-4	0.37002
6.31474E-4	0.67874	4.50714E-4	0.25636	3.61289E-4	0.06957	5.04651E-4	0.04676	1.11366E-4	0.58811	1.11366E-4	0.48133	1.11365E-4	0.43984	1.11559E-4	0.37272
6.31474E-4	0.67874	4.50714E-4	0.25636	3.61289E-4	0.06957	5.04651E-4	0.04676	1.11647E-4	0.58911	1.11646E-4	0.48264	1.11646E-4	0.44116	1.1184E-4	0.37535
6.31474E-4	0.68116	4.50714E-4	0.26984	3.61289E-4	0.06899	5.04651E-4	0.04676	1.11927E-4	0.59005	1.11927E-4	0.48395	1.11927E-4	0.44243	1.12122E-4	0.37792
6.31474E-4	0.68116	4.50714E-4	0.28335	3.61289E-4	0.06957	5.04651E-4	0.04676	1.12208E-4	0.59095	1.12208E-4	0.48524	1.12207E-4	0.44365	1.12403E-4	0.38041
6.31474E-4	0.68116	4.50714E-4	0.26984	3.61289E-4	0.06957	5.04651E-4	0.04626	1.12489E-4	0.5918	1.12488E-4	0.48651	1.12488E-4	0.44483	1.12684E-4	0.38283
6.31474E-4	0.68116	4.50714E-4	0.26984	3.61289E-4	0.07014	5.04651E-4	0.04626	1.12769E-4	0.59262	1.12769E-4	0.48778	1.12769E-4	0.44596	1.12965E-4	0.38518
6.31474E-4	0.68356	4.50714E-4	0.25636	3.61289E-4	0.07072	5.04651E-4	0.04626	1.1305E-4	0.5934	1.1305E-4	0.48903	1.13049E-4	0.44706	1.13246E-4	0.38746
6.31474E-4	0.68356	4.50714E-4	0.26984	3.61289E-4	0.0713	5.04651E-4	0.04626	1.13331E-4	0.59415	1.1333E-4	0.49027	1.1333E-4	0.44811	1.13527E-4	0.38967
6.31474E-4	0.68597	4.50714E-4	0.26984	3.61289E-4	0.0713	5.04651E-4	0.04626	1.13611E-4	0.59486	1.13611E-4	0.49149	1.13611E-4	0.44912	1.13809E-4	0.3918
6.31474E-4	0.68839	4.50714E-4	0.26984	3.61289E-4	0.07187	5.04651E-4	0.04626	1.13892E-4	0.59554	1.13892E-4	0.4927	1.13891E-4	0.4501	1.1409E-4	0.39386
6.31474E-4	0.68839	4.50714E-4	0.26984	3.61289E-4	0.07187	5.04651E-4	0.04726	1.14173E-4	0.59618	1.14172E-4	0.49389	1.14172E-4	0.45104	1.14371E-4	0.39585
6.31474E-4	0.69321	4.50714E-4	0.26984	3.61289E-4	0.07244	5.04651E-4	0.04776	1.14454E-4	0.5968	1.14453E-4	0.49507	1.14453E-4	0.45194	1.14652E-4	0.39777
6.31474E-4	0.69081	4.50714E-4	0.28335	3.61289E-4	0.07187	5.04651E-4	0.04776	1.14734E-4	0.59739	1.14734E-4	0.49623	1.14733E-4	0.45282	1.14933E-4	0.39963
6.31474E-4	0.69081	4.50714E-4	0.26984	3.61289E-4	0.07187	5.04651E-4	0.04825	1.15015E-4	0.59796	1.15014E-4	0.49737	1.15014E-4	0.45366	1.15214E-4	0.40141
6.31474E-4	0.69321	4.50714E-4	0.28335	3.61289E-4	0.07187	5.04651E-4	0.04825	1.15296E-4	0.59851	1.15295E-4	0.49849	1.15295E-4	0.45447	1.15496E-4	0.40313
6.31474E-4	0.69321	4.50714E-4	0.26984	3.61289E-4	0.07302	5.04651E-4	0.04825	1.15576E-4	0.59904	1.15576E-4	0.4996	1.15575E-4	0.45525	1.15777E-4	0.40478
6.31474E-4	0.69321	4.50714E-4	0.26984	3.61289E-4	0.07302	5.04651E-4	0.04776	1.15857E-4	0.59956	1.15857E-4	0.50069	1.15856E-4	0.456	1.16058E-4	0.40637
6.31474E-4	0.69803	4.50714E-4	0.26984	3.61289E-4	0.07302	5.04651E-4	0.04776	1.16138E-4	0.60005	1.16137E-4	0.50177	1.16137E-4	0.45672	1.16339E-4	0.4079
6.31474E-4	0.70045	4.50714E-4	0.28335	3.61289E-4	0.07359	5.04651E-4	0.04776	1.16418E-4	0.60053	1.16418E-4	0.50283	1.16418E-4	0.45742	1.1662E-4	0.40937
6.31474E-4	0.70286	4.50714E-4	0.28335	4.0881E-4	0.07359	5.04651E-4	0.04726	1.16699E-4	0.60099	1.16699E-4	0.50388	1.16698E-4	0.45809	1.16902E-4	0.41077
6.31474E-4	0.69803	4.50714E-4	0.29684	4.0881E-4	0.07532	5.04651E-4	0.04726	1.1698E-4	0.60142	1.16979E-4	0.50491	1.16979E-4	0.45874	1.17183E-4	0.41213
6.31474E-4	0.69803	4.50714E-4	0.28335	4.0881E-4	0.07532	5.04651E-4	0.04726	1.1726E-4	0.60182	1.1726E-4	0.50592	1.1726E-4	0.45937	1.17464E-4	0.41342
6.31474E-4	0.70045	4.50714E-4	0.28335	4.0881E-4	0.07589	5.04651E-4	0.04825	1.17541E-4	0.6022	1.17541E-4	0.50692	1.1754E-4	0.45998	1.17745E-4	0.41466
6.31474E-4	0.70768	4.50714E-4	0.28335	4.0881E-4	0.07589	5.04651E-4	0.04825	1.17822E-4	0.60255	1.17821E-4	0.5079	1.17821E-4	0.46057	1.18026E-4	0.41584
6.31474E-4	0.70768	4.50714E-4	0.28335	4.0881E-4	0.07532	5.04651E-4	0.04825	1.18103E-4	0.60288	1.18102E-4	0.50887	1.18102E-4	0.46115	1.18307E-4	0.41697
6.31474E-4	0.70768	4.50714E-4	0.28335	4.0881E-4	0.07532	5.04651E-4	0.04925	1.18383E-4	0.60317	1.18383E-4	0.50982	1.18382E-4	0.46171	1.18589E-4	0.41805
6.31474E-4	0.70768	4.50714E-4	0.29684	4.0881E-4	0.07647	5.04651E-4	0.04925	1.18664E-4	0.60342	1.18663E-4	0.51074	1.18663E-4	0.46226	1.1887E-4	0.41908
6.31474E-4	0.7101	4.50714E-4	0.31033	4.0881E-4	0.07589	5.04651E-4	0.04925	1.18945E-4	0.60365	1.18944E-4	0.51165	1.18944E-4	0.4628	1.19151E-4	0.42005
6.31474E-4	0.7101	4.50714E-4	0.31033	4.0881E-4	0.07589	5.04651E-4	0.05024	1.19225E-4	0.60384	1.19225E-4	0.51252	1.19224E-4	0.46334	1.19432E-4	0.42098
6.31474E-4	0.7125	4.50714E-4	0.29684	4.0881E-4	0.07589	5.04651E-4	0.04974	1.19506E-4	0.60401	1.19506E-4	0.51338	1.19505E-4	0.46388	1.19713E-4	0.42185
6.31474E-4	0.71492	4.50714E-4	0.29684	4.0881E-4	0.07589	5.04651E-4	0.04974	1.19787E-4	0.60415	1.19786E-4	0.5142	1.19786E-4	0.46441	1.19994E-4	0.42268
6.31474E-4	0.71974	4.50714E-4	0.31033	4.0881E-4	0.07647	5.04651E-4	0.04974	1.20067E-4	0.60427	1.20067E-4	0.51499	1.20066E-4	0.46493	1.20276E-4	0.42346
6.31474E-4	0.71974	4.50714E-4	0.31033	4.0881E-4	0.07647	5.04651E-4	0.05024	1.20348E-4	0.60437	1.20348E-4	0.51575	1.20347E-4	0.46544	1.20557E-4	0.42419
6.31474E-4	0.71974	5.20055E-4	0.31033	4.0881E-4	0.07704	5.04651E-4	0.05024	1.20629E-4	0.60446	1.20628E-4	0.51648	1.20628E-4	0.46594	1.20838E-4	0.42488
6.31474E-4	0.72215	5.20055E-4	0.31033	4.0881E-4	0.07704	5.04651E-4	0.05074	1.2091E-4	0.60455	1.20909E-4	0.51717	1.20909E-4	0.46643	1.21119E-4	0.42552
7.09407E-4	0.72456	5.20055E-4	0.31033	4.0881E-4	0.07532	5.04651E-4	0.05074	1.2119E-4	0.60467	1.2119E-4	0.51782	1.21189E-4	0.4669	1.214E-4	0.42611
7.09407E-4	0.72698	5.20055E-4	0.29684	4.0881E-4	0.07589	5.04651E-4	0.05074	1.21471E-4	0.60484	1.2147E-4	0.51843	1.2147E-4	0.46736	1.21682E-4	0.42666
7.09407E-4	0.7294	5.20055E-4	0.31033	4.0881E-4	0.07589	5.04651E-4	0.05123	1.21752E-4	0.60508	1.21751E-4	0.51899	1.21751E-4	0.46782	1.21963E-4	0.42715
7.09407E-4	0.7318	5.20055E-4	0.32381	4.0881E-4	0.07589	5.04651E-4	0.05173	1.22032E-4	0.6054	1.22032E-4	0.51952	1.22031E-4	0.46825	1.22244E-4	0.4276
7.09407E-4	0.73663	5.20055E-4	0.31033	4.0881E-4	0.07589	5.04651E-4	0.05173	1.22313E-4	0.60582	1.22312E-4	0.52001	1.22312E-4	0.46868	1.22525E-4	0.428
7.09407E-4	0.73421	5.20055E-4	0.32381	4.0881E-4	0.07589	5.04651E-4	0.05223	1.22594E-4	0.60633	1.22593E-4	0.52045	1.22593E-4	0.4691	1.22806E-4	0.42835
7.09407E-4	0.73421	5.20055E-4	0.31033	4.0881E-4	0.07647	5.04651E-4	0.05273	1.22874E-4	0.60692	1.22874E-4	0.52086	1.22873E-4	0.4695	1.23087E-4	0.42865
7.09407E-4	0.73421	5.20055E-4	0.31033	4.0881E-4	0.07647	5.04651E-4	0.05273	1.23155E-4	0.60758	1.23155E-4	0.52125	1.23154E-4	0.46989	1.23369E-4	0.4289
7.09407E-4	0.7318	5.20055E-4	0.32381	4.0881E-4	0.07647	5.04651E-4	0.05372	1.23436E-4	0.6083	1.23435E-4	0.52159	1.23435E-4	0.47027	1.2365E-4	0.42911
7.09407E-4	0.7294	5.20055E-4	0.32381	4.0881E-4	0.07647	5.04651E-4	0.05372	1.23716E-4	0.60907	1.23716E-4	0.52191	1.23715E-4	0.47063	1.23931E-4	0.42927
7.09407E-4	0.7318	5.20055E-4	0.32381	4.0881E-4	0.07647	5.04651E-4	0.05372	1.23997E-4	0.6099	1.23997E-4	0.5222	1.23996E-4	0.47098	1.24212E-4	0.42939
7.09407E-4	0.73421	5.20055E-4	0.32381	4.0881E-4	0.07647	5.04651E-4	0.05273	1.24278E-4	0.61078	1.24277E-4	0.52245	1.24277E-4	0.47132	1.24493E-4	0.42947
7.09407E-4	0.73663	5.20055E-4	0.31033	4.0881E-4	0.07532	5.04651E-4	0.05273	1.24559E-4	0.61171	1.24558E-4	0.52268	1.24558E-4	0.47164	1.24774E-4	0.4295
7.09407E-4	0.73663	5.20055E-4	0.32381	4.0881E-4	0.07589	5.04651E-4	0.05273	1.24839E-4	0.61269	1.24839E-4	0.52288	1.24838E-4	0.47194	1.25056E-4	0.42949
7.09407E-4	0.73663	5.20055E-4	0.31033	4.0881E-4	0.07647	5.04651E-4	0.05322	1.2512E-4	0.61373	1.25119E-4	0.52306	1.25119E-4	0.47221	1.25337E-4	0.42945
7.09407E-4	0.73904	5.20055E-4	0.32381	4.0881E-4	0.07647	5.04651E-4	0.05422	1.25401E-4	0.61481	1.254E-4	0.52321	1.254E-4	0.47247	1.25618E-4	0.42936
7.09407E-4	0.73663	5.89396E-4	0.32381	4.0881E-4	0.07704	5.04651E-4	0.05422	1.25681E-4	0.61594	1.25681E-4	0.52334	1.2568E-4	0.4727	1.25899E-4	0.42924
7.09407E-4	0.73663	5.89396E-4	0.32381	4.0881E-4	0.07647	5.04651E-4	0.05471	1.25962E-4	0.61712	1.25961E-4	0.52346	1.25961E-4	0.4729	1.2618E-4	0.42908
7.09407E-4	0.73904	5.89396E-4	0.31033	4.0881E-4	0.07704	5.04651E-4	0.05521	1.26243E-4	0.61834	1.26242E-4	0.52355	1.26242E-4	0.47307	1.26462E-4	0.4289
7.09407E-4	0.73904	5.89396E-4	0.31033	4.0881E-4	0.07704	5.04651E-4	0.05571	1.26523E-4	0.61961	1.26523E-4	0.52363	1.26522E-4	0.47321	1.26743E-4	0.42868
7.09407E-4	0.74146	5.89396E-4	0.31033	4.0881E-4	0.07704	5.67732E-4	0.05571	1.26804E-4	0.62091	1.26804E-4	0.5237	1.26803E-4	0.47332	1.27024E-4	0.42845
7.09407E-4	0.74146	5.89396E-4	0.29684	4.0881E-4	0.07819	5.67732E-4	0.05571	1.27085E-4	0.62226	1.27084E-4	0.52375	1.27084E-4	0.4734	1.27305E-4	0.42818
7.09407E-4	0.74385	5.89396E-4	0.29684	4.0881E-4	0.07762	5.67732E-4	0.05571	1.27365E-4	0.62363	1.27365E-4	0.52378	1.27364E-4	0.47345	1.27586E-4	0.4279
7.09407E-4	0.74627	5.89396E-4	0.29684	4.0881E-4	0.07762	5.67732E-4	0.0567	1.27646E-4	0.62504	1.27646E-4	0.5238	1.27645E-4	0.47347	1.27867E-4	0.4276
7.09407E-4	0.74627	5.89396E-4	0.31033	4.0881E-4	0.07819	5.67732E-4	0.0577	1.27927E-4	0.62647	1.27926E-4	0.52381	1.27926E-4	0.47346	1.28149E-4	0.42727
7.09407E-4	0.74627	5.89396E-4	0.29684	4.0881E-4	0.07934	5.67732E-4	0.0577	1.28208E-4	0.62794	1.28207E-4	0.52381	1.28206E-4	0.47342	1.2843E-4	0.42693
7.09407E-4	0.74385	5.89396E-4	0.29684	4.0881E-4	0.07934	5.67732E-4	0.0572	1.28488E-4	0.62943	1.28488E-4	0.5238	1.28487E-4	0.47334	1.28711E-4	0.42656
7.09407E-4	0.74627	5.89396E-4	0.28335	4.0881E-4	0.07876	5.67732E-4	0.0577	1.28769E-4	0.63096	1.28768E-4	0.52377	1.28768E-4	0.47323	1.28992E-4	0.42618
7.09407E-4	0.74385	5.89396E-4	0.28335	4.0881E-4	0.07819	5.67732E-4	0.0577	1.2905E-4	0.63252	1.29049E-4	0.52373	1.29049E-4	0.47309	1.29273E-4	0.42578
7.09407E-4	0.74869	5.89396E-4	0.28335	4.0881E-4	0.07819	5.67732E-4	0.0582	1.2933E-4	0.63411	1.2933E-4	0.52368	1.29329E-4	0.47291	1.29554E-4	0.42536
7.09407E-4	0.74869	5.89396E-4	0.28335	4.0881E-4	0.07934	5.67732E-4	0.0582	1.29611E-4	0.63574	1.2961E-4	0.52362	1.2961E-4	0.4727	1.29836E-4	0.42492
7.09407E-4	0.74869	5.89396E-4	0.28335	4.0881E-4	0.07991	5.67732E-4	0.0577	1.29892E-4	0.6374	1.29891E-4	0.52353	1.29891E-4	0.47246	1.30117E-4	0.42447
7.09407E-4	0.74869	5.89396E-4	0.26984	4.0881E-4	0.07991	5.67732E-4	0.0582	1.30172E-4	0.63909	1.30172E-4	0.52344	1.30171E-4	0.47219	1.30398E-4	0.42401
7.09407E-4	0.7511	5.89396E-4	0.26984	4.0881E-4	0.08049	5.67732E-4	0.0577	1.30453E-4	0.6408	1.30452E-4	0.52333	1.30452E-4	0.4719	1.30679E-4	0.42355
7.09407E-4	0.7511	5.89396E-4	0.26984	4.0881E-4	0.08106	5.67732E-4	0.0572	1.30734E-4	0.64252	1.30733E-4	0.52321	1.30733E-4	0.47159	1.3096E-4	0.42308
7.09407E-4	0.7511	5.89396E-4	0.28335	4.0881E-4	0.08106	5.67732E-4	0.0572	1.31014E-4	0.64427	1.31014E-4	0.52308	1.31013E-4	0.47127	1.31242E-4	0.42259
7.09407E-4	0.75352	5.89396E-4	0.26984	4.0881E-4	0.08164	5.67732E-4	0.0582	1.31295E-4	0.64603	1.31295E-4	0.52295	1.31294E-4	0.47093	1.31523E-4	0.42208
7.09407E-4	0.75592	5.89396E-4	0.26984	4.0881E-4	0.08164	5.67732E-4	0.0582	1.31576E-4	0.6478	1.31575E-4	0.52281	1.31575E-4	0.47057	1.31804E-4	0.42155
7.09407E-4	0.75833	5.89396E-4	0.26984	4.0881E-4	0.08164	5.67732E-4	0.0572	1.31857E-4	0.64957	1.31856E-4	0.52268	1.31855E-4	0.47019	1.32085E-4	0.42101
7.09407E-4	0.75833	5.89396E-4	0.25636	4.0881E-4	0.08164	5.67732E-4	0.0577	1.32137E-4	0.65135	1.32137E-4	0.52256	1.32136E-4	0.4698	1.32366E-4	0.42045
7.09407E-4	0.75833	5.89396E-4	0.25636	4.0881E-4	0.08106	5.67732E-4	0.0577	1.32418E-4	0.65314	1.32417E-4	0.52247	1.32417E-4	0.46939	1.32647E-4	0.41988
7.09407E-4	0.75592	5.89396E-4	0.26984	4.0881E-4	0.08049	5.67732E-4	0.05869	1.32699E-4	0.65493	1.32698E-4	0.52242	1.32698E-4	0.46895	1.32929E-4	0.41929
7.09407E-4	0.75833	5.89396E-4	0.26984	4.0881E-4	0.08221	5.67732E-4	0.05869	1.32979E-4	0.65673	1.32979E-4	0.52241	1.32978E-4	0.4685	1.3321E-4	0.41869
7.09407E-4	0.75833	5.89396E-4	0.25636	4.0881E-4	0.08221	5.67732E-4	0.05869	1.3326E-4	0.65853	1.33259E-4	0.52245	1.33259E-4	0.46802	1.33491E-4	0.41809
7.09407E-4	0.76075	5.89396E-4	0.26984	4.0881E-4	0.08221	5.67732E-4	0.05869	1.33541E-4	0.66034	1.3354E-4	0.52253	1.3354E-4	0.46753	1.33772E-4	0.41748
7.09407E-4	0.76075	5.89396E-4	0.25636	4.5633E-4	0.08336	5.67732E-4	0.05919	1.33821E-4	0.66215	1.33821E-4	0.52266	1.3382E-4	0.46701	1.34053E-4	0.41687
7.09407E-4	0.76798	5.89396E-4	0.25636	4.5633E-4	0.08336	5.67732E-4	0.05919	1.34102E-4	0.66396	1.34101E-4	0.52283	1.34101E-4	0.46647	1.34334E-4	0.41626
7.09407E-4	0.77039	5.89396E-4	0.25636	4.5633E-4	0.08336	5.67732E-4	0.05919	1.34383E-4	0.66577	1.34382E-4	0.52305	1.34382E-4	0.46592	1.34616E-4	0.41564
7.09407E-4	0.77522	5.89396E-4	0.25636	4.5633E-4	0.08279	5.67732E-4	0.0582	1.34664E-4	0.66757	1.34663E-4	0.52332	1.34662E-4	0.46534	1.34897E-4	0.41502
7.09407E-4	0.77763	5.89396E-4	0.25636	4.5633E-4	0.08279	5.67732E-4	0.05869	1.34944E-4	0.66937	1.34944E-4	0.52366	1.34943E-4	0.46475	1.35178E-4	0.4144
7.09407E-4	0.77763	5.89396E-4	0.26984	4.5633E-4	0.08279	5.67732E-4	0.0582	1.35225E-4	0.67116	1.35224E-4	0.52405	1.35224E-4	0.46414	1.35459E-4	0.41378
7.09407E-4	0.77522	5.89396E-4	0.26984	4.5633E-4	0.08394	5.67732E-4	0.0582	1.35506E-4	0.67294	1.35505E-4	0.5245	1.35504E-4	0.46351	1.3574E-4	0.41316
7.09407E-4	0.77763	5.89396E-4	0.26984	4.5633E-4	0.08394	5.67732E-4	0.0582	1.35786E-4	0.67472	1.35786E-4	0.52502	1.35785E-4	0.46287	1.36022E-4	0.41253
7.87339E-4	0.78245	5.89396E-4	0.26984	4.5633E-4	0.08394	5.67732E-4	0.05919	1.36067E-4	0.6765	1.36066E-4	0.5256	1.36066E-4	0.46221	1.36303E-4	0.41192
7.87339E-4	0.78486	5.89396E-4	0.26984	4.5633E-4	0.08394	5.67732E-4	0.05969	1.36348E-4	0.67829	1.36347E-4	0.52624	1.36346E-4	0.46153	1.36584E-4	0.41131
7.87339E-4	0.78728	5.89396E-4	0.26984	4.5633E-4	0.08451	5.67732E-4	0.05969	1.36628E-4	0.68007	1.36628E-4	0.52695	1.36627E-4	0.46085	1.36865E-4	0.41072
7.87339E-4	0.78969	5.89396E-4	0.28335	4.5633E-4	0.08451	5.67732E-4	0.06068	1.36909E-4	0.68186	1.36908E-4	0.52771	1.36908E-4	0.46015	1.37146E-4	0.41014
7.87339E-4	0.78969	5.89396E-4	0.28335	4.5633E-4	0.08451	5.67732E-4	0.06068	1.3719E-4	0.68365	1.37189E-4	0.52854	1.37189E-4	0.45943	1.37427E-4	0.40958
7.87339E-4	0.78969	5.89396E-4	0.28335	4.5633E-4	0.08451	5.67732E-4	0.06068	1.3747E-4	0.68543	1.3747E-4	0.52942	1.37469E-4	0.45871	1.37709E-4	0.40904
7.87339E-4	0.79211	5.89396E-4	0.28335	4.5633E-4	0.08509	5.67732E-4	0.06168	1.37751E-4	0.68721	1.3775E-4	0.53036	1.3775E-4	0.45798	1.3799E-4	0.40853
7.87339E-4	0.79451	5.89396E-4	0.29684	4.5633E-4	0.08509	5.67732E-4	0.06168	1.38032E-4	0.68898	1.38031E-4	0.53136	1.38031E-4	0.45724	1.38271E-4	0.40802
7.87339E-4	0.79451	5.89396E-4	0.29684	4.5633E-4	0.08509	5.67732E-4	0.06168	1.38313E-4	0.69075	1.38312E-4	0.53243	1.38311E-4	0.4565	1.38552E-4	0.40753
7.87339E-4	0.79451	5.89396E-4	0.29684	4.5633E-4	0.08566	5.67732E-4	0.06217	1.38593E-4	0.69251	1.38593E-4	0.53355	1.38592E-4	0.45575	1.38833E-4	0.40706
7.87339E-4	0.79692	5.89396E-4	0.29684	4.5633E-4	0.08624	5.67732E-4	0.06217	1.38874E-4	0.69427	1.38873E-4	0.53474	1.38873E-4	0.45501	1.39114E-4	0.40659
7.87339E-4	0.79934	5.89396E-4	0.28335	4.5633E-4	0.08624	5.67732E-4	0.06217	1.39155E-4	0.69602	1.39154E-4	0.53599	1.39153E-4	0.45428	1.39396E-4	0.40614
7.87339E-4	0.79692	5.89396E-4	0.29684	4.5633E-4	0.08624	5.67732E-4	0.06217	1.39435E-4	0.69776	1.39435E-4	0.5373	1.39434E-4	0.45357	1.39677E-4	0.4057
7.87339E-4	0.79451	5.89396E-4	0.31033	4.5633E-4	0.08681	5.67732E-4	0.06267	1.39716E-4	0.69949	1.39715E-4	0.53866	1.39715E-4	0.45287	1.39958E-4	0.40526
7.87339E-4	0.79692	5.89396E-4	0.29684	4.5633E-4	0.08681	5.67732E-4	0.06267	1.39997E-4	0.70122	1.39996E-4	0.54009	1.39995E-4	0.4522	1.40239E-4	0.40482
7.87339E-4	0.79692	5.89396E-4	0.31033	4.5633E-4	0.08681	5.67732E-4	0.06317	1.40277E-4	0.70293	1.40277E-4	0.54156	1.40276E-4	0.45157	1.4052E-4	0.4044
7.87339E-4	0.79934	5.89396E-4	0.29684	4.5633E-4	0.08681	5.67732E-4	0.06317	1.40558E-4	0.70463	1.40557E-4	0.54308	1.40557E-4	0.45097	1.40802E-4	0.40397
7.87339E-4	0.80175	5.89396E-4	0.31033	4.5633E-4	0.08681	5.67732E-4	0.06317	1.40839E-4	0.70632	1.40838E-4	0.54464	1.40838E-4	0.45042	1.41083E-4	0.40356
7.87339E-4	0.80175	5.89396E-4	0.32381	4.5633E-4	0.08681	5.67732E-4	0.06466	1.41119E-4	0.708	1.41119E-4	0.54624	1.41118E-4	0.44992	1.41364E-4	0.40316
7.87339E-4	0.80175	5.89396E-4	0.31033	4.5633E-4	0.08739	5.67732E-4	0.06515	1.414E-4	0.70967	1.41399E-4	0.54787	1.41399E-4	0.44946	1.41645E-4	0.40277
7.87339E-4	0.79934	5.89396E-4	0.31033	4.5633E-4	0.08681	5.67732E-4	0.06515	1.41681E-4	0.71132	1.4168E-4	0.54952	1.4168E-4	0.44905	1.41926E-4	0.4024
7.87339E-4	0.79692	5.89396E-4	0.31033	4.5633E-4	0.08681	6.30722E-4	0.06565	1.41962E-4	0.71294	1.41961E-4	0.55119	1.4196E-4	0.44871	1.42207E-4	0.40207
7.87339E-4	0.79692	5.89396E-4	0.31033	4.5633E-4	0.08681	6.30722E-4	0.06615	1.42242E-4	0.71454	1.42242E-4	0.55288	1.42241E-4	0.44842	1.42489E-4	0.40178
7.87339E-4	0.79692	5.89396E-4	0.31033	4.5633E-4	0.08624	6.30722E-4	0.06565	1.42523E-4	0.71613	1.42522E-4	0.55457	1.42522E-4	0.44821	1.4277E-4	0.40153
7.87339E-4	0.79934	5.89396E-4	0.32381	4.5633E-4	0.08681	6.30722E-4	0.06565	1.42804E-4	0.71772	1.42803E-4	0.55628	1.42802E-4	0.44808	1.43051E-4	0.40134
7.87339E-4	0.80175	5.89396E-4	0.31033	4.5633E-4	0.08681	6.30722E-4	0.06665	1.43084E-4	0.7193	1.43084E-4	0.55799	1.43083E-4	0.44804	1.43332E-4	0.40119
7.87339E-4	0.80417	5.89396E-4	0.32381	4.5633E-4	0.08739	6.30722E-4	0.06665	1.43365E-4	0.72088	1.43364E-4	0.55969	1.43364E-4	0.44809	1.43613E-4	0.40109
7.87339E-4	0.80417	5.89396E-4	0.32381	4.5633E-4	0.08739	6.30722E-4	0.06714	1.43646E-4	0.72246	1.43645E-4	0.56139	1.43644E-4	0.44825	1.43894E-4	0.40104
7.87339E-4	0.80657	5.89396E-4	0.32381	4.5633E-4	0.08796	6.30722E-4	0.06714	1.43926E-4	0.72404	1.43926E-4	0.56309	1.43925E-4	0.44853	1.44176E-4	0.40103
7.87339E-4	0.80657	5.89396E-4	0.32381	4.5633E-4	0.08796	6.30722E-4	0.06714	1.44207E-4	0.72561	1.44206E-4	0.56477	1.44206E-4	0.44893	1.44457E-4	0.40107
7.87339E-4	0.80417	5.89396E-4	0.32381	4.5633E-4	0.08796	6.30722E-4	0.06714	1.44488E-4	0.72717	1.44487E-4	0.56646	1.44487E-4	0.44949	1.44738E-4	0.40114
7.87339E-4	0.80898	5.89396E-4	0.33732	4.5633E-4	0.08739	6.30722E-4	0.06764	1.44769E-4	0.72873	1.44768E-4	0.56814	1.44767E-4	0.45022	1.45019E-4	0.40126
7.87339E-4	0.8114	5.89396E-4	0.33732	4.5633E-4	0.08853	6.30722E-4	0.06764	1.45049E-4	0.73029	1.45048E-4	0.56982	1.45048E-4	0.45115	1.453E-4	0.40142
7.87339E-4	0.81382	5.89396E-4	0.33732	4.5633E-4	0.08853	6.30722E-4	0.06764	1.4533E-4	0.73184	1.45329E-4	0.57151	1.45329E-4	0.4523	1.45582E-4	0.40161
7.87339E-4	0.81623	5.89396E-4	0.33732	4.5633E-4	0.08853	6.30722E-4	0.06863	1.45611E-4	0.73338	1.4561E-4	0.57318	1.45609E-4	0.45368	1.45863E-4	0.40185
7.87339E-4	0.81863	5.89396E-4	0.33732	4.5633E-4	0.08796	6.30722E-4	0.06814	1.45891E-4	0.73492	1.45891E-4	0.57486	1.4589E-4	0.45527	1.46144E-4	0.40212
7.87339E-4	0.81623	5.89396E-4	0.33732	4.5633E-4	0.08853	6.30722E-4	0.06714	1.46172E-4	0.73645	1.46171E-4	0.57653	1.46171E-4	0.45706	1.46425E-4	0.40243
7.87339E-4	0.81863	5.89396E-4	0.33732	4.5633E-4	0.08911	6.30722E-4	0.06714	1.46453E-4	0.73798	1.46452E-4	0.57821	1.46451E-4	0.45902	1.46706E-4	0.40279
7.87339E-4	0.81863	5.89396E-4	0.33732	4.5633E-4	0.08968	6.30722E-4	0.06714	1.46733E-4	0.7395	1.46733E-4	0.57988	1.46732E-4	0.46113	1.46987E-4	0.40318
7.87339E-4	0.82105	5.89396E-4	0.33732	4.5633E-4	0.08968	6.30722E-4	0.06714	1.47014E-4	0.74102	1.47013E-4	0.58155	1.47013E-4	0.46336	1.47269E-4	0.40361
7.87339E-4	0.82105	5.89396E-4	0.35081	4.5633E-4	0.09083	6.30722E-4	0.06764	1.47295E-4	0.74254	1.47294E-4	0.58321	1.47293E-4	0.4657	1.4755E-4	0.40408
7.87339E-4	0.82346	5.89396E-4	0.33732	4.5633E-4	0.09083	6.30722E-4	0.06764	1.47575E-4	0.74405	1.47575E-4	0.58485	1.47574E-4	0.46812	1.47831E-4	0.40459
7.87339E-4	0.82346	5.89396E-4	0.33732	4.5633E-4	0.09083	6.30722E-4	0.06814	1.47856E-4	0.74556	1.47855E-4	0.58649	1.47855E-4	0.47062	1.48112E-4	0.40514
7.87339E-4	0.82588	5.89396E-4	0.35081	4.5633E-4	0.09083	6.30722E-4	0.06863	1.48137E-4	0.74708	1.48136E-4	0.58811	1.48135E-4	0.47318	1.48393E-4	0.40573
7.87339E-4	0.82588	5.89396E-4	0.35081	4.5633E-4	0.09083	6.30722E-4	0.06863	1.48418E-4	0.7486	1.48417E-4	0.58972	1.48416E-4	0.47578	1.48674E-4	0.40636
7.87339E-4	0.82346	5.89396E-4	0.35081	4.5633E-4	0.09083	6.30722E-4	0.06863	1.48698E-4	0.75013	1.48697E-4	0.59131	1.48697E-4	0.47842	1.48956E-4	0.40704
7.87339E-4	0.82588	5.89396E-4	0.35081	4.5633E-4	0.09198	6.30722E-4	0.06863	1.48979E-4	0.75167	1.48978E-4	0.59289	1.48978E-4	0.48108	1.49237E-4	0.40775
7.87339E-4	0.82588	5.89396E-4	0.35081	4.5633E-4	0.09198	6.30722E-4	0.06863	1.4926E-4	0.75321	1.49259E-4	0.59445	1.49258E-4	0.48376	1.49518E-4	0.40851
7.87339E-4	0.83069	5.89396E-4	0.35081	4.5633E-4	0.09198	6.30722E-4	0.06814	1.4954E-4	0.75476	1.4954E-4	0.596	1.49539E-4	0.48643	1.49799E-4	0.4093
7.87339E-4	0.83311	5.89396E-4	0.3643	4.5633E-4	0.09256	6.30722E-4	0.06863	1.49821E-4	0.7563	1.4982E-4	0.59754	1.4982E-4	0.48909	1.5008E-4	0.41014
7.87339E-4	0.83069	5.89396E-4	0.35081	4.5633E-4	0.09256	6.30722E-4	0.06863	1.50102E-4	0.75785	1.50101E-4	0.59906	1.501E-4	0.49174	1.50362E-4	0.41102
7.87339E-4	0.83311	5.89396E-4	0.35081	4.5633E-4	0.09313	6.30722E-4	0.06913	1.50382E-4	0.75939	1.50382E-4	0.60057	1.50381E-4	0.49438	1.50643E-4	0.41193
7.87339E-4	0.83552	5.89396E-4	0.3643	4.5633E-4	0.09313	6.30722E-4	0.06913	1.50663E-4	0.76093	1.50662E-4	0.60206	1.50662E-4	0.49701	1.50924E-4	0.41289
7.87339E-4	0.83793	6.24066E-4	0.3643	4.5633E-4	0.09371	6.30722E-4	0.06913	1.50944E-4	0.76247	1.50943E-4	0.60354	1.50942E-4	0.49961	1.51205E-4	0.41389
7.87339E-4	0.83793	6.24066E-4	0.3643	4.5633E-4	0.09371	6.30722E-4	0.07013	1.51225E-4	0.764	1.51224E-4	0.60501	1.51223E-4	0.5022	1.51486E-4	0.41494
7.87339E-4	0.84035	6.24066E-4	0.3643	4.5633E-4	0.09485	6.30722E-4	0.07062	1.51505E-4	0.76553	1.51504E-4	0.60647	1.51504E-4	0.50477	1.51767E-4	0.41603
7.87339E-4	0.84035	6.24066E-4	0.35081	4.5633E-4	0.09543	6.30722E-4	0.07112	1.51786E-4	0.76705	1.51785E-4	0.60791	1.51784E-4	0.50732	1.52049E-4	0.41716
7.87339E-4	0.84035	6.24066E-4	0.3643	4.5633E-4	0.09543	6.30722E-4	0.07162	1.52067E-4	0.76856	1.52066E-4	0.60933	1.52065E-4	0.50984	1.5233E-4	0.41834
7.87339E-4	0.84275	6.24066E-4	0.37778	4.5633E-4	0.096	6.30722E-4	0.07211	1.52347E-4	0.77008	1.52347E-4	0.61075	1.52346E-4	0.51233	1.52611E-4	0.41957
7.87339E-4	0.84999	6.24066E-4	0.37778	4.5633E-4	0.096	6.30722E-4	0.07211	1.52628E-4	0.77158	1.52627E-4	0.61215	1.52627E-4	0.5148	1.52892E-4	0.42086
7.87339E-4	0.84999	6.24066E-4	0.37778	5.0385E-4	0.096	6.30722E-4	0.07112	1.52909E-4	0.77309	1.52908E-4	0.61355	1.52907E-4	0.51724	1.53173E-4	0.42219
7.87339E-4	0.85241	6.24066E-4	0.3643	5.0385E-4	0.09716	6.30722E-4	0.07261	1.53189E-4	0.77459	1.53189E-4	0.61494	1.53188E-4	0.51965	1.53454E-4	0.42358
8.65285E-4	0.85481	6.24066E-4	0.3643	5.0385E-4	0.09716	6.30722E-4	0.07261	1.5347E-4	0.77608	1.53469E-4	0.61632	1.53469E-4	0.52202	1.53736E-4	0.42502
8.65285E-4	0.85722	6.24066E-4	0.37778	5.0385E-4	0.09716	6.30722E-4	0.0741	1.53751E-4	0.77757	1.5375E-4	0.6177	1.53749E-4	0.52436	1.54017E-4	0.42652
8.65285E-4	0.86205	6.24066E-4	0.37778	5.0385E-4	0.09888	6.30722E-4	0.0736	1.54032E-4	0.77905	1.54031E-4	0.61908	1.5403E-4	0.52667	1.54298E-4	0.42807
8.65285E-4	0.86205	6.24066E-4	0.3643	5.0385E-4	0.09888	6.30722E-4	0.0736	1.54312E-4	0.78052	1.54311E-4	0.62046	1.54311E-4	0.52895	1.54579E-4	0.42968
8.65285E-4	0.86205	6.24066E-4	0.3643	5.0385E-4	0.09888	6.30722E-4	0.0741	1.54593E-4	0.78197	1.54592E-4	0.62184	1.54591E-4	0.53119	1.5486E-4	0.43134
8.65285E-4	0.86447	6.24066E-4	0.3643	5.0385E-4	0.09888	6.30722E-4	0.0741	1.54874E-4	0.78342	1.54873E-4	0.62322	1.54872E-4	0.53339	1.55142E-4	0.43306
8.65285E-4	0.86447	6.24066E-4	0.37778	5.0385E-4	0.0983	6.30722E-4	0.0741	1.55154E-4	0.78485	1.55153E-4	0.6246	1.55153E-4	0.53555	1.55423E-4	0.43484
8.65285E-4	0.86686	6.24066E-4	0.37778	5.0385E-4	0.0983	6.30722E-4	0.0756	1.55435E-4	0.78626	1.55434E-4	0.62598	1.55433E-4	0.53767	1.55704E-4	0.43667
8.65285E-4	0.86928	6.24066E-4	0.37778	5.0385E-4	0.09945	6.30722E-4	0.0756	1.55716E-4	0.78765	1.55715E-4	0.62736	1.55714E-4	0.53974	1.55985E-4	0.43857
8.65285E-4	0.8717	6.24066E-4	0.37778	5.0385E-4	0.09945	6.30722E-4	0.07609	1.55996E-4	0.78902	1.55996E-4	0.62874	1.55995E-4	0.54177	1.56266E-4	0.44052
8.65285E-4	0.8717	6.24066E-4	0.37778	5.0385E-4	0.09888	6.30722E-4	0.07659	1.56277E-4	0.79036	1.56276E-4	0.63012	1.56276E-4	0.54376	1.56547E-4	0.44252
8.65285E-4	0.87411	6.24066E-4	0.37778	5.0385E-4	0.09945	6.30722E-4	0.07709	1.56558E-4	0.79168	1.56557E-4	0.6315	1.56556E-4	0.54572	1.56829E-4	0.44458
8.65285E-4	0.87411	6.24066E-4	0.37778	5.0385E-4	0.10003	6.30722E-4	0.07709	1.56838E-4	0.79297	1.56838E-4	0.63287	1.56837E-4	0.54763	1.5711E-4	0.44669
8.65285E-4	0.87411	6.24066E-4	0.37778	5.0385E-4	0.10003	6.30722E-4	0.07808	1.57119E-4	0.79424	1.57118E-4	0.63425	1.57118E-4	0.54952	1.57391E-4	0.44885
8.65285E-4	0.87653	6.93406E-4	0.37778	5.0385E-4	0.10003	6.30722E-4	0.07808	1.574E-4	0.79547	1.57399E-4	0.63562	1.57398E-4	0.55137	1.57672E-4	0.45105
8.65285E-4	0.87653	6.93406E-4	0.37778	5.0385E-4	0.10003	6.30722E-4	0.07808	1.57681E-4	0.79668	1.5768E-4	0.637	1.57679E-4	0.55319	1.57953E-4	0.45329
8.65285E-4	0.87653	6.93406E-4	0.37778	5.0385E-4	0.10003	6.30722E-4	0.07858	1.57961E-4	0.79787	1.5796E-4	0.63837	1.5796E-4	0.55498	1.58234E-4	0.45557
8.65285E-4	0.87893	6.93406E-4	0.37778	5.0385E-4	0.10118	6.30722E-4	0.07907	1.58242E-4	0.79902	1.58241E-4	0.63975	1.5824E-4	0.55673	1.58516E-4	0.45786
8.65285E-4	0.87653	6.93406E-4	0.3643	5.0385E-4	0.10118	6.30722E-4	0.07957	1.58523E-4	0.80015	1.58522E-4	0.64112	1.58521E-4	0.55845	1.58797E-4	0.46017
8.65285E-4	0.87893	6.93406E-4	0.3643	5.0385E-4	0.1006	6.93804E-4	0.08007	1.58803E-4	0.80126	1.58802E-4	0.6425	1.58802E-4	0.56014	1.59078E-4	0.46248
8.65285E-4	0.88134	6.93406E-4	0.3643	5.0385E-4	0.1006	6.93804E-4	0.08106	1.59084E-4	0.80235	1.59083E-4	0.64387	1.59082E-4	0.56181	1.59359E-4	0.46479
8.65285E-4	0.88376	6.93406E-4	0.35081	5.0385E-4	0.1006	6.93804E-4	0.08106	1.59365E-4	0.80342	1.59364E-4	0.64524	1.59363E-4	0.56344	1.5964E-4	0.46709
8.65285E-4	0.88376	6.93406E-4	0.35081	5.0385E-4	0.1006	6.93804E-4	0.08156	1.59645E-4	0.80447	1.59645E-4	0.6466	1.59644E-4	0.56505	1.59922E-4	0.46938
8.65285E-4	0.88617	6.93406E-4	0.35081	5.0385E-4	0.10175	6.93804E-4	0.08206	1.59926E-4	0.8055	1.59925E-4	0.64796	1.59925E-4	0.56663	1.60203E-4	0.47166
8.65285E-4	0.88617	6.93406E-4	0.35081	5.0385E-4	0.10118	6.93804E-4	0.08255	1.60207E-4	0.80652	1.60206E-4	0.64932	1.60205E-4	0.56818	1.60484E-4	0.47392
8.65285E-4	0.88859	6.93406E-4	0.35081	5.0385E-4	0.10118	6.93804E-4	0.08156	1.60488E-4	0.80752	1.60487E-4	0.65066	1.60486E-4	0.5697	1.60765E-4	0.47616
8.65285E-4	0.88859	6.93406E-4	0.33732	5.0385E-4	0.1029	6.93804E-4	0.08156	1.60768E-4	0.80851	1.60767E-4	0.65201	1.60767E-4	0.5712	1.61046E-4	0.47837
8.65285E-4	0.88859	6.93406E-4	0.33732	5.0385E-4	0.1029	6.93804E-4	0.08156	1.61049E-4	0.80948	1.61048E-4	0.65334	1.61047E-4	0.57267	1.61327E-4	0.48057
8.65285E-4	0.88859	6.93406E-4	0.35081	5.0385E-4	0.1029	6.93804E-4	0.08206	1.6133E-4	0.81042	1.61329E-4	0.65468	1.61328E-4	0.57413	1.61609E-4	0.48274
8.65285E-4	0.8934	6.93406E-4	0.32381	5.0385E-4	0.10405	6.93804E-4	0.08206	1.6161E-4	0.81135	1.61609E-4	0.656	1.61609E-4	0.57556	1.6189E-4	0.4849
8.65285E-4	0.89582	6.93406E-4	0.32381	5.0385E-4	0.10462	6.93804E-4	0.08156	1.61891E-4	0.81224	1.6189E-4	0.65732	1.61889E-4	0.57696	1.62171E-4	0.48703
8.65285E-4	0.89099	6.93406E-4	0.33732	5.0385E-4	0.10462	6.93804E-4	0.08206	1.62172E-4	0.81311	1.62171E-4	0.65863	1.6217E-4	0.57835	1.62452E-4	0.48915
8.65285E-4	0.89099	6.93406E-4	0.33732	5.0385E-4	0.10405	6.93804E-4	0.08255	1.62452E-4	0.81396	1.62451E-4	0.65994	1.62451E-4	0.57971	1.62733E-4	0.49124
8.65285E-4	0.8934	6.93406E-4	0.33732	5.0385E-4	0.10405	6.93804E-4	0.08255	1.62733E-4	0.81479	1.62732E-4	0.66123	1.62731E-4	0.58105	1.63014E-4	0.49331
8.65285E-4	0.89582	6.93406E-4	0.32381	5.0385E-4	0.10348	6.93804E-4	0.08255	1.63014E-4	0.81562	1.63013E-4	0.66252	1.63012E-4	0.58237	1.63296E-4	0.49536
8.65285E-4	0.89824	6.93406E-4	0.32381	5.0385E-4	0.10348	6.93804E-4	0.08305	1.63295E-4	0.81644	1.63294E-4	0.66381	1.63293E-4	0.58367	1.63577E-4	0.49739
8.65285E-4	0.89582	6.93406E-4	0.32381	5.0385E-4	0.10348	6.93804E-4	0.08305	1.63575E-4	0.81727	1.63574E-4	0.66509	1.63574E-4	0.58495	1.63858E-4	0.49938
8.65285E-4	0.89824	6.93406E-4	0.32381	5.0385E-4	0.10348	6.93804E-4	0.08255	1.63856E-4	0.81812	1.63855E-4	0.66636	1.63854E-4	0.58621	1.64139E-4	0.50135
8.65285E-4	0.89824	6.93406E-4	0.32381	5.0385E-4	0.1052	6.93804E-4	0.08355	1.64137E-4	0.81898	1.64136E-4	0.66763	1.64135E-4	0.58745	1.6442E-4	0.5033
8.65285E-4	0.90064	6.93406E-4	0.31033	5.0385E-4	0.10577	6.93804E-4	0.08355	1.64417E-4	0.81988	1.64416E-4	0.66888	1.64416E-4	0.58866	1.64702E-4	0.50521
8.65285E-4	0.90305	6.93406E-4	0.32381	5.0385E-4	0.10635	6.93804E-4	0.08405	1.64698E-4	0.82081	1.64697E-4	0.67014	1.64696E-4	0.58986	1.64983E-4	0.50709
8.65285E-4	0.90305	6.93406E-4	0.32381	5.0385E-4	0.10635	6.93804E-4	0.08405	1.64979E-4	0.82179	1.64978E-4	0.67138	1.64977E-4	0.59105	1.65264E-4	0.50895
8.65285E-4	0.90788	6.93406E-4	0.33732	5.0385E-4	0.10635	6.93804E-4	0.08405	1.65259E-4	0.82279	1.65258E-4	0.67262	1.65258E-4	0.59221	1.65545E-4	0.51078
8.65285E-4	0.90547	6.93406E-4	0.33732	5.0385E-4	0.10635	6.93804E-4	0.08405	1.6554E-4	0.82381	1.65539E-4	0.67385	1.65538E-4	0.59336	1.65826E-4	0.51257
8.65285E-4	0.90788	6.93406E-4	0.33732	5.0385E-4	0.10577	6.93804E-4	0.08454	1.65821E-4	0.82486	1.6582E-4	0.67506	1.65819E-4	0.59449	1.66107E-4	0.51434
8.65285E-4	0.90788	6.93406E-4	0.32381	5.0385E-4	0.10635	6.93804E-4	0.08454	1.66102E-4	0.82592	1.66101E-4	0.67625	1.661E-4	0.5956	1.66389E-4	0.51607
8.65285E-4	0.91029	6.93406E-4	0.33732	5.0385E-4	0.10635	6.93804E-4	0.08504	1.66382E-4	0.827	1.66381E-4	0.67743	1.6638E-4	0.5967	1.6667E-4	0.51777
8.65285E-4	0.91029	6.93406E-4	0.33732	5.0385E-4	0.10807	6.93804E-4	0.08504	1.66663E-4	0.82809	1.66662E-4	0.67859	1.66661E-4	0.59778	1.66951E-4	0.51944
8.65285E-4	0.91029	6.93406E-4	0.33732	5.0385E-4	0.10807	6.93804E-4	0.08504	1.66944E-4	0.82918	1.66943E-4	0.67974	1.66942E-4	0.59884	1.67232E-4	0.52107
8.65285E-4	0.91511	6.93406E-4	0.35081	5.0385E-4	0.10807	6.93804E-4	0.08554	1.67224E-4	0.83028	1.67223E-4	0.68086	1.67222E-4	0.59988	1.67513E-4	0.52267
8.65285E-4	0.91753	6.93406E-4	0.33732	5.0385E-4	0.10922	6.93804E-4	0.08603	1.67505E-4	0.83139	1.67504E-4	0.68197	1.67503E-4	0.6009	1.67794E-4	0.52424
8.65285E-4	0.92235	6.93406E-4	0.33732	5.0385E-4	0.1098	6.93804E-4	0.08653	1.67786E-4	0.83251	1.67785E-4	0.68305	1.67784E-4	0.60191	1.68076E-4	0.52577
9.43218E-4	0.92477	6.93406E-4	0.33732	5.0385E-4	0.1098	6.93804E-4	0.08653	1.68066E-4	0.83364	1.68065E-4	0.68412	1.68065E-4	0.6029	1.68357E-4	0.52726
9.43218E-4	0.92717	6.93406E-4	0.33732	5.5137E-4	0.11095	6.93804E-4	0.08703	1.68347E-4	0.83479	1.68346E-4	0.68517	1.68345E-4	0.60387	1.68638E-4	0.52872
9.43218E-4	0.92477	6.93406E-4	0.35081	5.5137E-4	0.11095	6.93804E-4	0.08703	1.68628E-4	0.83596	1.68627E-4	0.68619	1.68626E-4	0.60482	1.68919E-4	0.53014
9.43218E-4	0.92717	6.93406E-4	0.35081	5.5137E-4	0.11095	6.93804E-4	0.08752	1.68908E-4	0.83716	1.68907E-4	0.6872	1.68907E-4	0.60576	1.692E-4	0.53153
9.43218E-4	0.92717	6.93406E-4	0.3643	5.5137E-4	0.1121	6.93804E-4	0.08752	1.69189E-4	0.83838	1.69188E-4	0.68818	1.69187E-4	0.60668	1.69482E-4	0.53288
9.43218E-4	0.93199	6.93406E-4	0.3643	5.5137E-4	0.1121	6.93804E-4	0.08752	1.6947E-4	0.83965	1.69469E-4	0.68914	1.69468E-4	0.60758	1.69763E-4	0.53419
9.43218E-4	0.93199	6.93406E-4	0.3643	5.5137E-4	0.1121	6.93804E-4	0.08902	1.69751E-4	0.84095	1.6975E-4	0.69009	1.69749E-4	0.60847	1.70044E-4	0.53547
9.43218E-4	0.92958	6.93406E-4	0.3643	5.5137E-4	0.1121	6.93804E-4	0.08902	1.70031E-4	0.84229	1.7003E-4	0.69102	1.70029E-4	0.60935	1.70325E-4	0.53671
9.43218E-4	0.93199	6.93406E-4	0.3643	5.5137E-4	0.11152	6.93804E-4	0.08902	1.70312E-4	0.84367	1.70311E-4	0.69193	1.7031E-4	0.61021	1.70606E-4	0.53791
9.43218E-4	0.93441	6.93406E-4	0.37778	5.5137E-4	0.11152	6.93804E-4	0.08951	1.70593E-4	0.84509	1.70592E-4	0.69283	1.70591E-4	0.61106	1.70887E-4	0.53908
9.43218E-4	0.93199	6.93406E-4	0.37778	5.5137E-4	0.1121	6.93804E-4	0.09001	1.70873E-4	0.84654	1.70872E-4	0.6937	1.70872E-4	0.61189	1.71169E-4	0.54021
9.43218E-4	0.93199	6.93406E-4	0.37778	5.5137E-4	0.11325	6.93804E-4	0.09001	1.71154E-4	0.84802	1.71153E-4	0.69454	1.71152E-4	0.61272	1.7145E-4	0.5413
9.43218E-4	0.93683	6.93406E-4	0.37778	5.5137E-4	0.11325	6.93804E-4	0.09051	1.71435E-4	0.84951	1.71434E-4	0.69536	1.71433E-4	0.61353	1.71731E-4	0.54235
9.43218E-4	0.93683	6.93406E-4	0.37778	5.5137E-4	0.11325	6.93804E-4	0.09051	1.71715E-4	0.851	1.71714E-4	0.69614	1.71714E-4	0.61433	1.72012E-4	0.54337
9.43218E-4	0.93922	6.93406E-4	0.37778	5.5137E-4	0.11267	6.93804E-4	0.091	1.71996E-4	0.8525	1.71995E-4	0.69689	1.71994E-4	0.61513	1.72293E-4	0.54434
9.43218E-4	0.93683	6.93406E-4	0.37778	5.5137E-4	0.1121	6.93804E-4	0.0915	1.72277E-4	0.85399	1.72276E-4	0.69762	1.72275E-4	0.61592	1.72575E-4	0.54528
9.43218E-4	0.93683	6.93406E-4	0.39129	5.5137E-4	0.11267	6.93804E-4	0.0915	1.72558E-4	0.85547	1.72557E-4	0.69831	1.72556E-4	0.6167	1.72856E-4	0.54619
9.43218E-4	0.93441	6.93406E-4	0.37778	5.5137E-4	0.11382	6.93804E-4	0.0915	1.72838E-4	0.85695	1.72837E-4	0.69899	1.72836E-4	0.61747	1.73137E-4	0.54706
9.43218E-4	0.93441	6.93406E-4	0.37778	5.5137E-4	0.11382	6.93804E-4	0.0925	1.73119E-4	0.85842	1.73118E-4	0.69964	1.73117E-4	0.61823	1.73418E-4	0.5479
9.43218E-4	0.93683	6.93406E-4	0.39129	5.5137E-4	0.11382	6.93804E-4	0.0925	1.734E-4	0.85988	1.73399E-4	0.70027	1.73398E-4	0.61898	1.73699E-4	0.5487
9.43218E-4	0.93441	6.93406E-4	0.39129	5.5137E-4	0.11382	6.93804E-4	0.0925	1.7368E-4	0.86134	1.73679E-4	0.70088	1.73678E-4	0.61973	1.7398E-4	0.54947
9.43218E-4	0.93683	6.93406E-4	0.39129	5.5137E-4	0.11382	7.56885E-4	0.09399	1.73961E-4	0.86278	1.7396E-4	0.70147	1.73959E-4	0.62046	1.74262E-4	0.5502
9.43218E-4	0.93922	6.93406E-4	0.39129	5.5137E-4	0.11325	7.56885E-4	0.09498	1.74242E-4	0.86422	1.74241E-4	0.70204	1.7424E-4	0.62118	1.74543E-4	0.5509
9.43218E-4	0.94164	6.93406E-4	0.39129	5.5137E-4	0.11325	7.56885E-4	0.09548	1.74522E-4	0.86564	1.74521E-4	0.70258	1.74521E-4	0.62188	1.74824E-4	0.55157
9.43218E-4	0.94406	6.93406E-4	0.39129	5.5137E-4	0.11325	7.56885E-4	0.09647	1.74803E-4	0.86706	1.74802E-4	0.7031	1.74801E-4	0.62256	1.75105E-4	0.55221
9.43218E-4	0.94406	6.93406E-4	0.40478	5.5137E-4	0.11382	7.56885E-4	0.09548	1.75084E-4	0.86847	1.75083E-4	0.7036	1.75082E-4	0.62322	1.75386E-4	0.55282
9.43218E-4	0.94164	6.93406E-4	0.39129	5.5137E-4	0.11382	7.56885E-4	0.09598	1.75365E-4	0.86988	1.75363E-4	0.70409	1.75363E-4	0.62385	1.75667E-4	0.5534
9.43218E-4	0.94164	6.93406E-4	0.39129	5.5137E-4	0.11382	7.56885E-4	0.09548	1.75645E-4	0.87127	1.75644E-4	0.70455	1.75643E-4	0.62447	1.75949E-4	0.55395
9.43218E-4	0.94164	6.93406E-4	0.39129	5.5137E-4	0.11439	7.56885E-4	0.09548	1.75926E-4	0.87265	1.75925E-4	0.70499	1.75924E-4	0.62505	1.7623E-4	0.55448
9.43218E-4	0.94406	6.93406E-4	0.39129	5.5137E-4	0.11439	7.56885E-4	0.09548	1.76207E-4	0.87403	1.76206E-4	0.70542	1.76205E-4	0.62561	1.76511E-4	0.55498
9.43218E-4	0.94406	6.93406E-4	0.40478	5.5137E-4	0.11554	7.56885E-4	0.09647	1.76487E-4	0.8754	1.76486E-4	0.70583	1.76485E-4	0.62614	1.76792E-4	0.55545
9.43218E-4	0.94647	6.93406E-4	0.40478	5.5137E-4	0.11554	7.56885E-4	0.09598	1.76768E-4	0.87677	1.76767E-4	0.70622	1.76766E-4	0.62665	1.77073E-4	0.5559
9.43218E-4	0.94647	6.93406E-4	0.39129	5.5137E-4	0.11554	7.56885E-4	0.09598	1.77049E-4	0.87814	1.77048E-4	0.7066	1.77047E-4	0.62713	1.77355E-4	0.55633
9.43218E-4	0.94647	6.93406E-4	0.40478	5.5137E-4	0.11497	7.56885E-4	0.09498	1.77329E-4	0.8795	1.77328E-4	0.70697	1.77327E-4	0.62757	1.77636E-4	0.55674
9.43218E-4	0.94647	6.93406E-4	0.40478	5.5137E-4	0.11554	7.56885E-4	0.09548	1.7761E-4	0.88087	1.77609E-4	0.70732	1.77608E-4	0.62799	1.77917E-4	0.55713
9.43218E-4	0.94889	6.93406E-4	0.40478	5.5137E-4	0.11554	7.56885E-4	0.09598	1.77891E-4	0.88224	1.7789E-4	0.70767	1.77889E-4	0.62836	1.78198E-4	0.55751
9.43218E-4	0.95129	6.93406E-4	0.40478	5.5137E-4	0.11554	7.56885E-4	0.09598	1.78172E-4	0.8836	1.7817E-4	0.70802	1.7817E-4	0.6287	1.78479E-4	0.55786
9.43218E-4	0.9537	6.93406E-4	0.40478	5.5137E-4	0.11612	7.56885E-4	0.09598	1.78452E-4	0.88497	1.78451E-4	0.70838	1.7845E-4	0.62901	1.7876E-4	0.5582
9.43218E-4	0.95612	6.93406E-4	0.40478	5.5137E-4	0.11669	7.56885E-4	0.09598	1.78733E-4	0.88633	1.78732E-4	0.70879	1.78731E-4	0.62928	1.79042E-4	0.55852
9.43218E-4	0.95612	6.93406E-4	0.41827	5.5137E-4	0.11727	7.56885E-4	0.09598	1.79014E-4	0.8877	1.79013E-4	0.70925	1.79012E-4	0.62951	1.79323E-4	0.55882
9.43218E-4	0.9537	6.93406E-4	0.41827	5.5137E-4	0.11842	7.56885E-4	0.09697	1.79294E-4	0.88908	1.79293E-4	0.70976	1.79292E-4	0.62971	1.79604E-4	0.55911
9.43218E-4	0.95612	6.93406E-4	0.40478	5.5137E-4	0.11842	7.56885E-4	0.09697	1.79575E-4	0.89045	1.79574E-4	0.71033	1.79573E-4	0.62988	1.79885E-4	0.55937
9.43218E-4	0.95612	6.93406E-4	0.41827	5.5137E-4	0.11899	7.56885E-4	0.09747	1.79856E-4	0.89182	1.79855E-4	0.71094	1.79854E-4	0.63001	1.80166E-4	0.55961
9.43218E-4	0.96095	6.93406E-4	0.41827	5.5137E-4	0.11957	7.56885E-4	0.09697	1.80136E-4	0.8932	1.80135E-4	0.71158	1.80134E-4	0.63012	1.80448E-4	0.55983
9.43218E-4	0.96336	6.93406E-4	0.41827	5.5137E-4	0.11957	7.56885E-4	0.09747	1.80417E-4	0.89458	1.80416E-4	0.71225	1.80415E-4	0.63019	1.80729E-4	0.56004
9.43218E-4	0.96336	6.93406E-4	0.43177	5.5137E-4	0.12014	7.56885E-4	0.09846	1.80698E-4	0.89596	1.80697E-4	0.71294	1.80696E-4	0.63022	1.8101E-4	0.56022
9.43218E-4	0.96336	6.93406E-4	0.43177	5.5137E-4	0.12014	7.56885E-4	0.09896	1.80979E-4	0.89734	1.80977E-4	0.71364	1.80976E-4	0.63023	1.81291E-4	0.56039
9.43218E-4	0.96095	6.93406E-4	0.43177	5.5137E-4	0.12071	7.56885E-4	0.09896	1.81259E-4	0.89872	1.81258E-4	0.71436	1.81257E-4	0.63021	1.81572E-4	0.56053
9.43218E-4	0.96336	6.93406E-4	0.41827	5.5137E-4	0.12071	7.56885E-4	0.09995	1.8154E-4	0.90009	1.81539E-4	0.71509	1.81538E-4	0.63015	1.81853E-4	0.56067
9.43218E-4	0.96576	6.93406E-4	0.43177	5.5137E-4	0.12244	7.56885E-4	0.10045	1.81821E-4	0.90147	1.81819E-4	0.71583	1.81819E-4	0.63007	1.82135E-4	0.56078
9.43218E-4	0.96818	7.62747E-4	0.43177	5.5137E-4	0.12186	7.56885E-4	0.10095	1.82101E-4	0.90284	1.821E-4	0.71658	1.82099E-4	0.62995	1.82416E-4	0.56088
9.43218E-4	0.96818	7.62747E-4	0.43177	5.5137E-4	0.12186	7.56885E-4	0.10045	1.82382E-4	0.90421	1.82381E-4	0.71735	1.8238E-4	0.62981	1.82697E-4	0.56096
9.43218E-4	0.97059	7.62747E-4	0.44526	5.5137E-4	0.12359	7.56885E-4	0.10045	1.82663E-4	0.90557	1.82662E-4	0.71813	1.82661E-4	0.62964	1.82978E-4	0.56102
9.43218E-4	0.973	7.62747E-4	0.43177	5.5137E-4	0.12359	7.56885E-4	0.10045	1.82943E-4	0.90694	1.82942E-4	0.71892	1.82941E-4	0.62945	1.83259E-4	0.56105
9.43218E-4	0.973	7.62747E-4	0.43177	5.5137E-4	0.12359	7.56885E-4	0.10194	1.83224E-4	0.9083	1.83223E-4	0.71972	1.83222E-4	0.62923	1.8354E-4	0.56107
0.00103	0.97542	7.62747E-4	0.43177	5.5137E-4	0.12474	7.56885E-4	0.10144	1.83505E-4	0.90966	1.83504E-4	0.72054	1.83503E-4	0.62898	1.83822E-4	0.56107
0.00103	0.97782	7.62747E-4	0.44526	5.5137E-4	0.12474	7.56885E-4	0.10194	1.83786E-4	0.91102	1.83784E-4	0.72138	1.83783E-4	0.62872	1.84103E-4	0.56104
0.00103	0.98024	7.62747E-4	0.44526	5.5137E-4	0.12474	7.56885E-4	0.10244	1.84066E-4	0.91237	1.84065E-4	0.72223	1.84064E-4	0.62843	1.84384E-4	0.561
0.00103	0.98024	7.62747E-4	0.44526	5.5137E-4	0.12474	7.56885E-4	0.10244	1.84347E-4	0.91372	1.84346E-4	0.72311	1.84345E-4	0.62812	1.84665E-4	0.56094
0.00103	0.98265	7.62747E-4	0.44526	5.5137E-4	0.12531	7.56885E-4	0.10194	1.84628E-4	0.91506	1.84626E-4	0.724	1.84625E-4	0.6278	1.84946E-4	0.56085
0.00103	0.98265	7.62747E-4	0.44526	5.5137E-4	0.12589	7.56885E-4	0.10244	1.84908E-4	0.91641	1.84907E-4	0.72491	1.84906E-4	0.62746	1.85228E-4	0.56075
0.00103	0.98506	7.62747E-4	0.45875	5.9889E-4	0.12704	7.56885E-4	0.10443	1.85189E-4	0.91775	1.85188E-4	0.72584	1.85187E-4	0.62711	1.85509E-4	0.56063
0.00103	0.98506	7.62747E-4	0.44526	5.9889E-4	0.12704	7.56885E-4	0.10443	1.8547E-4	0.91909	1.85469E-4	0.72679	1.85468E-4	0.62675	1.8579E-4	0.56048
0.00103	0.98748	7.62747E-4	0.44526	5.9889E-4	0.12704	7.56885E-4	0.10443	1.8575E-4	0.92043	1.85749E-4	0.72776	1.85748E-4	0.62638	1.86071E-4	0.56031
0.00103	0.98748	7.62747E-4	0.44526	5.9889E-4	0.12876	7.56885E-4	0.10592	1.86031E-4	0.92176	1.8603E-4	0.72874	1.86029E-4	0.62601	1.86352E-4	0.56012
0.00103	0.98988	7.62747E-4	0.44526	5.9889E-4	0.12876	7.56885E-4	0.10592	1.86312E-4	0.92309	1.86311E-4	0.72973	1.8631E-4	0.62563	1.86633E-4	0.55989
0.00103	0.98988	7.97417E-4	0.44526	5.9889E-4	0.12876	7.56885E-4	0.10592	1.86593E-4	0.92442	1.86591E-4	0.73074	1.8659E-4	0.62524	1.86915E-4	0.55964
0.00103	0.98748	7.97417E-4	0.44526	5.9889E-4	0.12991	7.56885E-4	0.10592	1.86873E-4	0.92574	1.86872E-4	0.73175	1.86871E-4	0.62486	1.87196E-4	0.55937
0.00103	0.98748	7.97417E-4	0.44526	5.9889E-4	0.12991	7.56885E-4	0.10542	1.87154E-4	0.92705	1.87153E-4	0.73277	1.87152E-4	0.62448	1.87477E-4	0.55907
0.00103	0.98748	7.97417E-4	0.43177	5.9889E-4	0.12991	7.56885E-4	0.10592	1.87435E-4	0.92837	1.87433E-4	0.73379	1.87432E-4	0.62411	1.87758E-4	0.55874
0.00103	0.98506	7.97417E-4	0.44526	5.9889E-4	0.12991	7.56885E-4	0.10691	1.87715E-4	0.92968	1.87714E-4	0.73483	1.87713E-4	0.62374	1.88039E-4	0.5584
0.00103	0.98506	7.97417E-4	0.43177	5.9889E-4	0.12991	7.56885E-4	0.10691	1.87996E-4	0.93099	1.87995E-4	0.73587	1.87994E-4	0.62338	1.88321E-4	0.55803
0.00103	0.98748	7.97417E-4	0.43177	5.9889E-4	0.12991	7.56885E-4	0.10791	1.88277E-4	0.93231	1.88275E-4	0.73694	1.88275E-4	0.62303	1.88602E-4	0.55764
0.00103	0.98748	7.97417E-4	0.41827	5.9889E-4	0.13048	7.56885E-4	0.1084	1.88557E-4	0.93362	1.88556E-4	0.73802	1.88555E-4	0.62269	1.88883E-4	0.55724
0.00103	0.98988	7.97417E-4	0.41827	5.9889E-4	0.13163	7.56885E-4	0.1084	1.88838E-4	0.93494	1.88837E-4	0.73912	1.88836E-4	0.62236	1.89164E-4	0.55682
0.00103	0.99229	7.97417E-4	0.41827	5.9889E-4	0.13163	7.56885E-4	0.11089	1.89119E-4	0.93626	1.89118E-4	0.74022	1.89117E-4	0.62204	1.89445E-4	0.55639
0.00103	0.99471	7.97417E-4	0.40478	5.9889E-4	0.13106	7.56885E-4	0.11089	1.894E-4	0.93758	1.89398E-4	0.74133	1.89397E-4	0.62174	1.89726E-4	0.55595
0.00103	0.99712	7.97417E-4	0.40478	5.9889E-4	0.13106	7.56885E-4	0.11189	1.8968E-4	0.9389	1.89679E-4	0.74244	1.89678E-4	0.62146	1.90008E-4	0.5555
0.00103	0.99471	7.97417E-4	0.41827	5.9889E-4	0.13106	7.56885E-4	0.11238	1.89961E-4	0.94023	1.8996E-4	0.74357	1.89959E-4	0.6212	1.90289E-4	0.55505
0.00103	0.99712	7.97417E-4	0.40478	5.9889E-4	0.13048	7.56885E-4	0.11288	1.90242E-4	0.94156	1.9024E-4	0.74469	1.90239E-4	0.62096	1.9057E-4	0.55459
0.00103	0.99712	7.97417E-4	0.40478	5.9889E-4	0.13106	7.56885E-4	0.11288	1.90522E-4	0.94289	1.90521E-4	0.74583	1.9052E-4	0.62074	1.90851E-4	0.55413
0.00103	0.99712	7.97417E-4	0.40478	5.9889E-4	0.13106	8.19966E-4	0.11437	1.90803E-4	0.94423	1.90802E-4	0.74698	1.90801E-4	0.62055	1.91132E-4	0.55368
0.00103	0.99471	7.97417E-4	0.40478	5.9889E-4	0.13163	8.19966E-4	0.11487	1.91084E-4	0.94559	1.91082E-4	0.74813	1.91081E-4	0.62039	1.91413E-4	0.55323
0.00103	0.99712	7.97417E-4	0.39129	5.9889E-4	0.13336	8.19966E-4	0.11536	1.91364E-4	0.94695	1.91363E-4	0.74928	1.91362E-4	0.62027	1.91695E-4	0.5528
0.00103	0.99954	7.97417E-4	0.40478	5.9889E-4	0.13336	8.19966E-4	0.11636	1.91645E-4	0.94834	1.91644E-4	0.75044	1.91643E-4	0.62019	1.91976E-4	0.55237
0.00103	1.00194	7.97417E-4	0.40478	5.9889E-4	0.13336	8.19966E-4	0.11735	1.91926E-4	0.94974	1.91925E-4	0.75159	1.91924E-4	0.62015	1.92257E-4	0.55196
0.00103	0.99954	7.97417E-4	0.39129	5.9889E-4	0.13393	8.19966E-4	0.11735	1.92207E-4	0.95116	1.92205E-4	0.75275	1.92204E-4	0.62016	1.92538E-4	0.55157
0.00103	1.00194	7.97417E-4	0.37778	5.9889E-4	0.13393	8.19966E-4	0.11785	1.92487E-4	0.9526	1.92486E-4	0.75391	1.92485E-4	0.62023	1.92819E-4	0.55119
0.00103	1.00194	7.97417E-4	0.39129	5.9889E-4	0.13451	8.19966E-4	0.11735	1.92768E-4	0.95405	1.92767E-4	0.75506	1.92766E-4	0.62036	1.93101E-4	0.55085
0.00103	1.00435	7.97417E-4	0.39129	5.9889E-4	0.13451	8.19966E-4	0.11785	1.93049E-4	0.95552	1.93047E-4	0.75622	1.93046E-4	0.62056	1.93382E-4	0.55052
0.00103	1.00435	7.97417E-4	0.39129	5.9889E-4	0.13451	8.19966E-4	0.11884	1.93329E-4	0.95699	1.93328E-4	0.75737	1.93327E-4	0.62082	1.93663E-4	0.55023
0.00103	1.00677	7.97417E-4	0.39129	5.9889E-4	0.13451	8.19966E-4	0.11884	1.9361E-4	0.95847	1.93609E-4	0.75852	1.93608E-4	0.62117	1.93944E-4	0.54997
0.00103	1.00677	7.97417E-4	0.39129	5.9889E-4	0.13566	8.19966E-4	0.11884	1.93891E-4	0.95996	1.93889E-4	0.75967	1.93888E-4	0.62159	1.94225E-4	0.54973
0.00103	1.00677	7.97417E-4	0.39129	5.9889E-4	0.13566	8.19966E-4	0.12034	1.94172E-4	0.96145	1.9417E-4	0.76082	1.94169E-4	0.62209	1.94506E-4	0.54953
0.00103	1.00919	7.97417E-4	0.37778	5.9889E-4	0.13681	8.19966E-4	0.11984	1.94452E-4	0.96295	1.94451E-4	0.76197	1.9445E-4	0.62268	1.94788E-4	0.54935
0.00103	1.00919	7.97417E-4	0.39129	5.9889E-4	0.13623	8.19966E-4	0.12034	1.94733E-4	0.96445	1.94732E-4	0.76312	1.9473E-4	0.62335	1.95069E-4	0.5492
0.00103	1.0116	7.97417E-4	0.39129	5.9889E-4	0.13623	8.19966E-4	0.12034	1.95014E-4	0.96595	1.95012E-4	0.76428	1.95011E-4	0.62413	1.9535E-4	0.54907
0.00103	1.014	7.97417E-4	0.37778	5.9889E-4	0.13566	8.19966E-4	0.11984	1.95294E-4	0.96745	1.95293E-4	0.76543	1.95292E-4	0.62502	1.95631E-4	0.54899
0.00103	1.01641	7.97417E-4	0.39129	5.9889E-4	0.13623	8.19966E-4	0.11984	1.95575E-4	0.96895	1.95574E-4	0.76658	1.95573E-4	0.62601	1.95912E-4	0.54893
0.00103	1.01641	7.97417E-4	0.40478	5.9889E-4	0.13623	8.19966E-4	0.12034	1.95856E-4	0.97044	1.95854E-4	0.76774	1.95853E-4	0.62711	1.96194E-4	0.54891
0.00103	1.01641	7.97417E-4	0.39129	5.9889E-4	0.13681	8.19966E-4	0.12083	1.96136E-4	0.97194	1.96135E-4	0.76889	1.96134E-4	0.6283	1.96475E-4	0.54894
0.00103	1.01883	7.97417E-4	0.39129	5.9889E-4	0.13681	8.19966E-4	0.12083	1.96417E-4	0.97344	1.96416E-4	0.77004	1.96415E-4	0.62959	1.96756E-4	0.54901
0.00103	1.02125	7.97417E-4	0.39129	5.9889E-4	0.13738	8.19966E-4	0.12083	1.96698E-4	0.97493	1.96696E-4	0.77119	1.96695E-4	0.63096	1.97037E-4	0.54913
0.00103	1.01883	7.97417E-4	0.39129	5.9889E-4	0.13911	8.19966E-4	0.12083	1.96979E-4	0.97642	1.96977E-4	0.77234	1.96976E-4	0.63241	1.97318E-4	0.5493
0.00103	1.02125	7.97417E-4	0.39129	5.9889E-4	0.13968	8.19966E-4	0.12083	1.97259E-4	0.97791	1.97258E-4	0.77349	1.97257E-4	0.63392	1.97599E-4	0.54952
0.00103	1.02365	7.97417E-4	0.40478	5.9889E-4	0.13968	8.19966E-4	0.12183	1.9754E-4	0.97939	1.97539E-4	0.77463	1.97537E-4	0.6355	1.97881E-4	0.54979
0.00103	1.02125	7.97417E-4	0.40478	5.9889E-4	0.13911	8.19966E-4	0.12232	1.97821E-4	0.98086	1.97819E-4	0.77576	1.97818E-4	0.63711	1.98162E-4	0.55011
0.00103	1.02365	7.97417E-4	0.40478	5.9889E-4	0.13911	8.19966E-4	0.12232	1.98101E-4	0.98233	1.981E-4	0.77689	1.98099E-4	0.63877	1.98443E-4	0.55048
0.00103	1.02848	7.97417E-4	0.40478	5.9889E-4	0.13853	8.19966E-4	0.12332	1.98382E-4	0.9838	1.98381E-4	0.77801	1.9838E-4	0.64045	1.98724E-4	0.55089
0.00103	1.03089	7.97417E-4	0.40478	5.9889E-4	0.1414	8.19966E-4	0.12481	1.98663E-4	0.98526	1.98661E-4	0.77912	1.9866E-4	0.64216	1.99005E-4	0.55133
0.00103	1.02848	7.97417E-4	0.41827	5.9889E-4	0.14083	8.19966E-4	0.12481	1.98943E-4	0.98671	1.98942E-4	0.78023	1.98941E-4	0.64388	1.99286E-4	0.55182
0.0011	1.0333	7.97417E-4	0.41827	5.9889E-4	0.14083	8.19966E-4	0.1263	1.99224E-4	0.98815	1.99223E-4	0.78133	1.99222E-4	0.64562	1.99568E-4	0.55235
0.0011	1.0333	7.97417E-4	0.41827	5.9889E-4	0.14198	8.19966E-4	0.1263	1.99505E-4	0.98959	1.99503E-4	0.78243	1.99502E-4	0.64735	1.99849E-4	0.55291
0.0011	1.0333	7.97417E-4	0.41827	5.9889E-4	0.14198	8.19966E-4	0.1263	1.99786E-4	0.99102	1.99784E-4	0.78352	1.99783E-4	0.64909	2.0013E-4	0.55352
0.0011	1.03571	7.97417E-4	0.41827	5.9889E-4	0.14198	8.19966E-4	0.1263	2.00066E-4	0.99245	2.00065E-4	0.78462	2.00064E-4	0.65083	2.00411E-4	0.55416
0.0011	1.03812	7.97417E-4	0.43177	5.9889E-4	0.1437	8.19966E-4	0.1268	2.00347E-4	0.99387	2.00345E-4	0.78573	2.00344E-4	0.65256	2.00692E-4	0.55484
0.0011	1.04054	7.97417E-4	0.43177	5.9889E-4	0.14428	8.19966E-4	0.1268	2.00628E-4	0.99527	2.00626E-4	0.78686	2.00625E-4	0.6543	2.00974E-4	0.55557
0.0011	1.04054	7.97417E-4	0.43177	6.4641E-4	0.14485	8.19966E-4	0.1263	2.00908E-4	0.99668	2.00907E-4	0.78802	2.00906E-4	0.65603	2.01255E-4	0.55634
0.0011	1.04295	7.97417E-4	0.41827	6.4641E-4	0.146	8.19966E-4	0.1263	2.01189E-4	0.99807	2.01188E-4	0.78921	2.01186E-4	0.65776	2.01536E-4	0.55715
0.0011	1.04295	7.97417E-4	0.43177	6.4641E-4	0.14715	8.19966E-4	0.1268	2.0147E-4	0.99946	2.01468E-4	0.79042	2.01467E-4	0.65948	2.01817E-4	0.558
0.0011	1.04536	7.97417E-4	0.43177	6.4641E-4	0.14715	8.19966E-4	0.12779	2.0175E-4	1.00084	2.01749E-4	0.79167	2.01748E-4	0.6612	2.02098E-4	0.5589
0.0011	1.04295	7.97417E-4	0.43177	6.4641E-4	0.1483	8.19966E-4	0.12779	2.02031E-4	1.00221	2.0203E-4	0.79293	2.02029E-4	0.6629	2.02379E-4	0.55984
0.0011	1.04295	7.97417E-4	0.43177	6.4641E-4	0.14772	8.19966E-4	0.12779	2.02312E-4	1.00357	2.0231E-4	0.79421	2.02309E-4	0.66461	2.02661E-4	0.56083
0.0011	1.04536	7.97417E-4	0.43177	6.4641E-4	0.14772	8.19966E-4	0.12928	2.02593E-4	1.00493	2.02591E-4	0.79549	2.0259E-4	0.6663	2.02942E-4	0.56186
0.0011	1.04295	7.97417E-4	0.44526	6.4641E-4	0.14772	8.19966E-4	0.12978	2.02873E-4	1.00628	2.02872E-4	0.79678	2.02871E-4	0.66799	2.03223E-4	0.56294
0.0011	1.04536	7.97417E-4	0.43177	6.4641E-4	0.1483	8.19966E-4	0.12978	2.03154E-4	1.00762	2.03152E-4	0.79807	2.03151E-4	0.66967	2.03504E-4	0.56406
0.0011	1.05018	7.97417E-4	0.43177	6.4641E-4	0.1483	8.19966E-4	0.13028	2.03435E-4	1.00896	2.03433E-4	0.79936	2.03432E-4	0.67134	2.03785E-4	0.56523
0.0011	1.0526	7.97417E-4	0.44526	6.4641E-4	0.14888	8.19966E-4	0.13078	2.03715E-4	1.01029	2.03714E-4	0.80065	2.03713E-4	0.673	2.04067E-4	0.56644
0.0011	1.05018	7.97417E-4	0.43177	6.4641E-4	0.14945	8.19966E-4	0.13127	2.03996E-4	1.01161	2.03995E-4	0.80194	2.03993E-4	0.67465	2.04348E-4	0.56769
0.0011	1.0526	7.97417E-4	0.43177	6.4641E-4	0.14888	8.19966E-4	0.13227	2.04277E-4	1.01292	2.04275E-4	0.80323	2.04274E-4	0.67629	2.04629E-4	0.56899
0.0011	1.055	7.97417E-4	0.44526	6.4641E-4	0.14888	8.19966E-4	0.13326	2.04557E-4	1.01422	2.04556E-4	0.80452	2.04555E-4	0.67792	2.0491E-4	0.57032
0.0011	1.0526	7.97417E-4	0.44526	6.4641E-4	0.1483	8.19966E-4	0.13326	2.04838E-4	1.01552	2.04837E-4	0.80581	2.04836E-4	0.67954	2.05191E-4	0.57169
0.0011	1.0526	7.97417E-4	0.44526	6.4641E-4	0.1483	8.83047E-4	0.13475	2.05119E-4	1.01681	2.05117E-4	0.80709	2.05116E-4	0.68116	2.05472E-4	0.57309
0.0011	1.0526	7.97417E-4	0.45875	6.4641E-4	0.14888	8.83047E-4	0.13525	2.054E-4	1.01809	2.05398E-4	0.80838	2.05397E-4	0.68276	2.05754E-4	0.57452
0.0011	1.055	7.97417E-4	0.44526	6.4641E-4	0.14945	8.83047E-4	0.13525	2.0568E-4	1.01938	2.05679E-4	0.80966	2.05678E-4	0.68435	2.06035E-4	0.57598
0.0011	1.05742	7.97417E-4	0.44526	6.4641E-4	0.14945	8.83047E-4	0.13525	2.05961E-4	1.02066	2.05959E-4	0.81094	2.05958E-4	0.68594	2.06316E-4	0.57747
0.0011	1.05742	7.97417E-4	0.45875	6.4641E-4	0.14888	8.83047E-4	0.13525	2.06242E-4	1.02194	2.0624E-4	0.81222	2.06239E-4	0.68752	2.06597E-4	0.57898
0.0011	1.06224	7.97417E-4	0.45875	6.4641E-4	0.14945	8.83047E-4	0.13525	2.06522E-4	1.02323	2.06521E-4	0.8135	2.0652E-4	0.68909	2.06878E-4	0.5805
0.0011	1.06224	7.97417E-4	0.45875	6.4641E-4	0.14945	8.83047E-4	0.13624	2.06803E-4	1.02451	2.06802E-4	0.81477	2.068E-4	0.69066	2.0716E-4	0.58205
0.0011	1.06465	7.97417E-4	0.47224	6.4641E-4	0.1506	8.83047E-4	0.13624	2.07084E-4	1.02579	2.07082E-4	0.81603	2.07081E-4	0.69222	2.07441E-4	0.58362
0.0011	1.06465	7.97417E-4	0.47224	6.4641E-4	0.1506	8.83047E-4	0.13674	2.07365E-4	1.02709	2.07363E-4	0.81729	2.07362E-4	0.69377	2.07722E-4	0.5852
0.0011	1.06465	7.97417E-4	0.47224	6.4641E-4	0.1506	8.83047E-4	0.13674	2.07645E-4	1.0284	2.07644E-4	0.81854	2.07642E-4	0.69532	2.08003E-4	0.58679
0.0011	1.06948	7.97417E-4	0.47224	6.4641E-4	0.1506	8.83047E-4	0.13724	2.07926E-4	1.02973	2.07924E-4	0.8198	2.07923E-4	0.69687	2.08284E-4	0.5884
0.0011	1.06948	7.97417E-4	0.47224	6.4641E-4	0.15117	8.83047E-4	0.13724	2.08207E-4	1.03108	2.08205E-4	0.82105	2.08204E-4	0.69841	2.08565E-4	0.59002
0.0011	1.06948	7.97417E-4	0.47224	6.4641E-4	0.15175	8.83047E-4	0.13823	2.08487E-4	1.03245	2.08486E-4	0.8223	2.08485E-4	0.69994	2.08847E-4	0.59165
0.0011	1.0719	7.97417E-4	0.47224	6.4641E-4	0.15232	8.83047E-4	0.13923	2.08768E-4	1.03383	2.08766E-4	0.82355	2.08765E-4	0.70146	2.09128E-4	0.59329
0.0011	1.0719	7.97417E-4	0.45875	6.4641E-4	0.15232	8.83047E-4	0.13873	2.09049E-4	1.03523	2.09047E-4	0.8248	2.09046E-4	0.70298	2.09409E-4	0.59494
0.0011	1.0719	7.97417E-4	0.47224	6.4641E-4	0.15232	8.83047E-4	0.13972	2.09329E-4	1.03663	2.09328E-4	0.82604	2.09327E-4	0.70449	2.0969E-4	0.59659
0.0011	1.0743	7.97417E-4	0.47224	6.4641E-4	0.15232	8.83047E-4	0.13972	2.0961E-4	1.03805	2.09609E-4	0.82728	2.09607E-4	0.70599	2.09971E-4	0.59825
0.0011	1.07671	7.97417E-4	0.47224	6.4641E-4	0.15347	8.83047E-4	0.13972	2.09891E-4	1.03948	2.09889E-4	0.82851	2.09888E-4	0.70749	2.10252E-4	0.5999
0.0011	1.0743	8.66758E-4	0.47224	6.4641E-4	0.15347	8.83047E-4	0.13972	2.10172E-4	1.04092	2.1017E-4	0.82974	2.10169E-4	0.70897	2.10534E-4	0.60156
0.0011	1.07671	8.66758E-4	0.47224	6.4641E-4	0.15347	8.83047E-4	0.13972	2.10452E-4	1.04238	2.10451E-4	0.83096	2.10449E-4	0.71045	2.10815E-4	0.60321
0.0011	1.07671	8.66758E-4	0.48574	6.4641E-4	0.15462	8.83047E-4	0.14022	2.10733E-4	1.04384	2.10731E-4	0.83219	2.1073E-4	0.71192	2.11096E-4	0.60485
0.0011	1.07671	8.66758E-4	0.48574	6.4641E-4	0.15462	8.83047E-4	0.14121	2.11014E-4	1.04531	2.11012E-4	0.8334	2.11011E-4	0.71338	2.11377E-4	0.60649
0.0011	1.08154	8.66758E-4	0.48574	6.4641E-4	0.1552	8.83047E-4	0.14072	2.11294E-4	1.04679	2.11293E-4	0.83461	2.11292E-4	0.71484	2.11658E-4	0.60812
0.0011	1.08636	8.66758E-4	0.48574	6.4641E-4	0.1552	8.83047E-4	0.14022	2.11575E-4	1.04827	2.11573E-4	0.83582	2.11572E-4	0.71628	2.1194E-4	0.60974
0.0011	1.08396	8.66758E-4	0.48574	6.4641E-4	0.15577	8.83047E-4	0.13972	2.11856E-4	1.04976	2.11854E-4	0.83703	2.11853E-4	0.71772	2.12221E-4	0.61136
0.0011	1.08396	8.66758E-4	0.49922	6.4641E-4	0.15634	8.83047E-4	0.14022	2.12136E-4	1.05125	2.12135E-4	0.83823	2.12134E-4	0.71915	2.12502E-4	0.61297
0.0011	1.08396	8.66758E-4	0.48574	6.4641E-4	0.15692	8.83047E-4	0.14072	2.12417E-4	1.05275	2.12416E-4	0.83943	2.12414E-4	0.72058	2.12783E-4	0.61458
[truncated: 32,367 more rows]
