# Supplementary material for: Experimental and numerical simulation studies on the mechanical properties and failure characteristics of rock masses with weak interlayers
Source: PLoS One. 2025 Aug 7;20(8):e0327047. doi: 10.1371/journal.pone.0327047 (PMC12331050; doi:10.1371/journal.pone.0327047)
Supplement: S6 Data — (XLSX) [file pone.0327047.s006.xlsx]

## Sheet: Sheet1
α=15°, L=30mm				α=30°, L=40mm
strain	stress	tensile crack	shear crack	strain	stress	tensile crack	shear crack
1.53E-8	0.00664	0	0	1.53E-8	0.00664	0	0
2.17E-7	0.088	0	0	2.17E-7	0.088	0	0
4.96E-7	0.15824	0	0	4.96E-7	0.15824	0	0
7.77E-7	0.17723	0	0	7.77E-7	0.17723	0	0
1.06E-6	0.1717	0	0	1.06E-6	0.1717	0	0
1.34E-6	0.16839	0	0	1.34E-6	0.16839	0	0
1.62E-6	0.17114	0	0	1.62E-6	0.17114	0	0
1.9E-6	0.17482	0	0	1.9E-6	0.17482	0	0
2.18E-6	0.17694	0	0	2.18E-6	0.17694	0	0
2.46E-6	0.17802	0	0	2.46E-6	0.17802	0	0
2.75E-6	0.17909	0	0	2.75E-6	0.17909	0	0
3.03E-6	0.17981	0	0	3.03E-6	0.17981	0	0
3.31E-6	0.18012	0	0	3.31E-6	0.18012	0	0
3.59E-6	0.18027	0	0	3.59E-6	0.18027	0	0
3.87E-6	0.18021	0	0	3.87E-6	0.18021	0	0
4.15E-6	0.18005	0	0	4.15E-6	0.18005	0	0
4.43E-6	0.17969	0	0	4.43E-6	0.17969	0	0
4.71E-6	0.17927	0	0	4.71E-6	0.17927	0	0
4.99E-6	0.17902	0	0	4.99E-6	0.17902	0	0
5.28E-6	0.17899	0	0	5.28E-6	0.17899	0	0
5.56E-6	0.17911	0	0	5.56E-6	0.17911	0	0
5.84E-6	0.17927	0	0	5.84E-6	0.17927	0	0
6.12E-6	0.17947	0	0	6.12E-6	0.17947	0	0
6.4E-6	0.17968	0	0	6.4E-6	0.17968	0	0
6.68E-6	0.17982	0	0	6.68E-6	0.17982	0	0
6.96E-6	0.17989	0	0	6.96E-6	0.17989	0	0
7.24E-6	0.17994	0	0	7.24E-6	0.17994	0	0
7.53E-6	0.17997	0	0	7.53E-6	0.17997	0	0
7.81E-6	0.17995	0	0	7.81E-6	0.17995	0	0
8.09E-6	0.17994	0	0	8.09E-6	0.17994	0	0
8.37E-6	0.17987	0	0	8.37E-6	0.17987	0	0
8.65E-6	0.17974	0	0	8.65E-6	0.17974	0	0
8.93E-6	0.17957	0	0	8.93E-6	0.17957	0	0
9.21E-6	0.17941	0	0	9.21E-6	0.1794	0	0
9.49E-6	0.17924	0	0	9.49E-6	0.17924	0	0
9.77E-6	0.17906	0	0	9.77E-6	0.17905	0	0
1.01E-5	0.17883	0	0	1.01E-5	0.17883	0	0
1.03E-5	0.17858	0	0	1.03E-5	0.17856	0	0
1.06E-5	0.17832	0	0	1.06E-5	0.17829	0	0
1.09E-5	0.17807	0	0	1.09E-5	0.17802	0	0
1.12E-5	0.17784	0	0	1.12E-5	0.17776	0	0
1.15E-5	0.17768	0	0	1.15E-5	0.17757	0	0
1.17E-5	0.17763	0	0	1.17E-5	0.17748	0	0
1.2E-5	0.17763	0	0	1.2E-5	0.17743	0	0
1.23E-5	0.17763	0	0	1.23E-5	0.17737	0	0
1.26E-5	0.17765	0	0	1.26E-5	0.1773	0	0
1.29E-5	0.17771	0	0	1.29E-5	0.17719	0	0
1.31E-5	0.17784	0	0	1.31E-5	0.17703	0	0
1.34E-5	0.178	0	0	1.34E-5	0.17681	0	0
1.37E-5	0.17813	0	0	1.37E-5	0.17652	0	0
1.4E-5	0.17826	0	0	1.4E-5	0.17615	0	0
1.43E-5	0.17837	0	0	1.43E-5	0.1757	0	0
1.46E-5	0.17846	0	0	1.46E-5	0.17515	0	0
1.48E-5	0.17852	0	0	1.48E-5	0.17452	0	0
1.51E-5	0.17856	0	0	1.51E-5	0.17378	0	0
1.54E-5	0.17858	0	0	1.54E-5	0.17296	0	0
1.57E-5	0.17857	0	0	1.57E-5	0.17206	0	0
1.6E-5	0.17855	0	0	1.6E-5	0.1711	0	0
1.62E-5	0.17854	0	0	1.62E-5	0.17011	0	0
1.65E-5	0.17853	0	0	1.65E-5	0.1691	0	0
1.68E-5	0.17852	0	0	1.68E-5	0.1681	0	0
1.71E-5	0.17851	0	0	1.71E-5	0.16713	0	0
1.74E-5	0.17849	0	0	1.74E-5	0.16619	0	0
1.76E-5	0.17847	0	0	1.76E-5	0.16525	0	0
1.79E-5	0.17843	0	0	1.79E-5	0.1643	0	0
1.82E-5	0.17838	0	0	1.82E-5	0.16335	0	0
1.85E-5	0.17833	0	0	1.85E-5	0.1624	0	0
1.88E-5	0.17828	0	0	1.88E-5	0.16147	0	0
1.91E-5	0.17825	0	0	1.91E-5	0.16056	0	0
1.93E-5	0.17824	0	0	1.93E-5	0.15969	0	0
1.96E-5	0.17825	0	0	1.96E-5	0.15885	0	0
1.99E-5	0.17827	0	0	1.99E-5	0.15801	0	0
2.02E-5	0.17829	0	0	2.02E-5	0.15719	0	0
2.05E-5	0.17831	0	0	2.05E-5	0.15636	0	0
2.07E-5	0.17832	0	0	2.07E-5	0.15553	0	0
2.1E-5	0.17832	0	0	2.1E-5	0.1547	0	0
2.13E-5	0.1783	0	0	2.13E-5	0.15391	0	0
2.16E-5	0.17827	0	0	2.16E-5	0.15314	0	0
2.19E-5	0.17823	0	0	2.19E-5	0.15242	0	0
2.21E-5	0.17818	0	0	2.21E-5	0.15174	0	0
2.24E-5	0.17812	0	0	2.24E-5	0.15106	0	0
2.27E-5	0.17805	0	0	2.27E-5	0.15038	0	0
2.3E-5	0.17797	0	0	2.3E-5	0.14968	0	0
2.33E-5	0.17787	0	0	2.33E-5	0.14898	0	0
2.36E-5	0.17775	0	0	2.36E-5	0.14826	0	0
2.38E-5	0.17763	0	0	2.38E-5	0.14753	0	0
2.41E-5	0.17749	0	0	2.41E-5	0.14678	0	0
2.44E-5	0.17735	0	0	2.44E-5	0.14602	0	0
2.47E-5	0.17721	0	0	2.47E-5	0.14524	0	0
2.5E-5	0.17708	0	0	2.5E-5	0.14445	0	0
2.52E-5	0.17694	0	0	2.52E-5	0.14365	0	0
2.55E-5	0.1768	0	0	2.55E-5	0.14283	0	0
2.58E-5	0.17663	0	0	2.58E-5	0.14201	0	0
2.61E-5	0.17644	0	0	2.61E-5	0.14118	0	0
2.64E-5	0.17622	0	0	2.64E-5	0.14037	0	0
2.66E-5	0.17596	0	0	2.66E-5	0.13957	0	0
2.69E-5	0.17565	0	0	2.69E-5	0.13881	0	0
2.72E-5	0.17528	0	0	2.72E-5	0.13807	0	0
2.75E-5	0.17486	0	0	2.75E-5	0.13735	0	0
2.78E-5	0.17437	0	0	2.78E-5	0.13664	0	0
2.81E-5	0.17381	0	0	2.81E-5	0.13594	0	0
2.83E-5	0.17318	0	0	2.83E-5	0.13523	0	0
2.86E-5	0.17247	0	0	2.86E-5	0.13453	0	0
2.89E-5	0.17167	0	0	2.89E-5	0.13381	0	0
2.92E-5	0.17078	0	0	2.92E-5	0.13308	0	0
2.95E-5	0.16979	0	0	2.95E-5	0.13233	0	0
2.97E-5	0.16869	0	0	2.97E-5	0.13158	0	0
3E-5	0.1675	0	0	3E-5	0.13083	0	0
3.03E-5	0.16619	0	0	3.03E-5	0.13009	0	0
3.06E-5	0.16478	0	0	3.06E-5	0.12933	0	0
3.09E-5	0.16326	0	0	3.09E-5	0.12856	0	0
3.11E-5	0.16165	0	0	3.11E-5	0.12776	0	0
3.14E-5	0.15997	0	0	3.14E-5	0.12695	0	0
3.17E-5	0.15824	0	0	3.17E-5	0.12613	0	0
3.2E-5	0.15648	0	0	3.2E-5	0.12529	0	0
3.23E-5	0.15471	0	0	3.23E-5	0.12445	0	0
3.25E-5	0.15293	0	0	3.25E-5	0.12363	0	0
3.28E-5	0.15112	0	0	3.28E-5	0.12281	0	0
3.31E-5	0.14932	0	0	3.31E-5	0.12198	0	0
3.34E-5	0.14753	0	0	3.34E-5	0.12114	0	0
3.37E-5	0.14579	0	0	3.37E-5	0.12031	0	0
3.4E-5	0.14415	0	0	3.4E-5	0.11947	0	0
3.42E-5	0.14257	0	0	3.42E-5	0.11863	0	0
3.45E-5	0.14102	0	0	3.45E-5	0.11778	0	0
3.48E-5	0.13947	0	0	3.48E-5	0.11693	0	0
3.51E-5	0.13791	0	0	3.51E-5	0.11608	0	0
3.54E-5	0.13633	0	0	3.54E-5	0.11524	0	0
3.56E-5	0.13472	0	0	3.56E-5	0.11439	0	0
3.59E-5	0.13308	0	0	3.59E-5	0.11355	0	0
3.62E-5	0.13141	0	0	3.62E-5	0.11269	0	0
3.65E-5	0.1297	0	0	3.65E-5	0.11183	0	0
3.68E-5	0.12799	0	0	3.68E-5	0.11095	0	0
3.7E-5	0.12627	0	0	3.7E-5	0.11005	0	0
3.73E-5	0.12456	0	0	3.73E-5	0.10913	0	0
3.76E-5	0.12288	0	0	3.76E-5	0.10818	0	0
3.79E-5	0.12122	0	0	3.79E-5	0.10721	0	0
3.82E-5	0.11961	0	0	3.82E-5	0.10622	0	0
3.85E-5	0.11803	0	0	3.85E-5	0.10522	0	0
3.87E-5	0.11652	0	0	3.87E-5	0.10422	0	0
3.9E-5	0.11503	0	0	3.9E-5	0.10326	0	0
3.93E-5	0.11356	0	0	3.93E-5	0.10231	0	0
3.96E-5	0.11209	0	0	3.96E-5	0.10139	0	0
3.99E-5	0.11062	0	0	3.99E-5	0.10054	0	0
4.01E-5	0.10918	0	0	4.01E-5	0.09984	0	0
4.04E-5	0.10776	0	0	4.04E-5	0.09929	0	0
4.07E-5	0.10636	0	0	4.07E-5	0.09885	0	0
4.1E-5	0.10498	0	0	4.1E-5	0.09852	0	0
4.13E-5	0.10365	0	0	4.13E-5	0.09831	0	0
4.15E-5	0.1024	0	0	4.15E-5	0.09817	0	0
4.18E-5	0.10129	0	0	4.18E-5	0.09807	0	0
4.21E-5	0.1003	0	0	4.21E-5	0.09799	0	0
4.24E-5	0.0994	0	0	4.24E-5	0.09792	0	0
4.27E-5	0.09858	0	0	4.27E-5	0.09788	0	0
4.3E-5	0.09784	0	0	4.3E-5	0.09785	0	0
4.32E-5	0.0972	0	0	4.32E-5	0.09783	0	0
4.35E-5	0.09672	0	0	4.35E-5	0.09783	0	0
4.38E-5	0.09643	0	0	4.38E-5	0.09783	0	0
4.41E-5	0.09636	0	0	4.41E-5	0.09785	0	0
4.44E-5	0.09651	0	0	4.44E-5	0.09787	0	0
4.46E-5	0.09692	0	0	4.46E-5	0.09791	0	0
4.49E-5	0.09764	0	0	4.49E-5	0.09796	0	0
4.52E-5	0.09875	0	0	4.52E-5	0.09802	0	0
4.55E-5	0.10034	0	0	4.55E-5	0.09808	0	0
4.58E-5	0.10247	0	0	4.58E-5	0.09815	0	0
4.6E-5	0.10521	0	0	4.6E-5	0.09824	0	0
4.63E-5	0.10857	0	0	4.63E-5	0.09833	0	0
4.66E-5	0.11258	0	0	4.66E-5	0.09845	0	0
4.69E-5	0.11722	0	0	4.69E-5	0.09859	0	0
4.72E-5	0.12246	0	0	4.72E-5	0.09876	0	0
4.75E-5	0.12824	0	0	4.75E-5	0.09898	0	0
4.77E-5	0.13446	0	0	4.77E-5	0.09926	0	0
4.8E-5	0.14101	0	0	4.8E-5	0.0996	0	0
4.83E-5	0.14782	0	0	4.83E-5	0.10003	0	0
4.86E-5	0.15475	0	0	4.86E-5	0.10055	0	0
4.89E-5	0.16171	0	0	4.89E-5	0.1012	0	0
4.91E-5	0.16862	0	0	4.91E-5	0.10205	0	0
4.94E-5	0.17547	0	0	4.94E-5	0.10316	0	0
4.97E-5	0.18223	0	0	4.97E-5	0.10459	0	0
5E-5	0.18889	0	0	5E-5	0.10639	0	0
5.03E-5	0.19543	0	0	5.03E-5	0.10862	0	0
5.05E-5	0.20185	0	0	5.05E-5	0.11132	0	0
5.08E-5	0.20813	0	0	5.08E-5	0.1145	0	0
5.11E-5	0.21425	0	0	5.11E-5	0.11815	0	0
5.14E-5	0.22018	0	0	5.14E-5	0.12226	0	0
5.17E-5	0.2259	0	0	5.17E-5	0.1268	0	0
5.2E-5	0.23144	0	0	5.2E-5	0.13172	0	0
5.22E-5	0.23678	0	0	5.22E-5	0.13698	0	0
5.25E-5	0.24195	0	0	5.25E-5	0.14251	0	0
5.28E-5	0.24692	0	0	5.28E-5	0.14825	0	0
5.31E-5	0.25171	0	0	5.31E-5	0.15412	0	0
5.34E-5	0.25629	0	0	5.34E-5	0.16005	0	0
5.36E-5	0.26067	0	0	5.36E-5	0.16598	0	0
5.39E-5	0.26485	0	0	5.39E-5	0.17187	0	0
5.42E-5	0.26882	0	0	5.42E-5	0.1777	0	0
5.45E-5	0.27259	0	0	5.45E-5	0.18345	0	0
5.48E-5	0.27617	0	0	5.48E-5	0.18912	0	0
5.5E-5	0.27956	0	0	5.5E-5	0.1947	0	0
5.53E-5	0.28276	0	0	5.53E-5	0.20018	0	0
5.56E-5	0.28578	0	0	5.56E-5	0.20553	0	0
5.59E-5	0.28864	0	0	5.59E-5	0.21076	0	0
5.62E-5	0.29133	0	0	5.62E-5	0.21584	0	0
5.64E-5	0.29388	0	0	5.64E-5	0.22077	0	0
5.67E-5	0.29627	0	0	5.67E-5	0.22555	0	0
5.7E-5	0.29853	0	0	5.7E-5	0.23019	0	0
5.73E-5	0.30066	0	0	5.73E-5	0.23466	0	0
5.76E-5	0.30266	0	0	5.76E-5	0.23897	0	0
5.79E-5	0.30455	0	0	5.79E-5	0.2431	0	0
5.81E-5	0.30633	0	0	5.81E-5	0.24706	0	0
5.84E-5	0.30801	0	0	5.84E-5	0.25084	0	0
5.87E-5	0.3096	0	0	5.87E-5	0.25445	0	0
5.9E-5	0.31109	0	0	5.9E-5	0.25788	0	0
5.93E-5	0.3125	0	0	5.93E-5	0.26113	0	0
5.95E-5	0.31383	0	0	5.95E-5	0.26421	0	0
5.98E-5	0.31509	0	0	5.98E-5	0.26711	0	0
6.01E-5	0.31628	0	0	6.01E-5	0.26984	0	0
6.04E-5	0.3174	0	0	6.04E-5	0.2724	0	0
6.07E-5	0.31847	0	0	6.07E-5	0.27481	0	0
6.09E-5	0.31948	0	0	6.09E-5	0.27707	0	0
6.12E-5	0.32044	0	0	6.12E-5	0.27918	0	0
6.15E-5	0.32135	0	0	6.15E-5	0.28115	0	0
6.18E-5	0.32221	0	0	6.18E-5	0.28299	0	0
6.21E-5	0.32304	0	0	6.21E-5	0.28471	0	0
6.24E-5	0.32382	0	0	6.24E-5	0.2863	0	0
6.26E-5	0.32458	0	0	6.26E-5	0.28779	0	0
6.29E-5	0.3253	0	0	6.29E-5	0.28917	0	0
6.32E-5	0.32599	0	0	6.32E-5	0.29045	0	0
6.35E-5	0.32666	0	0	6.35E-5	0.29164	0	0
6.38E-5	0.3273	0	0	6.38E-5	0.29274	0	0
6.4E-5	0.32792	0	0	6.4E-5	0.29377	0	0
6.43E-5	0.32851	0	0	6.43E-5	0.29472	0	0
6.46E-5	0.32909	0	0	6.46E-5	0.2956	0	0
6.49E-5	0.32964	0	0	6.49E-5	0.29641	0	0
6.52E-5	0.33018	0	0	6.52E-5	0.29715	0	0
6.54E-5	0.3307	0	0	6.54E-5	0.29783	0	0
6.57E-5	0.3312	0	0	6.57E-5	0.29846	0	0
6.6E-5	0.33168	0	0	6.6E-5	0.29904	0	0
6.63E-5	0.33214	0	0	6.63E-5	0.29955	0	0
6.66E-5	0.33258	0	0	6.66E-5	0.30001	0	0
6.69E-5	0.333	0	0	6.69E-5	0.30042	0	0
6.71E-5	0.3334	0	0	6.71E-5	0.30077	0	0
6.74E-5	0.33378	0	0	6.74E-5	0.30106	0	0
6.77E-5	0.33414	0	0	6.77E-5	0.30131	0	0
6.8E-5	0.33447	0	0	6.8E-5	0.3015	0	0
6.83E-5	0.33478	0	0	6.83E-5	0.30163	0	0
6.85E-5	0.33506	0	0	6.85E-5	0.30172	0	0
6.88E-5	0.33532	0	0	6.88E-5	0.30176	0	0
6.91E-5	0.33555	0	0	6.91E-5	0.30174	0	0
6.94E-5	0.33576	0	0	6.94E-5	0.30168	0	0
6.97E-5	0.33595	0	0	6.97E-5	0.30157	0	0
6.99E-5	0.33611	0	0	6.99E-5	0.3014	0	0
7.02E-5	0.33624	0	0	7.02E-5	0.3012	0	0
7.05E-5	0.33636	0	0	7.05E-5	0.30094	0	0
7.08E-5	0.33645	0	0	7.08E-5	0.30064	0	0
7.11E-5	0.33653	0	0	7.11E-5	0.3003	0	0
7.14E-5	0.33658	0	0	7.14E-5	0.29991	0	0
7.16E-5	0.33663	0	0	7.16E-5	0.29948	0	0
7.19E-5	0.33666	0	0	7.19E-5	0.299	0	0
7.22E-5	0.33668	0	0	7.22E-5	0.29848	0	0
7.25E-5	0.33669	0	0	7.25E-5	0.29791	0	0
7.28E-5	0.33668	0	0	7.28E-5	0.29731	0	0
7.3E-5	0.33667	0	0	7.3E-5	0.29667	0	0
7.33E-5	0.33663	0	0	7.33E-5	0.296	0	0
7.36E-5	0.33658	0	0	7.36E-5	0.2953	0	0
7.39E-5	0.3365	0	0	7.39E-5	0.29458	0	0
7.42E-5	0.33641	0	0	7.42E-5	0.29385	0	0
7.44E-5	0.3363	0	0	7.44E-5	0.2931	0	0
7.47E-5	0.33616	0	0	7.47E-5	0.29233	0	0
7.5E-5	0.33599	0	0	7.5E-5	0.29156	0	0
7.53E-5	0.33581	0	0	7.53E-5	0.29077	0	0
7.56E-5	0.33559	0	0	7.56E-5	0.28998	0	0
7.59E-5	0.33533	0	0	7.59E-5	0.28919	0	0
7.61E-5	0.33504	0	0	7.61E-5	0.28839	0	0
7.64E-5	0.33471	0	0	7.64E-5	0.2876	0	0
7.67E-5	0.33434	0	0	7.67E-5	0.2868	0	0
7.7E-5	0.33393	0	0	7.7E-5	0.28601	0	0
7.73E-5	0.33347	0	0	7.73E-5	0.28521	0	0
7.75E-5	0.33296	0	0	7.75E-5	0.28441	0	0
7.78E-5	0.33241	0	0	7.78E-5	0.28361	0	0
7.81E-5	0.33182	0	0	7.81E-5	0.28281	0	0
7.84E-5	0.33118	0	0	7.84E-5	0.28201	0	0
7.87E-5	0.33051	0	0	7.87E-5	0.28122	0	0
7.89E-5	0.32979	0	0	7.89E-5	0.28042	0	0
7.92E-5	0.32902	0	0	7.92E-5	0.27962	0	0
7.95E-5	0.32822	0	0	7.95E-5	0.27881	0	0
7.98E-5	0.32738	0	0	7.98E-5	0.27801	0	0
8.01E-5	0.32651	0	0	8.01E-5	0.2772	0	0
8.03E-5	0.32559	0	0	8.03E-5	0.2764	0	0
8.06E-5	0.32464	0	0	8.06E-5	0.2756	0	0
8.09E-5	0.32365	0	0	8.09E-5	0.27484	0	0
8.12E-5	0.32261	0	0	8.12E-5	0.2741	0	0
8.15E-5	0.32154	0	0	8.15E-5	0.2734	0	0
8.18E-5	0.32043	0	0	8.18E-5	0.27272	0	0
8.2E-5	0.31927	0	0	8.2E-5	0.27207	0	0
8.23E-5	0.31808	0	0	8.23E-5	0.27144	0	0
8.26E-5	0.31685	0	0	8.26E-5	0.27083	0	0
8.29E-5	0.31557	0	0	8.29E-5	0.27023	0	0
8.32E-5	0.31426	0	0	8.32E-5	0.26964	0	0
8.34E-5	0.31291	0	0	8.34E-5	0.26905	0	0
8.37E-5	0.31153	0	0	8.37E-5	0.26846	0	0
8.4E-5	0.31011	0	0	8.4E-5	0.26786	0	0
8.43E-5	0.30867	0	0	8.43E-5	0.26725	0	0
8.46E-5	0.30721	0	0	8.46E-5	0.26664	0	0
8.48E-5	0.30574	0	0	8.48E-5	0.26601	0	0
8.51E-5	0.30426	0	0	8.51E-5	0.26538	0	0
8.54E-5	0.30277	0	0	8.54E-5	0.26474	0	0
8.57E-5	0.3013	0	0	8.57E-5	0.2641	0	0
8.6E-5	0.29983	0	0	8.6E-5	0.26344	0	0
8.63E-5	0.29837	0	0	8.63E-5	0.26279	0	0
8.65E-5	0.29692	0	0	8.65E-5	0.26212	0	0
8.68E-5	0.29548	0	0	8.68E-5	0.26146	0	0
8.71E-5	0.29406	0	0	8.71E-5	0.2608	0	0
8.74E-5	0.29266	0	0	8.74E-5	0.26013	0	0
8.77E-5	0.29129	0	0	8.77E-5	0.25947	0	0
8.79E-5	0.28994	0	0	8.79E-5	0.25882	0	0
8.82E-5	0.28862	0	0	8.82E-5	0.25817	0	0
8.85E-5	0.28733	0	0	8.85E-5	0.25753	0	0
8.88E-5	0.28608	0	0	8.88E-5	0.25691	0	0
8.91E-5	0.28488	0	0	8.91E-5	0.2563	0	0
8.93E-5	0.28371	0	0	8.93E-5	0.2557	0	0
8.96E-5	0.28257	0	0	8.96E-5	0.25511	0	0
8.99E-5	0.28148	0	0	8.99E-5	0.25454	0	0
9.02E-5	0.28044	0	0	9.02E-5	0.25398	0	0
9.05E-5	0.27944	0	0	9.05E-5	0.25344	0	0
9.08E-5	0.2785	0	0	9.08E-5	0.25293	0	0
9.1E-5	0.27761	0	0	9.1E-5	0.25244	0	0
9.13E-5	0.27678	0	0	9.13E-5	0.25198	0	0
9.16E-5	0.27603	0	0	9.16E-5	0.25156	0	0
9.19E-5	0.27536	0	0	9.19E-5	0.25117	0	0
9.22E-5	0.27483	0	0	9.22E-5	0.25083	0	0
9.24E-5	0.27446	0	0	9.24E-5	0.25054	0	0
9.27E-5	0.27433	0	0	9.27E-5	0.25029	0	0
9.3E-5	0.27447	0	0	9.3E-5	0.2501	0	0
9.33E-5	0.27495	0	0	9.33E-5	0.24997	0	0
9.36E-5	0.2758	0	0	9.36E-5	0.24989	0	0
9.38E-5	0.27705	0	0	9.38E-5	0.24987	0	0
9.41E-5	0.2787	0	0	9.41E-5	0.2499	0	0
9.44E-5	0.28072	0	0	9.44E-5	0.24998	0	0
9.47E-5	0.2831	0	0	9.47E-5	0.25012	0	0
9.5E-5	0.28581	0	0	9.5E-5	0.25032	0	0
9.53E-5	0.28883	0	0	9.53E-5	0.25056	0	0
9.55E-5	0.29215	0	0	9.55E-5	0.25086	0	0
9.58E-5	0.29572	0	0	9.58E-5	0.2512	0	0
9.61E-5	0.29952	0	0	9.61E-5	0.25158	0	0
9.64E-5	0.30351	0	0	9.64E-5	0.25202	0	0
9.67E-5	0.30768	0	0	9.67E-5	0.25249	0	0
9.69E-5	0.31198	0	0	9.69E-5	0.25301	0	0
9.72E-5	0.31638	0	0	9.72E-5	0.25356	0	0
9.75E-5	0.32082	0	0	9.75E-5	0.25416	0	0
9.78E-5	0.3253	0	0	9.78E-5	0.2548	0	0
9.81E-5	0.32977	0	0	9.81E-5	0.25549	0	0
9.83E-5	0.33423	0	0	9.83E-5	0.25621	0	0
9.86E-5	0.33866	0	0	9.86E-5	0.25698	0	0
9.89E-5	0.34305	0	0	9.89E-5	0.2578	0	0
9.92E-5	0.34741	0	0	9.92E-5	0.25867	0	0
9.95E-5	0.35172	0	0	9.95E-5	0.2596	0	0
9.98E-5	0.35598	0	0	9.97E-5	0.26058	0	0
1E-4	0.36019	0	0	1E-4	0.26163	0	0
1E-4	0.36433	0	0	1E-4	0.26275	0	0
1.01E-4	0.36841	0	0	1.01E-4	0.26396	0	0
1.01E-4	0.37241	0	0	1.01E-4	0.26525	0	0
1.01E-4	0.37633	0	0	1.01E-4	0.26663	0	0
1.01E-4	0.38017	0	0	1.01E-4	0.26811	0	0
1.02E-4	0.38394	0	0	1.02E-4	0.2697	0	0
1.02E-4	0.38763	0	0	1.02E-4	0.2714	0	0
1.02E-4	0.39123	0	0	1.02E-4	0.27323	0	0
1.03E-4	0.39475	0	0	1.03E-4	0.27518	0	0
1.03E-4	0.39819	0	0	1.03E-4	0.27727	0	0
1.03E-4	0.40154	0	0	1.03E-4	0.2795	0	0
1.03E-4	0.40482	0	0	1.03E-4	0.28188	0	0
1.04E-4	0.408	0	0	1.04E-4	0.2844	0	0
1.04E-4	0.41111	0	0	1.04E-4	0.28707	0	0
1.04E-4	0.41412	0	0	1.04E-4	0.28988	0	0
1.05E-4	0.41704	0	0	1.05E-4	0.29284	0	0
1.05E-4	0.41987	0	0	1.05E-4	0.29593	0	0
1.05E-4	0.42262	0	0	1.05E-4	0.29914	0	0
1.05E-4	0.42527	0	0	1.05E-4	0.30246	0	0
1.06E-4	0.42783	0	0	1.06E-4	0.30586	0	0
1.06E-4	0.43031	0	0	1.06E-4	0.30934	0	0
1.06E-4	0.43271	0	0	1.06E-4	0.31284	0	0
1.06E-4	0.43503	0	0	1.06E-4	0.31635	0	0
1.07E-4	0.43727	0	0	1.07E-4	0.31985	0	0
1.07E-4	0.43943	0	0	1.07E-4	0.32331	0	0
1.07E-4	0.44153	0	0	1.07E-4	0.32673	0	0
1.08E-4	0.44355	0	0	1.08E-4	0.3301	0	0
1.08E-4	0.4455	0	0	1.08E-4	0.33343	0	0
1.08E-4	0.44739	0	0	1.08E-4	0.33672	0	0
1.08E-4	0.44922	0	0	1.08E-4	0.33997	0	0
1.09E-4	0.451	0	0	1.09E-4	0.34318	0	0
1.09E-4	0.45272	0	0	1.09E-4	0.34634	0	0
1.09E-4	0.45439	0	0	1.09E-4	0.34947	0	0
1.1E-4	0.45602	0	0	1.1E-4	0.35256	0	0
1.1E-4	0.45761	0	0	1.1E-4	0.3556	0	0
1.1E-4	0.45915	0	0	1.1E-4	0.3586	0	0
1.1E-4	0.46067	0	0	1.1E-4	0.36154	0	0
1.11E-4	0.46214	0	0	1.11E-4	0.36443	0	0
1.11E-4	0.46359	0	0	1.11E-4	0.36725	0	0
1.11E-4	0.46501	0	0	1.11E-4	0.37002	0	0
1.12E-4	0.4664	0	0	1.12E-4	0.37272	0	0
1.12E-4	0.46776	0	0	1.12E-4	0.37535	0	0
1.12E-4	0.4691	0	0	1.12E-4	0.37792	0	0
1.12E-4	0.47042	0	0	1.12E-4	0.38041	0	0
1.13E-4	0.47171	0	0	1.13E-4	0.38283	0	0
1.13E-4	0.47298	0	0	1.13E-4	0.38518	0	0
1.13E-4	0.47423	0	0	1.13E-4	0.38746	0	0
1.14E-4	0.47546	0	0	1.14E-4	0.38967	0	0
1.14E-4	0.47667	0	0	1.14E-4	0.3918	0	0
1.14E-4	0.47786	0	0	1.14E-4	0.39386	0	0
1.14E-4	0.47903	0	0	1.14E-4	0.39585	0	0
1.15E-4	0.48019	0	0	1.15E-4	0.39777	0	0
1.15E-4	0.48132	0	0	1.15E-4	0.39963	0	0
1.15E-4	0.48243	0	0	1.15E-4	0.40141	0	0
1.15E-4	0.48351	0	0	1.15E-4	0.40313	0	0
1.16E-4	0.48458	0	0	1.16E-4	0.40478	0	0
1.16E-4	0.48562	0	0	1.16E-4	0.40637	0	0
1.16E-4	0.48664	0	0	1.16E-4	0.4079	0	0
1.17E-4	0.48764	0	0	1.17E-4	0.40937	0	0
1.17E-4	0.48861	0	0	1.17E-4	0.41077	0	0
1.17E-4	0.48955	0	0	1.17E-4	0.41213	0	0
1.17E-4	0.49047	0	0	1.17E-4	0.41342	0	0
1.18E-4	0.49135	0	0	1.18E-4	0.41466	0	0
1.18E-4	0.49221	0	0	1.18E-4	0.41584	0	0
1.18E-4	0.49303	0	0	1.18E-4	0.41697	0	0
1.19E-4	0.49382	0	0	1.19E-4	0.41805	0	0
1.19E-4	0.49458	0	0	1.19E-4	0.41908	0	0
1.19E-4	0.4953	0	0	1.19E-4	0.42005	0	0
1.19E-4	0.49599	0	0	1.19E-4	0.42098	0	0
1.2E-4	0.49665	0	0	1.2E-4	0.42185	0	0
1.2E-4	0.49727	0	0	1.2E-4	0.42268	0	0
1.2E-4	0.49786	0	0	1.2E-4	0.42346	0	0
1.21E-4	0.49841	0	0	1.21E-4	0.42419	0	0
1.21E-4	0.49892	0	0	1.21E-4	0.42488	0	0
1.21E-4	0.49939	0	0	1.21E-4	0.42552	0	0
1.21E-4	0.49982	0	0	1.21E-4	0.42611	0	0
1.22E-4	0.50021	0	0	1.22E-4	0.42666	0	0
1.22E-4	0.50057	0	0	1.22E-4	0.42715	0	0
1.22E-4	0.50088	0	0	1.22E-4	0.4276	0	0
1.23E-4	0.50115	0	0	1.23E-4	0.428	0	0
1.23E-4	0.50138	0	0	1.23E-4	0.42835	0	0
1.23E-4	0.50157	0	0	1.23E-4	0.42865	0	0
1.23E-4	0.50171	0	0	1.23E-4	0.4289	0	0
1.24E-4	0.50182	0	0	1.24E-4	0.42911	0	0
1.24E-4	0.50189	0	0	1.24E-4	0.42927	0	0
1.24E-4	0.50192	0	0	1.24E-4	0.42939	0	0
1.24E-4	0.50191	0	0	1.24E-4	0.42947	0	0
1.25E-4	0.50186	0	0	1.25E-4	0.4295	0	0
1.25E-4	0.50177	0	0	1.25E-4	0.42949	0	0
1.25E-4	0.50165	0	0	1.25E-4	0.42945	0	0
1.26E-4	0.50149	0	0	1.26E-4	0.42936	0	0
1.26E-4	0.50129	0	0	1.26E-4	0.42924	0	0
1.26E-4	0.50105	0	0	1.26E-4	0.42908	0	0
1.26E-4	0.50077	0	0	1.26E-4	0.4289	0	0
1.27E-4	0.50045	0	0	1.27E-4	0.42868	0	0
1.27E-4	0.50009	0	0	1.27E-4	0.42845	0	0
1.27E-4	0.49969	0	0	1.27E-4	0.42818	0	0
1.28E-4	0.49925	0	0	1.28E-4	0.4279	0	0
1.28E-4	0.49876	0	0	1.28E-4	0.4276	0	0
1.28E-4	0.49824	0	0	1.28E-4	0.42727	0	0
1.28E-4	0.49767	0	0	1.28E-4	0.42693	0	0
1.29E-4	0.49705	0	0	1.29E-4	0.42656	0	0
1.29E-4	0.49639	0	0	1.29E-4	0.42618	0	0
1.29E-4	0.49569	0	0	1.29E-4	0.42578	0	0
1.3E-4	0.49495	0	0	1.3E-4	0.42536	0	0
1.3E-4	0.49417	0	0	1.3E-4	0.42492	0	0
1.3E-4	0.49334	0	0	1.3E-4	0.42447	0	0
1.3E-4	0.49248	0	0	1.3E-4	0.42401	0	0
1.31E-4	0.49158	0	0	1.31E-4	0.42355	0	0
1.31E-4	0.49064	0	0	1.31E-4	0.42308	0	0
1.31E-4	0.48967	0	0	1.31E-4	0.42259	0	0
1.32E-4	0.48867	0	0	1.32E-4	0.42208	0	0
1.32E-4	0.48765	0	0	1.32E-4	0.42155	0	0
1.32E-4	0.4866	0	0	1.32E-4	0.42101	0	0
1.32E-4	0.48553	0	0	1.32E-4	0.42045	0	0
1.33E-4	0.48444	0	0	1.33E-4	0.41988	0	0
1.33E-4	0.48334	0	0	1.33E-4	0.41929	0	0
1.33E-4	0.48222	0	0	1.33E-4	0.41869	0	0
1.33E-4	0.48109	0	0	1.33E-4	0.41809	0	0
1.34E-4	0.47996	0	0	1.34E-4	0.41748	0	0
1.34E-4	0.47881	0	0	1.34E-4	0.41687	0	0
1.34E-4	0.47766	0	0	1.34E-4	0.41626	0	0
1.35E-4	0.47651	0	0	1.35E-4	0.41564	0	0
1.35E-4	0.47535	0	0	1.35E-4	0.41502	0	0
1.35E-4	0.47419	0	0	1.35E-4	0.4144	0	0
1.35E-4	0.47303	0	0	1.35E-4	0.41378	0	0
1.36E-4	0.47187	0	0	1.36E-4	0.41316	0	0
1.36E-4	0.47073	0	0	1.36E-4	0.41253	0	0
1.36E-4	0.46959	0	0	1.36E-4	0.41192	0	0
1.37E-4	0.46846	0	0	1.37E-4	0.41131	0	0
1.37E-4	0.46735	0	0	1.37E-4	0.41072	0	0
1.37E-4	0.46626	0	0	1.37E-4	0.41014	0	0
1.37E-4	0.46519	0	0	1.37E-4	0.40958	0	0
1.38E-4	0.46416	0	0	1.38E-4	0.40904	0	0
1.38E-4	0.46315	0	0	1.38E-4	0.40853	0	0
1.38E-4	0.46219	0	0	1.38E-4	0.40802	0	0
1.39E-4	0.46127	0	0	1.39E-4	0.40753	0	0
1.39E-4	0.46039	0	0	1.39E-4	0.40706	0	0
1.39E-4	0.45957	0	0	1.39E-4	0.40659	0	0
1.39E-4	0.45881	0	0	1.39E-4	0.40614	0	0
1.4E-4	0.45811	0	0	1.4E-4	0.4057	0	0
1.4E-4	0.45748	0	0	1.4E-4	0.40526	0	0
1.4E-4	0.45693	0	0	1.4E-4	0.40482	0	0
1.41E-4	0.45646	0	0	1.41E-4	0.4044	0	0
1.41E-4	0.45609	0	0	1.41E-4	0.40397	0	0
1.41E-4	0.45583	0	0	1.41E-4	0.40356	0	0
1.41E-4	0.45571	0	0	1.41E-4	0.40316	0	0
1.42E-4	0.45574	0	0	1.42E-4	0.40277	0	0
1.42E-4	0.45594	0	0	1.42E-4	0.4024	0	0
1.42E-4	0.45634	0	0	1.42E-4	0.40207	0	0
1.42E-4	0.45694	0	0	1.42E-4	0.40178	0	0
1.43E-4	0.45777	0	0	1.43E-4	0.40153	0	0
1.43E-4	0.45884	0	0	1.43E-4	0.40134	0	0
1.43E-4	0.46015	0	0	1.43E-4	0.40119	0	0
1.44E-4	0.46171	0	0	1.44E-4	0.40109	0	0
1.44E-4	0.4635	0	0	1.44E-4	0.40104	0	0
1.44E-4	0.46552	0	0	1.44E-4	0.40103	0	0
1.44E-4	0.46774	0	0	1.44E-4	0.40107	0	0
1.45E-4	0.47015	0	0	1.45E-4	0.40114	0	0
1.45E-4	0.47273	0	0	1.45E-4	0.40126	0	0
1.45E-4	0.47544	0	0	1.45E-4	0.40142	0	0
1.46E-4	0.47827	0	0	1.46E-4	0.40161	0	0
1.46E-4	0.4812	0	0	1.46E-4	0.40185	0	0
1.46E-4	0.48419	0	0	1.46E-4	0.40212	0	0
1.46E-4	0.48724	0	0	1.46E-4	0.40243	0	0
1.47E-4	0.49033	0	0	1.47E-4	0.40279	0	0
1.47E-4	0.49343	0	0	1.47E-4	0.40318	0	0
1.47E-4	0.49654	0	0	1.47E-4	0.40361	0	0
1.48E-4	0.49963	0	0	1.48E-4	0.40408	0	0
1.48E-4	0.50272	0	0	1.48E-4	0.40459	0	0
1.48E-4	0.5058	0	0	1.48E-4	0.40514	0	0
1.48E-4	0.50886	0	0	1.48E-4	0.40573	0	0
1.49E-4	0.5119	0	0	1.49E-4	0.40636	0	0
1.49E-4	0.51491	0	0	1.49E-4	0.40704	0	0
1.49E-4	0.5179	0	0	1.49E-4	0.40775	0	0
1.5E-4	0.52087	0	0	1.5E-4	0.40851	0	0
1.5E-4	0.52381	0	0	1.5E-4	0.4093	0	0
1.5E-4	0.52671	0	0	1.5E-4	0.41014	0	0
1.5E-4	0.52958	0	0	1.5E-4	0.41102	0	0
1.51E-4	0.53242	0	0	1.51E-4	0.41193	0	0
1.51E-4	0.53523	0	0	1.51E-4	0.41289	0	0
1.51E-4	0.538	0	0	1.51E-4	0.41389	0	0
1.51E-4	0.54075	0	0	1.51E-4	0.41494	0	0
1.52E-4	0.54345	0	0	1.52E-4	0.41603	0	0
1.52E-4	0.54612	0	0	1.52E-4	0.41716	0	0
1.52E-4	0.54875	0	0	1.52E-4	0.41834	0	0
1.53E-4	0.55135	0	0	1.53E-4	0.41957	0	0
1.53E-4	0.55392	0	0	1.53E-4	0.42086	0	0
1.53E-4	0.55644	0	0	1.53E-4	0.42219	0	0
1.53E-4	0.55891	0	0	1.53E-4	0.42358	0	0
1.54E-4	0.56133	0	0	1.54E-4	0.42502	0	0
1.54E-4	0.56371	0	0	1.54E-4	0.42652	0	0
1.54E-4	0.56606	0	0	1.54E-4	0.42807	0	0
1.55E-4	0.56836	0	0	1.55E-4	0.42968	0	0
1.55E-4	0.57063	0	0	1.55E-4	0.43134	0	0
1.55E-4	0.57286	0	0	1.55E-4	0.43306	0	0
1.55E-4	0.57506	0	0	1.55E-4	0.43484	0	0
1.56E-4	0.57723	0	0	1.56E-4	0.43667	0	0
1.56E-4	0.57937	0	0	1.56E-4	0.43857	0	0
1.56E-4	0.58148	0	0	1.56E-4	0.44052	0	0
1.57E-4	0.58356	0	0	1.57E-4	0.44252	0	0
1.57E-4	0.58561	0	0	1.57E-4	0.44458	0	0
1.57E-4	0.58764	0	0	1.57E-4	0.44669	0	0
1.57E-4	0.58964	0	0	1.57E-4	0.44885	0	0
1.58E-4	0.59162	0	0	1.58E-4	0.45105	0	0
1.58E-4	0.59358	0	0	1.58E-4	0.45329	0	0
1.58E-4	0.59552	0	0	1.58E-4	0.45557	0	0
1.59E-4	0.59743	0	0	1.59E-4	0.45786	0	0
1.59E-4	0.59932	0	0	1.59E-4	0.46017	0	0
1.59E-4	0.60119	0	0	1.59E-4	0.46248	0	0
1.59E-4	0.60304	0	0	1.59E-4	0.46479	0	0
1.6E-4	0.60487	0	0	1.6E-4	0.46709	0	0
1.6E-4	0.60668	0	0	1.6E-4	0.46938	0	0
1.6E-4	0.60847	0	0	1.6E-4	0.47166	0	0
1.6E-4	0.61024	0	0	1.6E-4	0.47392	0	0
1.61E-4	0.61199	0	0	1.61E-4	0.47616	0	0
1.61E-4	0.61372	0	0	1.61E-4	0.47837	0	0
1.61E-4	0.61543	0	0	1.61E-4	0.48057	0	0
1.62E-4	0.61711	0	0	1.62E-4	0.48274	0	0
1.62E-4	0.61879	0	0	1.62E-4	0.4849	0	0
1.62E-4	0.62044	0	0	1.62E-4	0.48703	0	0
1.62E-4	0.62206	0	0	1.62E-4	0.48915	0	0
1.63E-4	0.62367	0	0	1.63E-4	0.49124	0	0
1.63E-4	0.62525	0	0	1.63E-4	0.49331	0	0
1.63E-4	0.62681	0	0	1.63E-4	0.49536	0	0
1.64E-4	0.62835	0	0	1.64E-4	0.49739	0	0
1.64E-4	0.62986	0	0	1.64E-4	0.49938	0	0
1.64E-4	0.63135	0	0	1.64E-4	0.50135	0	0
1.64E-4	0.63281	0	0	1.64E-4	0.5033	0	0
1.65E-4	0.63424	0	0	1.65E-4	0.50521	0	0
1.65E-4	0.63565	0	0	1.65E-4	0.50709	0	0
1.65E-4	0.63703	0	0	1.65E-4	0.50895	0	0
1.66E-4	0.63838	0	0	1.66E-4	0.51078	0	0
1.66E-4	0.6397	0	0	1.66E-4	0.51257	0	0
1.66E-4	0.641	0	0	1.66E-4	0.51434	0	0
1.66E-4	0.64227	0	0	1.66E-4	0.51607	0	0
1.67E-4	0.6435	0	0	1.67E-4	0.51777	0	0
1.67E-4	0.64471	0	0	1.67E-4	0.51944	0	0
1.67E-4	0.64588	0	0	1.67E-4	0.52107	0	0
1.68E-4	0.64702	0	0	1.68E-4	0.52267	0	0
1.68E-4	0.64813	0	0	1.68E-4	0.52424	0	0
1.68E-4	0.6492	0	0	1.68E-4	0.52577	0	0
1.68E-4	0.65024	0	0	1.68E-4	0.52726	0	0
1.69E-4	0.65125	0	0	1.69E-4	0.52872	0	0
1.69E-4	0.65222	0	0	1.69E-4	0.53014	0	0
1.69E-4	0.65316	0	0	1.69E-4	0.53153	0	0
1.69E-4	0.65406	0	0	1.69E-4	0.53288	0	0
1.7E-4	0.65493	0	0	1.7E-4	0.53419	0	0
1.7E-4	0.65576	0	0	1.7E-4	0.53547	0	0
1.7E-4	0.65656	0	0	1.7E-4	0.53671	0	0
1.71E-4	0.65732	0	0	1.71E-4	0.53791	0	0
1.71E-4	0.65805	0	0	1.71E-4	0.53908	0	0
1.71E-4	0.65874	0	0	1.71E-4	0.54021	0	0
1.71E-4	0.6594	0	0	1.71E-4	0.5413	0	0
1.72E-4	0.66003	0	0	1.72E-4	0.54235	0	0
1.72E-4	0.66062	0	0	1.72E-4	0.54337	0	0
1.72E-4	0.66117	0	0	1.72E-4	0.54434	0	0
1.73E-4	0.66169	0	0	1.73E-4	0.54528	0	0
1.73E-4	0.66218	0	0	1.73E-4	0.54619	0	0
1.73E-4	0.66264	0	0	1.73E-4	0.54706	0	0
1.73E-4	0.66306	0	0	1.73E-4	0.5479	0	0
1.74E-4	0.66345	0	0	1.74E-4	0.5487	0	0
1.74E-4	0.6638	0	0	1.74E-4	0.54947	0	0
1.74E-4	0.66412	0	0	1.74E-4	0.5502	0	0
1.75E-4	0.6644	0	0	1.75E-4	0.5509	0	0
1.75E-4	0.66465	0	0	1.75E-4	0.55157	0	0
1.75E-4	0.66486	0	0	1.75E-4	0.55221	0	0
1.75E-4	0.66504	0	0	1.75E-4	0.55282	0	0
1.76E-4	0.66517	0	0	1.76E-4	0.5534	0	0
1.76E-4	0.66527	0	0	1.76E-4	0.55395	0	0
1.76E-4	0.66533	0	0	1.76E-4	0.55448	0	0
1.77E-4	0.66534	0	0	1.77E-4	0.55498	0	0
1.77E-4	0.66532	0	0	1.77E-4	0.55545	0	0
1.77E-4	0.66524	0	0	1.77E-4	0.5559	0	0
1.77E-4	0.66512	0	0	1.77E-4	0.55633	0	0
1.78E-4	0.66495	0	0	1.78E-4	0.55674	0	0
1.78E-4	0.66473	0	0	1.78E-4	0.55713	0	0
1.78E-4	0.66447	0	0	1.78E-4	0.55751	0	0
1.78E-4	0.66415	0	0	1.78E-4	0.55786	0	0
1.79E-4	0.66379	0	0	1.79E-4	0.5582	0	0
1.79E-4	0.66338	0	0	1.79E-4	0.55852	0	0
1.79E-4	0.66293	0	0	1.79E-4	0.55882	0	0
1.8E-4	0.66243	0	0	1.8E-4	0.55911	0	0
1.8E-4	0.66189	0	0	1.8E-4	0.55937	0	0
1.8E-4	0.66131	0	0	1.8E-4	0.55961	0	0
1.8E-4	0.66069	0	0	1.8E-4	0.55983	0	0
1.81E-4	0.66003	0	0	1.81E-4	0.56004	0	0
1.81E-4	0.65934	0	0	1.81E-4	0.56022	0	0
1.81E-4	0.65863	0	0	1.81E-4	0.56039	0	0
1.82E-4	0.65788	0	0	1.82E-4	0.56053	0	0
1.82E-4	0.65712	0	0	1.82E-4	0.56067	0	0
1.82E-4	0.65633	0	0	1.82E-4	0.56078	0	0
1.82E-4	0.65552	0	0	1.82E-4	0.56088	0	0
1.83E-4	0.6547	0	0	1.83E-4	0.56096	0	0
1.83E-4	0.65386	0	0	1.83E-4	0.56102	0	0
1.83E-4	0.65302	0	0	1.83E-4	0.56105	0	0
1.84E-4	0.65217	0	0	1.84E-4	0.56107	0	0
1.84E-4	0.65131	0	0	1.84E-4	0.56107	0	0
1.84E-4	0.65045	0	0	1.84E-4	0.56104	0	0
1.84E-4	0.64959	0	0	1.84E-4	0.561	0	0
1.85E-4	0.64874	0	0	1.85E-4	0.56094	0	0
1.85E-4	0.64788	0	0	1.85E-4	0.56085	0	0
1.85E-4	0.64703	0	0	1.85E-4	0.56075	0	0
1.86E-4	0.64619	0	0	1.86E-4	0.56063	0	0
1.86E-4	0.64536	0	0	1.86E-4	0.56048	0	0
1.86E-4	0.64454	0	0	1.86E-4	0.56031	0	0
1.86E-4	0.64373	0	0	1.86E-4	0.56012	0	0
1.87E-4	0.64294	0	0	1.87E-4	0.55989	0	0
1.87E-4	0.64216	0	0	1.87E-4	0.55964	0	0
1.87E-4	0.6414	0	0	1.87E-4	0.55937	0	0
1.87E-4	0.64067	0	0	1.87E-4	0.55907	0	0
1.88E-4	0.63996	0	0	1.88E-4	0.55874	0	0
1.88E-4	0.63928	0	0	1.88E-4	0.5584	0	0
1.88E-4	0.63864	0	0	1.88E-4	0.55803	0	0
1.89E-4	0.63804	0	0	1.89E-4	0.55764	0	0
1.89E-4	0.63751	0	0	1.89E-4	0.55724	0	0
1.89E-4	0.63705	0	0	1.89E-4	0.55682	0	0
1.89E-4	0.63669	0	0	1.89E-4	0.55639	0	0
1.9E-4	0.63643	0	0	1.9E-4	0.55595	0	0
1.9E-4	0.63628	0	0	1.9E-4	0.5555	0	0
1.9E-4	0.63627	0	0	1.9E-4	0.55505	0	0
1.91E-4	0.63639	0	0	1.91E-4	0.55459	0	0
1.91E-4	0.63666	0	0	1.91E-4	0.55413	0	0
1.91E-4	0.63706	0	0	1.91E-4	0.55368	0	0
1.91E-4	0.63761	0	0	1.91E-4	0.55323	0	0
1.92E-4	0.63829	0	0	1.92E-4	0.5528	0	0
1.92E-4	0.6391	0	0	1.92E-4	0.55237	0	0
1.92E-4	0.64004	0	0	1.92E-4	0.55196	0	0
1.93E-4	0.6411	0	0	1.93E-4	0.55157	0	0
1.93E-4	0.64227	0	0	1.93E-4	0.55119	0	0
1.93E-4	0.64355	0	0	1.93E-4	0.55085	0	0
1.93E-4	0.64492	0	0	1.93E-4	0.55052	0	0
1.94E-4	0.64638	0	0	1.94E-4	0.55023	0	0
1.94E-4	0.64793	0	0	1.94E-4	0.54997	0	0
1.94E-4	0.64955	0	0	1.94E-4	0.54973	0	0
1.95E-4	0.65124	0	0	1.95E-4	0.54953	0	0
1.95E-4	0.653	0	0	1.95E-4	0.54935	0	0
1.95E-4	0.65481	0	0	1.95E-4	0.5492	0	0
1.95E-4	0.65667	0	0	1.95E-4	0.54907	0	0
1.96E-4	0.65858	0	0	1.96E-4	0.54899	0	0
1.96E-4	0.66052	0	0	1.96E-4	0.54893	0	0
1.96E-4	0.66249	0	0	1.96E-4	0.54891	0	0
1.96E-4	0.6645	0	0	1.96E-4	0.54894	0	0
1.97E-4	0.66653	0	0	1.97E-4	0.54901	0	0
1.97E-4	0.66859	0	0	1.97E-4	0.54913	0	0
1.97E-4	0.67068	0	0	1.97E-4	0.5493	0	0
1.98E-4	0.67278	0	0	1.98E-4	0.54952	0	0
1.98E-4	0.6749	0	0	1.98E-4	0.54979	0	0
1.98E-4	0.67704	0	0	1.98E-4	0.55011	0	0
1.98E-4	0.67919	0	0	1.98E-4	0.55048	0	0
1.99E-4	0.68134	0	0	1.99E-4	0.55089	0	0
1.99E-4	0.6835	0	0	1.99E-4	0.55133	0	0
1.99E-4	0.68566	0	0	1.99E-4	0.55182	0	0
2E-4	0.68782	0	0	2E-4	0.55235	0	0
2E-4	0.68997	0	0	2E-4	0.55291	0	0
2E-4	0.69213	0	0	2E-4	0.55352	0	0
2E-4	0.69428	0	0	2E-4	0.55416	0	0
2.01E-4	0.69643	0	0	2.01E-4	0.55484	0	0
2.01E-4	0.69858	0	0	2.01E-4	0.55557	0	0
2.01E-4	0.70071	0	0	2.01E-4	0.55634	0	0
2.02E-4	0.70285	0	0	2.02E-4	0.55715	0	0
2.02E-4	0.70497	0	0	2.02E-4	0.558	0	0
2.02E-4	0.70709	0	0	2.02E-4	0.5589	0	0
2.02E-4	0.70919	0	0	2.02E-4	0.55984	0	0
2.03E-4	0.71129	0	0	2.03E-4	0.56083	0	0
2.03E-4	0.71337	0	0	2.03E-4	0.56186	0	0
2.03E-4	0.71545	0	0	2.03E-4	0.56294	0	0
2.04E-4	0.71752	0	0	2.04E-4	0.56406	0	0
2.04E-4	0.71958	0	0	2.04E-4	0.56523	0	0
2.04E-4	0.72162	0	0	2.04E-4	0.56644	0	0
2.04E-4	0.72365	0	0	2.04E-4	0.56769	0	0
2.05E-4	0.72567	0	0	2.05E-4	0.56899	0	0
2.05E-4	0.72767	0	0	2.05E-4	0.57032	0	0
2.05E-4	0.72966	0	0	2.05E-4	0.57169	0	0
2.05E-4	0.73163	0	0	2.05E-4	0.57309	0	0
2.06E-4	0.7336	0	0	2.06E-4	0.57452	0	0
2.06E-4	0.73555	0	0	2.06E-4	0.57598	0	0
2.06E-4	0.73748	0	0	2.06E-4	0.57747	0	0
2.07E-4	0.73941	0	0	2.07E-4	0.57898	0	0
2.07E-4	0.74133	0	0	2.07E-4	0.5805	0	0
2.07E-4	0.74324	0	0	2.07E-4	0.58205	0	0
2.07E-4	0.74514	0	0	2.07E-4	0.58362	0	0
2.08E-4	0.74703	0	0	2.08E-4	0.5852	0	0
2.08E-4	0.74892	0	0	2.08E-4	0.58679	0	0
2.08E-4	0.75079	0	0	2.08E-4	0.5884	0	0
2.09E-4	0.75266	0	0	2.09E-4	0.59002	0	0
2.09E-4	0.75451	0	0	2.09E-4	0.59165	0	0
2.09E-4	0.75635	0	0	2.09E-4	0.59329	0	0
2.09E-4	0.75817	0	0	2.09E-4	0.59494	0	0
2.1E-4	0.75999	0	0	2.1E-4	0.59659	0	0
2.1E-4	0.76179	0	0	2.1E-4	0.59825	0	0
2.1E-4	0.76358	0	0	2.1E-4	0.5999	0	0
2.11E-4	0.76536	0	0	2.11E-4	0.60156	0	0
2.11E-4	0.76713	0	0	2.11E-4	0.60321	0	0
2.11E-4	0.76888	0	0	2.11E-4	0.60485	0	0
2.11E-4	0.77061	0	0	2.11E-4	0.60649	0	0
2.12E-4	0.77234	0	0	2.12E-4	0.60812	0	0
2.12E-4	0.77405	0	0	2.12E-4	0.60974	0	0
2.12E-4	0.77574	0	0	2.12E-4	0.61136	0	0
2.13E-4	0.77743	0	0	2.13E-4	0.61297	0	0
2.13E-4	0.77909	0	0	2.13E-4	0.61458	0	0
2.13E-4	0.78074	0	0	2.13E-4	0.61618	0	0
2.13E-4	0.78238	0	0	2.13E-4	0.61778	0	0
2.14E-4	0.78399	0	0	2.14E-4	0.61937	0	0
2.14E-4	0.78559	0	0	2.14E-4	0.62095	0	0
2.14E-4	0.78717	0	0	2.14E-4	0.62253	0	0
2.14E-4	0.78873	0	0	2.14E-4	0.6241	0	0
2.15E-4	0.79027	0	0	2.15E-4	0.62566	0	0
2.15E-4	0.79179	0	0	2.15E-4	0.62721	0	0
2.15E-4	0.79329	0	0	2.15E-4	0.62876	0	0
2.16E-4	0.79476	0	0	2.16E-4	0.6303	0	0
2.16E-4	0.79621	0	0	2.16E-4	0.63184	0	0
2.16E-4	0.79763	0	0	2.16E-4	0.63336	0	0
2.16E-4	0.79902	0	0	2.16E-4	0.63488	0	0
2.17E-4	0.80039	0	0	2.17E-4	0.63639	0	0
2.17E-4	0.80173	0	0	2.17E-4	0.63789	0	0
2.17E-4	0.80304	0	0	2.17E-4	0.63938	0	0
2.18E-4	0.80432	0	0	2.18E-4	0.64086	0	0
2.18E-4	0.80557	0	0	2.18E-4	0.64232	0	0
2.18E-4	0.80679	0	0	2.18E-4	0.64378	0	0
2.18E-4	0.80797	0	0	2.18E-4	0.64522	0	0
2.19E-4	0.80913	0	0	2.19E-4	0.64665	0	0
2.19E-4	0.81024	0	0	2.19E-4	0.64806	0	0
2.19E-4	0.81133	0	0	2.19E-4	0.64946	0	0
2.2E-4	0.81238	0	0	2.2E-4	0.65085	0	0
2.2E-4	0.8134	0	0	2.2E-4	0.65222	0	0
2.2E-4	0.81438	0	0	2.2E-4	0.65357	0	0
2.2E-4	0.81534	0	0	2.2E-4	0.6549	0	0
2.21E-4	0.81626	0	0	2.21E-4	0.65622	0	0
2.21E-4	0.81714	0	0	2.21E-4	0.65752	0	0
2.21E-4	0.818	0	0	2.21E-4	0.65879	0	0
2.22E-4	0.81882	0	0	2.21E-4	0.66005	0	0
2.22E-4	0.81962	0	0	2.22E-4	0.66128	0	0
2.22E-4	0.82038	0	0	2.22E-4	0.66249	0	0
2.22E-4	0.82111	0	0	2.22E-4	0.66368	0	0
2.23E-4	0.82181	0	0	2.23E-4	0.66485	0	0
2.23E-4	0.82248	0	0	2.23E-4	0.666	0	0
2.23E-4	0.82312	0	0	2.23E-4	0.66713	0	0
2.23E-4	0.82373	0	0	2.23E-4	0.66823	0	0
2.24E-4	0.8243	0	0	2.24E-4	0.66931	0	0
2.24E-4	0.82484	0	0	2.24E-4	0.67037	0	0
2.24E-4	0.82535	0	0	2.24E-4	0.6714	0	0
2.25E-4	0.82582	0	0	2.25E-4	0.67241	0	0
2.25E-4	0.82626	0	0	2.25E-4	0.6734	0	0
2.25E-4	0.82667	0	0	2.25E-4	0.67436	0	0
2.25E-4	0.82704	0	0	2.25E-4	0.6753	0	0
2.26E-4	0.82737	0	0	2.26E-4	0.67621	0	0
2.26E-4	0.82767	0	0	2.26E-4	0.6771	0	0
2.26E-4	0.82793	0	0	2.26E-4	0.67796	0	0
2.27E-4	0.82815	0	0	2.27E-4	0.6788	0	0
2.27E-4	0.82834	0	0	2.27E-4	0.67962	0	0
2.27E-4	0.82848	0	0	2.27E-4	0.68042	0	0
2.27E-4	0.82858	0	0	2.27E-4	0.68119	0	0
2.28E-4	0.82865	0	0	2.28E-4	0.68194	0	0
2.28E-4	0.82867	0	0	2.28E-4	0.68267	0	0
2.28E-4	0.82865	0	0	2.28E-4	0.68338	0	0
2.29E-4	0.82859	0	0	2.29E-4	0.68408	0	0
2.29E-4	0.82849	0	0	2.29E-4	0.68476	0	0
2.29E-4	0.82835	0	0	2.29E-4	0.68544	0	0
2.29E-4	0.82817	0	0	2.29E-4	0.6861	0	0
2.3E-4	0.82795	0	0	2.3E-4	0.68676	0	0
2.3E-4	0.8277	0	0	2.3E-4	0.68741	0	0
2.3E-4	0.82741	0	0	2.3E-4	0.68805	0	0
2.3E-4	0.82709	0	0	2.3E-4	0.68868	0	0
2.31E-4	0.82674	0	0	2.31E-4	0.6893	0	0
2.31E-4	0.82637	0	0	2.31E-4	0.68991	0	0
2.31E-4	0.82597	0	0	2.31E-4	0.69051	0	0
2.32E-4	0.82556	0	0	2.32E-4	0.69109	0	0
2.32E-4	0.82512	0	0	2.32E-4	0.69166	0	0
2.32E-4	0.82468	0	0	2.32E-4	0.69221	0	0
2.32E-4	0.82422	0	0	2.32E-4	0.69276	0	0
2.33E-4	0.82376	0	0	2.33E-4	0.69329	0	0
2.33E-4	0.8233	0	0	2.33E-4	0.6938	0	0
2.33E-4	0.82283	0	0	2.33E-4	0.69431	0	0
2.34E-4	0.82236	0	0	2.34E-4	0.69479	0	0
2.34E-4	0.8219	0	0	2.34E-4	0.69526	0	0
2.34E-4	0.82143	0	0	2.34E-4	0.69571	0	0
2.34E-4	0.82097	0	0	2.34E-4	0.69613	0	0
2.35E-4	0.82051	0	0	2.35E-4	0.69654	0	0
2.35E-4	0.82006	0	0	2.35E-4	0.69693	0	0
2.35E-4	0.81962	0	0	2.35E-4	0.6973	0	0
2.36E-4	0.81919	0	0	2.36E-4	0.69764	0	0
2.36E-4	0.81877	0	0	2.36E-4	0.69797	0	0
2.36E-4	0.81836	0	0	2.36E-4	0.69826	0	0
2.36E-4	0.81798	0	0	2.36E-4	0.69854	0	0
2.37E-4	0.81762	0	0	2.37E-4	0.69878	0	0
2.37E-4	0.81728	0	0	2.37E-4	0.69901	0	0
2.37E-4	0.81697	0	0	2.37E-4	0.6992	0	0
2.38E-4	0.81669	0	0	2.38E-4	0.69937	0	0
2.38E-4	0.81644	0	0	2.38E-4	0.69951	0	0
2.38E-4	0.81624	0	0	2.38E-4	0.69963	0	0
2.38E-4	0.81607	0	0	2.38E-4	0.69972	0	0
2.39E-4	0.81595	0	0	2.39E-4	0.69978	0	0
2.39E-4	0.81588	0	0	2.39E-4	0.69982	0	0
2.39E-4	0.81588	0	0	2.39E-4	0.69983	0	0
2.39E-4	0.81596	0	0	2.39E-4	0.69983	0	0
2.4E-4	0.81614	0	0	2.4E-4	0.6998	0	0
2.4E-4	0.81642	0	0	2.4E-4	0.69975	0	0
2.4E-4	0.81681	0	0	2.4E-4	0.69968	0	0
2.41E-4	0.81731	0	0	2.41E-4	0.69959	0	0
2.41E-4	0.8179	0	0	2.41E-4	0.69948	0	0
2.41E-4	0.8186	0	0	2.41E-4	0.69936	0	0
2.41E-4	0.81937	0	0	2.41E-4	0.69922	0	0
2.42E-4	0.82022	0	0	2.42E-4	0.69907	0	0
2.42E-4	0.82113	0	0	2.42E-4	0.6989	0	0
2.42E-4	0.8221	0	0	2.42E-4	0.69873	0	0
2.43E-4	0.82312	0	0	2.43E-4	0.69854	0	0
2.43E-4	0.82418	0	0	2.43E-4	0.69835	0	0
2.43E-4	0.82528	0	0	2.43E-4	0.69816	0	0
2.43E-4	0.82642	0	0	2.43E-4	0.69796	0	0
2.44E-4	0.82759	0	0	2.44E-4	0.69776	0	0
2.44E-4	0.82879	0	0	2.44E-4	0.69756	0	0
2.44E-4	0.83002	0	0	2.44E-4	0.69737	0	0
2.45E-4	0.83128	0	0	2.45E-4	0.69718	0	0
2.45E-4	0.83257	0	0	2.45E-4	0.69701	0	0
2.45E-4	0.83388	0	0	2.45E-4	0.69685	0	0
2.45E-4	0.83522	0	0	2.45E-4	0.69671	0	0
2.46E-4	0.83658	0	0	2.46E-4	0.69659	0	0
2.46E-4	0.83797	0	0	2.46E-4	0.69649	0	0
2.46E-4	0.83938	0	0	2.46E-4	0.69641	0	0
2.47E-4	0.84082	0	0	2.47E-4	0.69636	0	0
2.47E-4	0.84228	0	0	2.47E-4	0.69634	0	0
2.47E-4	0.84378	0	0	2.47E-4	0.69634	0	0
2.47E-4	0.8453	0	0	2.47E-4	0.69637	0	0
2.48E-4	0.84686	0	0	2.48E-4	0.69642	0	0
2.48E-4	0.84844	0	0	2.48E-4	0.69649	0	0
2.48E-4	0.85005	0	0	2.48E-4	0.69659	0	0
2.48E-4	0.8517	0	0	2.48E-4	0.69671	0	0
2.49E-4	0.85336	0	0	2.49E-4	0.69686	0	0
2.49E-4	0.85506	0	0	2.49E-4	0.69702	0	0
2.49E-4	0.85677	0	0	2.49E-4	0.69721	0	0
2.5E-4	0.85849	0	0	2.5E-4	0.69743	0	0
2.5E-4	0.86023	0	0	2.5E-4	0.69767	0	0
2.5E-4	0.86198	0	0	2.5E-4	0.69794	0	0
2.5E-4	0.86374	0	0	2.5E-4	0.69823	0	0
2.51E-4	0.86551	0	0	2.51E-4	0.69855	0	0
2.51E-4	0.86728	0	0	2.51E-4	0.6989	0	0
2.51E-4	0.86906	0	0	2.51E-4	0.69929	0	0
2.52E-4	0.87084	0	0	2.52E-4	0.69971	0	0
2.52E-4	0.87262	0	0	2.52E-4	0.70017	0	0
2.52E-4	0.8744	0	0	2.52E-4	0.70067	0	0
2.52E-4	0.87618	0	0	2.52E-4	0.70122	0	0
2.53E-4	0.87796	0	0	2.53E-4	0.70182	0	0
2.53E-4	0.87974	0	0	2.53E-4	0.70248	0	0
2.53E-4	0.88152	0	0	2.53E-4	0.7032	0	0
2.54E-4	0.88329	0	0	2.54E-4	0.70398	0	0
2.54E-4	0.88507	0	0	2.54E-4	0.70482	0	0
2.54E-4	0.88683	0	0	2.54E-4	0.70572	0	0
2.54E-4	0.8886	0	0	2.54E-4	0.70667	0	0
2.55E-4	0.89036	0	0	2.55E-4	0.70768	0	0
2.55E-4	0.89211	0	0	2.55E-4	0.70873	0	0
2.55E-4	0.89385	0	0	2.55E-4	0.70983	0	0
2.56E-4	0.89559	0	0	2.56E-4	0.71098	0	0
2.56E-4	0.89731	0	0	2.56E-4	0.71216	0	0
2.56E-4	0.89903	0	0	2.56E-4	0.71338	0	0
2.56E-4	0.90074	0	0	2.56E-4	0.71463	0	0
2.57E-4	0.90244	0	0	2.57E-4	0.7159	0	0
2.57E-4	0.90413	0	0	2.57E-4	0.7172	0	0
2.57E-4	0.90582	0	0	2.57E-4	0.71852	0	0
2.57E-4	0.90749	0	0	2.57E-4	0.71986	0	0
2.58E-4	0.90916	0	0	2.58E-4	0.72121	0	0
2.58E-4	0.91082	0	0	2.58E-4	0.72257	0	0
2.58E-4	0.91248	0	0	2.58E-4	0.72395	0	0
2.59E-4	0.91412	0	0	2.59E-4	0.72533	0	0
2.59E-4	0.91576	0	0	2.59E-4	0.72671	0	0
2.59E-4	0.91738	0	0	2.59E-4	0.72809	0	0
2.59E-4	0.919	0	0	2.59E-4	0.72948	0	0
2.6E-4	0.9206	0	0	2.6E-4	0.73087	0	0
2.6E-4	0.9222	0	0	2.6E-4	0.73226	0	0
2.6E-4	0.92378	0	0	2.6E-4	0.73365	0	0
2.61E-4	0.92536	0	0	2.61E-4	0.73504	0	0
2.61E-4	0.92693	0	0	2.61E-4	0.73642	0	0
2.61E-4	0.92849	0	0	2.61E-4	0.7378	0	0
2.61E-4	0.93003	0	0	2.61E-4	0.73918	0	0
2.62E-4	0.93157	0	0	2.62E-4	0.74056	0	0
2.62E-4	0.93309	0	0	2.62E-4	0.74194	0	0
2.62E-4	0.93461	0	0	2.62E-4	0.74332	0	0
2.63E-4	0.93611	0	0	2.63E-4	0.74469	0	0
2.63E-4	0.9376	0	0	2.63E-4	0.74607	0	0
2.63E-4	0.93908	0	0	2.63E-4	0.74744	0	0
2.63E-4	0.94054	0	0	2.63E-4	0.74881	0	0
2.64E-4	0.942	0	0	2.64E-4	0.75018	0	0
2.64E-4	0.94344	0	0	2.64E-4	0.75154	0	0
2.64E-4	0.94487	0	0	2.64E-4	0.75291	0	0
2.65E-4	0.94628	0	0	2.65E-4	0.75428	0	0
2.65E-4	0.94769	0	0	2.65E-4	0.75564	0	0
2.65E-4	0.94908	0	0	2.65E-4	0.757	0	0
2.65E-4	0.95045	0	0	2.65E-4	0.75835	0	0
2.66E-4	0.95182	0	0	2.66E-4	0.75969	0	0
2.66E-4	0.95317	0	0	2.66E-4	0.76103	0	0
2.66E-4	0.95451	0	0	2.66E-4	0.76236	0	0
2.66E-4	0.95583	0	0	2.66E-4	0.76368	0	0
2.67E-4	0.95714	0	0	2.67E-4	0.765	0	0
2.67E-4	0.95844	0	0	2.67E-4	0.76631	0	0
2.67E-4	0.95972	0	0	2.67E-4	0.76762	0	0
2.68E-4	0.96098	0	0	2.68E-4	0.76892	0	0
2.68E-4	0.96224	0	0	2.68E-4	0.77022	0	0
2.68E-4	0.96347	0	0	2.68E-4	0.77151	0	0
2.68E-4	0.96469	0	0	2.68E-4	0.77279	0	0
2.69E-4	0.96589	0	0	2.69E-4	0.77408	0	0
2.69E-4	0.96708	0	0	2.69E-4	0.77535	0	0
2.69E-4	0.96824	0	0	2.69E-4	0.77662	0	0
2.7E-4	0.96939	0	0	2.7E-4	0.77788	0	0
2.7E-4	0.97052	0	0	2.7E-4	0.77914	0	0
2.7E-4	0.97164	0	0	2.7E-4	0.78038	0	0
2.7E-4	0.97273	0	0	2.7E-4	0.78163	0	0
2.71E-4	0.9738	0	0	2.71E-4	0.78286	0	0
2.71E-4	0.97485	0	0	2.71E-4	0.78409	0	0
2.71E-4	0.97588	0	0	2.71E-4	0.78532	0	0
2.72E-4	0.97689	0	0	2.72E-4	0.78653	0	0
2.72E-4	0.97787	0	0	2.72E-4	0.78774	0	0
2.72E-4	0.97883	0	0	2.72E-4	0.78895	0	0
2.72E-4	0.97976	0	0	2.72E-4	0.79014	0	0
2.73E-4	0.98067	0	0	2.73E-4	0.79133	0	0
2.73E-4	0.98156	0	0	2.73E-4	0.79251	0	0
2.73E-4	0.98241	0	0	2.73E-4	0.79368	0	0
2.74E-4	0.98325	0	0	2.74E-4	0.79484	0	0
2.74E-4	0.98405	0	0	2.74E-4	0.79599	0	0
2.74E-4	0.98483	0	0	2.74E-4	0.79714	0	0
2.74E-4	0.98558	0	0	2.74E-4	0.79827	0	0
2.75E-4	0.9863	0	0	2.75E-4	0.79939	0	0
2.75E-4	0.987	0	0	2.75E-4	0.80051	0	0
2.75E-4	0.98767	0	0	2.75E-4	0.80161	0	0
2.75E-4	0.98832	0	0	2.75E-4	0.8027	0	0
2.76E-4	0.98893	0	0	2.76E-4	0.80378	0	0
2.76E-4	0.98952	0	0	2.76E-4	0.80485	0	0
2.76E-4	0.99008	0	0	2.76E-4	0.8059	0	0
2.77E-4	0.9906	0	0	2.77E-4	0.80695	0	0
2.77E-4	0.9911	0	0	2.77E-4	0.80798	0	0
2.77E-4	0.99156	0	0	2.77E-4	0.809	0	0
2.77E-4	0.992	0	0	2.77E-4	0.81001	0	0
2.78E-4	0.99239	0	0	2.78E-4	0.81101	0	0
2.78E-4	0.99276	0	0	2.78E-4	0.81199	0	0
2.78E-4	0.99309	0	0	2.78E-4	0.81296	0	0
2.79E-4	0.99339	0	0	2.79E-4	0.81391	0	0
2.79E-4	0.99365	0	0	2.79E-4	0.81486	0	0
2.79E-4	0.99387	0	0	2.79E-4	0.81579	0	0
2.79E-4	0.99406	0	0	2.79E-4	0.8167	0	0
2.8E-4	0.99422	0	0	2.8E-4	0.8176	0	0
2.8E-4	0.99434	0	0	2.8E-4	0.81849	0	0
2.8E-4	0.99442	0	0	2.8E-4	0.81937	0	0
2.81E-4	0.99448	0	0	2.81E-4	0.82023	0	0
2.81E-4	0.99451	0	0	2.81E-4	0.82108	0	0
2.81E-4	0.99451	0	0	2.81E-4	0.82191	0	0
2.81E-4	0.99448	0	0	2.81E-4	0.82273	0	0
2.82E-4	0.99443	0	0	2.82E-4	0.82354	0	0
2.82E-4	0.99436	0	0	2.82E-4	0.82433	0	0
2.82E-4	0.99427	0	0	2.82E-4	0.82511	0	0
2.83E-4	0.99417	0	0	2.83E-4	0.82588	0	0
2.83E-4	0.99404	0	0	2.83E-4	0.82663	0	0
2.83E-4	0.99391	0	0	2.83E-4	0.82736	0	0
2.83E-4	0.99377	0	0	2.83E-4	0.82808	0	0
2.84E-4	0.99362	0	0	2.84E-4	0.82879	0	0
2.84E-4	0.99347	0	0	2.84E-4	0.82947	0	0
2.84E-4	0.99333	0	0	2.84E-4	0.83014	0	0
2.84E-4	0.99319	0	0	2.84E-4	0.83079	0	0
2.85E-4	0.99305	0	0	2.85E-4	0.83143	0	0
2.85E-4	0.99294	0	0	2.85E-4	0.83204	0	0
2.85E-4	0.99283	0	0	2.85E-4	0.83264	0	0
2.86E-4	0.99275	0	0	2.86E-4	0.83322	0	0
2.86E-4	0.99268	0	0	2.86E-4	0.83379	0	0
2.86E-4	0.99264	0	0	2.86E-4	0.83433	0	0
2.86E-4	0.99262	0	0	2.86E-4	0.83486	0	0
2.87E-4	0.99262	0	0	2.87E-4	0.83537	0	0
2.87E-4	0.99266	0	0	2.87E-4	0.83586	0	0
2.87E-4	0.99272	0	0	2.87E-4	0.83633	0	0
2.88E-4	0.99281	0	0	2.88E-4	0.83679	0	0
2.88E-4	0.99293	0	0	2.88E-4	0.83722	0	0
2.88E-4	0.99309	0	0	2.88E-4	0.83764	0	0
2.88E-4	0.99329	0	0	2.88E-4	0.83804	0	0
2.89E-4	0.99353	0	0	2.89E-4	0.83842	0	0
2.89E-4	0.99382	0	0	2.89E-4	0.83878	0	0
2.89E-4	0.99415	0	0	2.89E-4	0.83912	0	0
2.9E-4	0.99452	0	0	2.9E-4	0.83944	0	0
2.9E-4	0.99493	0	0	2.9E-4	0.83974	0	0
2.9E-4	0.99538	0	0	2.9E-4	0.84003	0	0
2.9E-4	0.99588	0	0	2.9E-4	0.84029	0	0
2.91E-4	0.99641	0	0	2.91E-4	0.84054	0	0
2.91E-4	0.99699	0	0	2.91E-4	0.84076	0	0
2.91E-4	0.9976	0	0	2.91E-4	0.84097	0	0
2.92E-4	0.99825	0	0	2.92E-4	0.84116	0	0
2.92E-4	0.99894	0	0	2.92E-4	0.84133	0	0
2.92E-4	0.99967	0	0	2.92E-4	0.84149	0	0
2.92E-4	1.00044	0	0	2.92E-4	0.84162	0	0
2.93E-4	1.00124	0	0	2.93E-4	0.84174	0	0
2.93E-4	1.00207	0	0	2.93E-4	0.84185	0	0
2.93E-4	1.00293	0	0	2.93E-4	0.84194	0	0
2.93E-4	1.00382	0	0	2.93E-4	0.84201	0	0
2.94E-4	1.00474	0	0	2.94E-4	0.84208	0	0
2.94E-4	1.00568	0	0	2.94E-4	0.84213	0	0
2.94E-4	1.00664	0	0	2.94E-4	0.84218	0	0
2.95E-4	1.00761	0	0	2.95E-4	0.84221	0	0
2.95E-4	1.00861	0	0	2.95E-4	0.84224	0	0
2.95E-4	1.00964	0	0	2.95E-4	0.84226	0	0
2.95E-4	1.01069	0	0	2.95E-4	0.84228	0	0
2.96E-4	1.01178	0	0	2.96E-4	0.8423	0	0
2.96E-4	1.01289	0	0	2.96E-4	0.84231	0	0
2.96E-4	1.01404	0	0	2.96E-4	0.84233	0	0
2.97E-4	1.01522	0	0	2.97E-4	0.84235	0	0
2.97E-4	1.01643	0	0	2.97E-4	0.84238	0	0
2.97E-4	1.01768	0	0	2.97E-4	0.84242	0	0
2.97E-4	1.01896	0	0	2.97E-4	0.84246	0	0
2.98E-4	1.02028	0	0	2.98E-4	0.84251	0	0
2.98E-4	1.02164	0	0	2.98E-4	0.84257	0	0
2.98E-4	1.02303	0	0	2.98E-4	0.84265	0	0
2.99E-4	1.02446	0	0	2.99E-4	0.84274	0	0
2.99E-4	1.02591	0	0	2.99E-4	0.84284	0	0
2.99E-4	1.0274	0	0	2.99E-4	0.84297	0	0
2.99E-4	1.02891	0	0	2.99E-4	0.84312	0	0
3E-4	1.03044	0	0	3E-4	0.84328	0	0
3E-4	1.03199	0	0	3E-4	0.84347	0	0
3E-4	1.03355	0	0	3E-4	0.84367	0	0
3.01E-4	1.03513	0	0	3.01E-4	0.8439	0	0
3.01E-4	1.03671	0	0	3.01E-4	0.84415	0	0
3.01E-4	1.03829	0	0	3.01E-4	0.84443	0	0
3.01E-4	1.03989	0	0	3.01E-4	0.84472	0	0
3.02E-4	1.04148	0	0	3.02E-4	0.84504	0	0
3.02E-4	1.04307	0	0	3.02E-4	0.84539	0	0
3.02E-4	1.04467	0	0	3.02E-4	0.84576	0	0
3.02E-4	1.04626	0	0	3.02E-4	0.84616	0	0
3.03E-4	1.04786	0	0	3.03E-4	0.84659	0	0
3.03E-4	1.04945	0	0	3.03E-4	0.84705	0	0
3.03E-4	1.05104	0	0	3.03E-4	0.84754	0	0
3.04E-4	1.05263	0	0	3.04E-4	0.84807	0	0
3.04E-4	1.05421	0	0	3.04E-4	0.84862	0	0
3.04E-4	1.05579	0	0	3.04E-4	0.84922	0	0
3.04E-4	1.05737	0	0	3.04E-4	0.84984	0	0
3.05E-4	1.05895	0	0	3.05E-4	0.8505	0	0
3.05E-4	1.06053	0	0	3.05E-4	0.85118	0	0
3.05E-4	1.0621	0	0	3.05E-4	0.8519	0	0
3.06E-4	1.06367	0	0	3.06E-4	0.85264	0	0
3.06E-4	1.06524	0	0	3.06E-4	0.85341	0	0
3.06E-4	1.06681	0	0	3.06E-4	0.85421	0	0
3.06E-4	1.06837	0	0	3.06E-4	0.85503	0	0
3.07E-4	1.06993	0	0	3.07E-4	0.85589	0	0
3.07E-4	1.07149	0	0	3.07E-4	0.85677	0	0
3.07E-4	1.07304	0	0	3.07E-4	0.85769	0	0
3.08E-4	1.07459	0	0	3.08E-4	0.85864	0	0
3.08E-4	1.07613	0	0	3.08E-4	0.85962	0	0
3.08E-4	1.07767	0	0	3.08E-4	0.86065	0	0
3.08E-4	1.0792	0	0	3.08E-4	0.8617	0	0
3.09E-4	1.08073	0	0	3.09E-4	0.86279	0	0
3.09E-4	1.08226	0	0	3.09E-4	0.86392	0	0
3.09E-4	1.08378	0	0	3.09E-4	0.86508	0	0
3.1E-4	1.0853	0	0	3.1E-4	0.86627	0	0
3.1E-4	1.08681	0	0	3.1E-4	0.86749	0	0
3.1E-4	1.08831	0	0	3.1E-4	0.86873	0	0
3.1E-4	1.08981	0	0	3.1E-4	0.87	0	0
3.11E-4	1.0913	0	0	3.11E-4	0.87129	0	0
3.11E-4	1.09279	0	0	3.11E-4	0.8726	0	0
3.11E-4	1.09427	0	0	3.11E-4	0.87393	0	0
3.11E-4	1.09574	0	0	3.11E-4	0.87527	0	0
3.12E-4	1.09721	0	0	3.12E-4	0.87661	0	0
3.12E-4	1.09866	0	0	3.12E-4	0.87797	0	0
3.12E-4	1.10011	0	0	3.12E-4	0.87932	0	0
3.13E-4	1.10155	0	0	3.13E-4	0.88069	0	0
3.13E-4	1.10298	0	0	3.13E-4	0.88205	0	0
3.13E-4	1.1044	0	0	3.13E-4	0.88342	0	0
3.13E-4	1.10582	0	0	3.13E-4	0.88478	0	0
3.14E-4	1.10722	0	0	3.14E-4	0.88615	0	0
3.14E-4	1.10861	0	0	3.14E-4	0.88751	0	0
3.14E-4	1.11	0	0	3.14E-4	0.88887	0	0
3.15E-4	1.11137	0	0	3.15E-4	0.89022	0	0
3.15E-4	1.11273	0	0	3.15E-4	0.89158	0	0
3.15E-4	1.11408	0	0	3.15E-4	0.89293	0	0
3.15E-4	1.11541	0	0	3.15E-4	0.89428	0	0
3.16E-4	1.11674	0	0	3.16E-4	0.89562	0	0
3.16E-4	1.11805	0	0	3.16E-4	0.89696	0	0
3.16E-4	1.11935	0	0	3.16E-4	0.8983	0	0
3.17E-4	1.12064	0	0	3.17E-4	0.89963	0	0
3.17E-4	1.12192	0	0	3.17E-4	0.90096	0	0
3.17E-4	1.12318	0	0	3.17E-4	0.90228	0	0
3.17E-4	1.12443	0	0	3.17E-4	0.9036	0	0
3.18E-4	1.12567	0	0	3.18E-4	0.90491	0	0
3.18E-4	1.12689	0	0	3.18E-4	0.90622	0	0
3.18E-4	1.12809	0	0	3.18E-4	0.90752	0	0
3.19E-4	1.12929	0	0	3.19E-4	0.90882	0	0
3.19E-4	1.13046	0	0	3.19E-4	0.91011	0	0
3.19E-4	1.13163	0	0	3.19E-4	0.9114	0	0
3.19E-4	1.13278	0	0	3.19E-4	0.91268	0	0
3.2E-4	1.13391	0	0	3.2E-4	0.91396	0	0
3.2E-4	1.13503	0	0	3.2E-4	0.91522	0	0
3.2E-4	1.13613	0	0	3.2E-4	0.91649	0	0
3.2E-4	1.13722	0	0	3.2E-4	0.91774	0	0
3.21E-4	1.13829	0	0	3.21E-4	0.919	0	0
3.21E-4	1.13935	0	0	3.21E-4	0.92024	0	0
3.21E-4	1.14039	0	0	3.21E-4	0.92148	0	0
3.22E-4	1.14141	0	0	3.22E-4	0.92271	0	0
3.22E-4	1.14241	0	0	3.22E-4	0.92393	0	0
3.22E-4	1.14339	0	0	3.22E-4	0.92514	0	0
3.22E-4	1.14436	0	0	3.22E-4	0.92635	0	0
3.23E-4	1.1453	0	0	3.23E-4	0.92755	0	0
3.23E-4	1.14623	0	0	3.23E-4	0.92874	0	0
3.23E-4	1.14713	0	0	3.23E-4	0.92993	0	0
3.24E-4	1.14801	0	0	3.24E-4	0.9311	0	0
3.24E-4	1.14886	0	0	3.24E-4	0.93227	0	0
3.24E-4	1.1497	0	0	3.24E-4	0.93343	0	0
3.24E-4	1.15051	0	0	3.24E-4	0.93458	0	0
3.25E-4	1.1513	0	0	3.25E-4	0.93573	0	0
3.25E-4	1.15206	0	0	3.25E-4	0.93686	0	0
3.25E-4	1.1528	0	0	3.25E-4	0.93798	0	0
3.26E-4	1.15352	0	0	3.26E-4	0.9391	0	0
3.26E-4	1.15422	0	0	3.26E-4	0.9402	0	0
3.26E-4	1.1549	0	0	3.26E-4	0.9413	0	0
3.26E-4	1.15555	0	0	3.26E-4	0.94238	0	0
3.27E-4	1.15618	0	0	3.27E-4	0.94346	0	0
3.27E-4	1.15679	0	0	3.27E-4	0.94452	0	0
3.27E-4	1.15738	0	0	3.27E-4	0.94558	0	0
3.28E-4	1.15795	0	0	3.28E-4	0.94662	0	0
3.28E-4	1.15849	0	0	3.28E-4	0.94766	0	0
3.28E-4	1.15902	0	0	3.28E-4	0.94868	0	0
3.28E-4	1.15952	0	0	3.28E-4	0.94969	0	0
3.29E-4	1.16	0	0	3.29E-4	0.95069	0	0
3.29E-4	1.16047	0	0	3.29E-4	0.95168	0	0
3.29E-4	1.16091	0	0	3.29E-4	0.95266	0	0
3.29E-4	1.16134	0	0	3.29E-4	0.95362	0	0
3.3E-4	1.16174	0	0	3.3E-4	0.95458	0	0
3.3E-4	1.16213	0	0	3.3E-4	0.95552	0	0
3.3E-4	1.1625	0	0	3.3E-4	0.95645	0	0
3.31E-4	1.16285	0	0	3.31E-4	0.95737	0	0
3.31E-4	1.16318	0	0	3.31E-4	0.95828	0	0
3.31E-4	1.1635	0	0	3.31E-4	0.95917	0	0
3.31E-4	1.1638	0	0	3.31E-4	0.96006	0	0
3.32E-4	1.16408	0	0	3.32E-4	0.96093	0	0
3.32E-4	1.16435	0	0	3.32E-4	0.96178	0	0
3.32E-4	1.1646	0	0	3.32E-4	0.96263	0	0
3.33E-4	1.16484	0	0	3.33E-4	0.96346	0	0
3.33E-4	1.16506	0	0	3.33E-4	0.96428	0	0
3.33E-4	1.16527	0	0	3.33E-4	0.96509	0	0
3.33E-4	1.16547	0	0	3.33E-4	0.96589	0	0
3.34E-4	1.16566	0	0	3.34E-4	0.96667	0	0
3.34E-4	1.16584	0	0	3.34E-4	0.96744	0	0
3.34E-4	1.16601	0	0	3.34E-4	0.9682	0	0
3.35E-4	1.16618	0	0	3.35E-4	0.96895	0	0
3.35E-4	1.16633	0	0	3.35E-4	0.96968	0	0
3.35E-4	1.16649	0	0	3.35E-4	0.9704	0	0
3.35E-4	1.16663	0	0	3.35E-4	0.9711	0	0
3.36E-4	1.16678	0	0	3.36E-4	0.9718	0	0
3.36E-4	1.16694	0	0	3.36E-4	0.97248	0	0
3.36E-4	1.1671	0	0	3.36E-4	0.97315	0	0
3.37E-4	1.16729	0	0	3.37E-4	0.9738	0	0
3.37E-4	1.16749	0	0	3.37E-4	0.97444	0	0
3.37E-4	1.16771	0	0	3.37E-4	0.97507	0	0
3.37E-4	1.16796	0	0	3.37E-4	0.97568	0	0
3.38E-4	1.16824	0	0	3.38E-4	0.97628	0	0
3.38E-4	1.16853	0	0	3.38E-4	0.97687	0	0
3.38E-4	1.16885	0	0	3.38E-4	0.97744	0	0
3.38E-4	1.1692	0	0	3.38E-4	0.978	0	0
3.39E-4	1.16956	0	0	3.39E-4	0.97855	0	0
3.39E-4	1.16995	0	0	3.39E-4	0.97908	0	0
3.39E-4	1.17035	0	0	3.39E-4	0.9796	0	0
3.4E-4	1.17077	0	0	3.4E-4	0.98011	0	0
3.4E-4	1.17121	0	0	3.4E-4	0.9806	0	0
3.4E-4	1.17167	0	0	3.4E-4	0.98108	0	0
3.4E-4	1.17216	0	0	3.4E-4	0.98154	0	0
3.41E-4	1.17266	0	0	3.41E-4	0.982	0	0
3.41E-4	1.17318	0	0	3.41E-4	0.98244	0	0
3.41E-4	1.17372	0	0	3.41E-4	0.98287	0	0
3.42E-4	1.17428	0	0	3.42E-4	0.98329	0	0
3.42E-4	1.17486	0	0	3.42E-4	0.98369	0	0
3.42E-4	1.17547	0	0	3.42E-4	0.98408	0	0
3.42E-4	1.17608	0	0	3.42E-4	0.98447	0	0
3.43E-4	1.17673	0	0	3.43E-4	0.98484	0	0
3.43E-4	1.17739	0	0	3.43E-4	0.9852	0	0
3.43E-4	1.17807	0	0	3.43E-4	0.98555	0	0
3.44E-4	1.17879	0	0	3.44E-4	0.98588	0	0
3.44E-4	1.17952	0	0	3.44E-4	0.98621	0	0
3.44E-4	1.18029	0	0	3.44E-4	0.98653	0	0
3.44E-4	1.18108	0	0	3.44E-4	0.98684	0	0
3.45E-4	1.1819	0	0	3.45E-4	0.98714	0	0
3.45E-4	1.18275	0	0	3.45E-4	0.98743	0	0
3.45E-4	1.18363	0	0	3.45E-4	0.98771	0	0
3.46E-4	1.18454	0	0	3.46E-4	0.98798	0	0
3.46E-4	1.18548	0	0	3.46E-4	0.98824	0	0
3.46E-4	1.18646	0	0	3.46E-4	0.9885	0	0
3.46E-4	1.18748	0	0	3.46E-4	0.98874	0	0
3.47E-4	1.18853	0	0	3.47E-4	0.98898	0	0
3.47E-4	1.18962	0	0	3.47E-4	0.98922	0	0
3.47E-4	1.19076	0	0	3.47E-4	0.98944	0	0
3.47E-4	1.19193	0	0	3.47E-4	0.98967	0	0
3.48E-4	1.19315	0	0	3.48E-4	0.98988	0	0
3.48E-4	1.1944	0	0	3.48E-4	0.99009	0	0
3.48E-4	1.19569	0	0	3.48E-4	0.9903	0	0
3.49E-4	1.19702	0	0	3.49E-4	0.9905	0	0
3.49E-4	1.19838	0	0	3.49E-4	0.9907	0	0
3.49E-4	1.19976	0	0	3.49E-4	0.9909	0	0
3.49E-4	1.20118	0	0	3.49E-4	0.99109	0	0
3.5E-4	1.20262	0	0	3.5E-4	0.99129	0	0
3.5E-4	1.20407	0	0	3.5E-4	0.99149	0	0
3.5E-4	1.20555	0	0	3.5E-4	0.99169	0	0
3.51E-4	1.20704	0	0	3.51E-4	0.99189	0	0
3.51E-4	1.20854	0	0	3.51E-4	0.9921	0	0
3.51E-4	1.21004	0	0	3.51E-4	0.99231	0	0
3.51E-4	1.21156	0	0	3.51E-4	0.99254	0	0
3.52E-4	1.21308	0	0	3.52E-4	0.99277	0	0
3.52E-4	1.21461	0	0	3.52E-4	0.99302	0	0
3.52E-4	1.21614	0	0	3.52E-4	0.99329	0	0
3.53E-4	1.21768	0	0	3.53E-4	0.99356	0	0
3.53E-4	1.21922	0	0	3.53E-4	0.99386	0	0
3.53E-4	1.22076	0	0	3.53E-4	0.99418	0	0
3.53E-4	1.2223	0	0	3.53E-4	0.99451	0	0
3.54E-4	1.22384	0	0	3.54E-4	0.99486	0	0
3.54E-4	1.22538	0	0	3.54E-4	0.99524	0	0
3.54E-4	1.22692	0	0	3.54E-4	0.99563	0	0
3.55E-4	1.22845	0	0	3.54E-4	0.99605	0	0
3.55E-4	1.22999	0	0	3.55E-4	0.99649	0	0
3.55E-4	1.23152	0	0	3.55E-4	0.99696	0	0
3.55E-4	1.23306	0	0	3.55E-4	0.99744	0	0
3.56E-4	1.23459	0	0	3.56E-4	0.99796	0	0
3.56E-4	1.23611	0	0	3.56E-4	0.9985	0	0
3.56E-4	1.23764	0	0	3.56E-4	0.99906	0	0
3.56E-4	1.23916	0	0	3.56E-4	0.99965	0	0
3.57E-4	1.24068	0	0	3.57E-4	1.00027	0	0
3.57E-4	1.2422	0	0	3.57E-4	1.00093	0	0
3.57E-4	1.24372	0	0	3.57E-4	1.00161	0	0
3.58E-4	1.24523	0	0	3.58E-4	1.00232	0	0
3.58E-4	1.24674	0	0	3.58E-4	1.00307	0	0
3.58E-4	1.24824	0	0	3.58E-4	1.00386	0	0
3.58E-4	1.24974	0	0	3.58E-4	1.00468	0	0
3.59E-4	1.25124	0	0	3.59E-4	1.00555	0	0
3.59E-4	1.25274	0	0	3.59E-4	1.00646	0	0
3.59E-4	1.25423	0	0	3.59E-4	1.00741	0	0
3.6E-4	1.25571	0	0	3.6E-4	1.0084	0	0
3.6E-4	1.25719	0	0	3.6E-4	1.00944	0	0
3.6E-4	1.25867	0	0	3.6E-4	1.01051	0	0
3.6E-4	1.26014	0	0	3.6E-4	1.01161	0	0
3.61E-4	1.2616	0	0	3.61E-4	1.01275	0	0
3.61E-4	1.26306	0	0	3.61E-4	1.01392	0	0
3.61E-4	1.26451	0	0	3.61E-4	1.01511	0	0
3.62E-4	1.26595	0	0	3.62E-4	1.01633	0	0
3.62E-4	1.26739	0	0	3.62E-4	1.01756	0	0
3.62E-4	1.26882	0	0	3.62E-4	1.01882	0	0
3.62E-4	1.27024	0	0	3.62E-4	1.02009	0	0
3.63E-4	1.27165	0	0	3.63E-4	1.02137	0	0
3.63E-4	1.27306	0	0	3.63E-4	1.02266	0	0
3.63E-4	1.27445	0	0	3.63E-4	1.02396	0	0
3.64E-4	1.27584	0	0	3.63E-4	1.02527	0	0
3.64E-4	1.27721	0	0	3.64E-4	1.02658	0	0
3.64E-4	1.27858	0	0	3.64E-4	1.0279	0	0
3.64E-4	1.27993	0	0	3.64E-4	1.02922	0	0
3.65E-4	1.28127	0	0	3.65E-4	1.03054	0	0
3.65E-4	1.28261	0	0	3.65E-4	1.03187	0	0
3.65E-4	1.28393	0	0	3.65E-4	1.03319	0	0
3.65E-4	1.28523	0	0	3.65E-4	1.03451	0	0
3.66E-4	1.28653	0	0	3.66E-4	1.03584	0	0
3.66E-4	1.28781	0	0	3.66E-4	1.03716	0	0
3.66E-4	1.28908	0	0	3.66E-4	1.03847	0	0
3.67E-4	1.29034	0	0	3.67E-4	1.03979	0	0
3.67E-4	1.29158	0	0	3.67E-4	1.0411	0	0
3.67E-4	1.29281	0	0	3.67E-4	1.04242	0	0
3.67E-4	1.29402	0	0	3.67E-4	1.04372	0	0
3.68E-4	1.29522	0	0	3.68E-4	1.04503	0	0
3.68E-4	1.2964	0	0	3.68E-4	1.04634	0	0
3.68E-4	1.29757	0	0	3.68E-4	1.04764	0	0
3.69E-4	1.29872	0	0	3.69E-4	1.04893	0	0
3.69E-4	1.29985	0	0	3.69E-4	1.05023	0	0
3.69E-4	1.30097	0	0	3.69E-4	1.05152	0	0
3.69E-4	1.30208	0	0	3.69E-4	1.0528	0	0
3.7E-4	1.30316	0	0	3.7E-4	1.05408	0	0
3.7E-4	1.30423	0	0	3.7E-4	1.05535	0	0
3.7E-4	1.30528	0	0	3.7E-4	1.05662	0	0
3.71E-4	1.30632	0	0	3.71E-4	1.05789	0	0
3.71E-4	1.30734	0	0	3.71E-4	1.05915	0	0
3.71E-4	1.30834	0	0	3.71E-4	1.0604	0	0
3.71E-4	1.30932	0	0	3.71E-4	1.06165	0	0
3.72E-4	1.31029	0	0	3.72E-4	1.06289	0	0
3.72E-4	1.31124	0	0	3.72E-4	1.06412	0	0
3.72E-4	1.31218	0	0	3.72E-4	1.06535	0	0
3.72E-4	1.3131	0	0	3.72E-4	1.06658	0	0
3.73E-4	1.314	0	0	3.73E-4	1.06779	0	0
3.73E-4	1.31489	0	0	3.73E-4	1.069	0	0
3.73E-4	1.31576	0	0	3.73E-4	1.0702	0	0
3.74E-4	1.31661	0	0	3.74E-4	1.0714	0	0
3.74E-4	1.31744	0	0	3.74E-4	1.07258	0	0
3.74E-4	1.31826	0	0	3.74E-4	1.07376	0	0
3.74E-4	1.31906	0	0	3.74E-4	1.07493	0	0
3.75E-4	1.31985	0	0	3.75E-4	1.07609	0	0
3.75E-4	1.32062	0	0	3.75E-4	1.07725	0	0
3.75E-4	1.32138	0	0	3.75E-4	1.07839	0	0
3.76E-4	1.32211	0	0	3.76E-4	1.07953	0	0
3.76E-4	1.32284	0	0	3.76E-4	1.08065	0	0
3.76E-4	1.32355	0	0	3.76E-4	1.08177	0	0
3.76E-4	1.32424	0	0	3.76E-4	1.08288	0	0
3.77E-4	1.32492	0	0	3.77E-4	1.08398	0	0
3.77E-4	1.32559	0	0	3.77E-4	1.08507	0	0
3.77E-4	1.32624	0	0	3.77E-4	1.08615	0	0
3.78E-4	1.32687	0	0	3.78E-4	1.08722	0	0
3.78E-4	1.32749	0	0	3.78E-4	1.08828	0	0
3.78E-4	1.3281	0	0	3.78E-4	1.08932	0	0
3.78E-4	1.32869	0	0	3.78E-4	1.09036	0	0
3.79E-4	1.32927	0	0	3.79E-4	1.09138	0	0
3.79E-4	1.32984	0	0	3.79E-4	1.0924	0	0
3.79E-4	1.33039	0	0	3.79E-4	1.0934	0	0
3.8E-4	1.33093	0	0	3.8E-4	1.09439	0	0
3.8E-4	1.33145	0	0	3.8E-4	1.09537	0	0
3.8E-4	1.33197	0	0	3.8E-4	1.09633	0	0
3.8E-4	1.33247	0	0	3.8E-4	1.09728	0	0
3.81E-4	1.33296	0	0	3.81E-4	1.09823	0	0
3.81E-4	1.33343	0	0	3.81E-4	1.09915	0	0
3.81E-4	1.3339	0	0	3.81E-4	1.10007	0	0
3.81E-4	1.33435	0	0	3.81E-4	1.10098	0	0
3.82E-4	1.33479	0	0	3.82E-4	1.10187	0	0
3.82E-4	1.33523	0	0	3.82E-4	1.10275	0	0
3.82E-4	1.33565	0	0	3.82E-4	1.10362	0	0
3.83E-4	1.33607	0	0	3.83E-4	1.10447	0	0
3.83E-4	1.33647	0	0	3.83E-4	1.10532	0	0
3.83E-4	1.33687	0	0	3.83E-4	1.10615	0	0
3.83E-4	1.33726	0	0	3.83E-4	1.10697	0	0
3.84E-4	1.33764	0	0	3.84E-4	1.10778	0	0
3.84E-4	1.33802	0	0	3.84E-4	1.10858	0	0
3.84E-4	1.33839	0	0	3.84E-4	1.10936	0	0
3.85E-4	1.33875	0	0	3.85E-4	1.11013	0	0
3.85E-4	1.33911	0	0	3.85E-4	1.1109	0	0
3.85E-4	1.33947	0	0	3.85E-4	1.11165	0	0
3.85E-4	1.33982	0	0	3.85E-4	1.11239	0	0
3.86E-4	1.34017	0	0	3.86E-4	1.11312	0	0
3.86E-4	1.34052	0	0	3.86E-4	1.11384	0	0
3.86E-4	1.34086	0	0	3.86E-4	1.11454	0	0
3.87E-4	1.34121	0	0	3.87E-4	1.11524	0	0
3.87E-4	1.34156	0	0	3.87E-4	1.11593	0	0
3.87E-4	1.34192	0	0	3.87E-4	1.1166	0	0
3.87E-4	1.34228	0	0	3.87E-4	1.11727	0	0
3.88E-4	1.34265	0	0	3.88E-4	1.11792	0	0
3.88E-4	1.34303	0	0	3.88E-4	1.11857	0	0
3.88E-4	1.34343	0	0	3.88E-4	1.1192	0	0
3.89E-4	1.34384	0	0	3.89E-4	1.11983	0	0
3.89E-4	1.34427	0	0	3.89E-4	1.12045	0	0
3.89E-4	1.34471	0	0	3.89E-4	1.12105	0	0
3.89E-4	1.34517	0	0	3.89E-4	1.12165	0	0
3.9E-4	1.34566	0	0	3.9E-4	1.12224	0	0
3.9E-4	1.34615	0	0	3.9E-4	1.12282	0	0
3.9E-4	1.34666	0	0	3.9E-4	1.12338	0	0
3.9E-4	1.34719	0	0	3.9E-4	1.12394	0	0
3.91E-4	1.34772	0	0	3.91E-4	1.1245	0	0
3.91E-4	1.34827	0	0	3.91E-4	1.12504	0	0
3.91E-4	1.34882	0	0	3.91E-4	1.12557	0	0
3.92E-4	1.34939	0	0	3.92E-4	1.1261	0	0
3.92E-4	1.34997	0	0	3.92E-4	1.12661	0	0
3.92E-4	1.35055	0	0	3.92E-4	1.12712	0	0
3.92E-4	1.35115	0	0	3.92E-4	1.12762	0	0
3.93E-4	1.35177	0	0	3.93E-4	1.12811	0	0
3.93E-4	1.3524	0	0	3.93E-4	1.12859	0	0
3.93E-4	1.35305	0	0	3.93E-4	1.12907	0	0
3.94E-4	1.35372	0	0	3.94E-4	1.12953	0	0
3.94E-4	1.35441	0	0	3.94E-4	1.12999	0	0
3.94E-4	1.35513	0	0	3.94E-4	1.13044	0	0
3.94E-4	1.35587	0	0	3.94E-4	1.13089	0	0
3.95E-4	1.35663	0	0	3.95E-4	1.13132	0	0
3.95E-4	1.35742	0	0	3.95E-4	1.13175	0	0
3.95E-4	1.35823	0	0	3.95E-4	1.13217	0	0
3.96E-4	1.35907	0	0	3.96E-4	1.13258	0	0
3.96E-4	1.35995	0	0	3.96E-4	1.13299	0	0
3.96E-4	1.36085	0	0	3.96E-4	1.13339	0	0
3.96E-4	1.36178	0	0	3.96E-4	1.13379	0	0
3.97E-4	1.36275	0	0	3.97E-4	1.13418	0	0
3.97E-4	1.36375	0	0	3.97E-4	1.13456	0	0
3.97E-4	1.36479	0	0	3.97E-4	1.13494	0	0
3.98E-4	1.36586	0	0	3.98E-4	1.13531	0	0
3.98E-4	1.36697	0	0	3.98E-4	1.13567	0	0
3.98E-4	1.36812	0	0	3.98E-4	1.13603	0	0
3.98E-4	1.3693	0	0	3.98E-4	1.13638	0	0
3.99E-4	1.37052	0	0	3.99E-4	1.13673	0	0
3.99E-4	1.37178	0	0	3.99E-4	1.13708	0	0
3.99E-4	1.37307	0	0	3.99E-4	1.13742	0	0
3.99E-4	1.37439	0	0	3.99E-4	1.13775	0	0
4E-4	1.37573	0	0	4E-4	1.13809	0	0
4E-4	1.37711	0	0	4E-4	1.13842	0	0
4E-4	1.3785	0	0	4E-4	1.13874	0	0
4.01E-4	1.37991	0	0	4.01E-4	1.13906	0	0
4.01E-4	1.38134	0	0	4.01E-4	1.13938	0	0
4.01E-4	1.38279	0	0	4.01E-4	1.1397	0	0
4.01E-4	1.38424	0	0	4.01E-4	1.14002	0	0
4.02E-4	1.3857	0	0	4.02E-4	1.14033	0	0
4.02E-4	1.38718	0	0	4.02E-4	1.14064	0	0
4.02E-4	1.38866	0	0	4.02E-4	1.14096	0	0
4.03E-4	1.39014	0	0	4.03E-4	1.14127	0	0
4.03E-4	1.39162	0	0	4.03E-4	1.14159	0	0
4.03E-4	1.39311	0	0	4.03E-4	1.14191	0	0
4.03E-4	1.3946	0	0	4.03E-4	1.14223	0	0
4.04E-4	1.3961	0	0	4.04E-4	1.14257	0	0
4.04E-4	1.39759	0	0	4.04E-4	1.1429	0	0
4.04E-4	1.39908	0	0	4.04E-4	1.14325	0	0
4.05E-4	1.40057	0	0	4.05E-4	1.1436	0	0
4.05E-4	1.40206	0	0	4.05E-4	1.14397	0	0
4.05E-4	1.40355	0	0	4.05E-4	1.14434	0	0
4.05E-4	1.40504	0	0	4.05E-4	1.14473	0	0
4.06E-4	1.40652	0	0	4.06E-4	1.14513	0	0
4.06E-4	1.40801	0	0	4.06E-4	1.14555	0	0
4.06E-4	1.40949	0	0	4.06E-4	1.14597	0	0
4.07E-4	1.41097	0	0	4.07E-4	1.14642	0	0
4.07E-4	1.41244	0	0	4.07E-4	1.14688	0	0
4.07E-4	1.41392	0	0	4.07E-4	1.14736	0	0
4.07E-4	1.41539	0	0	4.07E-4	1.14787	0	0
4.08E-4	1.41685	0	0	4.08E-4	1.14839	0	0
4.08E-4	1.41831	0	0	4.08E-4	1.14895	0	0
4.08E-4	1.41977	0	0	4.08E-4	1.14953	0	0
4.08E-4	1.42123	0	0	4.08E-4	1.15014	0	0
4.09E-4	1.42268	0	0	4.09E-4	1.15078	0	0
4.09E-4	1.42412	0	0	4.09E-4	1.15145	0	0
4.09E-4	1.42556	0	0	4.09E-4	1.15216	0	0
4.1E-4	1.427	0	0	4.1E-4	1.15291	0	0
4.1E-4	1.42843	0	0	4.1E-4	1.15369	0	0
4.1E-4	1.42985	0	0	4.1E-4	1.1545	0	0
4.1E-4	1.43127	0	0	4.1E-4	1.15536	0	0
4.11E-4	1.43268	0	0	4.11E-4	1.15624	0	0
4.11E-4	1.43408	0	0	4.11E-4	1.15716	0	0
4.11E-4	1.43548	0	0	4.11E-4	1.15811	0	0
4.12E-4	1.43687	0	0	4.12E-4	1.15909	0	0
4.12E-4	1.43825	0	0	4.12E-4	1.16009	0	0
4.12E-4	1.43963	0	0	4.12E-4	1.16112	0	0
4.12E-4	1.441	0	0	4.12E-4	1.16218	0	0
4.13E-4	1.44235	0	0	4.13E-4	1.16325	0	0
4.13E-4	1.4437	0	0	4.13E-4	1.16435	0	0
4.13E-4	1.44504	0	0	4.13E-4	1.16546	0	0
4.14E-4	1.44637	0	0	4.14E-4	1.16659	0	0
4.14E-4	1.44769	0	0	4.14E-4	1.16773	0	0
4.14E-4	1.449	0	0	4.14E-4	1.16888	0	0
4.14E-4	1.45031	0	0	4.14E-4	1.17005	0	0
4.15E-4	1.4516	0	0	4.15E-4	1.17122	0	0
4.15E-4	1.45288	0	0	4.15E-4	1.17241	0	0
4.15E-4	1.45414	0	0	4.15E-4	1.1736	0	0
4.16E-4	1.4554	0	0	4.16E-4	1.17481	0	0
4.16E-4	1.45665	0	0	4.16E-4	1.17602	0	0
4.16E-4	1.45788	0	0	4.16E-4	1.17723	0	0
4.16E-4	1.4591	0	0	4.16E-4	1.17845	0	0
4.17E-4	1.46031	0	0	4.17E-4	1.17968	0	0
4.17E-4	1.4615	0	0	4.17E-4	1.1809	0	0
4.17E-4	1.46269	0	0	4.17E-4	1.18213	0	0
4.17E-4	1.46386	0	0	4.17E-4	1.18336	0	0
4.18E-4	1.46501	0	0	4.18E-4	1.18459	0	0
4.18E-4	1.46615	0	0	4.18E-4	1.18582	0	0
4.18E-4	1.46728	0	0	4.18E-4	1.18705	0	0
4.19E-4	1.4684	0	0	4.19E-4	1.18827	0	0
4.19E-4	1.46949	0	0	4.19E-4	1.18949	0	0
4.19E-4	1.47058	0	0	4.19E-4	1.19071	0	0
4.19E-4	1.47165	0	0	4.19E-4	1.19193	0	0
4.2E-4	1.4727	0	0	4.2E-4	1.19314	0	0
4.2E-4	1.47375	0	0	4.2E-4	1.19435	0	0
4.2E-4	1.47477	0	0	4.2E-4	1.19556	0	0
4.21E-4	1.47578	0	0	4.21E-4	1.19676	0	0
4.21E-4	1.47678	0	0	4.21E-4	1.19796	0	0
4.21E-4	1.47776	0	0	4.21E-4	1.19915	0	0
4.21E-4	1.47873	0	0	4.21E-4	1.20034	0	0
4.22E-4	1.47968	0	0	4.22E-4	1.20152	0	0
4.22E-4	1.48062	0	0	4.22E-4	1.2027	0	0
4.22E-4	1.48155	0	0	4.22E-4	1.20388	0	0
4.23E-4	1.48246	0	0	4.23E-4	1.20504	0	0
4.23E-4	1.48336	0	0	4.23E-4	1.20621	0	0
4.23E-4	1.48424	0	0	4.23E-4	1.20737	0	0
4.23E-4	1.48512	0	0	4.23E-4	1.20852	0	0
4.24E-4	1.48597	0	0	4.24E-4	1.20966	0	0
4.24E-4	1.48682	0	0	4.24E-4	1.2108	0	0
4.24E-4	1.48765	0	0	4.24E-4	1.21194	0	0
4.25E-4	1.48847	0	0	4.25E-4	1.21306	0	0
4.25E-4	1.48928	0	0	4.25E-4	1.21418	0	0
4.25E-4	1.49007	0	0	4.25E-4	1.2153	0	0
4.25E-4	1.49086	0	0	4.25E-4	1.21641	0	0
4.26E-4	1.49163	0	0	4.26E-4	1.21751	0	0
4.26E-4	1.49239	0	0	4.26E-4	1.2186	0	0
4.26E-4	1.49314	0	0	4.26E-4	1.21969	0	0
4.26E-4	1.49388	0	0	4.26E-4	1.22077	0	0
4.27E-4	1.49461	0	0	4.27E-4	1.22184	0	0
4.27E-4	1.49532	0	0	4.27E-4	1.22291	0	0
4.27E-4	1.49603	0	0	4.27E-4	1.22396	0	0
4.28E-4	1.49673	0	0	4.28E-4	1.22502	0	0
4.28E-4	1.49741	0	0	4.28E-4	1.22606	0	0
4.28E-4	1.49809	0	0	4.28E-4	1.22709	0	0
4.28E-4	1.49876	0	0	4.28E-4	1.22812	0	0
4.29E-4	1.49942	0	0	4.29E-4	1.22914	0	0
4.29E-4	1.50006	0	0	4.29E-4	1.23016	0	0
4.29E-4	1.5007	0	0	4.29E-4	1.23116	0	0
4.3E-4	1.50133	0	0	4.3E-4	1.23216	0	0
4.3E-4	1.50195	0	0	4.3E-4	1.23315	0	0
4.3E-4	1.50256	0	0	4.3E-4	1.23413	0	0
4.3E-4	1.50316	0	0	4.3E-4	1.2351	0	0
4.31E-4	1.50376	0	0	4.31E-4	1.23607	0	0
4.31E-4	1.50434	0	0	4.31E-4	1.23702	0	0
4.31E-4	1.50492	0	0	4.31E-4	1.23797	0	0
4.32E-4	1.50549	0	0	4.32E-4	1.23891	0	0
4.32E-4	1.50605	0	0	4.32E-4	1.23984	0	0
4.32E-4	1.5066	0	0	4.32E-4	1.24076	0	0
4.32E-4	1.50715	0	0	4.32E-4	1.24167	0	0
4.33E-4	1.50769	0	0	4.33E-4	1.24258	0	0
4.33E-4	1.50822	0	0	4.33E-4	1.24347	0	0
4.33E-4	1.50874	0	0	4.33E-4	1.24436	0	0
4.34E-4	1.50926	0	0	4.34E-4	1.24524	0	0
4.34E-4	1.50978	0	0	4.34E-4	1.24611	0	0
4.34E-4	1.51028	0	0	4.34E-4	1.24697	0	0
4.34E-4	1.51079	0	0	4.34E-4	1.24782	0	0
4.35E-4	1.51128	0	0	4.35E-4	1.24866	0	0
4.35E-4	1.51178	0	0	4.35E-4	1.2495	0	0
4.35E-4	1.51226	0	0	4.35E-4	1.25032	0	0
4.35E-4	1.51275	0	0	4.35E-4	1.25114	0	0
4.36E-4	1.51323	0	0	4.36E-4	1.25194	0	0
4.36E-4	1.51371	0	0	4.36E-4	1.25274	0	0
4.36E-4	1.51419	0	0	4.36E-4	1.25353	0	0
4.37E-4	1.51467	0	0	4.37E-4	1.25431	0	0
4.37E-4	1.51515	0	0	4.37E-4	1.25508	0	0
4.37E-4	1.51563	0	0	4.37E-4	1.25584	0	0
4.37E-4	1.51611	0	0	4.37E-4	1.2566	0	0
4.38E-4	1.51659	0	0	4.38E-4	1.25734	0	0
4.38E-4	1.51708	0	0	4.38E-4	1.25808	0	0
4.38E-4	1.51757	0	0	4.38E-4	1.25881	0	0
4.39E-4	1.51806	0	0	4.39E-4	1.25953	0	0
4.39E-4	1.51856	0	0	4.39E-4	1.26024	0	0
4.39E-4	1.51907	0	0	4.39E-4	1.26095	0	0
4.39E-4	1.51958	0	0	4.39E-4	1.26164	0	0
4.4E-4	1.52009	0	0	4.4E-4	1.26233	0	0
4.4E-4	1.52062	0	0	4.4E-4	1.26301	0	0
4.4E-4	1.52115	0	0	4.4E-4	1.26368	0	0
4.41E-4	1.52169	0	0	4.41E-4	1.26435	0	0
4.41E-4	1.52224	0	0	4.41E-4	1.26501	0	0
4.41E-4	1.52281	0	0	4.41E-4	1.26566	0	0
4.41E-4	1.52339	0	0	4.41E-4	1.2663	0	0
4.42E-4	1.52398	0	0	4.42E-4	1.26694	0	0
4.42E-4	1.52459	0	0	4.42E-4	1.26757	0	0
4.42E-4	1.52521	0	0	4.42E-4	1.26819	0	0
4.43E-4	1.52584	0	0	4.43E-4	1.26881	0	0
4.43E-4	1.52649	0	0	4.43E-4	1.26942	0	0
4.43E-4	1.52716	0	0	4.43E-4	1.27002	0	0
4.43E-4	1.52783	0	0	4.43E-4	1.27062	0	0
4.44E-4	1.52853	0	0	4.44E-4	1.27121	0	0
4.44E-4	1.52924	0	0	4.44E-4	1.27179	0	0
4.44E-4	1.52997	0	0	4.44E-4	1.27237	0	0
4.44E-4	1.53072	0	0	4.44E-4	1.27295	0	0
4.45E-4	1.53149	0	0	4.45E-4	1.27352	0	0
4.45E-4	1.53228	0	0	4.45E-4	1.27408	0	0
4.45E-4	1.53309	0	0	4.45E-4	1.27464	0	0
4.46E-4	1.53393	0	0	4.46E-4	1.27519	0	0
4.46E-4	1.53478	0	0	4.46E-4	1.27574	0	0
4.46E-4	1.53567	0	0	4.46E-4	1.27628	0	0
4.46E-4	1.53658	0	0	4.46E-4	1.27681	0	0
4.47E-4	1.53751	0	0	4.47E-4	1.27735	0	0
4.47E-4	1.53848	0	0	4.47E-4	1.27787	0	0
4.47E-4	1.53947	0	0	4.47E-4	1.27839	0	0
4.48E-4	1.54049	0	0	4.48E-4	1.27891	0	0
4.48E-4	1.54154	0	0	4.48E-4	1.27941	0	0
4.48E-4	1.54262	0	0	4.48E-4	1.27992	0	0
4.48E-4	1.54372	0	0	4.48E-4	1.28041	0	0
4.49E-4	1.54486	0	0	4.49E-4	1.28091	0	0
4.49E-4	1.54602	0	0	4.49E-4	1.28139	0	0
4.49E-4	1.5472	0	0	4.49E-4	1.28187	0	0
4.5E-4	1.54841	0	0	4.5E-4	1.28235	0	0
4.5E-4	1.54964	0	0	4.5E-4	1.28281	0	0
4.5E-4	1.5509	0	0	4.5E-4	1.28327	0	0
4.5E-4	1.55218	0	0	4.5E-4	1.28373	0	0
4.51E-4	1.55347	0	0	4.51E-4	1.28418	0	0
4.51E-4	1.55478	0	0	4.51E-4	1.28462	0	0
4.51E-4	1.55611	0	0	4.51E-4	1.28506	0	0
4.52E-4	1.55746	0	0	4.52E-4	1.28549	0	0
4.52E-4	1.55881	0	0	4.52E-4	1.28591	0	0
4.52E-4	1.56018	0	0	4.52E-4	1.28634	0	0
4.52E-4	1.56156	0	0	4.52E-4	1.28675	0	0
4.53E-4	1.56295	0	0	4.53E-4	1.28716	0	0
4.53E-4	1.56435	0	0	4.53E-4	1.28757	0	0
4.53E-4	1.56575	0	0	4.53E-4	1.28797	0	0
4.53E-4	1.56716	0	0	4.53E-4	1.28837	0	0
4.54E-4	1.56857	0	0	4.54E-4	1.28876	0	0
4.54E-4	1.56998	0	0	4.54E-4	1.28916	0	0
4.54E-4	1.5714	0	0	4.54E-4	1.28955	0	0
4.55E-4	1.57281	0	0	4.55E-4	1.28994	0	0
4.55E-4	1.57423	0	0	4.55E-4	1.29033	0	0
4.55E-4	1.57565	0	0	4.55E-4	1.29072	0	0
4.55E-4	1.57706	0	0	4.55E-4	1.29111	0	0
4.56E-4	1.57848	0	0	4.56E-4	1.29151	0	0
4.56E-4	1.57989	0	0	4.56E-4	1.29191	0	0
4.56E-4	1.5813	0	0	4.56E-4	1.29232	0	0
4.57E-4	1.5827	0	0	4.57E-4	1.29274	0	0
4.57E-4	1.58411	0	0	4.57E-4	1.29317	0	0
4.57E-4	1.58551	0	0	4.57E-4	1.29361	0	0
4.57E-4	1.5869	0	0	4.57E-4	1.29406	0	0
4.58E-4	1.5883	0	0	4.58E-4	1.29453	0	0
4.58E-4	1.58968	0	0	4.58E-4	1.29501	0	0
4.58E-4	1.59107	0	0	4.58E-4	1.29551	0	0
4.59E-4	1.59244	0	0	4.59E-4	1.29602	0	0
4.59E-4	1.59382	0	0	4.59E-4	1.29655	0	0
4.59E-4	1.59518	0	0	4.59E-4	1.29709	0	0
4.59E-4	1.59655	0	0	4.59E-4	1.29765	0	0
4.6E-4	1.5979	0	0	4.6E-4	1.29822	0	0
4.6E-4	1.59925	0	0	4.6E-4	1.29881	0	0
4.6E-4	1.60059	0	0	4.6E-4	1.29942	0	0
4.61E-4	1.60193	0	0	4.61E-4	1.30004	0	0
4.61E-4	1.60326	0	0	4.61E-4	1.30069	0	0
4.61E-4	1.60459	0	0	4.61E-4	1.30136	0	0
4.61E-4	1.60591	0	0	4.61E-4	1.30205	0	0
4.62E-4	1.60722	0	0	4.62E-4	1.30277	0	0
4.62E-4	1.60852	0	0	4.62E-4	1.30351	0	0
4.62E-4	1.60982	0	0	4.62E-4	1.30428	0	0
4.62E-4	1.61111	0	0	4.62E-4	1.30507	0	0
4.63E-4	1.61239	0	0	4.63E-4	1.30589	0	0
4.63E-4	1.61367	0	0	4.63E-4	1.30674	0	0
4.63E-4	1.61493	0	0	4.63E-4	1.30761	0	0
4.64E-4	1.61619	0	0	4.64E-4	1.3085	0	0
4.64E-4	1.61744	0	0	4.64E-4	1.30943	0	0
4.64E-4	1.61868	0	0	4.64E-4	1.31037	0	0
4.64E-4	1.61991	0	0	4.64E-4	1.31134	0	0
4.65E-4	1.62114	0	0	4.65E-4	1.31234	0	0
4.65E-4	1.62235	0	0	4.65E-4	1.31335	0	0
4.65E-4	1.62356	0	0	4.65E-4	1.31439	0	0
4.66E-4	1.62475	0	0	4.66E-4	1.31544	0	0
4.66E-4	1.62594	0	0	4.66E-4	1.31651	0	0
4.66E-4	1.62711	0	0	4.66E-4	1.31759	0	0
4.66E-4	1.62828	0	0	4.66E-4	1.31869	0	0
4.67E-4	1.62943	0	0	4.67E-4	1.3198	0	0
4.67E-4	1.63058	0	0	4.67E-4	1.32092	0	0
4.67E-4	1.63171	0	0	4.67E-4	1.32205	0	0
4.68E-4	1.63283	0	0	4.68E-4	1.32318	0	0
4.68E-4	1.63395	0	0	4.68E-4	1.32432	0	0
4.68E-4	1.63505	0	0	4.68E-4	1.32546	0	0
4.68E-4	1.63614	0	0	4.68E-4	1.3266	0	0
4.69E-4	1.63722	0	0	4.69E-4	1.32775	0	0
4.69E-4	1.63829	0	0	4.69E-4	1.3289	0	0
4.69E-4	1.63935	0	0	4.69E-4	1.33004	0	0
4.7E-4	1.6404	0	0	4.7E-4	1.33119	0	0
4.7E-4	1.64144	0	0	4.7E-4	1.33234	0	0
4.7E-4	1.64247	0	0	4.7E-4	1.33349	0	0
4.7E-4	1.64349	0	0	4.7E-4	1.33463	0	0
4.71E-4	1.6445	0	0	4.71E-4	1.33577	0	0
4.71E-4	1.6455	0	0	4.71E-4	1.33691	0	0
4.71E-4	1.64649	0	0	4.71E-4	1.33805	0	0
4.71E-4	1.64747	0	0	4.71E-4	1.33919	0	0
4.72E-4	1.64844	0	0	4.72E-4	1.34032	0	0
4.72E-4	1.6494	0	0	4.72E-4	1.34145	0	0
4.72E-4	1.65035	0	0	4.72E-4	1.34257	0	0
4.73E-4	1.65129	0	0	4.73E-4	1.3437	0	0
4.73E-4	1.65222	0	0	4.73E-4	1.34481	0	0
4.73E-4	1.65315	0	0	4.73E-4	1.34593	0	0
4.73E-4	1.65406	0	0	4.73E-4	1.34704	0	0
4.74E-4	1.65496	0	0	4.74E-4	1.34814	0	0
4.74E-4	1.65586	0	0	4.74E-4	1.34924	0	0
4.74E-4	1.65675	0	0	4.74E-4	1.35034	0	0
4.75E-4	1.65762	0	0	4.75E-4	1.35143	0	0
4.75E-4	1.65849	0	0	4.75E-4	1.35252	0	0
4.75E-4	1.65935	0	0	4.75E-4	1.35359	0	0
4.75E-4	1.6602	0	0	4.75E-4	1.35467	0	0
4.76E-4	1.66105	0	0	4.76E-4	1.35574	0	0
4.76E-4	1.66188	0	0	4.76E-4	1.3568	0	0
4.76E-4	1.66271	0	0	4.76E-4	1.35785	0	0
4.77E-4	1.66353	0	0	4.77E-4	1.3589	0	0
4.77E-4	1.66434	0	0	4.77E-4	1.35994	0	0
4.77E-4	1.66514	0	0	4.77E-4	1.36098	0	0
4.77E-4	1.66593	0	0	4.77E-4	1.36201	0	0
4.78E-4	1.66672	0	0	4.78E-4	1.36303	0	0
4.78E-4	1.6675	0	0	4.78E-4	1.36404	0	0
4.78E-4	1.66827	0	0	4.78E-4	1.36504	0	0
4.79E-4	1.66903	0	0	4.79E-4	1.36604	0	0
4.79E-4	1.66979	0	0	4.79E-4	1.36703	0	0
4.79E-4	1.67053	0	0	4.79E-4	1.36801	0	0
4.79E-4	1.67127	0	0	4.79E-4	1.36899	0	0
4.8E-4	1.67201	0	0	4.8E-4	1.36996	0	0
4.8E-4	1.67273	0	0	4.8E-4	1.37091	0	0
4.8E-4	1.67345	0	0	4.8E-4	1.37186	0	0
4.8E-4	1.67416	0	0	4.8E-4	1.37281	0	0
4.81E-4	1.67486	0	0	4.81E-4	1.37374	0	0
4.81E-4	1.67556	0	0	4.81E-4	1.37467	0	0
4.81E-4	1.67625	0	0	4.81E-4	1.37558	0	0
4.82E-4	1.67693	0	0	4.82E-4	1.37649	0	0
4.82E-4	1.6776	0	0	4.82E-4	1.37739	0	0
4.82E-4	1.67827	0	0	4.82E-4	1.37829	0	0
4.82E-4	1.67893	0	0	4.82E-4	1.37917	0	0
4.83E-4	1.67958	0	0	4.83E-4	1.38005	0	0
4.83E-4	1.68023	0	0	4.83E-4	1.38092	0	0
4.83E-4	1.68087	0	0	4.83E-4	1.38178	0	0
4.84E-4	1.6815	0	0	4.84E-4	1.38263	0	0
4.84E-4	1.68213	0	0	4.84E-4	1.38348	0	0
4.84E-4	1.68274	0	0	4.84E-4	1.38432	0	0
4.84E-4	1.68336	0	0	4.84E-4	1.38515	0	0
4.85E-4	1.68396	0	0	4.85E-4	1.38597	0	0
4.85E-4	1.68457	0	0	4.85E-4	1.38678	0	0
4.85E-4	1.68516	0	0	4.85E-4	1.38759	0	0
4.86E-4	1.68575	0	0	4.86E-4	1.3884	0	0
4.86E-4	1.68634	0	0	4.86E-4	1.38919	0	0
4.86E-4	1.68692	0	0	4.86E-4	1.38998	0	0
4.86E-4	1.68749	0	0	4.86E-4	1.39076	0	0
4.87E-4	1.68807	0	0	4.87E-4	1.39154	0	0
4.87E-4	1.68863	0	0	4.87E-4	1.39231	0	0
4.87E-4	1.6892	0	0	4.87E-4	1.39307	0	0
4.88E-4	1.68976	0	0	4.88E-4	1.39383	0	0
4.88E-4	1.69033	0	0	4.88E-4	1.39458	0	0
4.88E-4	1.69089	0	0	4.88E-4	1.39533	0	0
4.88E-4	1.69145	0	0	4.88E-4	1.39607	0	0
4.89E-4	1.69201	0	0	4.89E-4	1.39681	0	0
4.89E-4	1.69257	0	0	4.89E-4	1.39754	0	0
4.89E-4	1.69313	0	0	4.89E-4	1.39826	0	0
4.89E-4	1.69369	0	0	4.89E-4	1.39898	0	0
4.9E-4	1.69426	0	0	4.9E-4	1.3997	0	0
4.9E-4	1.69483	0	0	4.9E-4	1.40041	0	0
4.9E-4	1.69541	0	0	4.9E-4	1.40112	0	0
4.91E-4	1.69599	0	0	4.91E-4	1.40182	0	0
4.91E-4	1.69658	0	0	4.91E-4	1.40252	0	0
4.91E-4	1.69717	0	0	4.91E-4	1.40321	0	0
4.91E-4	1.69777	0	0	4.91E-4	1.4039	0	0
4.92E-4	1.69838	0	0	4.92E-4	1.40459	0	0
4.92E-4	1.699	0	0	4.92E-4	1.40527	0	0
4.92E-4	1.69963	0	0	4.92E-4	1.40595	0	0
4.93E-4	1.70028	0	0	4.93E-4	1.40662	0	0
4.93E-4	1.70093	0	0	4.93E-4	1.40729	0	0
4.93E-4	1.70161	0	0	4.93E-4	1.40796	0	0
4.93E-4	1.70229	0	0	4.93E-4	1.40862	0	0
4.94E-4	1.703	0	0	4.94E-4	1.40928	0	0
4.94E-4	1.70372	0	0	4.94E-4	1.40994	0	0
4.94E-4	1.70446	0	0	4.94E-4	1.41059	0	0
4.95E-4	1.70521	0	0	4.95E-4	1.41124	0	0
4.95E-4	1.70598	0	0	4.95E-4	1.41188	0	0
4.95E-4	1.70678	0	0	4.95E-4	1.41252	0	0
4.95E-4	1.70759	0	0	4.95E-4	1.41316	0	0
4.96E-4	1.70842	0	0	4.96E-4	1.41379	0	0
4.96E-4	1.70928	0	0	4.96E-4	1.41442	0	0
4.96E-4	1.71015	0	0	4.96E-4	1.41504	0	0
4.97E-4	1.71106	0	0	4.97E-4	1.41565	0	0
4.97E-4	1.71198	0	0	4.97E-4	1.41627	0	0
4.97E-4	1.71293	0	0	4.97E-4	1.41688	0	0
4.97E-4	1.7139	0	0	4.97E-4	1.41748	0	0
4.98E-4	1.7149	0	0	4.98E-4	1.41808	0	0
4.98E-4	1.71592	0	0	4.98E-4	1.41868	0	0
4.98E-4	1.71696	0	0	4.98E-4	1.41927	0	0
4.98E-4	1.71802	0	0	4.98E-4	1.41986	0	0
4.99E-4	1.7191	0	0	4.99E-4	1.42044	0	0
4.99E-4	1.72021	0	0	4.99E-4	1.42102	0	0
4.99E-4	1.72133	0	0	4.99E-4	1.42159	0	0
5E-4	1.72247	0	0	5E-4	1.42216	0	0
5E-4	1.72363	0	0	5E-4	1.42272	0	0
5E-4	1.7248	0	0	5E-4	1.42328	0	0
5E-4	1.72599	0	0	5E-4	1.42384	0	0
5.01E-4	1.7272	0	0	5.01E-4	1.42439	0	0
5.01E-4	1.72841	0	0	5.01E-4	1.42494	0	0
5.01E-4	1.72964	0	0	5.01E-4	1.42549	0	0
5.02E-4	1.73088	0	0	5.02E-4	1.42603	0	0
5.02E-4	1.73214	0	0	5.02E-4	1.42656	0	0
5.02E-4	1.7334	0	0	5.02E-4	1.4271	0	0
5.02E-4	1.73468	0	0	5.02E-4	1.42763	0	0
5.03E-4	1.73596	0	0	5.03E-4	1.42816	0	0
5.03E-4	1.73725	0	0	5.03E-4	1.42868	0	0
5.03E-4	1.73854	0	0	5.03E-4	1.4292	0	0
5.04E-4	1.73985	0	0	5.04E-4	1.42972	0	0
5.04E-4	1.74115	0	0	5.04E-4	1.43023	0	0
5.04E-4	1.74246	0	0	5.04E-4	1.43074	0	0
5.04E-4	1.74377	0	0	5.04E-4	1.43125	0	0
5.05E-4	1.74508	0	0	5.05E-4	1.43175	0	0
5.05E-4	1.74639	0	0	5.05E-4	1.43226	0	0
5.05E-4	1.74771	0	0	5.05E-4	1.43276	0	0
5.06E-4	1.74902	0	0	5.05E-4	1.43326	0	0
5.06E-4	1.75033	0	0	5.06E-4	1.43376	0	0
5.06E-4	1.75164	0	0	5.06E-4	1.43425	0	0
5.06E-4	1.75295	0	0	5.06E-4	1.43475	0	0
5.07E-4	1.75426	0	0	5.07E-4	1.43525	0	0
5.07E-4	1.75556	0	0	5.07E-4	1.43575	0	0
5.07E-4	1.75686	0	0	5.07E-4	1.43625	0	0
5.07E-4	1.75816	0	0	5.07E-4	1.43675	0	0
5.08E-4	1.75946	0	0	5.08E-4	1.43726	0	0
5.08E-4	1.76075	0	0	5.08E-4	1.43777	0	0
5.08E-4	1.76203	0	0	5.08E-4	1.43828	0	0
5.09E-4	1.76332	0	0	5.09E-4	1.4388	0	0
5.09E-4	1.7646	0	0	5.09E-4	1.43933	0	0
5.09E-4	1.76587	0	0	5.09E-4	1.43986	0	0
5.09E-4	1.76714	0	0	5.09E-4	1.4404	0	0
5.1E-4	1.7684	0	0	5.1E-4	1.44094	0	0
5.1E-4	1.76966	0	0	5.1E-4	1.44149	0	0
5.1E-4	1.77091	0	0	5.1E-4	1.44204	0	0
5.11E-4	1.77216	0	0	5.11E-4	1.4426	0	0
5.11E-4	1.77341	0	0	5.11E-4	1.44317	0	0
5.11E-4	1.77465	0	0	5.11E-4	1.44375	0	0
5.11E-4	1.77588	0	0	5.11E-4	1.44434	0	0
5.12E-4	1.77711	0	0	5.12E-4	1.44494	0	0
5.12E-4	1.77834	0	0	5.12E-4	1.44556	0	0
5.12E-4	1.77956	0	0	5.12E-4	1.44621	0	0
5.13E-4	1.78078	0	0	5.13E-4	1.44687	0	0
5.13E-4	1.78199	0	0	5.13E-4	1.44755	0	0
5.13E-4	1.7832	0	0	5.13E-4	1.44826	0	0
5.13E-4	1.7844	0	0	5.13E-4	1.44899	0	0
5.14E-4	1.7856	0	0	5.14E-4	1.44975	0	0
5.14E-4	1.78679	0	0	5.14E-4	1.45052	0	0
5.14E-4	1.78798	0	0	5.14E-4	1.45132	0	0
5.15E-4	1.78916	0	0	5.14E-4	1.45213	0	0
5.15E-4	1.79034	0	0	5.15E-4	1.45297	0	0
5.15E-4	1.79151	0	0	5.15E-4	1.45382	0	0
5.15E-4	1.79267	0	0	5.15E-4	1.45469	0	0
5.16E-4	1.79383	0	0	5.16E-4	1.45557	0	0
5.16E-4	1.79498	0	0	5.16E-4	1.45647	0	0
5.16E-4	1.79613	0	0	5.16E-4	1.45738	0	0
5.16E-4	1.79727	0	0	5.16E-4	1.45831	0	0
5.17E-4	1.7984	0	0	5.17E-4	1.45926	0	0
5.17E-4	1.79952	0	0	5.17E-4	1.46022	0	0
5.17E-4	1.80064	0	0	5.17E-4	1.46119	0	0
5.18E-4	1.80175	0	0	5.18E-4	1.46218	0	0
5.18E-4	1.80286	0	0	5.18E-4	1.46318	0	0
5.18E-4	1.80396	0	0	5.18E-4	1.46419	0	0
5.18E-4	1.80505	0	0	5.18E-4	1.46522	0	0
5.19E-4	1.80613	0	0	5.19E-4	1.46626	0	0
5.19E-4	1.80721	0	0	5.19E-4	1.4673	0	0
5.19E-4	1.80828	0	0	5.19E-4	1.46835	0	0
5.2E-4	1.80934	0	0	5.2E-4	1.46941	0	0
5.2E-4	1.81039	0	0	5.2E-4	1.47048	0	0
5.2E-4	1.81144	0	0	5.2E-4	1.47155	0	0
5.2E-4	1.81248	0	0	5.2E-4	1.47262	0	0
5.21E-4	1.81352	0	0	5.21E-4	1.47369	0	0
5.21E-4	1.81454	0	0	5.21E-4	1.47476	0	0
5.21E-4	1.81556	0	0	5.21E-4	1.47584	0	0
5.22E-4	1.81657	0	0	5.22E-4	1.47691	0	0
5.22E-4	1.81758	0	0	5.22E-4	1.47798	0	0
5.22E-4	1.81858	0	0	5.22E-4	1.47905	0	0
5.22E-4	1.81956	0	0	5.22E-4	1.48012	0	0
5.23E-4	1.82055	0	0	5.23E-4	1.48118	0	0
5.23E-4	1.82152	0	0	5.23E-4	1.48224	0	0
5.23E-4	1.82249	0	0	5.23E-4	1.48331	0	0
5.24E-4	1.82345	0	0	5.23E-4	1.48436	0	0
5.24E-4	1.8244	0	0	5.24E-4	1.48542	0	0
5.24E-4	1.82534	0	0	5.24E-4	1.48647	0	0
5.24E-4	1.82628	0	0	5.24E-4	1.48752	0	0
5.25E-4	1.82721	0	0	5.25E-4	1.48856	0	0
5.25E-4	1.82813	0	0	5.25E-4	1.48961	0	0
5.25E-4	1.82904	0	0	5.25E-4	1.49064	0	0
5.25E-4	1.82994	0	0	5.25E-4	1.49168	0	0
5.26E-4	1.83084	0	0	5.26E-4	1.49271	0	0
5.26E-4	1.83173	0	0	5.26E-4	1.49373	0	0
5.26E-4	1.83261	0	0	5.26E-4	1.49475	0	0
5.27E-4	1.83349	0	0	5.27E-4	1.49576	0	0
5.27E-4	1.83436	0	0	5.27E-4	1.49677	0	0
5.27E-4	1.83522	0	0	5.27E-4	1.49778	0	0
5.27E-4	1.83608	0	0	5.27E-4	1.49877	0	0
5.28E-4	1.83692	0	0	5.28E-4	1.49976	0	0
5.28E-4	1.83777	0	0	5.28E-4	1.50075	0	0
5.28E-4	1.8386	0	0	5.28E-4	1.50173	0	0
5.29E-4	1.83943	0	0	5.29E-4	1.5027	0	0
5.29E-4	1.84025	0	0	5.29E-4	1.50367	0	0
5.29E-4	1.84107	0	0	5.29E-4	1.50464	0	0
5.29E-4	1.84187	0	0	5.29E-4	1.50559	0	0
5.3E-4	1.84268	0	0	5.3E-4	1.50654	0	0
5.3E-4	1.84347	0	0	5.3E-4	1.50749	0	0
5.3E-4	1.84426	0	0	5.3E-4	1.50843	0	0
5.31E-4	1.84504	0	0	5.31E-4	1.50936	0	0
5.31E-4	1.84581	0	0	5.31E-4	1.51029	0	0
5.31E-4	1.84658	0	0	5.31E-4	1.51121	0	0
5.31E-4	1.84734	0	0	5.31E-4	1.51212	0	0
5.32E-4	1.84809	0	0	5.32E-4	1.51303	0	0
5.32E-4	1.84884	0	0	5.32E-4	1.51394	0	0
5.32E-4	1.84958	0	0	5.32E-4	1.51483	0	0
5.33E-4	1.85031	0	0	5.32E-4	1.51572	0	0
5.33E-4	1.85104	0	0	5.33E-4	1.51661	0	0
5.33E-4	1.85176	0	0	5.33E-4	1.51749	0	0
5.33E-4	1.85248	0	0	5.33E-4	1.51836	0	0
5.34E-4	1.85319	0	0	5.34E-4	1.51923	0	0
5.34E-4	1.85389	0	0	5.34E-4	1.52009	0	0
5.34E-4	1.85459	0	0	5.34E-4	1.52095	0	0
5.34E-4	1.85528	0	0	5.34E-4	1.5218	0	0
5.35E-4	1.85597	0	0	5.35E-4	1.52265	0	0
5.35E-4	1.85665	0	0	5.35E-4	1.52349	0	0
5.35E-4	1.85733	0	0	5.35E-4	1.52432	0	0
5.36E-4	1.858	0	0	5.36E-4	1.52515	0	0
5.36E-4	1.85867	0	0	5.36E-4	1.52597	0	0
5.36E-4	1.85934	0	0	5.36E-4	1.52679	0	0
5.36E-4	1.86	0	0	5.36E-4	1.5276	0	0
5.37E-4	1.86066	0	0	5.37E-4	1.52841	0	0
5.37E-4	1.86132	0	0	5.37E-4	1.52922	0	0
5.37E-4	1.86198	0	0	5.37E-4	1.53002	0	0
5.38E-4	1.86263	0	0	5.38E-4	1.53082	0	0
5.38E-4	1.86329	0	0	5.38E-4	1.53161	0	0
5.38E-4	1.86394	0	0	5.38E-4	1.5324	0	0
5.38E-4	1.86459	0	0	5.38E-4	1.53318	0	0
5.39E-4	1.86525	0	0	5.39E-4	1.53396	0	0
5.39E-4	1.8659	0	0	5.39E-4	1.53474	0	0
5.39E-4	1.86656	0	0	5.39E-4	1.53551	0	0
5.4E-4	1.86722	0	0	5.4E-4	1.53628	0	0
5.4E-4	1.86788	0	0	5.4E-4	1.53705	0	0
5.4E-4	1.86854	0	0	5.4E-4	1.53781	0	0
5.4E-4	1.8692	0	0	5.4E-4	1.53857	0	0
5.41E-4	1.86987	0	0	5.41E-4	1.53932	0	0
5.41E-4	1.87053	0	0	5.41E-4	1.54007	0	0
5.41E-4	1.8712	0	0	5.41E-4	1.54082	0	0
5.42E-4	1.87188	0	0	5.41E-4	1.54156	0	0
5.42E-4	1.87256	0	0	5.42E-4	1.5423	0	0
5.42E-4	1.87325	0	0	5.42E-4	1.54303	0	0
5.42E-4	1.87394	0	0	5.42E-4	1.54377	0	0
5.43E-4	1.87464	0	0	5.43E-4	1.54449	0	0
5.43E-4	1.87535	0	0	5.43E-4	1.54521	0	0
5.43E-4	1.87607	0	0	5.43E-4	1.54593	0	0
5.43E-4	1.87679	0	0	5.43E-4	1.54665	0	0
5.44E-4	1.87753	0	0	5.44E-4	1.54736	0	0
5.44E-4	1.87827	0	0	5.44E-4	1.54806	0	0
5.44E-4	1.87903	0	0	5.44E-4	1.54876	0	0
5.45E-4	1.8798	0	0	5.45E-4	1.54946	0	0
5.45E-4	1.88058	0	0	5.45E-4	1.55015	0	0
5.45E-4	1.88137	0	0	5.45E-4	1.55084	0	0
5.45E-4	1.88218	0	0	5.45E-4	1.55152	0	0
5.46E-4	1.88301	0	0	5.46E-4	1.5522	0	0
5.46E-4	1.88386	0	0	5.46E-4	1.55287	0	0
5.46E-4	1.88472	0	0	5.46E-4	1.55354	0	0
5.47E-4	1.88561	0	0	5.47E-4	1.55421	0	0
5.47E-4	1.88651	0	0	5.47E-4	1.55487	0	0
5.47E-4	1.88743	0	0	5.47E-4	1.55553	0	0
5.47E-4	1.88837	0	0	5.47E-4	1.55618	0	0
5.48E-4	1.88933	0	0	5.48E-4	1.55683	0	0
5.48E-4	1.8903	0	0	5.48E-4	1.55748	0	0
5.48E-4	1.8913	0	0	5.48E-4	1.55812	0	0
5.49E-4	1.8923	0	0	5.49E-4	1.55876	0	0
5.49E-4	1.89332	0	0	5.49E-4	1.5594	0	0
5.49E-4	1.89436	0	0	5.49E-4	1.56004	0	0
5.49E-4	1.89541	0	0	5.49E-4	1.56067	0	0
5.5E-4	1.89648	0	0	5.5E-4	1.5613	0	0
5.5E-4	1.89755	0	0	5.5E-4	1.56193	0	0
5.5E-4	1.89865	0	0	5.5E-4	1.56255	0	0
5.5E-4	1.89975	0	0	5.5E-4	1.56318	0	0
5.51E-4	1.90087	0	0	5.51E-4	1.5638	0	0
5.51E-4	1.90199	0	0	5.51E-4	1.56443	0	0
5.51E-4	1.90313	0	0	5.51E-4	1.56505	0	0
5.52E-4	1.90428	0	0	5.52E-4	1.56568	0	0
5.52E-4	1.90544	0	0	5.52E-4	1.5663	0	0
5.52E-4	1.90661	0	0	5.52E-4	1.56692	0	0
5.52E-4	1.90779	0	0	5.52E-4	1.56753	0	0
5.53E-4	1.90898	0	0	5.53E-4	1.56815	0	0
5.53E-4	1.91017	0	0	5.53E-4	1.56876	0	0
5.53E-4	1.91137	0	0	5.53E-4	1.56937	0	0
5.54E-4	1.91257	0	0	5.54E-4	1.56998	0	0
5.54E-4	1.91378	0	0	5.54E-4	1.57059	0	0
5.54E-4	1.91499	0	0	5.54E-4	1.5712	0	0
5.54E-4	1.91621	0	0	5.54E-4	1.5718	0	0
5.55E-4	1.91742	0	0	5.55E-4	1.5724	0	0
5.55E-4	1.91864	0	0	5.55E-4	1.57301	0	0
5.55E-4	1.91987	0	0	5.55E-4	1.57361	0	0
5.56E-4	1.92109	0	0	5.56E-4	1.57421	0	0
5.56E-4	1.92231	0	0	5.56E-4	1.57481	0	0
5.56E-4	1.92353	0	0	5.56E-4	1.57541	0	0
5.56E-4	1.92475	0	0	5.56E-4	1.576	0	0
5.57E-4	1.92598	0	0	5.57E-4	1.5766	0	0
5.57E-4	1.92719	0	0	5.57E-4	1.57719	0	0
5.57E-4	1.92841	0	0	5.57E-4	1.57778	0	0
5.58E-4	1.92963	0	0	5.58E-4	1.57837	0	0
5.58E-4	1.93084	0	0	5.58E-4	1.57896	0	0
5.58E-4	1.93205	0	0	5.58E-4	1.57954	0	0
5.58E-4	1.93326	0	0	5.58E-4	1.58012	0	0
5.59E-4	1.93447	0	0	5.59E-4	1.5807	0	0
5.59E-4	1.93567	0	0	5.59E-4	1.58128	0	0
5.59E-4	1.93687	0	0	5.59E-4	1.58186	0	0
5.59E-4	1.93807	0	0	5.59E-4	1.58243	0	0
5.6E-4	1.93926	0	0	5.6E-4	1.58301	0	0
5.6E-4	1.94045	0	0	5.6E-4	1.58358	0	0
5.6E-4	1.94164	0	0	5.6E-4	1.58416	0	0
5.61E-4	1.94282	0	0	5.61E-4	1.58473	0	0
5.61E-4	1.94401	0	0	5.61E-4	1.58531	0	0
5.61E-4	1.94518	0	0	5.61E-4	1.58589	0	0
5.61E-4	1.94636	0	0	5.61E-4	1.58648	0	0
[truncated: 25,992 more rows]
