# Supplementary material for: Experimental and numerical simulation studies on the mechanical properties and failure characteristics of rock masses with weak interlayers
Source: PLoS One. 2025 Aug 7;20(8):e0327047. doi: 10.1371/journal.pone.0327047 (PMC12331050; doi:10.1371/journal.pone.0327047)
Supplement: S7 Data — (XLSX) [file pone.0327047.s007.xlsx]

## Sheet: Sheet1
		Total crack	Tensile crack	Shear crack
0°	10mm	8206	7318	888
	20mm	6421	5346	1075
	30mm	6483	5308	1175
	40mm	6925	5719	1206
15°	10mm	7714	6854	860
	20mm	6664	5582	1082
	30mm	6297	5175	1122
	40mm	7244	6012	1232
30°	10mm	7407	6557	850
	20mm	5815	4758	1057
	30mm	6836	5700	1136
	40mm	6424	5411	1013
45°	10mm	3558	2842	716
	20mm	4316	899	50.92
	30mm	6343	5473	870
	40mm	7875	7056	819
