# Supplementary material for: Experimental and numerical simulation studies on the mechanical properties and failure characteristics of rock masses with weak interlayers
Source: PLoS One. 2025 Aug 7;20(8):e0327047. doi: 10.1371/journal.pone.0327047 (PMC12331050; doi:10.1371/journal.pone.0327047)
Supplement: S8 Data — (XLSX) [file pone.0327047.s008.xlsx]

## Sheet: Sheet1
α=0°, L=20mm						α=45°, L=30mm
strain	stress	U	Ue	Ud		strain	stress	U	Ue	Ud
1.53E-8	0.00664	0	2.53689E-7	-2.53689e-07		1.53E-8	0.00664	0	2.53689E-7	-2.53689e-07
2.17E-7	0.088	4.49824E-5	4.48606E-5	1.21793E-7		2.17E-7	0.088	4.49824E-5	4.48606E-5	1.21793E-7
4.96E-7	0.15824	2.18225E-4	1.58389E-4	5.98366E-5		4.95E-7	0.15818	2.17925E-4	1.58233E-4	5.96914E-5
7.77E-7	0.17723	4.5746E-4	2.59806E-4	1.97653E-4		7.76E-7	0.17722	4.56685E-4	2.59504E-4	1.9718E-4
1.06E-6	0.1717	7.04006E-4	3.5794E-4	3.46066E-4		1.06E-6	0.17173	7.0283E-4	3.57442E-4	3.45388E-4
1.34E-6	0.16839	9.42319E-4	4.62663E-4	4.79656E-4		1.34E-6	0.16838	9.40754E-4	4.61948E-4	4.78807E-4
1.62E-6	0.17114	0.00118	5.72151E-4	6.08272E-4		1.62E-6	0.17111	0.00118	5.71206E-4	6.07207E-4
1.9E-6	0.17482	0.00142	6.84486E-4	7.38999E-4		1.9E-6	0.17478	0.00142	6.83256E-4	7.37739E-4
2.18E-6	0.17694	0.00167	7.983E-4	8.72463E-4		2.18E-6	0.17692	0.00167	7.96649E-4	8.7115E-4
2.46E-6	0.17802	0.00192	9.12323E-4	0.00101		2.46E-6	0.17799	0.00192	9.0999E-4	0.00101
2.75E-6	0.17909	0.00217	0.00103	0.00114		2.74E-6	0.17905	0.00217	0.00102	0.00114
3.03E-6	0.17981	0.00242	0.00114	0.00128		3.02E-6	0.17974	0.00242	0.00114	0.00128
3.31E-6	0.18012	0.00268	0.00126	0.00142		3.3E-6	0.18002	0.00267	0.00125	0.00142
3.59E-6	0.18027	0.00293	0.00137	0.00156		3.58E-6	0.18011	0.00292	0.00136	0.00156
3.87E-6	0.18021	0.00318	0.00149	0.0017		3.86E-6	0.17994	0.00318	0.00147	0.00171
4.15E-6	0.18005	0.00344	0.0016	0.00183		4.14E-6	0.17964	0.00343	0.00158	0.00185
4.43E-6	0.17969	0.00369	0.00172	0.00197		4.42E-6	0.17908	0.00368	0.00169	0.00199
4.71E-6	0.17927	0.00394	0.00183	0.00211		4.71E-6	0.17841	0.00393	0.0018	0.00213
4.99E-6	0.17902	0.00419	0.00195	0.00224		4.99E-6	0.17784	0.00418	0.00191	0.00227
5.28E-6	0.17899	0.00445	0.00207	0.00238		5.27E-6	0.17741	0.00443	0.00202	0.00241
5.56E-6	0.17911	0.0047	0.00218	0.00251		5.55E-6	0.17705	0.00468	0.00212	0.00256
5.84E-6	0.17927	0.00495	0.0023	0.00265		5.83E-6	0.1767	0.00493	0.00223	0.0027
6.12E-6	0.17947	0.0052	0.00242	0.00279		6.11E-6	0.17636	0.00518	0.00234	0.00284
6.4E-6	0.17968	0.00545	0.00253	0.00292		6.39E-6	0.17601	0.00542	0.00244	0.00298
6.68E-6	0.17982	0.00571	0.00265	0.00306		6.67E-6	0.17557	0.00567	0.00254	0.00313
6.96E-6	0.17989	0.00596	0.00276	0.0032		6.95E-6	0.17507	0.00592	0.00265	0.00327
7.24E-6	0.17994	0.00621	0.00288	0.00333		7.23E-6	0.17458	0.00616	0.00275	0.00341
7.53E-6	0.17997	0.00646	0.00299	0.00347		7.51E-6	0.1741	0.00641	0.00285	0.00356
7.81E-6	0.17995	0.00672	0.00311	0.00361		7.79E-6	0.17358	0.00665	0.00295	0.0037
8.09E-6	0.17994	0.00697	0.00322	0.00375		8.07E-6	0.17305	0.00689	0.00305	0.00384
8.37E-6	0.17987	0.00722	0.00334	0.00388		8.35E-6	0.17247	0.00714	0.00315	0.00399
8.65E-6	0.17974	0.00748	0.00346	0.00402		8.64E-6	0.17182	0.00738	0.00325	0.00413
8.93E-6	0.17957	0.00773	0.00357	0.00416		8.92E-6	0.17113	0.00762	0.00334	0.00427
9.21E-6	0.17941	0.00798	0.00369	0.00429		9.2E-6	0.17047	0.00786	0.00344	0.00442
9.49E-6	0.17924	0.00823	0.00381	0.00443		9.48E-6	0.16982	0.0081	0.00354	0.00456
9.77E-6	0.17906	0.00849	0.00392	0.00456		9.76E-6	0.16917	0.00833	0.00363	0.0047
1.01E-5	0.17883	0.00874	0.00404	0.0047		1E-5	0.16849	0.00857	0.00373	0.00484
1.03E-5	0.17858	0.00899	0.00416	0.00483		1.03E-5	0.1678	0.00881	0.00382	0.00498
1.06E-5	0.17832	0.00924	0.00427	0.00497		1.06E-5	0.16709	0.00904	0.00392	0.00513
1.09E-5	0.17807	0.00949	0.00439	0.0051		1.09E-5	0.16638	0.00928	0.00401	0.00527
1.12E-5	0.17784	0.00974	0.00451	0.00523		1.12E-5	0.1657	0.00951	0.0041	0.00541
1.15E-5	0.17768	0.00999	0.00462	0.00537		1.14E-5	0.16509	0.00974	0.0042	0.00555
1.17E-5	0.17763	0.01024	0.00474	0.0055		1.17E-5	0.16458	0.00997	0.00429	0.00569
1.2E-5	0.17763	0.01049	0.00486	0.00563		1.2E-5	0.1641	0.0102	0.00438	0.00583
1.23E-5	0.17763	0.01074	0.00498	0.00576		1.23E-5	0.16366	0.01043	0.00447	0.00597
1.26E-5	0.17765	0.01099	0.00509	0.0059		1.26E-5	0.16324	0.01066	0.00456	0.00611
1.29E-5	0.17771	0.01124	0.00521	0.00603		1.28E-5	0.16285	0.01089	0.00465	0.00625
1.31E-5	0.17784	0.01149	0.00533	0.00616		1.31E-5	0.16247	0.01112	0.00473	0.00639
1.34E-5	0.178	0.01174	0.00544	0.00629		1.34E-5	0.16212	0.01135	0.00482	0.00653
1.37E-5	0.17813	0.01199	0.00556	0.00643		1.37E-5	0.16177	0.01158	0.00491	0.00667
1.4E-5	0.17826	0.01224	0.00568	0.00656		1.4E-5	0.16142	0.0118	0.00499	0.00681
1.43E-5	0.17837	0.01249	0.00579	0.0067		1.42E-5	0.16105	0.01203	0.00508	0.00695
1.46E-5	0.17846	0.01274	0.00591	0.00683		1.45E-5	0.16067	0.01225	0.00516	0.00709
1.48E-5	0.17852	0.01299	0.00603	0.00697		1.48E-5	0.16027	0.01248	0.00525	0.00723
1.51E-5	0.17856	0.01324	0.00614	0.0071		1.51E-5	0.15985	0.0127	0.00533	0.00738
1.54E-5	0.17858	0.01349	0.00626	0.00724		1.54E-5	0.15943	0.01293	0.00541	0.00752
1.57E-5	0.17857	0.01375	0.00637	0.00737		1.57E-5	0.15898	0.01315	0.00549	0.00766
1.6E-5	0.17855	0.014	0.00649	0.00751		1.59E-5	0.15852	0.01337	0.00557	0.0078
1.62E-5	0.17854	0.01425	0.00661	0.00764		1.62E-5	0.15805	0.0136	0.00565	0.00795
1.65E-5	0.17853	0.0145	0.00672	0.00778		1.65E-5	0.15756	0.01382	0.00573	0.00809
1.68E-5	0.17852	0.01475	0.00684	0.00791		1.68E-5	0.15706	0.01404	0.00581	0.00823
1.71E-5	0.17851	0.015	0.00695	0.00805		1.71E-5	0.15654	0.01426	0.00589	0.00837
1.74E-5	0.17849	0.01525	0.00707	0.00818		1.73E-5	0.156	0.01448	0.00596	0.00852
1.76E-5	0.17847	0.0155	0.00719	0.00832		1.76E-5	0.15544	0.0147	0.00604	0.00866
1.79E-5	0.17843	0.01575	0.0073	0.00845		1.79E-5	0.15486	0.01492	0.00611	0.0088
1.82E-5	0.17838	0.016	0.00742	0.00859		1.82E-5	0.15427	0.01513	0.00619	0.00894
1.85E-5	0.17833	0.01625	0.00753	0.00872		1.85E-5	0.15367	0.01535	0.00626	0.00909
1.88E-5	0.17828	0.01651	0.00765	0.00886		1.87E-5	0.15309	0.01556	0.00634	0.00923
1.91E-5	0.17825	0.01676	0.00776	0.00899		1.9E-5	0.15255	0.01578	0.00641	0.00937
1.93E-5	0.17824	0.01701	0.00788	0.00913		1.93E-5	0.15206	0.01599	0.00648	0.00951
1.96E-5	0.17825	0.01726	0.00799	0.00927		1.96E-5	0.1516	0.0162	0.00656	0.00965
1.99E-5	0.17827	0.01751	0.0081	0.00941		1.99E-5	0.15117	0.01642	0.00663	0.00979
2.02E-5	0.1783	0.01776	0.0082	0.00956		2.01E-5	0.15078	0.01663	0.0067	0.00993
2.05E-5	0.17832	0.01801	0.0083	0.0097		2.04E-5	0.1504	0.01684	0.00677	0.01007
2.07E-5	0.17832	0.01826	0.0084	0.00986		2.07E-5	0.15004	0.01705	0.00684	0.01021
2.1E-5	0.17832	0.01851	0.00849	0.01002		2.1E-5	0.14968	0.01726	0.00691	0.01035
2.13E-5	0.17831	0.01876	0.00858	0.01018		2.13E-5	0.14933	0.01747	0.00698	0.0105
2.16E-5	0.17829	0.01901	0.00865	0.01036		2.15E-5	0.14898	0.01768	0.00704	0.01064
2.19E-5	0.17827	0.01926	0.00872	0.01054		2.18E-5	0.14862	0.01789	0.00711	0.01078
2.21E-5	0.17824	0.01951	0.00879	0.01072		2.21E-5	0.14825	0.0181	0.00717	0.01092
2.24E-5	0.1782	0.01976	0.00885	0.01092		2.24E-5	0.14787	0.01831	0.00724	0.01107
2.27E-5	0.17814	0.02001	0.0089	0.01111		2.27E-5	0.14748	0.01851	0.0073	0.01121
2.3E-5	0.17807	0.02026	0.00895	0.01131		2.29E-5	0.14708	0.01872	0.00737	0.01135
2.33E-5	0.17799	0.02051	0.009	0.01152		2.32E-5	0.14667	0.01893	0.00743	0.0115
2.36E-5	0.17789	0.02076	0.00904	0.01173		2.35E-5	0.14625	0.01913	0.00749	0.01164
2.38E-5	0.17779	0.02101	0.00908	0.01193		2.38E-5	0.14582	0.01934	0.00755	0.01178
2.41E-5	0.1777	0.02126	0.00912	0.01214		2.41E-5	0.14539	0.01954	0.00762	0.01193
2.44E-5	0.17762	0.02151	0.00916	0.01236		2.44E-5	0.14495	0.01974	0.00768	0.01207
2.47E-5	0.17756	0.02176	0.0092	0.01257		2.46E-5	0.14451	0.01995	0.00773	0.01221
2.5E-5	0.17753	0.02201	0.00924	0.01278		2.49E-5	0.14407	0.02015	0.00779	0.01236
2.52E-5	0.17752	0.02226	0.00927	0.01299		2.52E-5	0.14362	0.02035	0.00785	0.0125
2.55E-5	0.17752	0.02251	0.00931	0.0132		2.55E-5	0.14317	0.02055	0.00791	0.01265
2.58E-5	0.17752	0.02276	0.00935	0.01342		2.58E-5	0.14273	0.02075	0.00796	0.01279
2.61E-5	0.17752	0.02301	0.00938	0.01363		2.6E-5	0.14228	0.02095	0.00802	0.01294
2.64E-5	0.17751	0.02326	0.00942	0.01384		2.63E-5	0.14183	0.02115	0.00807	0.01308
2.66E-5	0.17749	0.02351	0.00946	0.01405		2.66E-5	0.14137	0.02135	0.00813	0.01323
2.69E-5	0.17747	0.02376	0.0095	0.01427		2.69E-5	0.14091	0.02155	0.00818	0.01337
2.72E-5	0.17745	0.02401	0.00953	0.01448		2.72E-5	0.14045	0.02175	0.00823	0.01352
2.75E-5	0.17743	0.02426	0.00957	0.01469		2.74E-5	0.13998	0.02194	0.00828	0.01366
2.78E-5	0.17741	0.02451	0.00961	0.0149		2.77E-5	0.13952	0.02214	0.00833	0.01381
2.81E-5	0.1774	0.02476	0.00965	0.01511		2.8E-5	0.13906	0.02234	0.00838	0.01396
2.83E-5	0.17739	0.02501	0.00969	0.01532		2.83E-5	0.13861	0.02253	0.00843	0.0141
2.86E-5	0.1774	0.02526	0.00973	0.01553		2.86E-5	0.13816	0.02273	0.00848	0.01425
2.89E-5	0.17741	0.02551	0.00977	0.01574		2.88E-5	0.1377	0.02292	0.00852	0.01439
2.92E-5	0.17744	0.02576	0.00982	0.01594		2.91E-5	0.13725	0.02311	0.00857	0.01454
2.95E-5	0.17746	0.02601	0.00987	0.01614		2.94E-5	0.13679	0.0233	0.00862	0.01469
2.97E-5	0.17748	0.02625	0.00992	0.01633		2.97E-5	0.13634	0.0235	0.00866	0.01483
3E-5	0.1775	0.0265	0.00998	0.01652		3E-5	0.13588	0.02369	0.00871	0.01498
3.03E-5	0.1775	0.02675	0.01005	0.0167		3.02E-5	0.13543	0.02388	0.00875	0.01512
3.06E-5	0.1775	0.027	0.01013	0.01687		3.05E-5	0.13496	0.02407	0.0088	0.01527
3.09E-5	0.17748	0.02725	0.01022	0.01703		3.08E-5	0.13449	0.02426	0.00884	0.01541
3.11E-5	0.17746	0.0275	0.01032	0.01718		3.11E-5	0.13402	0.02445	0.00889	0.01556
3.14E-5	0.17742	0.02775	0.01043	0.01732		3.14E-5	0.13356	0.02463	0.00893	0.0157
3.17E-5	0.17738	0.028	0.01056	0.01744		3.17E-5	0.13311	0.02482	0.00898	0.01584
3.2E-5	0.17733	0.02825	0.01069	0.01756		3.19E-5	0.13266	0.02501	0.00902	0.01598
3.23E-5	0.17727	0.0285	0.01084	0.01766		3.22E-5	0.13221	0.02519	0.00907	0.01612
3.25E-5	0.1772	0.02875	0.011	0.01775		3.25E-5	0.13175	0.02538	0.00912	0.01626
3.28E-5	0.17713	0.029	0.01117	0.01783		3.28E-5	0.13129	0.02556	0.00917	0.0164
3.31E-5	0.17706	0.02925	0.01134	0.01791		3.31E-5	0.13081	0.02575	0.00922	0.01653
3.34E-5	0.17697	0.0295	0.01152	0.01798		3.33E-5	0.13032	0.02593	0.00927	0.01666
3.37E-5	0.17688	0.02974	0.01169	0.01805		3.36E-5	0.12982	0.02611	0.00933	0.01678
3.4E-5	0.17677	0.02999	0.01187	0.01812		3.39E-5	0.12931	0.02629	0.00939	0.0169
3.42E-5	0.17665	0.03024	0.01206	0.01819		3.42E-5	0.12878	0.02648	0.00946	0.01702
3.45E-5	0.17652	0.03049	0.01224	0.01825		3.45E-5	0.12825	0.02666	0.00953	0.01712
3.48E-5	0.17638	0.03074	0.01242	0.01831		3.47E-5	0.12771	0.02684	0.00961	0.01722
3.51E-5	0.17622	0.03099	0.01261	0.01838		3.5E-5	0.12716	0.02701	0.0097	0.01732
3.54E-5	0.17604	0.03123	0.0128	0.01844		3.53E-5	0.12661	0.02719	0.00979	0.01741
3.56E-5	0.17583	0.03148	0.01299	0.01849		3.56E-5	0.12605	0.02737	0.00989	0.01748
3.59E-5	0.17559	0.03173	0.01318	0.01854		3.59E-5	0.12549	0.02755	0.00999	0.01755
3.62E-5	0.17531	0.03197	0.01338	0.01859		3.61E-5	0.12493	0.02772	0.01011	0.01761
3.65E-5	0.17497	0.03222	0.01358	0.01864		3.64E-5	0.12437	0.0279	0.01023	0.01767
3.68E-5	0.17457	0.03247	0.01379	0.01868		3.67E-5	0.12382	0.02807	0.01036	0.01771
3.7E-5	0.17408	0.03271	0.014	0.01871		3.7E-5	0.12327	0.02824	0.0105	0.01774
3.73E-5	0.17348	0.03296	0.01421	0.01875		3.73E-5	0.12272	0.02842	0.01065	0.01777
3.76E-5	0.17275	0.0332	0.01442	0.01878		3.75E-5	0.12216	0.02859	0.0108	0.01779
3.79E-5	0.17185	0.03344	0.01464	0.0188		3.78E-5	0.12159	0.02876	0.01096	0.0178
3.82E-5	0.17076	0.03368	0.01486	0.01883		3.81E-5	0.12102	0.02893	0.01113	0.01781
3.85E-5	0.16945	0.03392	0.01508	0.01885		3.84E-5	0.12044	0.0291	0.01129	0.01781
3.87E-5	0.16788	0.03416	0.0153	0.01886		3.87E-5	0.11986	0.02927	0.01147	0.0178
3.9E-5	0.16603	0.03439	0.01552	0.01887		3.89E-5	0.11927	0.02944	0.01164	0.01779
3.93E-5	0.16387	0.03463	0.01575	0.01888		3.92E-5	0.11868	0.0296	0.01182	0.01779
3.96E-5	0.16138	0.03486	0.01597	0.01888		3.95E-5	0.11809	0.02977	0.012	0.01777
3.99E-5	0.15856	0.03508	0.0162	0.01888		3.98E-5	0.11752	0.02993	0.01217	0.01776
4.01E-5	0.15539	0.0353	0.01643	0.01887		4.01E-5	0.11694	0.0301	0.01235	0.01775
4.04E-5	0.1519	0.03552	0.01666	0.01885		4.04E-5	0.11637	0.03026	0.01253	0.01773
4.07E-5	0.14808	0.03573	0.0169	0.01883		4.06E-5	0.1158	0.03043	0.01271	0.01771
4.1E-5	0.14398	0.03593	0.01713	0.0188		4.09E-5	0.11523	0.03059	0.0129	0.01769
4.13E-5	0.13961	0.03613	0.01737	0.01877		4.12E-5	0.11466	0.03075	0.01308	0.01767
4.15E-5	0.13503	0.03633	0.01761	0.01872		4.15E-5	0.1141	0.03091	0.01326	0.01765
4.18E-5	0.13028	0.03651	0.01785	0.01867		4.18E-5	0.11353	0.03107	0.01344	0.01763
4.21E-5	0.12545	0.03669	0.01809	0.0186		4.2E-5	0.11296	0.03123	0.01363	0.0176
4.24E-5	0.12077	0.03687	0.01833	0.01853		4.23E-5	0.11241	0.03139	0.01381	0.01757
4.27E-5	0.11706	0.03704	0.01858	0.01846		4.26E-5	0.11186	0.03154	0.014	0.01755
4.3E-5	0.11578	0.0372	0.01882	0.01838		4.29E-5	0.11132	0.0317	0.01418	0.01752
4.32E-5	0.11751	0.03736	0.01906	0.01831		4.32E-5	0.11078	0.03186	0.01437	0.01749
4.35E-5	0.1215	0.03753	0.01929	0.01824		4.34E-5	0.11024	0.03201	0.01456	0.01745
4.38E-5	0.1269	0.0377	0.01952	0.01818		4.37E-5	0.10971	0.03217	0.01475	0.01742
4.41E-5	0.13321	0.03789	0.01976	0.01813		4.4E-5	0.10918	0.03232	0.01493	0.01739
4.44E-5	0.1401	0.03808	0.01999	0.01809		4.43E-5	0.10865	0.03247	0.01512	0.01735
4.46E-5	0.14734	0.03828	0.02022	0.01806		4.46E-5	0.10813	0.03263	0.01531	0.01732
4.49E-5	0.15473	0.03849	0.02045	0.01804		4.48E-5	0.10761	0.03278	0.0155	0.01728
4.52E-5	0.16211	0.03871	0.02069	0.01802		4.51E-5	0.1071	0.03293	0.01569	0.01724
4.55E-5	0.16945	0.03895	0.02093	0.01802		4.54E-5	0.1066	0.03308	0.01588	0.0172
4.58E-5	0.17669	0.03919	0.02118	0.01801		4.57E-5	0.10611	0.03323	0.01606	0.01716
4.6E-5	0.18382	0.03944	0.02143	0.01801		4.6E-5	0.10565	0.03338	0.01625	0.01712
4.63E-5	0.19082	0.0397	0.02168	0.01802		4.62E-5	0.1052	0.03352	0.01644	0.01708
4.66E-5	0.19766	0.03998	0.02194	0.01803		4.65E-5	0.1048	0.03367	0.01663	0.01704
4.69E-5	0.20429	0.04026	0.02221	0.01805		4.68E-5	0.10444	0.03382	0.01682	0.017
4.72E-5	0.21069	0.04055	0.02248	0.01807		4.71E-5	0.10416	0.03396	0.017	0.01696
4.75E-5	0.21684	0.04085	0.02275	0.0181		4.74E-5	0.10398	0.03411	0.01719	0.01692
4.77E-5	0.22273	0.04116	0.02303	0.01813		4.76E-5	0.10398	0.03426	0.01738	0.01688
4.8E-5	0.22837	0.04148	0.02331	0.01816		4.79E-5	0.10423	0.0344	0.01756	0.01684
4.83E-5	0.23377	0.0418	0.0236	0.0182		4.82E-5	0.10483	0.03455	0.01775	0.0168
4.86E-5	0.23893	0.04213	0.02389	0.01825		4.85E-5	0.10588	0.0347	0.01794	0.01676
4.89E-5	0.24384	0.04247	0.02418	0.01829		4.88E-5	0.10745	0.03485	0.01812	0.01672
4.91E-5	0.24851	0.04282	0.02448	0.01834		4.91E-5	0.10959	0.035	0.01831	0.01669
4.94E-5	0.25294	0.04317	0.02477	0.0184		4.93E-5	0.11229	0.03515	0.01849	0.01666
4.97E-5	0.25712	0.04353	0.02507	0.01845		4.96E-5	0.11551	0.03531	0.01868	0.01663
5E-5	0.26107	0.04389	0.02538	0.01851		4.99E-5	0.11922	0.03548	0.01887	0.01661
5.03E-5	0.2648	0.04426	0.02568	0.01858		5.02E-5	0.12337	0.03565	0.01906	0.01659
5.05E-5	0.26831	0.04464	0.02599	0.01865		5.05E-5	0.1279	0.03582	0.01925	0.01658
5.08E-5	0.27162	0.04501	0.0263	0.01872		5.07E-5	0.13275	0.03601	0.01944	0.01657
5.11E-5	0.27472	0.0454	0.02661	0.01879		5.1E-5	0.13785	0.0362	0.01963	0.01656
5.14E-5	0.27765	0.04579	0.02692	0.01886		5.13E-5	0.14315	0.03639	0.01983	0.01656
5.17E-5	0.28039	0.04618	0.02724	0.01894		5.16E-5	0.14858	0.0366	0.02004	0.01656
5.2E-5	0.28298	0.04657	0.02756	0.01902		5.19E-5	0.15409	0.03681	0.02024	0.01656
5.22E-5	0.28542	0.04697	0.02788	0.0191		5.21E-5	0.1596	0.03703	0.02046	0.01657
5.25E-5	0.28771	0.04738	0.0282	0.01918		5.24E-5	0.16509	0.03726	0.02067	0.01658
5.28E-5	0.28987	0.04778	0.02852	0.01926		5.27E-5	0.17053	0.03749	0.02089	0.0166
5.31E-5	0.29189	0.04819	0.02885	0.01935		5.3E-5	0.17591	0.03773	0.02112	0.01661
5.34E-5	0.29379	0.0486	0.02917	0.01943		5.33E-5	0.18123	0.03798	0.02135	0.01664
5.36E-5	0.29559	0.04902	0.0295	0.01951		5.35E-5	0.18647	0.03824	0.02158	0.01666
5.39E-5	0.29727	0.04943	0.02984	0.0196		5.38E-5	0.19164	0.03851	0.02182	0.01669
5.42E-5	0.29885	0.04985	0.03017	0.01968		5.41E-5	0.1967	0.03878	0.02206	0.01672
5.45E-5	0.30034	0.05027	0.03051	0.01977		5.44E-5	0.20167	0.03906	0.02231	0.01675
5.48E-5	0.30174	0.0507	0.03085	0.01985		5.47E-5	0.20651	0.03934	0.02256	0.01679
5.5E-5	0.30306	0.05112	0.03119	0.01993		5.49E-5	0.21123	0.03964	0.02281	0.01683
5.53E-5	0.3043	0.05155	0.03154	0.02001		5.52E-5	0.21582	0.03994	0.02306	0.01687
5.56E-5	0.30546	0.05198	0.03188	0.02009		5.55E-5	0.22026	0.04024	0.02332	0.01692
5.59E-5	0.30655	0.05241	0.03223	0.02017		5.58E-5	0.22457	0.04055	0.02359	0.01697
5.62E-5	0.30757	0.05284	0.03259	0.02025		5.61E-5	0.22873	0.04087	0.02385	0.01702
5.64E-5	0.30854	0.05327	0.03294	0.02033		5.64E-5	0.23276	0.04119	0.02412	0.01707
5.67E-5	0.30945	0.05371	0.0333	0.0204		5.66E-5	0.23664	0.04152	0.02439	0.01713
5.7E-5	0.31032	0.05414	0.03366	0.02048		5.69E-5	0.24036	0.04186	0.02467	0.01719
5.73E-5	0.31114	0.05458	0.03403	0.02055		5.72E-5	0.24393	0.0422	0.02495	0.01725
5.76E-5	0.31192	0.05502	0.03439	0.02063		5.75E-5	0.24735	0.04254	0.02522	0.01732
5.79E-5	0.31266	0.05546	0.03476	0.0207		5.78E-5	0.25062	0.04289	0.02551	0.01739
5.81E-5	0.31338	0.0559	0.03513	0.02077		5.8E-5	0.25374	0.04325	0.02579	0.01746
5.84E-5	0.31407	0.05634	0.0355	0.02084		5.83E-5	0.25672	0.0436	0.02607	0.01753
5.87E-5	0.31474	0.05678	0.03588	0.0209		5.86E-5	0.25956	0.04397	0.02636	0.01761
5.9E-5	0.31539	0.05722	0.03625	0.02097		5.89E-5	0.26226	0.04433	0.02665	0.01768
5.93E-5	0.31604	0.05767	0.03663	0.02104		5.92E-5	0.26481	0.0447	0.02694	0.01776
5.95E-5	0.31668	0.05811	0.03701	0.0211		5.94E-5	0.26723	0.04507	0.02723	0.01785
5.98E-5	0.31735	0.05856	0.03739	0.02117		5.97E-5	0.26952	0.04545	0.02752	0.01793
6.01E-5	0.31809	0.059	0.03777	0.02124		6E-5	0.27167	0.04583	0.02781	0.01802
6.04E-5	0.31897	0.05945	0.03815	0.0213		6.03E-5	0.27371	0.04621	0.0281	0.01811
6.07E-5	0.32005	0.0599	0.03853	0.02137		6.06E-5	0.27562	0.0466	0.0284	0.0182
6.09E-5	0.32133	0.06035	0.03891	0.02144		6.08E-5	0.27742	0.04699	0.02869	0.01829
6.12E-5	0.32277	0.0608	0.0393	0.02151		6.11E-5	0.27911	0.04738	0.02899	0.01839
6.15E-5	0.32436	0.06126	0.03968	0.02158		6.14E-5	0.28069	0.04777	0.02929	0.01848
6.18E-5	0.32604	0.06171	0.04006	0.02165		6.17E-5	0.28218	0.04816	0.02958	0.01858
6.21E-5	0.32779	0.06217	0.04045	0.02173		6.2E-5	0.28356	0.04856	0.02988	0.01868
6.24E-5	0.32956	0.06264	0.04083	0.0218		6.22E-5	0.28486	0.04896	0.03018	0.01878
6.26E-5	0.33135	0.0631	0.04122	0.02188		6.25E-5	0.28606	0.04936	0.03048	0.01888
6.29E-5	0.33313	0.06357	0.0416	0.02196		6.28E-5	0.28717	0.04976	0.03078	0.01899
6.32E-5	0.3349	0.06404	0.04199	0.02205		6.31E-5	0.2882	0.05017	0.03107	0.01909
6.35E-5	0.33666	0.06451	0.04237	0.02214		6.34E-5	0.28914	0.05057	0.03137	0.0192
6.38E-5	0.33838	0.06498	0.04276	0.02223		6.36E-5	0.29	0.05098	0.03167	0.0193
6.4E-5	0.34008	0.06546	0.04314	0.02232		6.39E-5	0.29078	0.05139	0.03197	0.01941
6.43E-5	0.34175	0.06594	0.04352	0.02242		6.42E-5	0.29149	0.05179	0.03227	0.01952
6.46E-5	0.34338	0.06642	0.0439	0.02252		6.45E-5	0.29212	0.0522	0.03257	0.01963
6.49E-5	0.34497	0.0669	0.04428	0.02262		6.48E-5	0.29267	0.05261	0.03287	0.01974
6.52E-5	0.34652	0.06739	0.04466	0.02273		6.51E-5	0.29316	0.05302	0.03317	0.01985
6.54E-5	0.34804	0.06788	0.04504	0.02283		6.53E-5	0.29358	0.05344	0.03347	0.01996
6.57E-5	0.34951	0.06837	0.04542	0.02295		6.56E-5	0.29393	0.05385	0.03377	0.02008
6.6E-5	0.35093	0.06886	0.0458	0.02306		6.59E-5	0.29422	0.05426	0.03407	0.02019
6.63E-5	0.35231	0.06936	0.04617	0.02318		6.62E-5	0.29446	0.05467	0.03437	0.0203
6.66E-5	0.35364	0.06985	0.04655	0.0233		6.65E-5	0.29464	0.05509	0.03467	0.02041
6.69E-5	0.35493	0.07035	0.04692	0.02343		6.67E-5	0.29476	0.0555	0.03497	0.02053
6.71E-5	0.35617	0.07085	0.0473	0.02355		6.7E-5	0.29483	0.05592	0.03527	0.02064
6.74E-5	0.35737	0.07135	0.04767	0.02368		6.73E-5	0.29486	0.05633	0.03557	0.02076
6.77E-5	0.35852	0.07185	0.04804	0.02382		6.76E-5	0.29484	0.05674	0.03587	0.02087
6.8E-5	0.35964	0.07236	0.0484	0.02395		6.79E-5	0.29479	0.05716	0.03617	0.02098
6.83E-5	0.36071	0.07287	0.04877	0.02409		6.81E-5	0.29471	0.05757	0.03647	0.0211
6.85E-5	0.36174	0.07337	0.04914	0.02424		6.84E-5	0.2946	0.05798	0.03677	0.02121
6.88E-5	0.36273	0.07388	0.0495	0.02438		6.87E-5	0.29446	0.0584	0.03707	0.02133
6.91E-5	0.36369	0.07439	0.04987	0.02453		6.9E-5	0.29431	0.05881	0.03737	0.02144
6.94E-5	0.36461	0.0749	0.05023	0.02467		6.93E-5	0.29416	0.05922	0.03767	0.02155
6.97E-5	0.3655	0.07542	0.05059	0.02482		6.95E-5	0.294	0.05964	0.03797	0.02167
6.99E-5	0.36635	0.07593	0.05095	0.02498		6.98E-5	0.29384	0.06005	0.03827	0.02178
7.02E-5	0.36717	0.07645	0.05132	0.02513		7.01E-5	0.29368	0.06046	0.03857	0.0219
7.05E-5	0.36796	0.07696	0.05168	0.02529		7.04E-5	0.29353	0.06087	0.03886	0.02201
7.08E-5	0.36871	0.07748	0.05204	0.02544		7.07E-5	0.29337	0.06128	0.03916	0.02212
7.11E-5	0.36943	0.078	0.0524	0.0256		7.09E-5	0.29323	0.0617	0.03946	0.02224
7.14E-5	0.37011	0.07852	0.05276	0.02576		7.12E-5	0.29309	0.06211	0.03976	0.02235
7.16E-5	0.37077	0.07904	0.05312	0.02592		7.15E-5	0.29296	0.06252	0.04005	0.02247
7.19E-5	0.37138	0.07956	0.05348	0.02608		7.18E-5	0.29285	0.06293	0.04035	0.02258
7.22E-5	0.37196	0.08009	0.05385	0.02624		7.21E-5	0.29274	0.06334	0.04065	0.0227
7.25E-5	0.37251	0.08061	0.05421	0.0264		7.23E-5	0.29265	0.06375	0.04094	0.02281
7.28E-5	0.37301	0.08113	0.05457	0.02656		7.26E-5	0.29257	0.06416	0.04124	0.02293
7.3E-5	0.37348	0.08166	0.05494	0.02672		7.29E-5	0.2925	0.06457	0.04153	0.02304
7.33E-5	0.3739	0.08218	0.0553	0.02688		7.32E-5	0.29244	0.06498	0.04183	0.02316
7.36E-5	0.37429	0.08271	0.05567	0.02704		7.35E-5	0.29239	0.06539	0.04212	0.02327
7.39E-5	0.37465	0.08324	0.05604	0.0272		7.38E-5	0.29235	0.0658	0.04241	0.02339
7.42E-5	0.37496	0.08376	0.05641	0.02735		7.4E-5	0.29231	0.06621	0.04271	0.02351
7.44E-5	0.37524	0.08429	0.05678	0.02751		7.43E-5	0.29229	0.06662	0.043	0.02362
7.47E-5	0.37549	0.08482	0.05716	0.02766		7.46E-5	0.29226	0.06703	0.04329	0.02374
7.5E-5	0.37569	0.08535	0.05753	0.02781		7.49E-5	0.29224	0.06744	0.04358	0.02386
7.53E-5	0.37587	0.08587	0.05791	0.02796		7.52E-5	0.29221	0.06785	0.04388	0.02398
7.56E-5	0.37601	0.0864	0.05829	0.02811		7.54E-5	0.29218	0.06826	0.04417	0.0241
7.59E-5	0.37611	0.08693	0.05868	0.02825		7.57E-5	0.29215	0.06868	0.04446	0.02422
7.61E-5	0.37619	0.08746	0.05906	0.0284		7.6E-5	0.2921	0.06908	0.04475	0.02434
7.64E-5	0.37624	0.08799	0.05945	0.02854		7.63E-5	0.29205	0.06949	0.04504	0.02446
7.67E-5	0.37626	0.08852	0.05985	0.02867		7.66E-5	0.29199	0.0699	0.04533	0.02457
7.7E-5	0.37626	0.08905	0.06024	0.0288		7.68E-5	0.29192	0.07031	0.04562	0.02469
7.73E-5	0.37623	0.08958	0.06064	0.02894		7.71E-5	0.29183	0.07072	0.04591	0.02481
7.75E-5	0.37617	0.0901	0.06104	0.02906		7.74E-5	0.29174	0.07113	0.0462	0.02493
7.78E-5	0.37609	0.09063	0.06145	0.02919		7.77E-5	0.29164	0.07154	0.04649	0.02505
7.81E-5	0.37598	0.09116	0.06186	0.02931		7.8E-5	0.29154	0.07195	0.04678	0.02517
7.84E-5	0.37585	0.09169	0.06227	0.02942		7.82E-5	0.29144	0.07236	0.04707	0.0253
7.87E-5	0.37569	0.09222	0.06268	0.02954		7.85E-5	0.29134	0.07277	0.04736	0.02542
7.89E-5	0.3755	0.09275	0.0631	0.02965		7.88E-5	0.29125	0.07318	0.04764	0.02553
7.92E-5	0.37528	0.09327	0.06352	0.02976		7.91E-5	0.29117	0.07359	0.04793	0.02565
7.95E-5	0.37503	0.0938	0.06394	0.02987		7.94E-5	0.29107	0.074	0.04822	0.02577
7.98E-5	0.37473	0.09433	0.06436	0.02997		7.96E-5	0.29097	0.0744	0.04851	0.02589
8.01E-5	0.3744	0.09486	0.06478	0.03007		7.99E-5	0.29086	0.07481	0.0488	0.02601
8.03E-5	0.37402	0.09538	0.06521	0.03017		8.02E-5	0.29074	0.07522	0.04909	0.02613
8.06E-5	0.37359	0.09591	0.06564	0.03027		8.05E-5	0.29061	0.07563	0.04938	0.02625
8.09E-5	0.3731	0.09643	0.06607	0.03036		8.08E-5	0.29048	0.07604	0.04967	0.02636
8.12E-5	0.37255	0.09696	0.06651	0.03045		8.11E-5	0.29033	0.07644	0.04996	0.02648
8.15E-5	0.37194	0.09748	0.06695	0.03053		8.13E-5	0.29016	0.07685	0.05026	0.0266
8.18E-5	0.37126	0.098	0.06739	0.03061		8.16E-5	0.28998	0.07726	0.05055	0.02671
8.2E-5	0.3705	0.09852	0.06783	0.03069		8.19E-5	0.28978	0.07767	0.05084	0.02682
8.23E-5	0.36966	0.09904	0.06828	0.03076		8.22E-5	0.28957	0.07807	0.05114	0.02693
8.26E-5	0.36874	0.09956	0.06873	0.03083		8.25E-5	0.28935	0.07848	0.05143	0.02704
8.29E-5	0.36774	0.10008	0.06919	0.03089		8.27E-5	0.28914	0.07888	0.05173	0.02715
8.32E-5	0.36665	0.1006	0.06965	0.03095		8.3E-5	0.28893	0.07929	0.05203	0.02726
8.34E-5	0.36547	0.10111	0.07011	0.031		8.33E-5	0.28872	0.0797	0.05233	0.02737
8.37E-5	0.3642	0.10163	0.07058	0.03105		8.36E-5	0.28848	0.0801	0.05263	0.02747
8.4E-5	0.36284	0.10214	0.07104	0.03109		8.39E-5	0.28823	0.08051	0.05293	0.02757
8.43E-5	0.3614	0.10265	0.07152	0.03113		8.41E-5	0.28796	0.08091	0.05324	0.02767
8.46E-5	0.35987	0.10315	0.07199	0.03116		8.44E-5	0.28767	0.08131	0.05355	0.02777
8.48E-5	0.35826	0.10366	0.07247	0.03119		8.47E-5	0.28737	0.08172	0.05386	0.02786
8.51E-5	0.35657	0.10416	0.07295	0.03121		8.5E-5	0.28706	0.08212	0.05417	0.02795
8.54E-5	0.35481	0.10466	0.07344	0.03123		8.53E-5	0.28672	0.08252	0.05448	0.02804
8.57E-5	0.35298	0.10516	0.07392	0.03124		8.55E-5	0.28638	0.08293	0.0548	0.02813
8.6E-5	0.35109	0.10565	0.07441	0.03124		8.58E-5	0.28602	0.08333	0.05512	0.02821
8.63E-5	0.34914	0.10615	0.0749	0.03124		8.61E-5	0.28565	0.08373	0.05544	0.02829
8.65E-5	0.34715	0.10664	0.0754	0.03123		8.64E-5	0.28526	0.08413	0.05576	0.02837
8.68E-5	0.34511	0.10712	0.0759	0.03122		8.67E-5	0.28487	0.08453	0.05609	0.02844
8.71E-5	0.34305	0.10761	0.0764	0.03121		8.69E-5	0.28448	0.08493	0.05642	0.02851
8.74E-5	0.34097	0.10809	0.0769	0.03119		8.72E-5	0.28407	0.08533	0.05676	0.02857
8.77E-5	0.33887	0.10856	0.07741	0.03116		8.75E-5	0.28366	0.08573	0.05709	0.02863
8.79E-5	0.33679	0.10904	0.07791	0.03113		8.78E-5	0.28324	0.08612	0.05743	0.02869
8.82E-5	0.33477	0.10951	0.07842	0.03109		8.81E-5	0.28282	0.08652	0.05778	0.02875
8.85E-5	0.33293	0.10998	0.07893	0.03105		8.83E-5	0.28239	0.08692	0.05812	0.0288
8.88E-5	0.3315	0.11045	0.07944	0.03101		8.86E-5	0.28195	0.08731	0.05847	0.02884
8.91E-5	0.33072	0.11091	0.07995	0.03096		8.89E-5	0.28151	0.08771	0.05883	0.02888
8.93E-5	0.33075	0.11138	0.08047	0.03091		8.92E-5	0.28106	0.0881	0.05918	0.02892
8.96E-5	0.33166	0.11184	0.08098	0.03087		8.95E-5	0.28061	0.0885	0.05954	0.02895
8.99E-5	0.33339	0.11231	0.08149	0.03082		8.98E-5	0.28015	0.08889	0.05991	0.02898
9.02E-5	0.33583	0.11278	0.082	0.03078		9E-5	0.27969	0.08928	0.06027	0.02901
9.05E-5	0.33876	0.11326	0.08252	0.03074		9.03E-5	0.27923	0.08968	0.06064	0.02903
9.08E-5	0.342	0.11373	0.08303	0.0307		9.06E-5	0.27877	0.09007	0.06102	0.02905
9.1E-5	0.34542	0.11422	0.08355	0.03067		9.09E-5	0.27831	0.09046	0.06139	0.02907
9.13E-5	0.34888	0.1147	0.08407	0.03064		9.12E-5	0.27784	0.09085	0.06177	0.02908
9.16E-5	0.35234	0.1152	0.08459	0.03061		9.14E-5	0.27737	0.09124	0.06215	0.02909
9.19E-5	0.35577	0.1157	0.08511	0.03059		9.17E-5	0.27689	0.09163	0.06253	0.0291
9.22E-5	0.35916	0.1162	0.08563	0.03057		9.2E-5	0.27641	0.09202	0.06292	0.0291
9.24E-5	0.36251	0.1167	0.08615	0.03055		9.23E-5	0.27593	0.0924	0.0633	0.0291
9.27E-5	0.36581	0.11722	0.08668	0.03054		9.26E-5	0.27544	0.09279	0.06369	0.0291
9.3E-5	0.36905	0.11773	0.0872	0.03053		9.28E-5	0.27495	0.09318	0.06408	0.0291
9.33E-5	0.37224	0.11825	0.08773	0.03052		9.31E-5	0.27445	0.09356	0.06447	0.02909
9.36E-5	0.37537	0.11878	0.08826	0.03052		9.34E-5	0.27396	0.09395	0.06486	0.02909
9.38E-5	0.37843	0.11931	0.08879	0.03052		9.37E-5	0.27347	0.09433	0.06525	0.02908
9.41E-5	0.38142	0.11984	0.08932	0.03052		9.4E-5	0.27299	0.09472	0.06565	0.02907
9.44E-5	0.38433	0.12038	0.08985	0.03053		9.42E-5	0.27252	0.0951	0.06604	0.02906
9.47E-5	0.38715	0.12092	0.09038	0.03054		9.45E-5	0.27207	0.09548	0.06644	0.02905
9.5E-5	0.38988	0.12147	0.09092	0.03055		9.48E-5	0.27163	0.09586	0.06683	0.02903
9.53E-5	0.39253	0.12202	0.09145	0.03057		9.51E-5	0.27122	0.09624	0.06723	0.02902
9.55E-5	0.3951	0.12257	0.09199	0.03058		9.54E-5	0.27084	0.09662	0.06762	0.029
9.58E-5	0.39762	0.12313	0.09253	0.0306		9.56E-5	0.27047	0.097	0.06802	0.02898
9.61E-5	0.40007	0.12369	0.09306	0.03063		9.59E-5	0.27013	0.09738	0.06842	0.02896
9.64E-5	0.40248	0.12425	0.0936	0.03065		9.62E-5	0.26981	0.09776	0.06882	0.02894
9.67E-5	0.40483	0.12482	0.09414	0.03068		9.65E-5	0.26952	0.09814	0.06922	0.02892
9.69E-5	0.40713	0.12539	0.09469	0.0307		9.68E-5	0.26925	0.09852	0.06962	0.0289
9.72E-5	0.40939	0.12597	0.09523	0.03073		9.71E-5	0.26903	0.0989	0.07002	0.02888
9.75E-5	0.41159	0.12654	0.09578	0.03076		9.73E-5	0.26887	0.09927	0.07042	0.02885
9.78E-5	0.41376	0.12712	0.09633	0.03079		9.76E-5	0.26879	0.09965	0.07082	0.02883
9.81E-5	0.41587	0.12771	0.09688	0.03082		9.79E-5	0.26881	0.10003	0.07122	0.02881
9.83E-5	0.41795	0.12829	0.09744	0.03086		9.82E-5	0.26895	0.1004	0.07162	0.02878
9.86E-5	0.41997	0.12888	0.09799	0.03089		9.85E-5	0.26925	0.10078	0.07202	0.02876
9.89E-5	0.42195	0.12947	0.09855	0.03092		9.87E-5	0.26973	0.10116	0.07243	0.02874
9.92E-5	0.42388	0.13007	0.09912	0.03095		9.9E-5	0.27039	0.10154	0.07283	0.02871
9.95E-5	0.42577	0.13066	0.09968	0.03098		9.93E-5	0.27125	0.10192	0.07323	0.02869
9.98E-5	0.42762	0.13126	0.10025	0.03101		9.96E-5	0.27232	0.1023	0.07363	0.02867
1E-4	0.42944	0.13187	0.10082	0.03105		9.99E-5	0.27359	0.10268	0.07403	0.02865
1E-4	0.43122	0.13247	0.10139	0.03108		1E-4	0.27506	0.10307	0.07444	0.02863
1.01E-4	0.43297	0.13308	0.10197	0.03111		1E-4	0.27673	0.10346	0.07484	0.02862
1.01E-4	0.43469	0.13369	0.10255	0.03114		1.01E-4	0.27859	0.10385	0.07524	0.0286
1.01E-4	0.43638	0.1343	0.10313	0.03117		1.01E-4	0.28064	0.10424	0.07565	0.02859
1.01E-4	0.43804	0.13491	0.10372	0.0312		1.01E-4	0.28287	0.10463	0.07605	0.02858
1.02E-4	0.43968	0.13553	0.1043	0.03123		1.02E-4	0.28528	0.10503	0.07646	0.02857
1.02E-4	0.4413	0.13615	0.10489	0.03126		1.02E-4	0.28786	0.10543	0.07686	0.02857
1.02E-4	0.44292	0.13677	0.10549	0.03129		1.02E-4	0.29059	0.10584	0.07727	0.02857
1.03E-4	0.44454	0.1374	0.10608	0.03131		1.02E-4	0.29346	0.10625	0.07768	0.02857
1.03E-4	0.44619	0.13802	0.10668	0.03134		1.03E-4	0.29646	0.10666	0.07809	0.02857
1.03E-4	0.44789	0.13865	0.10728	0.03137		1.03E-4	0.29958	0.10708	0.07851	0.02857
1.03E-4	0.44966	0.13928	0.10788	0.0314		1.03E-4	0.3028	0.1075	0.07892	0.02858
1.04E-4	0.45151	0.13991	0.10849	0.03143		1.04E-4	0.30609	0.10793	0.07934	0.02859
1.04E-4	0.45344	0.14055	0.10909	0.03146		1.04E-4	0.30942	0.10836	0.07976	0.0286
1.04E-4	0.45548	0.14119	0.1097	0.03149		1.04E-4	0.3128	0.1088	0.08018	0.02862
1.05E-4	0.45761	0.14183	0.11031	0.03152		1.04E-4	0.31618	0.10924	0.0806	0.02864
1.05E-4	0.45986	0.14248	0.11093	0.03155		1.05E-4	0.31957	0.10968	0.08103	0.02865
1.05E-4	0.4622	0.14312	0.11154	0.03158		1.05E-4	0.32294	0.11014	0.08146	0.02868
1.05E-4	0.46464	0.14377	0.11216	0.03162		1.05E-4	0.32629	0.11059	0.08189	0.0287
1.06E-4	0.46713	0.14443	0.11278	0.03165		1.05E-4	0.32961	0.11105	0.08232	0.02873
1.06E-4	0.46967	0.14509	0.1134	0.03169		1.06E-4	0.33289	0.11152	0.08276	0.02876
1.06E-4	0.47222	0.14575	0.11402	0.03173		1.06E-4	0.33613	0.11198	0.0832	0.02879
1.06E-4	0.47477	0.14642	0.11464	0.03177		1.06E-4	0.33933	0.11246	0.08364	0.02882
1.07E-4	0.47732	0.14708	0.11527	0.03181		1.07E-4	0.34249	0.11294	0.08408	0.02886
1.07E-4	0.47986	0.14776	0.1159	0.03186		1.07E-4	0.34561	0.11342	0.08452	0.0289
1.07E-4	0.48238	0.14843	0.11652	0.03191		1.07E-4	0.34868	0.11391	0.08497	0.02894
1.08E-4	0.48489	0.14911	0.11715	0.03196		1.07E-4	0.35172	0.1144	0.08542	0.02898
1.08E-4	0.48737	0.1498	0.11778	0.03201		1.08E-4	0.35471	0.11489	0.08587	0.02902
1.08E-4	0.48984	0.15048	0.11842	0.03207		1.08E-4	0.35765	0.11539	0.08632	0.02907
1.08E-4	0.49228	0.15117	0.11905	0.03212		1.08E-4	0.36055	0.1159	0.08678	0.02912
1.09E-4	0.49471	0.15187	0.11968	0.03218		1.09E-4	0.36339	0.1164	0.08723	0.02917
1.09E-4	0.49711	0.15256	0.12032	0.03225		1.09E-4	0.36619	0.11692	0.08769	0.02923
1.09E-4	0.49948	0.15326	0.12095	0.03231		1.09E-4	0.36893	0.11743	0.08815	0.02928
1.1E-4	0.50183	0.15397	0.12159	0.03238		1.09E-4	0.37161	0.11795	0.08861	0.02934
1.1E-4	0.50416	0.15467	0.12223	0.03245		1.1E-4	0.37424	0.11847	0.08908	0.0294
1.1E-4	0.50645	0.15539	0.12287	0.03252		1.1E-4	0.3768	0.119	0.08954	0.02946
1.1E-4	0.50872	0.1561	0.12351	0.03259		1.1E-4	0.3793	0.11953	0.09001	0.02952
1.11E-4	0.51096	0.15682	0.12415	0.03267		1.11E-4	0.38175	0.12007	0.09048	0.02959
1.11E-4	0.51316	0.15753	0.12479	0.03274		1.11E-4	0.38413	0.1206	0.09095	0.02965
1.11E-4	0.51534	0.15826	0.12543	0.03283		1.11E-4	0.38644	0.12114	0.09142	0.02972
1.12E-4	0.5175	0.15898	0.12608	0.03291		1.11E-4	0.3887	0.12169	0.0919	0.02979
1.12E-4	0.51962	0.15971	0.12672	0.03299		1.12E-4	0.39089	0.12223	0.09237	0.02986
1.12E-4	0.52171	0.16044	0.12736	0.03308		1.12E-4	0.39301	0.12278	0.09285	0.02993
1.12E-4	0.52377	0.16118	0.12801	0.03317		1.12E-4	0.39507	0.12334	0.09333	0.03001
1.13E-4	0.5258	0.16192	0.12865	0.03326		1.12E-4	0.39706	0.12389	0.09381	0.03009
1.13E-4	0.5278	0.16266	0.1293	0.03336		1.13E-4	0.39899	0.12445	0.09429	0.03016
1.13E-4	0.52977	0.1634	0.12995	0.03345		1.13E-4	0.40086	0.12501	0.09477	0.03024
1.14E-4	0.53171	0.16415	0.1306	0.03355		1.13E-4	0.40266	0.12558	0.09525	0.03032
1.14E-4	0.53362	0.1649	0.13125	0.03365		1.14E-4	0.4044	0.12614	0.09574	0.0304
1.14E-4	0.5355	0.16565	0.13189	0.03375		1.14E-4	0.40607	0.12671	0.09622	0.03049
1.14E-4	0.53735	0.1664	0.13254	0.03386		1.14E-4	0.40769	0.12728	0.09671	0.03057
1.15E-4	0.53917	0.16716	0.13319	0.03396		1.14E-4	0.40924	0.12786	0.0972	0.03066
1.15E-4	0.54096	0.16792	0.13385	0.03407		1.15E-4	0.41073	0.12843	0.09768	0.03075
1.15E-4	0.54271	0.16868	0.1345	0.03418		1.15E-4	0.41216	0.12901	0.09817	0.03083
1.15E-4	0.54443	0.16944	0.13515	0.03429		1.15E-4	0.41353	0.12959	0.09866	0.03092
1.16E-4	0.54611	0.17021	0.1358	0.03441		1.16E-4	0.41484	0.13017	0.09915	0.03101
1.16E-4	0.54774	0.17098	0.13646	0.03452		1.16E-4	0.41609	0.13075	0.09965	0.03111
1.16E-4	0.54934	0.17175	0.13711	0.03464		1.16E-4	0.41728	0.13134	0.10014	0.0312
1.17E-4	0.55089	0.17252	0.13777	0.03476		1.16E-4	0.41842	0.13192	0.10063	0.03129
1.17E-4	0.55239	0.1733	0.13842	0.03487		1.17E-4	0.41951	0.13251	0.10113	0.03139
1.17E-4	0.55383	0.17408	0.13908	0.035		1.17E-4	0.42054	0.1331	0.10162	0.03148
1.17E-4	0.55522	0.17485	0.13974	0.03512		1.17E-4	0.42152	0.13369	0.10211	0.03158
1.18E-4	0.55655	0.17564	0.1404	0.03524		1.18E-4	0.42245	0.13428	0.10261	0.03167
1.18E-4	0.55782	0.17642	0.14105	0.03537		1.18E-4	0.42332	0.13488	0.10311	0.03177
1.18E-4	0.55902	0.1772	0.14171	0.03549		1.18E-4	0.42415	0.13547	0.1036	0.03187
1.19E-4	0.56015	0.17799	0.14237	0.03562		1.18E-4	0.42493	0.13607	0.1041	0.03197
1.19E-4	0.56121	0.17878	0.14304	0.03574		1.19E-4	0.42567	0.13666	0.1046	0.03207
1.19E-4	0.5622	0.17957	0.1437	0.03587		1.19E-4	0.42636	0.13726	0.1051	0.03217
1.19E-4	0.56311	0.18036	0.14436	0.036		1.19E-4	0.42701	0.13786	0.10559	0.03227
1.2E-4	0.56395	0.18115	0.14502	0.03613		1.2E-4	0.42762	0.13846	0.10609	0.03237
1.2E-4	0.56472	0.18195	0.14569	0.03626		1.2E-4	0.42818	0.13906	0.10659	0.03247
1.2E-4	0.56541	0.18274	0.14635	0.03639		1.2E-4	0.42872	0.13966	0.10709	0.03257
1.21E-4	0.56602	0.18354	0.14702	0.03652		1.2E-4	0.42921	0.14026	0.10759	0.03267
1.21E-4	0.56657	0.18433	0.14768	0.03665		1.21E-4	0.42968	0.14087	0.10809	0.03278
1.21E-4	0.56704	0.18513	0.14835	0.03678		1.21E-4	0.43012	0.14147	0.10859	0.03288
1.21E-4	0.56744	0.18593	0.14902	0.0369		1.21E-4	0.43053	0.14207	0.10909	0.03298
1.22E-4	0.56777	0.18672	0.14969	0.03703		1.21E-4	0.43091	0.14268	0.10959	0.03309
1.22E-4	0.56804	0.18752	0.15036	0.03716		1.22E-4	0.43128	0.14328	0.11009	0.03319
1.22E-4	0.56825	0.18832	0.15103	0.03729		1.22E-4	0.43163	0.14389	0.11059	0.0333
1.23E-4	0.5684	0.18912	0.15171	0.03741		1.22E-4	0.43196	0.14449	0.11109	0.0334
1.23E-4	0.5685	0.18992	0.15238	0.03754		1.23E-4	0.43229	0.1451	0.11159	0.03351
1.23E-4	0.56855	0.19072	0.15305	0.03766		1.23E-4	0.43263	0.14571	0.11209	0.03361
1.23E-4	0.56855	0.19152	0.15373	0.03779		1.23E-4	0.43297	0.14631	0.1126	0.03372
1.24E-4	0.56851	0.19232	0.15441	0.03791		1.23E-4	0.43333	0.14692	0.1131	0.03383
1.24E-4	0.56842	0.19312	0.15509	0.03803		1.24E-4	0.4337	0.14753	0.1136	0.03393
1.24E-4	0.5683	0.19392	0.15577	0.03815		1.24E-4	0.4341	0.14814	0.1141	0.03404
1.24E-4	0.56814	0.19471	0.15645	0.03826		1.24E-4	0.43451	0.14875	0.1146	0.03415
1.25E-4	0.56794	0.19551	0.15713	0.03838		1.25E-4	0.43494	0.14936	0.1151	0.03426
1.25E-4	0.56771	0.19631	0.15782	0.03849		1.25E-4	0.43538	0.14997	0.1156	0.03437
1.25E-4	0.56744	0.19711	0.1585	0.0386		1.25E-4	0.43583	0.15058	0.11611	0.03448
1.26E-4	0.56714	0.19791	0.15919	0.03871		1.25E-4	0.43627	0.15119	0.11661	0.03459
1.26E-4	0.5668	0.1987	0.15988	0.03882		1.26E-4	0.43672	0.15181	0.11711	0.0347
1.26E-4	0.56643	0.1995	0.16057	0.03893		1.26E-4	0.43715	0.15242	0.11761	0.03481
1.26E-4	0.56603	0.2003	0.16127	0.03903		1.26E-4	0.43758	0.15303	0.11811	0.03492
1.27E-4	0.56559	0.20109	0.16196	0.03913		1.27E-4	0.438	0.15365	0.11861	0.03503
1.27E-4	0.56511	0.20189	0.16266	0.03923		1.27E-4	0.4384	0.15426	0.11912	0.03515
1.27E-4	0.5646	0.20268	0.16336	0.03932		1.27E-4	0.43879	0.15488	0.11962	0.03526
1.28E-4	0.56406	0.20347	0.16406	0.03941		1.27E-4	0.43917	0.15549	0.12012	0.03537
1.28E-4	0.56348	0.20427	0.16476	0.0395		1.28E-4	0.43954	0.15611	0.12062	0.03549
1.28E-4	0.56287	0.20506	0.16547	0.03959		1.28E-4	0.43989	0.15673	0.12113	0.0356
1.28E-4	0.56222	0.20585	0.16618	0.03967		1.28E-4	0.44022	0.15735	0.12163	0.03572
1.29E-4	0.56154	0.20664	0.16689	0.03975		1.28E-4	0.44054	0.15796	0.12213	0.03583
1.29E-4	0.56083	0.20743	0.1676	0.03983		1.29E-4	0.44084	0.15858	0.12264	0.03595
1.29E-4	0.56008	0.20822	0.16831	0.0399		1.29E-4	0.44112	0.1592	0.12314	0.03606
1.3E-4	0.55931	0.209	0.16903	0.03997		1.29E-4	0.44139	0.15982	0.12364	0.03618
1.3E-4	0.55851	0.20979	0.16975	0.04004		1.3E-4	0.44163	0.16044	0.12415	0.03629
1.3E-4	0.55768	0.21057	0.17047	0.0401		1.3E-4	0.44186	0.16106	0.12465	0.03641
1.3E-4	0.55683	0.21136	0.1712	0.04016		1.3E-4	0.44207	0.16168	0.12516	0.03652
1.31E-4	0.55596	0.21214	0.17193	0.04021		1.3E-4	0.44226	0.1623	0.12566	0.03664
1.31E-4	0.55508	0.21292	0.17266	0.04027		1.31E-4	0.44244	0.16292	0.12617	0.03675
1.31E-4	0.55418	0.2137	0.17339	0.04031		1.31E-4	0.44261	0.16354	0.12668	0.03687
1.32E-4	0.55327	0.21448	0.17412	0.04036		1.31E-4	0.44277	0.16416	0.12718	0.03698
1.32E-4	0.55236	0.21526	0.17486	0.04039		1.32E-4	0.44292	0.16479	0.12769	0.03709
1.32E-4	0.55144	0.21603	0.1756	0.04043		1.32E-4	0.44306	0.16541	0.1282	0.03721
1.32E-4	0.55053	0.21681	0.17635	0.04046		1.32E-4	0.4432	0.16603	0.12871	0.03732
1.33E-4	0.54963	0.21758	0.17709	0.04049		1.32E-4	0.44334	0.16665	0.12922	0.03743
1.33E-4	0.54877	0.21835	0.17784	0.04051		1.33E-4	0.44347	0.16727	0.12973	0.03755
1.33E-4	0.54794	0.21912	0.17859	0.04053		1.33E-4	0.44359	0.1679	0.13024	0.03766
1.33E-4	0.54716	0.21989	0.17935	0.04055		1.33E-4	0.4437	0.16852	0.13075	0.03777
1.34E-4	0.54645	0.22066	0.1801	0.04056		1.34E-4	0.4438	0.16914	0.13126	0.03788
1.34E-4	0.54581	0.22143	0.18086	0.04057		1.34E-4	0.44388	0.16976	0.13177	0.03799
1.34E-4	0.54527	0.2222	0.18163	0.04057		1.34E-4	0.44393	0.17039	0.13229	0.0381
1.35E-4	0.54482	0.22296	0.18239	0.04057		1.34E-4	0.44396	0.17101	0.1328	0.03821
1.35E-4	0.54449	0.22373	0.18316	0.04057		1.35E-4	0.44396	0.17163	0.13332	0.03831
1.35E-4	0.54429	0.22449	0.18392	0.04057		1.35E-4	0.44395	0.17226	0.13384	0.03842
1.35E-4	0.54424	0.22526	0.1847	0.04056		1.35E-4	0.4439	0.17288	0.13436	0.03852
1.36E-4	0.54434	0.22603	0.18547	0.04056		1.36E-4	0.44384	0.1735	0.13488	0.03862
1.36E-4	0.54459	0.22679	0.18624	0.04055		1.36E-4	0.44377	0.17412	0.1354	0.03873
1.36E-4	0.54498	0.22756	0.18702	0.04054		1.36E-4	0.44367	0.17475	0.13592	0.03883
1.37E-4	0.54551	0.22832	0.1878	0.04052		1.36E-4	0.44356	0.17537	0.13645	0.03892
1.37E-4	0.54616	0.22909	0.18858	0.04051		1.37E-4	0.44343	0.17599	0.13697	0.03902
1.37E-4	0.54692	0.22986	0.18936	0.0405		1.37E-4	0.44329	0.17661	0.1375	0.03912
1.37E-4	0.54777	0.23063	0.19015	0.04048		1.37E-4	0.44313	0.17724	0.13803	0.03921
1.38E-4	0.54873	0.2314	0.19093	0.04047		1.37E-4	0.44297	0.17786	0.13856	0.0393
1.38E-4	0.54977	0.23217	0.19172	0.04045		1.38E-4	0.4428	0.17848	0.13909	0.03939
1.38E-4	0.5509	0.23294	0.19251	0.04044		1.38E-4	0.44262	0.1791	0.13963	0.03948
1.39E-4	0.55211	0.23372	0.1933	0.04042		1.38E-4	0.44243	0.17972	0.14016	0.03956
1.39E-4	0.55339	0.2345	0.19409	0.0404		1.39E-4	0.44223	0.18034	0.1407	0.03964
1.39E-4	0.55473	0.23528	0.19489	0.04039		1.39E-4	0.44203	0.18096	0.14124	0.03972
1.39E-4	0.55612	0.23606	0.19568	0.04037		1.39E-4	0.44181	0.18158	0.14178	0.0398
1.4E-4	0.55755	0.23684	0.19648	0.04036		1.39E-4	0.44158	0.1822	0.14233	0.03988
1.4E-4	0.55901	0.23762	0.19728	0.04035		1.4E-4	0.44133	0.18282	0.14287	0.03995
1.4E-4	0.56049	0.23841	0.19808	0.04034		1.4E-4	0.44108	0.18344	0.14342	0.04002
1.41E-4	0.56198	0.2392	0.19888	0.04032		1.4E-4	0.44081	0.18406	0.14397	0.04009
1.41E-4	0.56348	0.23999	0.19968	0.04032		1.41E-4	0.44053	0.18468	0.14452	0.04016
1.41E-4	0.56498	0.24078	0.20048	0.04031		1.41E-4	0.44024	0.1853	0.14508	0.04022
1.41E-4	0.56648	0.24158	0.20128	0.0403		1.41E-4	0.43994	0.18592	0.14564	0.04028
1.42E-4	0.56797	0.24238	0.20208	0.04029		1.41E-4	0.43963	0.18653	0.14619	0.04034
1.42E-4	0.56946	0.24318	0.20288	0.04029		1.42E-4	0.43932	0.18715	0.14676	0.04039
1.42E-4	0.57095	0.24398	0.20369	0.04029		1.42E-4	0.43899	0.18777	0.14732	0.04045
1.42E-4	0.57242	0.24478	0.20449	0.04029		1.42E-4	0.43866	0.18838	0.14788	0.0405
1.43E-4	0.57388	0.24559	0.2053	0.04029		1.43E-4	0.43833	0.189	0.14845	0.04055
1.43E-4	0.57531	0.24639	0.20611	0.04029		1.43E-4	0.438	0.18961	0.14902	0.04059
1.43E-4	0.57673	0.2472	0.20691	0.04029		1.43E-4	0.43766	0.19023	0.14959	0.04064
1.44E-4	0.57814	0.24802	0.20772	0.04029		1.43E-4	0.43733	0.19084	0.15016	0.04068
1.44E-4	0.57956	0.24883	0.20853	0.0403		1.44E-4	0.43699	0.19145	0.15074	0.04072
1.44E-4	0.58101	0.24965	0.20934	0.0403		1.44E-4	0.43665	0.19207	0.15131	0.04075
1.44E-4	0.58248	0.25046	0.21016	0.04031		1.44E-4	0.43631	0.19268	0.15189	0.04079
1.45E-4	0.58399	0.25128	0.21097	0.04031		1.44E-4	0.43598	0.19329	0.15247	0.04082
1.45E-4	0.58555	0.25211	0.21179	0.04032		1.45E-4	0.43565	0.1939	0.15305	0.04085
1.45E-4	0.58719	0.25293	0.21261	0.04032		1.45E-4	0.43532	0.19452	0.15364	0.04088
1.46E-4	0.58892	0.25376	0.21343	0.04033		1.45E-4	0.43499	0.19513	0.15422	0.04091
1.46E-4	0.59074	0.25459	0.21425	0.04034		1.46E-4	0.43466	0.19574	0.15481	0.04093
1.46E-4	0.59264	0.25542	0.21507	0.04034		1.46E-4	0.43434	0.19635	0.15539	0.04095
1.46E-4	0.59462	0.25625	0.2159	0.04035		1.46E-4	0.43403	0.19696	0.15598	0.04097
1.47E-4	0.59667	0.25709	0.21673	0.04036		1.46E-4	0.43371	0.19756	0.15657	0.04099
1.47E-4	0.5988	0.25793	0.21756	0.04037		1.47E-4	0.43341	0.19817	0.15716	0.04101
1.47E-4	0.60099	0.25877	0.21839	0.04038		1.47E-4	0.4331	0.19878	0.15776	0.04102
1.48E-4	0.60326	0.25962	0.21923	0.04039		1.47E-4	0.43281	0.19939	0.15835	0.04104
1.48E-4	0.60559	0.26047	0.22006	0.0404		1.48E-4	0.43253	0.2	0.15895	0.04105
1.48E-4	0.60799	0.26132	0.2209	0.04042		1.48E-4	0.43227	0.2006	0.15954	0.04106
1.48E-4	0.61045	0.26218	0.22174	0.04043		1.48E-4	0.43202	0.20121	0.16014	0.04107
1.49E-4	0.61297	0.26304	0.22259	0.04045		1.48E-4	0.4318	0.20182	0.16074	0.04108
1.49E-4	0.61555	0.2639	0.22343	0.04047		1.49E-4	0.43162	0.20242	0.16134	0.04108
1.49E-4	0.61818	0.26477	0.22428	0.04049		1.49E-4	0.43149	0.20303	0.16194	0.04109
1.5E-4	0.62086	0.26564	0.22513	0.04051		1.49E-4	0.4314	0.20363	0.16254	0.04109
1.5E-4	0.62359	0.26651	0.22598	0.04053		1.5E-4	0.43138	0.20424	0.16314	0.0411
1.5E-4	0.62635	0.26739	0.22684	0.04055		1.5E-4	0.43143	0.20484	0.16375	0.0411
1.5E-4	0.62914	0.26827	0.22769	0.04058		1.5E-4	0.43156	0.20545	0.16435	0.0411
1.51E-4	0.63193	0.26916	0.22855	0.04061		1.5E-4	0.43179	0.20606	0.16495	0.0411
1.51E-4	0.63473	0.27005	0.22941	0.04064		1.51E-4	0.43213	0.20666	0.16556	0.0411
1.51E-4	0.63753	0.27094	0.23028	0.04067		1.51E-4	0.4326	0.20727	0.16617	0.0411
1.51E-4	0.64031	0.27184	0.23114	0.0407		1.51E-4	0.43323	0.20788	0.16677	0.0411
1.52E-4	0.64309	0.27274	0.23201	0.04073		1.52E-4	0.43402	0.20848	0.16738	0.0411
1.52E-4	0.64586	0.27365	0.23288	0.04077		1.52E-4	0.435	0.20909	0.16799	0.0411
1.52E-4	0.64861	0.27456	0.23375	0.04081		1.52E-4	0.43615	0.20971	0.1686	0.04111
1.53E-4	0.65134	0.27547	0.23462	0.04085		1.52E-4	0.43746	0.21032	0.16921	0.04111
1.53E-4	0.65405	0.27639	0.2355	0.04089		1.53E-4	0.43891	0.21093	0.16982	0.04111
1.53E-4	0.65674	0.27731	0.23638	0.04094		1.53E-4	0.4405	0.21155	0.17043	0.04112
1.53E-4	0.65941	0.27824	0.23726	0.04098		1.53E-4	0.44221	0.21217	0.17104	0.04113
1.54E-4	0.66205	0.27917	0.23814	0.04103		1.53E-4	0.44402	0.21279	0.17165	0.04114
1.54E-4	0.66466	0.2801	0.23902	0.04108		1.54E-4	0.44591	0.21342	0.17227	0.04115
1.54E-4	0.66725	0.28103	0.2399	0.04113		1.54E-4	0.44788	0.21404	0.17288	0.04116
1.55E-4	0.6698	0.28197	0.24079	0.04118		1.54E-4	0.4499	0.21467	0.1735	0.04117
1.55E-4	0.67231	0.28292	0.24168	0.04124		1.55E-4	0.45198	0.21531	0.17412	0.04119
1.55E-4	0.67479	0.28386	0.24257	0.0413		1.55E-4	0.4541	0.21594	0.17473	0.04121
1.55E-4	0.67723	0.28481	0.24346	0.04135		1.55E-4	0.45625	0.21658	0.17535	0.04123
1.56E-4	0.67964	0.28577	0.24435	0.04141		1.55E-4	0.45843	0.21722	0.17597	0.04125
1.56E-4	0.682	0.28673	0.24525	0.04148		1.56E-4	0.46063	0.21787	0.1766	0.04127
1.56E-4	0.68432	0.28769	0.24615	0.04154		1.56E-4	0.46284	0.21851	0.17722	0.04129
1.57E-4	0.6866	0.28865	0.24704	0.04161		1.56E-4	0.46506	0.21916	0.17784	0.04132
1.57E-4	0.68884	0.28962	0.24794	0.04167		1.57E-4	0.46728	0.21982	0.17847	0.04135
1.57E-4	0.69103	0.29059	0.24885	0.04174		1.57E-4	0.46949	0.22048	0.1791	0.04138
1.57E-4	0.69318	0.29156	0.24975	0.04181		1.57E-4	0.4717	0.22114	0.17973	0.04141
1.58E-4	0.69528	0.29253	0.25065	0.04188		1.57E-4	0.4739	0.2218	0.18036	0.04144
1.58E-4	0.69733	0.29351	0.25156	0.04196		1.58E-4	0.47608	0.22247	0.18099	0.04147
1.58E-4	0.69934	0.29449	0.25247	0.04203		1.58E-4	0.47826	0.22314	0.18163	0.04151
1.59E-4	0.70129	0.29548	0.25337	0.04211		1.58E-4	0.48042	0.22381	0.18226	0.04154
1.59E-4	0.70321	0.29647	0.25428	0.04218		1.59E-4	0.48257	0.22448	0.1829	0.04158
1.59E-4	0.70507	0.29746	0.25519	0.04226		1.59E-4	0.48471	0.22516	0.18354	0.04162
1.59E-4	0.70689	0.29845	0.25611	0.04234		1.59E-4	0.48683	0.22584	0.18418	0.04166
1.6E-4	0.70867	0.29944	0.25702	0.04242		1.59E-4	0.48893	0.22653	0.18482	0.0417
1.6E-4	0.7104	0.30044	0.25794	0.04251		1.6E-4	0.49101	0.22722	0.18547	0.04175
1.6E-4	0.7121	0.30144	0.25885	0.04259		1.6E-4	0.49308	0.22791	0.18611	0.04179
1.6E-4	0.71375	0.30244	0.25977	0.04267		1.6E-4	0.49512	0.2286	0.18676	0.04184
1.61E-4	0.71537	0.30345	0.26069	0.04276		1.6E-4	0.49715	0.2293	0.18741	0.04189
1.61E-4	0.71696	0.30445	0.26161	0.04285		1.61E-4	0.49915	0.23	0.18806	0.04194
1.61E-4	0.71851	0.30546	0.26253	0.04294		1.61E-4	0.50112	0.2307	0.18871	0.04199
1.62E-4	0.72004	0.30647	0.26345	0.04303		1.61E-4	0.50308	0.2314	0.18936	0.04204
1.62E-4	0.72154	0.30749	0.26437	0.04312		1.62E-4	0.505	0.23211	0.19001	0.0421
1.62E-4	0.72301	0.3085	0.26529	0.04321		1.62E-4	0.5069	0.23282	0.19067	0.04215
1.62E-4	0.72446	0.30952	0.26622	0.0433		1.62E-4	0.50877	0.23353	0.19133	0.04221
1.63E-4	0.72589	0.31054	0.26714	0.0434		1.62E-4	0.51061	0.23425	0.19198	0.04226
1.63E-4	0.72729	0.31156	0.26807	0.04349		1.63E-4	0.51243	0.23496	0.19264	0.04232
1.63E-4	0.72867	0.31258	0.269	0.04359		1.63E-4	0.51421	0.23568	0.1933	0.04238
1.64E-4	0.73002	0.31361	0.26992	0.04369		1.63E-4	0.51597	0.23641	0.19397	0.04244
1.64E-4	0.73136	0.31464	0.27085	0.04379		1.64E-4	0.51769	0.23713	0.19463	0.0425
1.64E-4	0.73266	0.31567	0.27178	0.04388		1.64E-4	0.51939	0.23786	0.19529	0.04257
1.64E-4	0.73394	0.3167	0.27271	0.04399		1.64E-4	0.52106	0.23859	0.19596	0.04263
1.65E-4	0.7352	0.31773	0.27364	0.04409		1.64E-4	0.5227	0.23932	0.19663	0.04269
1.65E-4	0.73642	0.31876	0.27458	0.04419		1.65E-4	0.52431	0.24006	0.1973	0.04276
1.65E-4	0.73761	0.3198	0.27551	0.04429		1.65E-4	0.52589	0.24079	0.19797	0.04283
1.66E-4	0.73876	0.32084	0.27644	0.0444		1.65E-4	0.52744	0.24153	0.19864	0.04289
1.66E-4	0.73988	0.32188	0.27738	0.0445		1.66E-4	0.52896	0.24227	0.19931	0.04296
1.66E-4	0.74096	0.32292	0.27831	0.04461		1.66E-4	0.53045	0.24302	0.19999	0.04303
1.66E-4	0.74199	0.32396	0.27925	0.04471		1.66E-4	0.53191	0.24376	0.20066	0.0431
1.67E-4	0.74299	0.325	0.28019	0.04482		1.66E-4	0.53334	0.24451	0.20134	0.04317
1.67E-4	0.74394	0.32605	0.28113	0.04492		1.67E-4	0.53474	0.24526	0.20202	0.04324
1.67E-4	0.74485	0.3271	0.28207	0.04503		1.67E-4	0.53611	0.24601	0.2027	0.04331
1.68E-4	0.74571	0.32814	0.28301	0.04514		1.67E-4	0.53746	0.24676	0.20338	0.04338
1.68E-4	0.74653	0.32919	0.28395	0.04525		1.68E-4	0.53877	0.24752	0.20406	0.04346
1.68E-4	0.7473	0.33024	0.28489	0.04535		1.68E-4	0.54006	0.24828	0.20474	0.04353
1.68E-4	0.74802	0.33129	0.28583	0.04546		1.68E-4	0.54132	0.24904	0.20543	0.04361
1.69E-4	0.7487	0.33235	0.28678	0.04557		1.68E-4	0.54255	0.2498	0.20611	0.04368
1.69E-4	0.74933	0.3334	0.28772	0.04568		1.69E-4	0.54375	0.25056	0.2068	0.04376
1.69E-4	0.74992	0.33445	0.28867	0.04578		1.69E-4	0.54493	0.25132	0.20749	0.04384
1.69E-4	0.75046	0.33551	0.28962	0.04589		1.69E-4	0.54608	0.25209	0.20817	0.04391
1.7E-4	0.75096	0.33656	0.29057	0.046		1.69E-4	0.5472	0.25285	0.20886	0.04399
1.7E-4	0.75142	0.33762	0.29152	0.0461		1.7E-4	0.54829	0.25362	0.20955	0.04407
1.7E-4	0.75186	0.33868	0.29247	0.04621		1.7E-4	0.54936	0.25439	0.21024	0.04415
1.71E-4	0.75226	0.33973	0.29342	0.04631		1.7E-4	0.5504	0.25517	0.21094	0.04423
1.71E-4	0.75263	0.34079	0.29438	0.04641		1.71E-4	0.55141	0.25594	0.21163	0.04431
1.71E-4	0.75297	0.34185	0.29533	0.04652		1.71E-4	0.55239	0.25671	0.21232	0.04439
1.71E-4	0.75329	0.34291	0.29629	0.04662		1.71E-4	0.55335	0.25749	0.21301	0.04447
1.72E-4	0.75357	0.34397	0.29725	0.04672		1.71E-4	0.55429	0.25827	0.21371	0.04456
1.72E-4	0.75384	0.34503	0.29821	0.04682		1.72E-4	0.5552	0.25904	0.2144	0.04464
1.72E-4	0.75407	0.34609	0.29917	0.04692		1.72E-4	0.55609	0.25982	0.2151	0.04472
1.73E-4	0.75428	0.34715	0.30013	0.04701		1.72E-4	0.55696	0.26061	0.2158	0.04481
1.73E-4	0.75448	0.34821	0.3011	0.04711		1.73E-4	0.55782	0.26139	0.21649	0.04489
1.73E-4	0.75465	0.34927	0.30206	0.04721		1.73E-4	0.55867	0.26217	0.21719	0.04498
1.73E-4	0.75481	0.35033	0.30303	0.0473		1.73E-4	0.55952	0.26296	0.21789	0.04506
1.74E-4	0.75495	0.35139	0.304	0.04739		1.73E-4	0.56038	0.26374	0.21859	0.04515
1.74E-4	0.75508	0.35245	0.30497	0.04748		1.74E-4	0.56124	0.26453	0.21929	0.04524
1.74E-4	0.75518	0.35351	0.30594	0.04757		1.74E-4	0.56212	0.26532	0.21999	0.04533
1.75E-4	0.75526	0.35458	0.30691	0.04766		1.74E-4	0.563	0.26611	0.22069	0.04541
1.75E-4	0.75531	0.35564	0.30789	0.04775		1.75E-4	0.56388	0.2669	0.22139	0.0455
1.75E-4	0.75534	0.3567	0.30886	0.04784		1.75E-4	0.56477	0.26769	0.2221	0.04559
1.75E-4	0.75534	0.35776	0.30984	0.04792		1.75E-4	0.56565	0.26848	0.2228	0.04568
1.76E-4	0.75533	0.35882	0.31082	0.048		1.75E-4	0.56652	0.26928	0.2235	0.04578
1.76E-4	0.75529	0.35989	0.3118	0.04808		1.76E-4	0.56739	0.27007	0.2242	0.04587
1.76E-4	0.75524	0.36095	0.31278	0.04816		1.76E-4	0.56825	0.27087	0.22491	0.04596
1.77E-4	0.75517	0.36201	0.31377	0.04824		1.76E-4	0.5691	0.27167	0.22561	0.04605
1.77E-4	0.75509	0.36307	0.31475	0.04832		1.76E-4	0.56994	0.27247	0.22632	0.04615
1.77E-4	0.755	0.36413	0.31574	0.04839		1.77E-4	0.57077	0.27327	0.22702	0.04624
1.77E-4	0.75491	0.36519	0.31673	0.04846		1.77E-4	0.57159	0.27407	0.22773	0.04634
1.78E-4	0.75481	0.36626	0.31772	0.04853		1.77E-4	0.5724	0.27487	0.22844	0.04643
1.78E-4	0.7547	0.36732	0.31872	0.0486		1.78E-4	0.5732	0.27567	0.22915	0.04653
1.78E-4	0.7546	0.36838	0.31971	0.04867		1.78E-4	0.57399	0.27648	0.22985	0.04663
1.78E-4	0.7545	0.36944	0.32071	0.04873		1.78E-4	0.57477	0.27729	0.23056	0.04672
1.79E-4	0.7544	0.3705	0.32171	0.04879		1.78E-4	0.57554	0.27809	0.23127	0.04682
1.79E-4	0.75431	0.37156	0.32271	0.04885		1.79E-4	0.5763	0.2789	0.23198	0.04692
1.79E-4	0.75422	0.37262	0.32372	0.0489		1.79E-4	0.57705	0.27971	0.23269	0.04702
1.8E-4	0.75414	0.37368	0.32472	0.04896		1.79E-4	0.57779	0.28052	0.2334	0.04712
1.8E-4	0.75408	0.37474	0.32573	0.04901		1.8E-4	0.57852	0.28133	0.23412	0.04722
1.8E-4	0.75403	0.3758	0.32674	0.04906		1.8E-4	0.57923	0.28214	0.23483	0.04732
1.8E-4	0.75399	0.37686	0.32775	0.04911		1.8E-4	0.57993	0.28296	0.23554	0.04742
1.81E-4	0.75398	0.37792	0.32877	0.04915		1.8E-4	0.58062	0.28377	0.23625	0.04752
1.81E-4	0.75398	0.37898	0.32979	0.04919		1.81E-4	0.5813	0.28459	0.23697	0.04762
1.81E-4	0.75401	0.38004	0.33081	0.04924		1.81E-4	0.58196	0.2854	0.23768	0.04772
1.82E-4	0.75407	0.3811	0.33183	0.04927		1.81E-4	0.5826	0.28622	0.2384	0.04782
1.82E-4	0.75415	0.38216	0.33285	0.04931		1.82E-4	0.58323	0.28704	0.23912	0.04792
1.82E-4	0.75427	0.38322	0.33388	0.04934		1.82E-4	0.58383	0.28786	0.23984	0.04802
1.82E-4	0.75442	0.38428	0.33491	0.04937		1.82E-4	0.58441	0.28868	0.24055	0.04812
1.83E-4	0.7546	0.38534	0.33594	0.0494		1.82E-4	0.58497	0.2895	0.24127	0.04822
1.83E-4	0.75481	0.3864	0.33697	0.04943		1.83E-4	0.58551	0.29032	0.24199	0.04833
1.83E-4	0.75504	0.38747	0.33801	0.04946		1.83E-4	0.58603	0.29114	0.24271	0.04843
1.84E-4	0.75529	0.38853	0.33905	0.04948		1.83E-4	0.58652	0.29196	0.24344	0.04853
1.84E-4	0.75556	0.38959	0.34009	0.0495		1.84E-4	0.58699	0.29279	0.24416	0.04863
1.84E-4	0.75585	0.39065	0.34113	0.04952		1.84E-4	0.58744	0.29361	0.24488	0.04873
1.84E-4	0.75615	0.39171	0.34218	0.04954		1.84E-4	0.58787	0.29444	0.24561	0.04883
1.85E-4	0.75647	0.39278	0.34323	0.04955		1.84E-4	0.58828	0.29526	0.24633	0.04893
1.85E-4	0.75681	0.39384	0.34428	0.04957		1.85E-4	0.58867	0.29609	0.24706	0.04903
1.85E-4	0.75716	0.39491	0.34533	0.04958		1.85E-4	0.58904	0.29691	0.24779	0.04913
1.86E-4	0.75753	0.39597	0.34638	0.04959		1.85E-4	0.58939	0.29774	0.24852	0.04923
1.86E-4	0.75791	0.39704	0.34744	0.0496		1.85E-4	0.58972	0.29857	0.24925	0.04932
1.86E-4	0.75831	0.3981	0.34849	0.04961		1.86E-4	0.59003	0.2994	0.24998	0.04942
1.86E-4	0.75871	0.39917	0.34955	0.04961		1.86E-4	0.59032	0.30022	0.25071	0.04952
1.87E-4	0.75914	0.40023	0.35061	0.04962		1.86E-4	0.5906	0.30105	0.25144	0.04961
1.87E-4	0.75957	0.4013	0.35168	0.04962		1.87E-4	0.59086	0.30188	0.25218	0.04971
1.87E-4	0.76002	0.40237	0.35274	0.04963		1.87E-4	0.59111	0.30271	0.25291	0.0498
1.87E-4	0.76048	0.40344	0.35381	0.04963		1.87E-4	0.59134	0.30354	0.25365	0.04989
1.88E-4	0.76096	0.40451	0.35488	0.04963		1.87E-4	0.59155	0.30437	0.25438	0.04999
1.88E-4	0.76145	0.40558	0.35595	0.04963		1.88E-4	0.59174	0.3052	0.25512	0.05008
1.88E-4	0.76197	0.40665	0.35702	0.04963		1.88E-4	0.5919	0.30603	0.25586	0.05017
1.89E-4	0.7625	0.40772	0.35809	0.04963		1.88E-4	0.59203	0.30686	0.2566	0.05026
1.89E-4	0.76306	0.40879	0.35916	0.04963		1.89E-4	0.59215	0.30769	0.25735	0.05035
1.89E-4	0.76365	0.40987	0.36024	0.04963		1.89E-4	0.59224	0.30853	0.25809	0.05043
1.89E-4	0.76428	0.41094	0.36131	0.04963		1.89E-4	0.59232	0.30936	0.25884	0.05052
1.9E-4	0.76494	0.41202	0.36239	0.04963		1.89E-4	0.59238	0.31019	0.25958	0.0506
1.9E-4	0.76565	0.41309	0.36347	0.04962		1.9E-4	0.59243	0.31102	0.26033	0.05069
1.9E-4	0.76641	0.41417	0.36455	0.04962		1.9E-4	0.59245	0.31185	0.26108	0.05077
1.91E-4	0.76722	0.41525	0.36563	0.04962		1.9E-4	0.59246	0.31268	0.26183	0.05085
1.91E-4	0.7681	0.41633	0.36671	0.04962		1.91E-4	0.59245	0.31351	0.26259	0.05093
1.91E-4	0.76905	0.41741	0.36779	0.04961		1.91E-4	0.59243	0.31435	0.26334	0.05101
1.91E-4	0.77008	0.41849	0.36888	0.04961		1.91E-4	0.59239	0.31518	0.26409	0.05108
1.92E-4	0.7712	0.41957	0.36996	0.04961		1.91E-4	0.59234	0.31601	0.26485	0.05116
1.92E-4	0.77242	0.42066	0.37105	0.04961		1.92E-4	0.59227	0.31684	0.26561	0.05123
1.92E-4	0.77373	0.42174	0.37214	0.04961		1.92E-4	0.59219	0.31767	0.26637	0.0513
1.93E-4	0.77515	0.42283	0.37323	0.04961		1.92E-4	0.5921	0.3185	0.26713	0.05137
1.93E-4	0.77668	0.42392	0.37432	0.04961		1.92E-4	0.59199	0.31933	0.2679	0.05144
1.93E-4	0.77832	0.42502	0.37541	0.04961		1.93E-4	0.59187	0.32016	0.26866	0.0515
1.93E-4	0.78007	0.42611	0.3765	0.04961		1.93E-4	0.59174	0.32099	0.26943	0.05157
1.94E-4	0.78192	0.42721	0.37759	0.04961		1.93E-4	0.5916	0.32182	0.27019	0.05163
1.94E-4	0.78388	0.42831	0.37869	0.04962		1.94E-4	0.59144	0.32265	0.27096	0.05169
1.94E-4	0.78593	0.42941	0.37979	0.04963		1.94E-4	0.59128	0.32348	0.27173	0.05175
1.95E-4	0.78806	0.43052	0.38089	0.04963		1.94E-4	0.59111	0.32431	0.27251	0.05181
1.95E-4	0.79027	0.43163	0.38199	0.04964		1.94E-4	0.59093	0.32514	0.27328	0.05186
1.95E-4	0.79255	0.43274	0.38309	0.04965		1.95E-4	0.59075	0.32597	0.27406	0.05192
1.95E-4	0.7949	0.43386	0.38419	0.04967		1.95E-4	0.59057	0.3268	0.27483	0.05197
1.96E-4	0.79729	0.43498	0.3853	0.04968		1.95E-4	0.59039	0.32763	0.27561	0.05202
1.96E-4	0.79972	0.4361	0.3864	0.0497		1.96E-4	0.5902	0.32846	0.27639	0.05207
1.96E-4	0.80218	0.43722	0.38751	0.04971		1.96E-4	0.59002	0.32929	0.27717	0.05211
1.96E-4	0.80467	0.43835	0.38862	0.04973		1.96E-4	0.58984	0.33012	0.27796	0.05216
1.97E-4	0.80718	0.43949	0.38973	0.04975		1.96E-4	0.58965	0.33094	0.27874	0.0522
1.97E-4	0.80969	0.44062	0.39085	0.04977		1.97E-4	0.58948	0.33177	0.27953	0.05224
1.97E-4	0.8122	0.44176	0.39197	0.0498		1.97E-4	0.5893	0.3326	0.28032	0.05228
1.98E-4	0.81471	0.44291	0.39309	0.04982		1.97E-4	0.58913	0.33343	0.28111	0.05232
1.98E-4	0.81722	0.44405	0.39421	0.04985		1.98E-4	0.58897	0.33425	0.2819	0.05235
1.98E-4	0.81972	0.4452	0.39533	0.04988		1.98E-4	0.58882	0.33508	0.28269	0.05239
1.98E-4	0.82222	0.44636	0.39645	0.0499		1.98E-4	0.58868	0.3359	0.28349	0.05242
1.99E-4	0.8247	0.44752	0.39758	0.04993		1.98E-4	0.58856	0.33673	0.28428	0.05245
1.99E-4	0.82718	0.44868	0.39871	0.04997		1.99E-4	0.58846	0.33756	0.28508	0.05248
1.99E-4	0.82965	0.44984	0.39984	0.05		1.99E-4	0.58838	0.33838	0.28588	0.0525
2E-4	0.83211	0.45101	0.40097	0.05003		1.99E-4	0.58831	0.33921	0.28668	0.05253
2E-4	0.83455	0.45218	0.40211	0.05007		2E-4	0.58827	0.34003	0.28748	0.05255
2E-4	0.83699	0.45336	0.40325	0.05011		2E-4	0.58825	0.34086	0.28829	0.05257
2E-4	0.8394	0.45453	0.40439	0.05015		2E-4	0.58825	0.34169	0.28909	0.05259
2.01E-4	0.84181	0.45572	0.40553	0.05019		2E-4	0.58828	0.34251	0.2899	0.05261
2.01E-4	0.84419	0.4569	0.40667	0.05023		2.01E-4	0.58833	0.34334	0.2907	0.05263
2.01E-4	0.84656	0.45809	0.40782	0.05027		2.01E-4	0.58841	0.34416	0.29151	0.05265
2.02E-4	0.84891	0.45928	0.40896	0.05032		2.01E-4	0.58851	0.34499	0.29232	0.05266
2.02E-4	0.85124	0.46048	0.41011	0.05036		2.01E-4	0.58866	0.34581	0.29314	0.05268
2.02E-4	0.85356	0.46167	0.41126	0.05041		2.02E-4	0.58884	0.34664	0.29395	0.05269
2.02E-4	0.85585	0.46288	0.41242	0.05046		2.02E-4	0.58907	0.34747	0.29476	0.0527
2.03E-4	0.85812	0.46408	0.41357	0.05051		2.02E-4	0.58936	0.34829	0.29558	0.05272
2.03E-4	0.86037	0.46529	0.41473	0.05056		2.03E-4	0.5897	0.34912	0.29639	0.05273
2.03E-4	0.86259	0.4665	0.41589	0.05061		2.03E-4	0.59009	0.34995	0.29721	0.05274
2.04E-4	0.8648	0.46771	0.41705	0.05067		2.03E-4	0.59056	0.35078	0.29803	0.05275
2.04E-4	0.86698	0.46893	0.41821	0.05072		2.03E-4	0.59109	0.35161	0.29885	0.05276
2.04E-4	0.86913	0.47015	0.41937	0.05078		2.04E-4	0.59169	0.35244	0.29967	0.05277
2.04E-4	0.87126	0.47137	0.42054	0.05084		2.04E-4	0.59237	0.35327	0.30049	0.05278
2.05E-4	0.87337	0.4726	0.4217	0.0509		2.04E-4	0.59314	0.3541	0.30131	0.05279
2.05E-4	0.87545	0.47383	0.42287	0.05096		2.05E-4	0.59399	0.35493	0.30214	0.0528
2.05E-4	0.8775	0.47506	0.42404	0.05102		2.05E-4	0.59494	0.35577	0.30296	0.05281
2.05E-4	0.87952	0.4763	0.42521	0.05108		2.05E-4	0.59597	0.3566	0.30378	0.05282
2.06E-4	0.88152	0.47753	0.42639	0.05115		2.05E-4	0.59709	0.35744	0.30461	0.05283
2.06E-4	0.88349	0.47877	0.42756	0.05121		2.06E-4	0.59828	0.35828	0.30544	0.05284
2.06E-4	0.88543	0.48002	0.42874	0.05128		2.06E-4	0.59954	0.35912	0.30627	0.05285
2.07E-4	0.88734	0.48126	0.42992	0.05135		2.06E-4	0.60087	0.35996	0.3071	0.05286
2.07E-4	0.88923	0.48251	0.43109	0.05142		2.07E-4	0.60224	0.36081	0.30793	0.05288
2.07E-4	0.89108	0.48376	0.43228	0.05149		2.07E-4	0.60365	0.36165	0.30876	0.05289
2.07E-4	0.8929	0.48502	0.43346	0.05156		2.07E-4	0.6051	0.3625	0.30959	0.05291
2.08E-4	0.89469	0.48627	0.43464	0.05163		2.07E-4	0.60658	0.36335	0.31042	0.05293
2.08E-4	0.89645	0.48753	0.43583	0.05171		2.08E-4	0.60809	0.3642	0.31126	0.05294
2.08E-4	0.89817	0.4888	0.43701	0.05178		2.08E-4	0.60961	0.36506	0.31209	0.05296
2.09E-4	0.89987	0.49006	0.4382	0.05186		2.08E-4	0.61116	0.36591	0.31293	0.05298
2.09E-4	0.90153	0.49133	0.43939	0.05194		2.08E-4	0.61272	0.36677	0.31377	0.053
2.09E-4	0.90315	0.49259	0.44058	0.05202		2.09E-4	0.61429	0.36763	0.31461	0.05302
2.09E-4	0.90475	0.49386	0.44177	0.0521		2.09E-4	0.61587	0.3685	0.31545	0.05305
2.1E-4	0.90631	0.49514	0.44296	0.05218		2.09E-4	0.61746	0.36936	0.31629	0.05307
2.1E-4	0.90784	0.49641	0.44415	0.05226		2.1E-4	0.61906	0.37023	0.31713	0.05309
2.1E-4	0.90933	0.49769	0.44535	0.05234		2.1E-4	0.62066	0.3711	0.31798	0.05312
2.11E-4	0.91079	0.49897	0.44655	0.05242		2.1E-4	0.62226	0.37197	0.31882	0.05315
2.11E-4	0.91222	0.50025	0.44774	0.05251		2.1E-4	0.62386	0.37284	0.31967	0.05317
2.11E-4	0.91361	0.50153	0.44894	0.05259		2.11E-4	0.62546	0.37372	0.32052	0.0532
2.11E-4	0.91498	0.50282	0.45014	0.05268		2.11E-4	0.62705	0.3746	0.32137	0.05323
2.12E-4	0.9163	0.50411	0.45134	0.05276		2.11E-4	0.62864	0.37548	0.32222	0.05326
2.12E-4	0.9176	0.5054	0.45254	0.05285		2.12E-4	0.63022	0.37636	0.32307	0.05329
2.12E-4	0.91887	0.50669	0.45375	0.05294		2.12E-4	0.63179	0.37725	0.32393	0.05332
2.13E-4	0.9201	0.50798	0.45495	0.05303		2.12E-4	0.63335	0.37814	0.32478	0.05336
2.13E-4	0.9213	0.50927	0.45616	0.05312		2.12E-4	0.63491	0.37903	0.32564	0.05339
2.13E-4	0.92248	0.51057	0.45736	0.05321		2.13E-4	0.63645	0.37992	0.3265	0.05342
2.13E-4	0.92362	0.51187	0.45857	0.0533		2.13E-4	0.63799	0.38081	0.32736	0.05346
2.14E-4	0.92474	0.51317	0.45978	0.05339		2.13E-4	0.63951	0.38171	0.32822	0.05349
2.14E-4	0.92583	0.51447	0.46099	0.05348		2.14E-4	0.64102	0.38261	0.32908	0.05353
2.14E-4	0.9269	0.51577	0.4622	0.05357		2.14E-4	0.64252	0.38351	0.32994	0.05357
2.14E-4	0.92794	0.51707	0.46341	0.05366		2.14E-4	0.644	0.38441	0.33081	0.05361
2.15E-4	0.92896	0.51838	0.46463	0.05375		2.14E-4	0.64547	0.38532	0.33167	0.05364
2.15E-4	0.92996	0.51969	0.46584	0.05385		2.15E-4	0.64693	0.38622	0.33254	0.05368
2.15E-4	0.93093	0.52099	0.46706	0.05394		2.15E-4	0.64838	0.38713	0.33341	0.05372
2.16E-4	0.93189	0.5223	0.46827	0.05403		2.15E-4	0.64982	0.38804	0.33428	0.05376
2.16E-4	0.93282	0.52361	0.46949	0.05412		2.16E-4	0.65125	0.38896	0.33515	0.05381
2.16E-4	0.93373	0.52493	0.47071	0.05422		2.16E-4	0.65266	0.38987	0.33602	0.05385
2.16E-4	0.93463	0.52624	0.47193	0.05431		2.16E-4	0.65406	0.39079	0.3369	0.05389
2.17E-4	0.93551	0.52755	0.47315	0.0544		2.16E-4	0.65546	0.39171	0.33777	0.05394
2.17E-4	0.93637	0.52887	0.47437	0.0545		2.17E-4	0.65684	0.39263	0.33865	0.05398
2.17E-4	0.93721	0.53019	0.47559	0.05459		2.17E-4	0.65822	0.39355	0.33953	0.05402
2.18E-4	0.93804	0.53151	0.47682	0.05469		2.17E-4	0.65958	0.39448	0.34041	0.05407
2.18E-4	0.93885	0.53282	0.47804	0.05478		2.17E-4	0.66092	0.3954	0.34129	0.05412
2.18E-4	0.93965	0.53414	0.47927	0.05487		2.18E-4	0.66226	0.39633	0.34217	0.05416
2.18E-4	0.94044	0.53547	0.4805	0.05497		2.18E-4	0.66358	0.39726	0.34305	0.05421
2.19E-4	0.94121	0.53679	0.48173	0.05506		2.18E-4	0.6649	0.39819	0.34393	0.05426
2.19E-4	0.94197	0.53811	0.48296	0.05515		2.19E-4	0.66619	0.39913	0.34482	0.05431
2.19E-4	0.94271	0.53944	0.48419	0.05525		2.19E-4	0.66748	0.40006	0.34571	0.05436
2.2E-4	0.94344	0.54076	0.48542	0.05534		2.19E-4	0.66876	0.401	0.34659	0.05441
2.2E-4	0.94417	0.54209	0.48666	0.05543		2.19E-4	0.67002	0.40194	0.34748	0.05446
2.2E-4	0.94488	0.54342	0.4879	0.05552		2.2E-4	0.67127	0.40288	0.34837	0.05451
2.2E-4	0.94558	0.54475	0.48913	0.05561		2.2E-4	0.6725	0.40382	0.34926	0.05456
2.21E-4	0.94627	0.54608	0.49037	0.05571		2.2E-4	0.67372	0.40477	0.35016	0.05461
2.21E-4	0.94696	0.54741	0.49161	0.0558		2.21E-4	0.67493	0.40571	0.35105	0.05467
2.21E-4	0.94763	0.54874	0.49285	0.05589		2.21E-4	0.67612	0.40666	0.35194	0.05472
2.22E-4	0.9483	0.55007	0.4941	0.05598		2.21E-4	0.6773	0.40761	0.35284	0.05477
2.22E-4	0.94896	0.55141	0.49534	0.05607		2.21E-4	0.67847	0.40856	0.35374	0.05483
2.22E-4	0.94961	0.55274	0.49659	0.05615		2.22E-4	0.67963	0.40952	0.35463	0.05488
2.22E-4	0.95025	0.55408	0.49783	0.05624		2.22E-4	0.68077	0.41047	0.35553	0.05494
2.23E-4	0.95088	0.55541	0.49908	0.05633		2.22E-4	0.6819	0.41143	0.35643	0.055
2.23E-4	0.9515	0.55675	0.50033	0.05642		2.23E-4	0.68301	0.41239	0.35733	0.05505
2.23E-4	0.95211	0.55809	0.50159	0.0565		2.23E-4	0.68412	0.41334	0.35823	0.05511
2.23E-4	0.95271	0.55943	0.50284	0.05659		2.23E-4	0.68521	0.41431	0.35914	0.05517
2.24E-4	0.95329	0.56077	0.5041	0.05667		2.23E-4	0.68629	0.41527	0.36004	0.05523
2.24E-4	0.95387	0.56211	0.50535	0.05675		2.24E-4	0.68736	0.41623	0.36094	0.05529
2.24E-4	0.95443	0.56345	0.50661	0.05684		2.24E-4	0.68843	0.4172	0.36185	0.05535
2.25E-4	0.95498	0.56479	0.50787	0.05692		2.24E-4	0.68949	0.41816	0.36276	0.05541
2.25E-4	0.95552	0.56613	0.50914	0.057		2.24E-4	0.69054	0.41913	0.36366	0.05547
2.25E-4	0.95604	0.56748	0.5104	0.05708		2.25E-4	0.69159	0.4201	0.36457	0.05553
2.25E-4	0.95654	0.56882	0.51167	0.05715		2.25E-4	0.69263	0.42107	0.36548	0.05559
2.26E-4	0.95703	0.57017	0.51294	0.05723		2.25E-4	0.69367	0.42205	0.36639	0.05566
2.26E-4	0.95751	0.57151	0.51421	0.05731		2.26E-4	0.69471	0.42302	0.3673	0.05572
2.26E-4	0.95796	0.57286	0.51548	0.05738		2.26E-4	0.69574	0.424	0.36821	0.05578
2.27E-4	0.9584	0.57421	0.51675	0.05745		2.26E-4	0.69677	0.42497	0.36912	0.05585
2.27E-4	0.95883	0.57555	0.51803	0.05752		2.26E-4	0.69779	0.42595	0.37004	0.05591
2.27E-4	0.95923	0.5769	0.51931	0.05759		2.27E-4	0.69881	0.42693	0.37095	0.05598
2.27E-4	0.95963	0.57825	0.52059	0.05766		2.27E-4	0.69982	0.42791	0.37186	0.05605
2.28E-4	0.96	0.5796	0.52187	0.05773		2.27E-4	0.70084	0.4289	0.37278	0.05612
2.28E-4	0.96036	0.58095	0.52315	0.0578		2.28E-4	0.70184	0.42988	0.3737	0.05618
2.28E-4	0.96071	0.5823	0.52444	0.05786		2.28E-4	0.70284	0.43087	0.37461	0.05625
2.29E-4	0.96104	0.58365	0.52573	0.05792		2.28E-4	0.70384	0.43185	0.37553	0.05632
2.29E-4	0.96136	0.585	0.52702	0.05799		2.28E-4	0.70483	0.43284	0.37645	0.05639
2.29E-4	0.96166	0.58636	0.52831	0.05805		2.29E-4	0.70581	0.43383	0.37737	0.05646
2.29E-4	0.96196	0.58771	0.5296	0.05811		2.29E-4	0.70679	0.43482	0.37829	0.05653
2.3E-4	0.96223	0.58906	0.5309	0.05816		2.29E-4	0.70777	0.43581	0.37921	0.0566
2.3E-4	0.9625	0.59041	0.5322	0.05822		2.3E-4	0.70873	0.43681	0.38014	0.05667
2.3E-4	0.96275	0.59177	0.53349	0.05827		2.3E-4	0.70969	0.4378	0.38106	0.05675
2.31E-4	0.96299	0.59312	0.5348	0.05832		2.3E-4	0.71065	0.4388	0.38198	0.05682
2.31E-4	0.96322	0.59447	0.5361	0.05838		2.3E-4	0.71159	0.4398	0.38291	0.05689
2.31E-4	0.96344	0.59583	0.5374	0.05842		2.31E-4	0.71252	0.4408	0.38383	0.05696
2.31E-4	0.96365	0.59718	0.53871	0.05847		2.31E-4	0.71344	0.4418	0.38476	0.05704
2.32E-4	0.96385	0.59854	0.54002	0.05852		2.31E-4	0.71434	0.4428	0.38569	0.05711
2.32E-4	0.96404	0.59989	0.54133	0.05856		2.32E-4	0.71523	0.4438	0.38662	0.05718
2.32E-4	0.96421	0.60125	0.54265	0.0586		2.32E-4	0.71611	0.44481	0.38755	0.05726
2.32E-4	0.96438	0.60261	0.54396	0.05864		2.32E-4	0.71697	0.44581	0.38848	0.05733
2.33E-4	0.96455	0.60396	0.54528	0.05868		2.32E-4	0.71781	0.44682	0.38941	0.05741
2.33E-4	0.9647	0.60532	0.5466	0.05872		2.33E-4	0.71864	0.44783	0.39035	0.05748
2.33E-4	0.96485	0.60667	0.54792	0.05875		2.33E-4	0.71945	0.44884	0.39128	0.05756
2.34E-4	0.96499	0.60803	0.54924	0.05879		2.33E-4	0.72024	0.44985	0.39222	0.05763
2.34E-4	0.96513	0.60939	0.55057	0.05882		2.33E-4	0.721	0.45086	0.39315	0.05771
2.34E-4	0.96526	0.61074	0.5519	0.05885		2.34E-4	0.72175	0.45187	0.39409	0.05778
2.34E-4	0.96538	0.6121	0.55323	0.05888		2.34E-4	0.72248	0.45288	0.39503	0.05786
2.35E-4	0.96551	0.61346	0.55456	0.0589		2.34E-4	0.72318	0.4539	0.39597	0.05793
2.35E-4	0.96563	0.61482	0.55589	0.05893		2.35E-4	0.72387	0.45491	0.39691	0.058
2.35E-4	0.96574	0.61617	0.55723	0.05895		2.35E-4	0.72453	0.45593	0.39785	0.05808
2.36E-4	0.96586	0.61753	0.55856	0.05897		2.35E-4	0.72517	0.45695	0.3988	0.05815
2.36E-4	0.96598	0.61889	0.5599	0.05899		2.35E-4	0.7258	0.45797	0.39974	0.05822
2.36E-4	0.96609	0.62025	0.56124	0.05901		2.36E-4	0.7264	0.45899	0.40069	0.0583
2.36E-4	0.96621	0.62161	0.56258	0.05902		2.36E-4	0.72699	0.46001	0.40164	0.05837
2.37E-4	0.96634	0.62296	0.56393	0.05904		2.36E-4	0.72757	0.46103	0.40258	0.05844
2.37E-4	0.9665	0.62432	0.56527	0.05905		2.37E-4	0.72813	0.46205	0.40353	0.05851
2.37E-4	0.9667	0.62568	0.56662	0.05906		2.37E-4	0.72867	0.46307	0.40448	0.05859
2.38E-4	0.96695	0.62704	0.56797	0.05907		2.37E-4	0.7292	0.46409	0.40544	0.05866
2.38E-4	0.96726	0.6284	0.56932	0.05908		2.37E-4	0.72972	0.46512	0.40639	0.05873
2.38E-4	0.96764	0.62976	0.57067	0.05909		2.38E-4	0.73022	0.46614	0.40734	0.0588
2.38E-4	0.9681	0.63112	0.57202	0.0591		2.38E-4	0.7307	0.46717	0.4083	0.05887
2.39E-4	0.96865	0.63248	0.57338	0.05911		2.38E-4	0.73117	0.46819	0.40926	0.05893
2.39E-4	0.96929	0.63385	0.57473	0.05911		2.39E-4	0.73162	0.46922	0.41022	0.059
2.39E-4	0.97003	0.63521	0.57609	0.05912		2.39E-4	0.73205	0.47025	0.41118	0.05907
2.39E-4	0.97087	0.63657	0.57745	0.05912		2.39E-4	0.73247	0.47127	0.41214	0.05914
2.4E-4	0.97183	0.63794	0.57881	0.05913		2.39E-4	0.73287	0.4723	0.4131	0.0592
2.4E-4	0.9729	0.63931	0.58017	0.05913		2.4E-4	0.73325	0.47333	0.41406	0.05927
2.4E-4	0.97407	0.64067	0.58154	0.05914		2.4E-4	0.73361	0.47436	0.41503	0.05933
2.41E-4	0.97535	0.64204	0.5829	0.05914		2.4E-4	0.73395	0.47539	0.416	0.05939
2.41E-4	0.97673	0.64342	0.58427	0.05915		2.4E-4	0.73428	0.47642	0.41696	0.05946
2.41E-4	0.97819	0.64479	0.58563	0.05916		2.41E-4	0.73458	0.47745	0.41793	0.05952
2.41E-4	0.97974	0.64617	0.587	0.05917		2.41E-4	0.73486	0.47848	0.4189	0.05958
2.42E-4	0.98137	0.64755	0.58837	0.05918		2.41E-4	0.73512	0.47951	0.41987	0.05964
2.42E-4	0.98306	0.64893	0.58974	0.05919		2.42E-4	0.73535	0.48055	0.42085	0.0597
2.42E-4	0.98481	0.65031	0.59111	0.0592		2.42E-4	0.73557	0.48158	0.42182	0.05976
2.43E-4	0.98661	0.6517	0.59249	0.05921		2.42E-4	0.73576	0.48261	0.4228	0.05981
2.43E-4	0.98846	0.65308	0.59386	0.05922		2.42E-4	0.73594	0.48364	0.42377	0.05987
2.43E-4	0.99034	0.65447	0.59524	0.05924		2.43E-4	0.73609	0.48468	0.42475	0.05992
2.43E-4	0.99225	0.65587	0.59661	0.05925		2.43E-4	0.73623	0.48571	0.42573	0.05998
2.44E-4	0.9942	0.65726	0.59799	0.05927		2.43E-4	0.73635	0.48674	0.42671	0.06003
2.44E-4	0.99616	0.65866	0.59937	0.05929		2.44E-4	0.73646	0.48778	0.42769	0.06008
2.44E-4	0.99815	0.66007	0.60075	0.05931		2.44E-4	0.73654	0.48881	0.42868	0.06013
2.45E-4	1.00014	0.66147	0.60214	0.05933		2.44E-4	0.73662	0.48984	0.42966	0.06018
2.45E-4	1.00215	0.66288	0.60352	0.05935		2.44E-4	0.73668	0.49088	0.43065	0.06023
2.45E-4	1.00416	0.66429	0.60491	0.05938		2.45E-4	0.73674	0.49191	0.43164	0.06027
2.45E-4	1.00619	0.6657	0.6063	0.0594		2.45E-4	0.73678	0.49295	0.43263	0.06032
2.46E-4	1.00822	0.66712	0.60769	0.05943		2.45E-4	0.73681	0.49398	0.43362	0.06036
2.46E-4	1.01025	0.66854	0.60908	0.05946		2.46E-4	0.73684	0.49501	0.43461	0.06041
2.46E-4	1.01228	0.66996	0.61047	0.05949		2.46E-4	0.73686	0.49605	0.4356	0.06045
2.47E-4	1.01432	0.67138	0.61187	0.05952		2.46E-4	0.73688	0.49708	0.43659	0.06049
2.47E-4	1.01635	0.67281	0.61326	0.05955		2.46E-4	0.7369	0.49812	0.43759	0.06053
2.47E-4	1.01839	0.67424	0.61466	0.05958		2.47E-4	0.73693	0.49915	0.43859	0.06056
2.47E-4	1.02042	0.67567	0.61606	0.05961		2.47E-4	0.73696	0.50018	0.43959	0.0606
2.48E-4	1.02244	0.67711	0.61746	0.05964		2.47E-4	0.73701	0.50122	0.44059	0.06063
2.48E-4	1.02446	0.67855	0.61887	0.05968		2.48E-4	0.73707	0.50225	0.44159	0.06067
2.48E-4	1.02648	0.67999	0.62027	0.05971		2.48E-4	0.73714	0.50329	0.44259	0.0607
2.48E-4	1.0285	0.68143	0.62168	0.05975		2.48E-4	0.73724	0.50432	0.44359	0.06073
2.49E-4	1.03051	0.68288	0.62309	0.05979		2.48E-4	0.73735	0.50536	0.4446	0.06076
2.49E-4	1.03252	0.68433	0.6245	0.05983		2.49E-4	0.73748	0.50639	0.44561	0.06079
2.49E-4	1.03452	0.68578	0.62591	0.05987		2.49E-4	0.73762	0.50743	0.44661	0.06081
2.5E-4	1.03651	0.68724	0.62733	0.05991		2.49E-4	0.73779	0.50846	0.44762	0.06084
2.5E-4	1.03851	0.6887	0.62875	0.05995		2.49E-4	0.73797	0.5095	0.44864	0.06086
2.5E-4	1.04049	0.69016	0.63016	0.06		2.5E-4	0.73817	0.51053	0.44965	0.06089
2.5E-4	1.04247	0.69162	0.63158	0.06004		2.5E-4	0.73838	0.51157	0.45066	0.06091
2.51E-4	1.04445	0.69309	0.633	0.06009		2.5E-4	0.7386	0.51261	0.45168	0.06093
2.51E-4	1.04642	0.69456	0.63443	0.06013		2.51E-4	0.73883	0.51364	0.45269	0.06095
2.51E-4	1.04838	0.69603	0.63585	0.06018		2.51E-4	0.73908	0.51468	0.45371	0.06097
2.52E-4	1.05033	0.69751	0.63728	0.06023		2.51E-4	0.73933	0.51572	0.45473	0.06099
2.52E-4	1.05228	0.69899	0.63871	0.06028		2.51E-4	0.7396	0.51676	0.45575	0.06101
2.52E-4	1.05423	0.70047	0.64014	0.06033		2.52E-4	0.73988	0.51779	0.45677	0.06102
2.52E-4	1.05616	0.70195	0.64157	0.06038		2.52E-4	0.74018	0.51883	0.45779	0.06104
2.53E-4	1.05809	0.70344	0.643	0.06043		2.52E-4	0.7405	0.51987	0.45882	0.06105
2.53E-4	1.06001	0.70492	0.64444	0.06048		2.53E-4	0.74083	0.52091	0.45985	0.06107
2.53E-4	1.06192	0.70642	0.64588	0.06054		2.53E-4	0.74119	0.52195	0.46087	0.06108
2.54E-4	1.06382	0.70791	0.64732	0.06059		2.53E-4	0.74157	0.52299	0.4619	0.06109
2.54E-4	1.06571	0.70941	0.64876	0.06065		2.53E-4	0.74197	0.52403	0.46293	0.0611
2.54E-4	1.06759	0.71091	0.6502	0.06071		2.54E-4	0.7424	0.52507	0.46396	0.06111
2.54E-4	1.06947	0.71241	0.65164	0.06077		2.54E-4	0.74285	0.52612	0.46499	0.06112
2.55E-4	1.07133	0.71391	0.65309	0.06083		2.54E-4	0.74334	0.52716	0.46603	0.06113
2.55E-4	1.07317	0.71542	0.65453	0.06089		2.55E-4	0.74384	0.5282	0.46706	0.06114
2.55E-4	1.07501	0.71693	0.65598	0.06095		2.55E-4	0.74438	0.52925	0.4681	0.06115
2.56E-4	1.07684	0.71844	0.65743	0.06101		2.55E-4	0.74496	0.53029	0.46914	0.06116
2.56E-4	1.07865	0.71996	0.65888	0.06108		2.55E-4	0.74556	0.53134	0.47017	0.06116
2.56E-4	1.08045	0.72148	0.66033	0.06114		2.56E-4	0.7462	0.53239	0.47121	0.06117
2.56E-4	1.08223	0.723	0.66179	0.06121		2.56E-4	0.74688	0.53343	0.47225	0.06118
2.57E-4	1.084	0.72452	0.66324	0.06128		2.56E-4	0.74759	0.53448	0.4733	0.06119
2.57E-4	1.08576	0.72604	0.6647	0.06134		2.56E-4	0.74833	0.53553	0.47434	0.06119
2.57E-4	1.0875	0.72757	0.66616	0.06141		2.57E-4	0.7491	0.53658	0.47538	0.0612
2.57E-4	1.08923	0.7291	0.66762	0.06148		2.57E-4	0.74991	0.53763	0.47643	0.06121
2.58E-4	1.09094	0.73063	0.66908	0.06156		2.57E-4	0.75074	0.53869	0.47747	0.06121
2.58E-4	1.09264	0.73217	0.67054	0.06163		2.58E-4	0.75161	0.53974	0.47852	0.06122
2.58E-4	1.09432	0.73371	0.67201	0.0617		2.58E-4	0.7525	0.5408	0.47957	0.06123
2.59E-4	1.09598	0.73525	0.67347	0.06177		2.58E-4	0.75343	0.54185	0.48062	0.06123
2.59E-4	1.09763	0.73679	0.67494	0.06185		2.58E-4	0.75439	0.54291	0.48167	0.06124
2.59E-4	1.09926	0.73833	0.67641	0.06193		2.59E-4	0.75538	0.54397	0.48272	0.06125
2.59E-4	1.10087	0.73988	0.67788	0.062		2.59E-4	0.75641	0.54503	0.48377	0.06126
2.6E-4	1.10247	0.74143	0.67935	0.06208		2.59E-4	0.75746	0.54609	0.48483	0.06127
2.6E-4	1.10405	0.74298	0.68082	0.06216		2.6E-4	0.75855	0.54716	0.48588	0.06128
2.6E-4	1.10561	0.74453	0.68229	0.06224		2.6E-4	0.75967	0.54822	0.48694	0.06129
2.61E-4	1.10715	0.74609	0.68377	0.06232		2.6E-4	0.76081	0.54929	0.48799	0.0613
2.61E-4	1.10868	0.74764	0.68524	0.0624		2.6E-4	0.76198	0.55036	0.48905	0.06131
2.61E-4	1.11019	0.7492	0.68672	0.06249		2.61E-4	0.76316	0.55143	0.49011	0.06132
2.61E-4	1.11169	0.75077	0.6882	0.06257		2.61E-4	0.76436	0.5525	0.49117	0.06133
2.62E-4	1.11316	0.75233	0.68968	0.06265		2.61E-4	0.76558	0.55357	0.49223	0.06135
2.62E-4	1.11462	0.7539	0.69116	0.06274		2.62E-4	0.76681	0.55465	0.49329	0.06136
2.62E-4	1.11606	0.75546	0.69264	0.06282		2.62E-4	0.76805	0.55573	0.49435	0.06138
2.63E-4	1.11749	0.75703	0.69412	0.06291		2.62E-4	0.76931	0.55681	0.49541	0.06139
2.63E-4	1.1189	0.75861	0.69561	0.063		2.62E-4	0.77056	0.55789	0.49648	0.06141
2.63E-4	1.12028	0.76018	0.6971	0.06309		2.63E-4	0.77183	0.55897	0.49754	0.06142
2.63E-4	1.12166	0.76176	0.69858	0.06317		2.63E-4	0.7731	0.56005	0.49861	0.06144
2.64E-4	1.12301	0.76333	0.70007	0.06326		2.63E-4	0.77437	0.56114	0.49968	0.06146
2.64E-4	1.12434	0.76491	0.70156	0.06335		2.64E-4	0.77564	0.56223	0.50075	0.06148
2.64E-4	1.12566	0.7665	0.70305	0.06344		2.64E-4	0.77692	0.56332	0.50182	0.0615
2.65E-4	1.12696	0.76808	0.70455	0.06353		2.64E-4	0.7782	0.56441	0.50289	0.06152
2.65E-4	1.12824	0.76966	0.70604	0.06363		2.64E-4	0.77948	0.5655	0.50396	0.06154
2.65E-4	1.1295	0.77125	0.70753	0.06372		2.65E-4	0.78076	0.56659	0.50503	0.06156
2.65E-4	1.13074	0.77284	0.70903	0.06381		2.65E-4	0.78204	0.56769	0.50611	0.06158
2.66E-4	1.13196	0.77443	0.71053	0.0639		2.65E-4	0.78332	0.56879	0.50718	0.06161
2.66E-4	1.13316	0.77602	0.71203	0.06399		2.65E-4	0.7846	0.56989	0.50826	0.06163
2.66E-4	1.13434	0.77762	0.71353	0.06409		2.66E-4	0.78588	0.57099	0.50934	0.06166
2.66E-4	1.1355	0.77921	0.71503	0.06418		2.66E-4	0.78715	0.5721	0.51041	0.06168
2.67E-4	1.13663	0.78081	0.71653	0.06427		2.66E-4	0.78843	0.5732	0.51149	0.06171
2.67E-4	1.13775	0.78241	0.71804	0.06437		2.67E-4	0.7897	0.57431	0.51258	0.06173
2.67E-4	1.13884	0.78401	0.71955	0.06446		2.67E-4	0.79096	0.57542	0.51366	0.06176
2.68E-4	1.13992	0.78561	0.72105	0.06456		2.67E-4	0.79223	0.57653	0.51474	0.06179
2.68E-4	1.14096	0.78721	0.72256	0.06465		2.67E-4	0.79349	0.57764	0.51582	0.06182
2.68E-4	1.14199	0.78882	0.72407	0.06474		2.68E-4	0.79475	0.57876	0.51691	0.06185
2.68E-4	1.143	0.79042	0.72559	0.06484		2.68E-4	0.79601	0.57987	0.51799	0.06188
2.69E-4	1.14398	0.79203	0.7271	0.06493		2.68E-4	0.79727	0.58099	0.51908	0.06191
2.69E-4	1.14494	0.79364	0.72862	0.06503		2.69E-4	0.79853	0.58211	0.52017	0.06194
2.69E-4	1.14588	0.79525	0.73013	0.06512		2.69E-4	0.79978	0.58323	0.52126	0.06197
2.7E-4	1.14679	0.79686	0.73165	0.06521		2.69E-4	0.80103	0.58435	0.52235	0.06201
2.7E-4	1.14769	0.79848	0.73317	0.06531		2.69E-4	0.80228	0.58548	0.52344	0.06204
2.7E-4	1.14856	0.80009	0.73469	0.0654		2.7E-4	0.80352	0.58661	0.52453	0.06208
2.7E-4	1.14942	0.80171	0.73621	0.06549		2.7E-4	0.80477	0.58773	0.52562	0.06211
2.71E-4	1.15025	0.80332	0.73774	0.06558		2.7E-4	0.806	0.58886	0.52672	0.06215
2.71E-4	1.15107	0.80494	0.73926	0.06568		2.71E-4	0.80724	0.59	0.52781	0.06218
2.71E-4	1.15187	0.80656	0.74079	0.06577		2.71E-4	0.80846	0.59113	0.52891	0.06222
2.72E-4	1.15264	0.80818	0.74232	0.06586		2.71E-4	0.80969	0.59227	0.53001	0.06226
2.72E-4	1.1534	0.8098	0.74385	0.06595		2.71E-4	0.81091	0.5934	0.5311	0.0623
2.72E-4	1.15413	0.81142	0.74539	0.06604		2.72E-4	0.81212	0.59454	0.5322	0.06234
2.72E-4	1.15485	0.81305	0.74692	0.06613		2.72E-4	0.81333	0.59568	0.5333	0.06238
2.73E-4	1.15554	0.81467	0.74846	0.06621		2.72E-4	0.81454	0.59683	0.53441	0.06242
2.73E-4	1.15622	0.81629	0.74999	0.0663		2.72E-4	0.81574	0.59797	0.53551	0.06246
2.73E-4	1.15687	0.81792	0.75153	0.06639		2.73E-4	0.81694	0.59911	0.53661	0.0625
2.74E-4	1.15751	0.81955	0.75307	0.06647		2.73E-4	0.81813	0.60026	0.53772	0.06255
2.74E-4	1.15812	0.82118	0.75462	0.06656		2.73E-4	0.81931	0.60141	0.53882	0.06259
2.74E-4	1.15871	0.8228	0.75616	0.06664		2.74E-4	0.8205	0.60256	0.53993	0.06263
2.74E-4	1.15929	0.82443	0.75771	0.06672		2.74E-4	0.82167	0.60371	0.54104	0.06268
2.75E-4	1.15983	0.82606	0.75926	0.06681		2.74E-4	0.82284	0.60487	0.54215	0.06272
2.75E-4	1.16036	0.82769	0.76081	0.06689		2.74E-4	0.82401	0.60602	0.54326	0.06277
2.75E-4	1.16087	0.82933	0.76236	0.06697		2.75E-4	0.82517	0.60718	0.54437	0.06281
2.75E-4	1.16135	0.83096	0.76391	0.06704		2.75E-4	0.82633	0.60834	0.54548	0.06286
2.76E-4	1.16181	0.83259	0.76547	0.06712		2.75E-4	0.82748	0.6095	0.54659	0.06291
2.76E-4	1.16224	0.83423	0.76703	0.0672		2.76E-4	0.82862	0.61066	0.54771	0.06295
2.76E-4	1.16265	0.83586	0.76859	0.06727		2.76E-4	0.82976	0.61183	0.54883	0.063
2.77E-4	1.16304	0.83749	0.77015	0.06735		2.76E-4	0.83089	0.61299	0.54994	0.06305
2.77E-4	1.1634	0.83913	0.77171	0.06742		2.76E-4	0.83202	0.61416	0.55106	0.0631
2.77E-4	1.16374	0.84077	0.77327	0.06749		2.77E-4	0.83315	0.61533	0.55218	0.06315
2.77E-4	1.16406	0.8424	0.77484	0.06756		2.77E-4	0.83426	0.6165	0.5533	0.0632
2.78E-4	1.16436	0.84404	0.77641	0.06763		2.77E-4	0.83537	0.61767	0.55442	0.06325
2.78E-4	1.16464	0.84568	0.77798	0.0677		2.78E-4	0.83648	0.61884	0.55555	0.0633
2.78E-4	1.16489	0.84731	0.77955	0.06776		2.78E-4	0.83758	0.62002	0.55667	0.06335
2.79E-4	1.16513	0.84895	0.78112	0.06783		2.78E-4	0.83867	0.62119	0.5578	0.0634
2.79E-4	1.16536	0.85059	0.7827	0.06789		2.78E-4	0.83975	0.62237	0.55892	0.06345
2.79E-4	1.16556	0.85223	0.78428	0.06795		2.79E-4	0.84083	0.62355	0.56005	0.0635
2.79E-4	1.16576	0.85387	0.78585	0.06801		2.79E-4	0.84191	0.62473	0.56118	0.06355
2.8E-4	1.16594	0.85551	0.78744	0.06807		2.79E-4	0.84297	0.62591	0.56231	0.0636
2.8E-4	1.16611	0.85715	0.78902	0.06813		2.8E-4	0.84403	0.6271	0.56344	0.06366
2.8E-4	1.16627	0.85879	0.7906	0.06818		2.8E-4	0.84508	0.62828	0.56457	0.06371
2.81E-4	1.16642	0.86043	0.79219	0.06823		2.8E-4	0.84612	0.62947	0.56571	0.06376
2.81E-4	1.16657	0.86207	0.79378	0.06829		2.8E-4	0.84715	0.63066	0.56684	0.06382
2.81E-4	1.16672	0.86371	0.79537	0.06833		2.81E-4	0.84817	0.63185	0.56798	0.06387
2.81E-4	1.16687	0.86535	0.79696	0.06838		2.81E-4	0.84919	0.63304	0.56911	0.06392
2.82E-4	1.16701	0.86699	0.79856	0.06843		2.81E-4	0.85019	0.63423	0.57025	0.06398
2.82E-4	1.16717	0.86863	0.80016	0.06847		2.81E-4	0.85118	0.63542	0.57139	0.06403
2.82E-4	1.16733	0.87027	0.80175	0.06851		2.82E-4	0.85217	0.63662	0.57253	0.06409
2.83E-4	1.16749	0.87191	0.80335	0.06856		2.82E-4	0.85314	0.63782	0.57367	0.06414
2.83E-4	1.16768	0.87355	0.80496	0.06859		2.82E-4	0.8541	0.63901	0.57482	0.0642
2.83E-4	1.16787	0.87519	0.80656	0.06863		2.83E-4	0.85505	0.64021	0.57596	0.06425
2.83E-4	1.16809	0.87684	0.80817	0.06867		2.83E-4	0.85599	0.64141	0.57711	0.06431
2.84E-4	1.16833	0.87848	0.80978	0.0687		2.83E-4	0.85692	0.64262	0.57825	0.06436
2.84E-4	1.16859	0.88012	0.81139	0.06873		2.83E-4	0.85784	0.64382	0.5794	0.06442
2.84E-4	1.16888	0.88176	0.813	0.06877		2.84E-4	0.85875	0.64502	0.58055	0.06447
2.84E-4	1.1692	0.88341	0.81461	0.0688		2.84E-4	0.85965	0.64623	0.5817	0.06453
2.85E-4	1.16955	0.88505	0.81623	0.06882		2.84E-4	0.86053	0.64744	0.58285	0.06458
2.85E-4	1.16993	0.8867	0.81784	0.06885		2.85E-4	0.86141	0.64864	0.584	0.06464
2.85E-4	1.17036	0.88834	0.81946	0.06888		2.85E-4	0.86227	0.64985	0.58516	0.0647
2.86E-4	1.17082	0.88999	0.82108	0.0689		2.85E-4	0.86312	0.65106	0.58631	0.06475
2.86E-4	1.17132	0.89163	0.82271	0.06893		2.85E-4	0.86396	0.65228	0.58747	0.06481
2.86E-4	1.17187	0.89328	0.82433	0.06895		2.86E-4	0.86478	0.65349	0.58863	0.06486
2.86E-4	1.17245	0.89493	0.82596	0.06897		2.86E-4	0.86559	0.6547	0.58978	0.06492
2.87E-4	1.17308	0.89658	0.82758	0.06899		2.86E-4	0.86639	0.65592	0.59094	0.06498
2.87E-4	1.17376	0.89823	0.82921	0.06901		2.87E-4	0.86717	0.65714	0.5921	0.06503
2.87E-4	1.17448	0.89988	0.83084	0.06903		2.87E-4	0.86794	0.65835	0.59326	0.06509
2.88E-4	1.17524	0.90153	0.83248	0.06905		2.87E-4	0.8687	0.65957	0.59443	0.06515
2.88E-4	1.17605	0.90318	0.83411	0.06907		2.87E-4	0.86944	0.66079	0.59559	0.0652
2.88E-4	1.1769	0.90484	0.83574	0.06909		2.88E-4	0.87017	0.66201	0.59675	0.06526
2.88E-4	1.1778	0.90649	0.83738	0.06911		2.88E-4	0.87088	0.66323	0.59792	0.06531
2.89E-4	1.17875	0.90815	0.83902	0.06913		2.88E-4	0.87157	0.66446	0.59909	0.06537
2.89E-4	1.17974	0.90981	0.84066	0.06915		2.88E-4	0.87226	0.66568	0.60025	0.06543
2.89E-4	1.18077	0.91147	0.8423	0.06916		2.89E-4	0.87292	0.66691	0.60142	0.06548
2.9E-4	1.18184	0.91313	0.84394	0.06918		2.89E-4	0.87358	0.66813	0.60259	0.06554
2.9E-4	1.18296	0.91479	0.84559	0.0692		2.89E-4	0.87421	0.66936	0.60376	0.06559
2.9E-4	1.18412	0.91645	0.84723	0.06922		2.9E-4	0.87483	0.67059	0.60494	0.06565
2.9E-4	1.18532	0.91812	0.84888	0.06924		2.9E-4	0.87544	0.67181	0.60611	0.0657
2.91E-4	1.18657	0.91979	0.85053	0.06926		2.9E-4	0.87603	0.67304	0.60728	0.06576
2.91E-4	1.18785	0.92145	0.85218	0.06927		2.9E-4	0.87661	0.67427	0.60846	0.06581
2.91E-4	1.18917	0.92313	0.85383	0.06929		2.91E-4	0.87717	0.6755	0.60963	0.06587
2.92E-4	1.19053	0.9248	0.85548	0.06931		2.91E-4	0.87771	0.67673	0.61081	0.06592
2.92E-4	1.19193	0.92647	0.85714	0.06934		2.91E-4	0.87824	0.67797	0.61199	0.06598
2.92E-4	1.19336	0.92815	0.85879	0.06936		2.92E-4	0.87876	0.6792	0.61317	0.06603
2.92E-4	1.19482	0.92983	0.86045	0.06938		2.92E-4	0.87926	0.68043	0.61435	0.06608
2.93E-4	1.19632	0.93151	0.86211	0.0694		2.92E-4	0.87974	0.68167	0.61553	0.06613
2.93E-4	1.19785	0.93319	0.86377	0.06942		2.92E-4	0.88021	0.6829	0.61672	0.06619
2.93E-4	1.19941	0.93488	0.86543	0.06945		2.93E-4	0.88067	0.68414	0.6179	0.06624
2.93E-4	1.20099	0.93656	0.86709	0.06947		2.93E-4	0.88111	0.68537	0.61908	0.06629
2.94E-4	1.20261	0.93825	0.86875	0.0695		2.93E-4	0.88154	0.68661	0.62027	0.06634
2.94E-4	1.20426	0.93995	0.87042	0.06953		2.94E-4	0.88196	0.68785	0.62146	0.06639
2.94E-4	1.20593	0.94164	0.87209	0.06955		2.94E-4	0.88236	0.68909	0.62265	0.06644
2.95E-4	1.20763	0.94334	0.87376	0.06958		2.94E-4	0.88275	0.69033	0.62384	0.06649
2.95E-4	1.20935	0.94504	0.87543	0.06961		2.94E-4	0.88313	0.69157	0.62503	0.06654
2.95E-4	1.21109	0.94674	0.8771	0.06964		2.95E-4	0.8835	0.6928	0.62622	0.06659
2.95E-4	1.21286	0.94844	0.87877	0.06967		2.95E-4	0.88385	0.69404	0.62741	0.06663
2.96E-4	1.21464	0.95015	0.88045	0.0697		2.95E-4	0.8842	0.69529	0.62861	0.06668
2.96E-4	1.21645	0.95186	0.88212	0.06973		2.96E-4	0.88454	0.69653	0.6298	0.06672
2.96E-4	1.21828	0.95357	0.8838	0.06977		2.96E-4	0.88487	0.69777	0.631	0.06677
2.97E-4	1.22012	0.95528	0.88548	0.0698		2.96E-4	0.8852	0.69901	0.6322	0.06681
2.97E-4	1.22198	0.957	0.88716	0.06984		2.96E-4	0.88552	0.70025	0.6334	0.06686
2.97E-4	1.22385	0.95872	0.88884	0.06987		2.97E-4	0.88584	0.7015	0.6346	0.0669
2.97E-4	1.22574	0.96044	0.89053	0.06991		2.97E-4	0.88616	0.70274	0.6358	0.06694
2.98E-4	1.22764	0.96216	0.89222	0.06995		2.97E-4	0.88648	0.70398	0.637	0.06698
2.98E-4	1.22955	0.96389	0.8939	0.06999		2.97E-4	0.8868	0.70523	0.6382	0.06702
2.98E-4	1.23146	0.96562	0.89559	0.07003		2.98E-4	0.88712	0.70647	0.63941	0.06706
2.99E-4	1.23338	0.96735	0.89729	0.07007		2.98E-4	0.88744	0.70772	0.64061	0.0671
2.99E-4	1.23531	0.96909	0.89898	0.07011		2.98E-4	0.88777	0.70896	0.64182	0.06714
2.99E-4	1.23723	0.97083	0.90067	0.07015		2.99E-4	0.88811	0.71021	0.64303	0.06718
2.99E-4	1.23915	0.97257	0.90237	0.0702		2.99E-4	0.88844	0.71146	0.64424	0.06722
3E-4	1.24108	0.97431	0.90407	0.07024		2.99E-4	0.88879	0.7127	0.64545	0.06725
3E-4	1.243	0.97606	0.90577	0.07029		2.99E-4	0.88915	0.71395	0.64666	0.06729
3E-4	1.24491	0.97781	0.90747	0.07033		3E-4	0.88951	0.7152	0.64788	0.06732
3.01E-4	1.24683	0.97956	0.90917	0.07038		3E-4	0.88988	0.71645	0.64909	0.06736
3.01E-4	1.24874	0.98131	0.91088	0.07043		3E-4	0.89026	0.7177	0.65031	0.06739
3.01E-4	1.25064	0.98307	0.91259	0.07048		3.01E-4	0.89065	0.71895	0.65153	0.06742
3.01E-4	1.25254	0.98483	0.91429	0.07053		3.01E-4	0.89105	0.7202	0.65274	0.06745
3.02E-4	1.25443	0.98659	0.916	0.07059		3.01E-4	0.89146	0.72145	0.65396	0.06748
3.02E-4	1.25632	0.98836	0.91772	0.07064		3.01E-4	0.89187	0.7227	0.65519	0.06751
3.02E-4	1.2582	0.99012	0.91943	0.07069		3.02E-4	0.89229	0.72395	0.65641	0.06754
3.02E-4	1.26008	0.99189	0.92114	0.07075		3.02E-4	0.89272	0.7252	0.65763	0.06757
3.03E-4	1.26194	0.99367	0.92286	0.07081		3.02E-4	0.89316	0.72646	0.65886	0.0676
3.03E-4	1.2638	0.99544	0.92458	0.07086		3.03E-4	0.89361	0.72771	0.66008	0.06763
3.03E-4	1.26565	0.99722	0.9263	0.07092		3.03E-4	0.89406	0.72897	0.66131	0.06765
3.04E-4	1.26749	0.999	0.92802	0.07098		3.03E-4	0.89452	0.73022	0.66254	0.06768
3.04E-4	1.26932	1.00078	0.92974	0.07104		3.03E-4	0.89498	0.73148	0.66377	0.06771
3.04E-4	1.27114	1.00257	0.93146	0.0711		3.04E-4	0.89545	0.73273	0.665	0.06773
3.04E-4	1.27295	1.00436	0.93319	0.07117		3.04E-4	0.89592	0.73399	0.66624	0.06776
3.05E-4	1.27476	1.00615	0.93492	0.07123		3.04E-4	0.8964	0.73525	0.66747	0.06778
3.05E-4	1.27655	1.00794	0.93664	0.0713		3.04E-4	0.89689	0.73651	0.6687	0.0678
3.05E-4	1.27833	1.00974	0.93837	0.07136		3.05E-4	0.89738	0.73777	0.66994	0.06783
3.06E-4	1.2801	1.01154	0.94011	0.07143		3.05E-4	0.89789	0.73903	0.67118	0.06785
3.06E-4	1.28185	1.01334	0.94184	0.0715		3.05E-4	0.8984	0.74029	0.67242	0.06787
3.06E-4	1.2836	1.01514	0.94357	0.07157		3.06E-4	0.89893	0.74155	0.67366	0.06789
3.06E-4	1.28533	1.01695	0.94531	0.07164		3.06E-4	0.89946	0.74281	0.6749	0.06791
3.07E-4	1.28705	1.01875	0.94705	0.07171		3.06E-4	0.90001	0.74407	0.67614	0.06793
3.07E-4	1.28876	1.02056	0.94878	0.07178		3.06E-4	0.90057	0.74534	0.67738	0.06795
3.07E-4	1.29045	1.02238	0.95052	0.07185		3.07E-4	0.90115	0.7466	0.67863	0.06797
3.08E-4	1.29213	1.02419	0.95226	0.07193		3.07E-4	0.90174	0.74787	0.67987	0.06799
3.08E-4	1.2938	1.02601	0.95401	0.072		3.07E-4	0.90234	0.74913	0.68112	0.06801
3.08E-4	1.29545	1.02783	0.95575	0.07208		3.08E-4	0.90296	0.7504	0.68237	0.06803
3.08E-4	1.29708	1.02965	0.9575	0.07216		3.08E-4	0.90361	0.75167	0.68362	0.06805
3.09E-4	1.2987	1.03148	0.95924	0.07223		3.08E-4	0.90427	0.75293	0.68487	0.06807
3.09E-4	1.30031	1.03331	0.96099	0.07231		3.08E-4	0.90495	0.7542	0.68612	0.06809
3.09E-4	1.30189	1.03513	0.96274	0.07239		3.09E-4	0.90567	0.75548	0.68737	0.0681
3.1E-4	1.30347	1.03697	0.96449	0.07247		3.09E-4	0.9064	0.75675	0.68862	0.06812
3.1E-4	1.30502	1.0388	0.96624	0.07255		3.09E-4	0.90717	0.75802	0.68988	0.06814
3.1E-4	1.30656	1.04064	0.968	0.07264		3.1E-4	0.90796	0.75929	0.69113	0.06816
3.1E-4	1.30808	1.04247	0.96975	0.07272		3.1E-4	0.90878	0.76057	0.69239	0.06818
3.11E-4	1.30958	1.04431	0.97151	0.0728		3.1E-4	0.90963	0.76184	0.69365	0.0682
3.11E-4	1.31107	1.04616	0.97327	0.07289		3.1E-4	0.91051	0.76312	0.6949	0.06822
3.11E-4	1.31253	1.048	0.97503	0.07297		3.11E-4	0.91141	0.7644	0.69616	0.06824
3.11E-4	1.31398	1.04985	0.97679	0.07306		3.11E-4	0.91235	0.76568	0.69742	0.06826
3.12E-4	1.31541	1.05169	0.97855	0.07315		3.11E-4	0.91331	0.76696	0.69868	0.06828
3.12E-4	1.31682	1.05354	0.98031	0.07323		3.12E-4	0.9143	0.76824	0.69994	0.0683
3.12E-4	1.31821	1.0554	0.98208	0.07332		3.12E-4	0.91531	0.76953	0.70121	0.06832
3.13E-4	1.31958	1.05725	0.98384	0.07341		3.12E-4	0.91634	0.77081	0.70247	0.06834
3.13E-4	1.32093	1.05911	0.98561	0.0735		3.12E-4	0.9174	0.7721	0.70374	0.06836
3.13E-4	1.32227	1.06097	0.98738	0.07359		3.13E-4	0.91848	0.77339	0.705	0.06838
3.13E-4	1.32358	1.06283	0.98915	0.07368		3.13E-4	0.91957	0.77468	0.70627	0.06841
3.14E-4	1.32488	1.06469	0.99092	0.07377		3.13E-4	0.92069	0.77597	0.70754	0.06843
3.14E-4	1.32615	1.06655	0.99269	0.07386		3.13E-4	0.92182	0.77726	0.70881	0.06845
3.14E-4	1.32741	1.06842	0.99446	0.07395		3.14E-4	0.92296	0.77856	0.71008	0.06848
3.15E-4	1.32864	1.07028	0.99624	0.07404		3.14E-4	0.92412	0.77985	0.71135	0.0685
3.15E-4	1.32986	1.07215	0.99802	0.07414		3.14E-4	0.92529	0.78115	0.71262	0.06853
3.15E-4	1.33105	1.07402	0.99979	0.07423		3.15E-4	0.92647	0.78245	0.71389	0.06855
3.15E-4	1.33223	1.07589	1.00157	0.07432		3.15E-4	0.92766	0.78375	0.71517	0.06858
3.16E-4	1.33339	1.07777	1.00335	0.07441		3.15E-4	0.92886	0.78505	0.71644	0.06861
3.16E-4	1.33452	1.07964	1.00514	0.07451		3.15E-4	0.93007	0.78636	0.71772	0.06864
3.16E-4	1.33564	1.08152	1.00692	0.0746		3.16E-4	0.93129	0.78766	0.719	0.06866
3.17E-4	1.33673	1.0834	1.0087	0.0747		3.16E-4	0.93251	0.78897	0.72028	0.06869
3.17E-4	1.33781	1.08528	1.01049	0.07479		3.16E-4	0.93374	0.79028	0.72156	0.06872
3.17E-4	1.33887	1.08716	1.01228	0.07488		3.17E-4	0.93497	0.79159	0.72284	0.06875
3.17E-4	1.33991	1.08904	1.01407	0.07498		3.17E-4	0.93621	0.79291	0.72412	0.06878
3.18E-4	1.34093	1.09093	1.01586	0.07507		3.17E-4	0.93745	0.79422	0.7254	0.06882
3.18E-4	1.34192	1.09281	1.01765	0.07516		3.17E-4	0.9387	0.79554	0.72669	0.06885
3.18E-4	1.3429	1.0947	1.01944	0.07526		3.18E-4	0.93994	0.79685	0.72797	0.06888
3.19E-4	1.34386	1.09659	1.02124	0.07535		3.18E-4	0.94118	0.79817	0.72926	0.06892
3.19E-4	1.34481	1.09848	1.02303	0.07545		3.18E-4	0.94243	0.7995	0.73055	0.06895
3.19E-4	1.34573	1.10037	1.02483	0.07554		3.19E-4	0.94367	0.80082	0.73184	0.06898
3.19E-4	1.34665	1.10226	1.02663	0.07563		3.19E-4	0.94492	0.80215	0.73313	0.06902
3.2E-4	1.34754	1.10416	1.02843	0.07572		3.19E-4	0.94616	0.80347	0.73442	0.06906
3.2E-4	1.34842	1.10605	1.03024	0.07582		3.19E-4	0.9474	0.8048	0.73571	0.06909
3.2E-4	1.34929	1.10795	1.03204	0.07591		3.2E-4	0.94864	0.80613	0.737	0.06913
3.2E-4	1.35014	1.10985	1.03385	0.076		3.2E-4	0.94987	0.80746	0.7383	0.06917
3.21E-4	1.35097	1.11175	1.03565	0.07609		3.2E-4	0.95111	0.8088	0.73959	0.06921
3.21E-4	1.35179	1.11365	1.03746	0.07618		3.2E-4	0.95234	0.81013	0.74089	0.06925
3.21E-4	1.3526	1.11555	1.03927	0.07627		3.21E-4	0.95357	0.81147	0.74219	0.06929
3.22E-4	1.35339	1.11745	1.04109	0.07636		3.21E-4	0.95479	0.81281	0.74348	0.06933
3.22E-4	1.35417	1.11935	1.0429	0.07645		3.21E-4	0.95602	0.81415	0.74478	0.06937
3.22E-4	1.35493	1.12126	1.04472	0.07654		3.22E-4	0.95724	0.81549	0.74608	0.06941
3.22E-4	1.35567	1.12316	1.04654	0.07663		3.22E-4	0.95846	0.81684	0.74739	0.06945
3.23E-4	1.3564	1.12507	1.04836	0.07671		3.22E-4	0.95967	0.81818	0.74869	0.06949
3.23E-4	1.3571	1.12698	1.05018	0.0768		3.22E-4	0.96089	0.81953	0.74999	0.06954
3.23E-4	1.35779	1.12889	1.052	0.07689		3.23E-4	0.96209	0.82088	0.7513	0.06958
3.24E-4	1.35845	1.13079	1.05382	0.07697		3.23E-4	0.9633	0.82223	0.75261	0.06963
3.24E-4	1.3591	1.1327	1.05565	0.07705		3.23E-4	0.9645	0.82358	0.75391	0.06967
3.24E-4	1.35972	1.13462	1.05748	0.07714		3.24E-4	0.9657	0.82494	0.75522	0.06972
3.24E-4	1.36033	1.13653	1.05931	0.07722		3.24E-4	0.96689	0.8263	0.75653	0.06976
3.25E-4	1.36091	1.13844	1.06114	0.0773		3.24E-4	0.96808	0.82765	0.75784	0.06981
3.25E-4	1.36147	1.14036	1.06298	0.07738		3.24E-4	0.96926	0.82901	0.75916	0.06986
3.25E-4	1.36202	1.14227	1.06481	0.07746		3.25E-4	0.97044	0.83037	0.76047	0.0699
3.26E-4	1.36254	1.14418	1.06665	0.07753		3.25E-4	0.9716	0.83174	0.76179	0.06995
3.26E-4	1.36304	1.1461	1.06849	0.07761		3.25E-4	0.97276	0.8331	0.7631	0.07
3.26E-4	1.36352	1.14802	1.07033	0.07769		3.26E-4	0.97392	0.83447	0.76442	0.07005
3.26E-4	1.36399	1.14993	1.07218	0.07776		3.26E-4	0.97507	0.83583	0.76574	0.0701
3.27E-4	1.36444	1.15185	1.07402	0.07783		3.26E-4	0.97621	0.8372	0.76706	0.07015
3.27E-4	1.36487	1.15377	1.07587	0.0779		3.26E-4	0.97734	0.83857	0.76838	0.0702
3.27E-4	1.36529	1.15569	1.07772	0.07797		3.27E-4	0.97846	0.83995	0.7697	0.07025
3.28E-4	1.3657	1.15761	1.07957	0.07804		3.27E-4	0.97958	0.84132	0.77102	0.0703
3.28E-4	1.36609	1.15953	1.08142	0.07811		3.27E-4	0.98069	0.8427	0.77235	0.07035
3.28E-4	1.36648	1.16145	1.08327	0.07818		3.28E-4	0.98179	0.84407	0.77368	0.0704
3.28E-4	1.36686	1.16337	1.08513	0.07824		3.28E-4	0.98288	0.84545	0.775	0.07045
3.29E-4	1.36723	1.1653	1.08699	0.07831		3.28E-4	0.98397	0.84683	0.77633	0.0705
3.29E-4	1.3676	1.16722	1.08885	0.07837		3.28E-4	0.98505	0.84821	0.77766	0.07055
3.29E-4	1.36796	1.16914	1.09071	0.07843		3.29E-4	0.98612	0.8496	0.77899	0.07061
3.29E-4	1.36832	1.17106	1.09257	0.07849		3.29E-4	0.98718	0.85098	0.78032	0.07066
3.3E-4	1.36869	1.17299	1.09444	0.07855		3.29E-4	0.98824	0.85237	0.78166	0.07071
3.3E-4	1.36905	1.17491	1.09631	0.07861		3.29E-4	0.98929	0.85376	0.78299	0.07076
3.3E-4	1.36942	1.17684	1.09817	0.07866		3.3E-4	0.99033	0.85515	0.78433	0.07082
3.31E-4	1.36979	1.17876	1.10005	0.07872		3.3E-4	0.99136	0.85654	0.78567	0.07087
3.31E-4	1.37017	1.18069	1.10192	0.07877		3.3E-4	0.99239	0.85793	0.787	0.07092
3.31E-4	1.37056	1.18262	1.10379	0.07882		3.31E-4	0.99341	0.85932	0.78834	0.07098
3.31E-4	1.37096	1.18454	1.10567	0.07887		3.31E-4	0.99442	0.86072	0.78969	0.07103
3.32E-4	1.37137	1.18647	1.10755	0.07892		3.31E-4	0.99543	0.86211	0.79103	0.07109
3.32E-4	1.37179	1.1884	1.10943	0.07897		3.31E-4	0.99643	0.86351	0.79237	0.07114
3.32E-4	1.37223	1.19033	1.11131	0.07902		3.32E-4	0.99743	0.86491	0.79372	0.07119
3.33E-4	1.37269	1.19226	1.1132	0.07906		3.32E-4	0.99842	0.86631	0.79506	0.07125
3.33E-4	1.37316	1.19419	1.11508	0.07911		3.32E-4	0.9994	0.86771	0.79641	0.0713
3.33E-4	1.37366	1.19612	1.11697	0.07915		3.33E-4	1.00038	0.86912	0.79776	0.07136
3.33E-4	1.37417	1.19805	1.11886	0.07919		3.33E-4	1.00136	0.87052	0.79911	0.07141
3.34E-4	1.3747	1.19998	1.12075	0.07923		3.33E-4	1.00232	0.87193	0.80046	0.07147
3.34E-4	1.37525	1.20192	1.12264	0.07927		3.33E-4	1.00328	0.87333	0.80181	0.07152
3.34E-4	1.37582	1.20385	1.12454	0.07931		3.34E-4	1.00424	0.87474	0.80316	0.07158
3.35E-4	1.37641	1.20579	1.12644	0.07935		3.34E-4	1.00519	0.87615	0.80452	0.07164
3.35E-4	1.37702	1.20772	1.12833	0.07939		3.34E-4	1.00614	0.87756	0.80587	0.07169
3.35E-4	1.37765	1.20966	1.13023	0.07942		3.35E-4	1.00708	0.87898	0.80723	0.07175
3.35E-4	1.3783	1.2116	1.13214	0.07946		3.35E-4	1.00801	0.88039	0.80859	0.0718
3.36E-4	1.37897	1.21353	1.13404	0.07949		3.35E-4	1.00893	0.88181	0.80995	0.07186
3.36E-4	1.37966	1.21547	1.13594	0.07953		3.35E-4	1.00985	0.88322	0.81131	0.07192
3.36E-4	1.38037	1.21741	1.13785	0.07956		3.36E-4	1.01076	0.88464	0.81267	0.07197
3.37E-4	1.3811	1.21935	1.13976	0.07959		3.36E-4	1.01166	0.88606	0.81403	0.07203
3.37E-4	1.38185	1.2213	1.14167	0.07963		3.36E-4	1.01255	0.88748	0.81539	0.07209
3.37E-4	1.38263	1.22324	1.14358	0.07966		3.36E-4	1.01343	0.8889	0.81676	0.07214
3.37E-4	1.38342	1.22518	1.1455	0.07969		3.37E-4	1.0143	0.89033	0.81813	0.0722
3.38E-4	1.38424	1.22713	1.14741	0.07972		3.37E-4	1.01516	0.89175	0.81949	0.07226
3.38E-4	1.38508	1.22908	1.14933	0.07975		3.37E-4	1.01601	0.89317	0.82086	0.07231
3.38E-4	1.38595	1.23102	1.15125	0.07978		3.38E-4	1.01686	0.8946	0.82223	0.07237
3.38E-4	1.38684	1.23297	1.15317	0.07981		3.38E-4	1.01769	0.89603	0.8236	0.07243
3.39E-4	1.38776	1.23492	1.15509	0.07984		3.38E-4	1.01852	0.89746	0.82497	0.07248
3.39E-4	1.38871	1.23688	1.15701	0.07986		3.38E-4	1.01933	0.89889	0.82635	0.07254
3.39E-4	1.38969	1.23883	1.15894	0.07989		3.39E-4	1.02014	0.90032	0.82772	0.0726
3.4E-4	1.39069	1.24078	1.16086	0.07992		3.39E-4	1.02093	0.90175	0.8291	0.07266
3.4E-4	1.39173	1.24274	1.16279	0.07995		3.39E-4	1.02171	0.90318	0.83047	0.07271
3.4E-4	1.3928	1.2447	1.16472	0.07998		3.4E-4	1.02249	0.90462	0.83185	0.07277
3.4E-4	1.39391	1.24666	1.16665	0.08001		3.4E-4	1.02325	0.90605	0.83323	0.07283
3.41E-4	1.39504	1.24862	1.16858	0.08003		3.4E-4	1.024	0.90749	0.83461	0.07288
3.41E-4	1.39621	1.25058	1.17052	0.08006		3.4E-4	1.02474	0.90893	0.83599	0.07294
3.41E-4	1.39742	1.25254	1.17245	0.08009		3.41E-4	1.02548	0.91037	0.83737	0.073
3.42E-4	1.39867	1.25451	1.17439	0.08012		3.41E-4	1.0262	0.91181	0.83875	0.07306
3.42E-4	1.39995	1.25647	1.17632	0.08015		3.41E-4	1.02691	0.91325	0.84014	0.07311
3.42E-4	1.40127	1.25844	1.17826	0.08018		3.42E-4	1.02762	0.91469	0.84152	0.07317
3.42E-4	1.40262	1.26042	1.1802	0.08021		3.42E-4	1.02831	0.91613	0.84291	0.07323
3.43E-4	1.40402	1.26239	1.18215	0.08024		3.42E-4	1.02899	0.91758	0.84429	0.07328
3.43E-4	1.40545	1.26436	1.18409	0.08027		3.42E-4	1.02967	0.91902	0.84568	0.07334
3.43E-4	1.40692	1.26634	1.18604	0.0803		3.43E-4	1.03034	0.92047	0.84707	0.0734
3.44E-4	1.40843	1.26832	1.18798	0.08034		3.43E-4	1.03099	0.92191	0.84846	0.07345
3.44E-4	1.40997	1.2703	1.18993	0.08037		3.43E-4	1.03164	0.92336	0.84985	0.07351
3.44E-4	1.41155	1.27228	1.19188	0.0804		3.44E-4	1.03228	0.92481	0.85125	0.07356
3.44E-4	1.41316	1.27427	1.19383	0.08044		3.44E-4	1.03292	0.92626	0.85264	0.07362
3.45E-4	1.4148	1.27626	1.19578	0.08047		3.44E-4	1.03354	0.92771	0.85403	0.07368
3.45E-4	1.41648	1.27825	1.19774	0.08051		3.44E-4	1.03416	0.92916	0.85543	0.07373
3.45E-4	1.41818	1.28024	1.19969	0.08055		3.45E-4	1.03477	0.93061	0.85683	0.07379
3.46E-4	1.4199	1.28223	1.20165	0.08058		3.45E-4	1.03538	0.93206	0.85822	0.07384
3.46E-4	1.42165	1.28423	1.20361	0.08062		3.45E-4	1.03597	0.93352	0.85962	0.07389
3.46E-4	1.42342	1.28623	1.20557	0.08066		3.45E-4	1.03657	0.93497	0.86102	0.07395
3.46E-4	1.42521	1.28823	1.20753	0.0807		3.46E-4	1.03715	0.93643	0.86242	0.074
3.47E-4	1.42701	1.29024	1.2095	0.08074		3.46E-4	1.03774	0.93788	0.86383	0.07406
3.47E-4	1.42883	1.29225	1.21146	0.08078		3.46E-4	1.03831	0.93934	0.86523	0.07411
3.47E-4	1.43066	1.29426	1.21343	0.08083		3.47E-4	1.03889	0.9408	0.86664	0.07416
3.47E-4	1.4325	1.29627	1.2154	0.08087		3.47E-4	1.03946	0.94226	0.86804	0.07422
3.48E-4	1.43435	1.29829	1.21737	0.08092		3.47E-4	1.04002	0.94372	0.86945	0.07427
3.48E-4	1.4362	1.3003	1.21934	0.08096		3.47E-4	1.04058	0.94518	0.87086	0.07432
3.48E-4	1.43805	1.30232	1.22131	0.08101		3.48E-4	1.04115	0.94664	0.87227	0.07437
3.49E-4	1.4399	1.30435	1.22329	0.08106		3.48E-4	1.0417	0.9481	0.87368	0.07442
3.49E-4	1.44175	1.30637	1.22527	0.08111		3.48E-4	1.04226	0.94956	0.87509	0.07447
3.49E-4	1.4436	1.3084	1.22725	0.08116		3.49E-4	1.04281	0.95102	0.8765	0.07452
3.49E-4	1.44544	1.31043	1.22923	0.08121		3.49E-4	1.04337	0.95249	0.87791	0.07457
3.5E-4	1.44728	1.31246	1.23121	0.08126		3.49E-4	1.04392	0.95395	0.87933	0.07462
3.5E-4	1.44912	1.3145	1.23319	0.08131		3.49E-4	1.04447	0.95542	0.88075	0.07467
3.5E-4	1.45095	1.31654	1.23517	0.08136		3.5E-4	1.04502	0.95688	0.88216	0.07472
3.51E-4	1.45278	1.31858	1.23716	0.08142		3.5E-4	1.04556	0.95835	0.88358	0.07477
3.51E-4	1.4546	1.32062	1.23915	0.08148		3.5E-4	1.04611	0.95982	0.885	0.07482
3.51E-4	1.45641	1.32267	1.24114	0.08153		3.51E-4	1.04665	0.96129	0.88642	0.07487
3.51E-4	1.45821	1.32472	1.24313	0.08159		3.51E-4	1.0472	0.96276	0.88784	0.07491
3.52E-4	1.46001	1.32677	1.24512	0.08165		3.51E-4	1.04774	0.96423	0.88927	0.07496
3.52E-4	1.4618	1.32882	1.24712	0.08171		3.51E-4	1.04828	0.9657	0.89069	0.07501
3.52E-4	1.46358	1.33088	1.24911	0.08177		3.52E-4	1.04883	0.96717	0.89212	0.07505
3.53E-4	1.46535	1.33294	1.25111	0.08183		3.52E-4	1.04937	0.96864	0.89355	0.0751
3.53E-4	1.46711	1.335	1.25311	0.08189		3.52E-4	1.04991	0.97012	0.89497	0.07514
3.53E-4	1.46887	1.33706	1.25511	0.08196		3.52E-4	1.05045	0.97159	0.8964	0.07519
3.53E-4	1.47061	1.33913	1.25711	0.08202		3.53E-4	1.05099	0.97306	0.89783	0.07523
3.54E-4	1.47234	1.3412	1.25911	0.08209		3.53E-4	1.05153	0.97454	0.89927	0.07527
3.54E-4	1.47406	1.34327	1.26112	0.08215		3.53E-4	1.05207	0.97602	0.9007	0.07532
3.54E-4	1.47577	1.34534	1.26312	0.08222		3.54E-4	1.05261	0.97749	0.90213	0.07536
3.55E-4	1.47746	1.34742	1.26513	0.08229		3.54E-4	1.05314	0.97897	0.90357	0.0754
3.55E-4	1.47915	1.3495	1.26714	0.08236		3.54E-4	1.05368	0.98045	0.90501	0.07544
3.55E-4	1.48082	1.35158	1.26915	0.08243		3.54E-4	1.05421	0.98193	0.90644	0.07548
3.55E-4	1.48248	1.35366	1.27116	0.0825		3.55E-4	1.05473	0.98341	0.90788	0.07553
3.56E-4	1.48413	1.35575	1.27318	0.08257		3.55E-4	1.05526	0.98489	0.90932	0.07557
3.56E-4	1.48576	1.35784	1.27519	0.08264		3.55E-4	1.05578	0.98637	0.91077	0.07561
3.56E-4	1.48738	1.35993	1.27721	0.08272		3.56E-4	1.0563	0.98785	0.91221	0.07564
3.56E-4	1.48899	1.36202	1.27923	0.08279		3.56E-4	1.05682	0.98934	0.91365	0.07568
3.57E-4	1.49058	1.36411	1.28124	0.08287		3.56E-4	1.05734	0.99082	0.9151	0.07572
3.57E-4	1.49216	1.36621	1.28326	0.08294		3.56E-4	1.05786	0.9923	0.91654	0.07576
3.57E-4	1.49373	1.36831	1.28529	0.08302		3.57E-4	1.05837	0.99379	0.91799	0.0758
3.58E-4	1.49528	1.37041	1.28731	0.0831		3.57E-4	1.05889	0.99527	0.91944	0.07583
3.58E-4	1.49681	1.37251	1.28934	0.08318		3.57E-4	1.05941	0.99676	0.92089	0.07587
3.58E-4	1.49833	1.37462	1.29136	0.08326		3.58E-4	1.05993	0.99825	0.92234	0.07591
3.58E-4	1.49984	1.37673	1.29339	0.08334		3.58E-4	1.06045	0.99974	0.9238	0.07594
3.59E-4	1.50132	1.37884	1.29542	0.08342		3.58E-4	1.06098	1.00123	0.92525	0.07598
3.59E-4	1.5028	1.38095	1.29745	0.0835		3.58E-4	1.06151	1.00271	0.9267	0.07601
3.59E-4	1.50426	1.38306	1.29948	0.08358		3.59E-4	1.06205	1.0042	0.92816	0.07604
3.6E-4	1.5057	1.38518	1.30151	0.08366		3.59E-4	1.0626	1.0057	0.92962	0.07608
3.6E-4	1.50712	1.38729	1.30355	0.08375		3.59E-4	1.06317	1.00719	0.93108	0.07611
3.6E-4	1.50853	1.38941	1.30558	0.08383		3.6E-4	1.06375	1.00868	0.93254	0.07614
3.6E-4	1.50993	1.39154	1.30762	0.08391		3.6E-4	1.06434	1.01017	0.934	0.07618
3.61E-4	1.51131	1.39366	1.30966	0.084		3.6E-4	1.06495	1.01167	0.93546	0.07621
3.61E-4	1.51267	1.39579	1.3117	0.08409		3.6E-4	1.06558	1.01316	0.93692	0.07624
3.61E-4	1.51401	1.39791	1.31374	0.08417		3.61E-4	1.06622	1.01466	0.93839	0.07627
3.62E-4	1.51535	1.40004	1.31579	0.08426		3.61E-4	1.06688	1.01616	0.93985	0.0763
3.62E-4	1.51666	1.40217	1.31783	0.08434		3.61E-4	1.06756	1.01765	0.94132	0.07633
3.62E-4	1.51796	1.40431	1.31988	0.08443		3.61E-4	1.06826	1.01915	0.94279	0.07636
3.62E-4	1.51925	1.40644	1.32192	0.08452		3.62E-4	1.06898	1.02065	0.94426	0.07639
3.63E-4	1.52051	1.40858	1.32397	0.08461		3.62E-4	1.06973	1.02215	0.94573	0.07642
3.63E-4	1.52177	1.41072	1.32602	0.0847		3.62E-4	1.0705	1.02366	0.9472	0.07645
3.63E-4	1.52301	1.41286	1.32807	0.08479		3.63E-4	1.07129	1.02516	0.94867	0.07648
3.64E-4	1.52424	1.415	1.33013	0.08487		3.63E-4	1.07211	1.02666	0.95015	0.07651
3.64E-4	1.52545	1.41714	1.33218	0.08496		3.63E-4	1.07296	1.02817	0.95162	0.07654
3.64E-4	1.52664	1.41929	1.33424	0.08505		3.63E-4	1.07383	1.02967	0.9531	0.07658
3.64E-4	1.52783	1.42144	1.33629	0.08514		3.64E-4	1.07473	1.03118	0.95458	0.07661
3.65E-4	1.529	1.42359	1.33835	0.08523		3.64E-4	1.07565	1.03269	0.95605	0.07664
3.65E-4	1.53015	1.42574	1.34041	0.08532		3.64E-4	1.0766	1.0342	0.95753	0.07667
3.65E-4	1.5313	1.42789	1.34247	0.08542		3.65E-4	1.07757	1.03571	0.95902	0.0767
3.65E-4	1.53243	1.43004	1.34454	0.08551		3.65E-4	1.07856	1.03723	0.9605	0.07673
3.66E-4	1.53354	1.4322	1.3466	0.0856		3.65E-4	1.07957	1.03874	0.96198	0.07676
3.66E-4	1.53465	1.43435	1.34867	0.08569		3.65E-4	1.0806	1.04026	0.96347	0.07679
3.66E-4	1.53574	1.43651	1.35073	0.08578		3.66E-4	1.08164	1.04177	0.96495	0.07682
3.67E-4	1.53682	1.43867	1.3528	0.08587		3.66E-4	1.0827	1.04329	0.96644	0.07686
3.67E-4	1.53788	1.44083	1.35487	0.08596		3.66E-4	1.08376	1.04481	0.96792	0.07689
3.67E-4	1.53894	1.443	1.35694	0.08605		3.67E-4	1.08484	1.04633	0.96941	0.07692
3.67E-4	1.53998	1.44516	1.35902	0.08614		3.67E-4	1.08592	1.04786	0.9709	0.07695
3.68E-4	1.54101	1.44733	1.36109	0.08624		3.67E-4	1.08702	1.04938	0.97239	0.07699
3.68E-4	1.54203	1.4495	1.36317	0.08633		3.67E-4	1.08811	1.05091	0.97389	0.07702
3.68E-4	1.54304	1.45166	1.36525	0.08642		3.68E-4	1.08922	1.05244	0.97538	0.07706
3.69E-4	1.54404	1.45383	1.36733	0.08651		3.68E-4	1.09033	1.05397	0.97687	0.07709
3.69E-4	1.54503	1.45601	1.36941	0.0866		3.68E-4	1.09144	1.0555	0.97837	0.07713
3.69E-4	1.54601	1.45818	1.37149	0.08669		3.68E-4	1.09256	1.05703	0.97987	0.07716
3.69E-4	1.54698	1.46035	1.37357	0.08678		3.69E-4	1.09368	1.05856	0.98136	0.0772
3.7E-4	1.54795	1.46253	1.37566	0.08687		3.69E-4	1.0948	1.0601	0.98286	0.07724
3.7E-4	1.54891	1.46471	1.37775	0.08696		3.69E-4	1.09593	1.06164	0.98436	0.07727
3.7E-4	1.54986	1.46688	1.37984	0.08705		3.7E-4	1.09705	1.06318	0.98586	0.07731
3.71E-4	1.5508	1.46906	1.38193	0.08714		3.7E-4	1.09818	1.06472	0.98737	0.07735
3.71E-4	1.55173	1.47124	1.38402	0.08722		3.7E-4	1.09932	1.06626	0.98887	0.07739
3.71E-4	1.55265	1.47343	1.38611	0.08731		3.7E-4	1.10045	1.0678	0.99038	0.07743
3.71E-4	1.55356	1.47561	1.38821	0.0874		3.71E-4	1.10158	1.06935	0.99188	0.07747
3.72E-4	1.55447	1.4778	1.39031	0.08749		3.71E-4	1.10271	1.07089	0.99339	0.07751
3.72E-4	1.55536	1.47998	1.39241	0.08757		3.71E-4	1.10385	1.07244	0.9949	0.07755
3.72E-4	1.55625	1.48217	1.39451	0.08766		3.72E-4	1.10498	1.07399	0.9964	0.07759
3.73E-4	1.55712	1.48436	1.39661	0.08775		3.72E-4	1.10611	1.07554	0.99792	0.07763
3.73E-4	1.55798	1.48655	1.39872	0.08783		3.72E-4	1.10724	1.0771	0.99943	0.07767
3.73E-4	1.55883	1.48874	1.40082	0.08791		3.72E-4	1.10837	1.07865	1.00094	0.07771
3.73E-4	1.55966	1.49093	1.40293	0.088		3.73E-4	1.1095	1.08021	1.00245	0.07776
3.74E-4	1.56048	1.49312	1.40504	0.08808		3.73E-4	1.11063	1.08177	1.00397	0.0778
3.74E-4	1.56128	1.49532	1.40716	0.08816		3.73E-4	1.11176	1.08333	1.00548	0.07784
3.74E-4	1.56206	1.49751	1.40927	0.08824		3.74E-4	1.11289	1.08489	1.007	0.07789
3.74E-4	1.56282	1.49971	1.41139	0.08832		3.74E-4	1.11401	1.08645	1.00852	0.07793
3.75E-4	1.56357	1.50191	1.4135	0.0884		3.74E-4	1.11514	1.08801	1.01004	0.07798
3.75E-4	1.5643	1.50411	1.41562	0.08848		3.74E-4	1.11626	1.08958	1.01156	0.07802
3.75E-4	1.56501	1.50631	1.41775	0.08856		3.75E-4	1.11738	1.09115	1.01308	0.07807
3.76E-4	1.5657	1.50851	1.41987	0.08864		3.75E-4	1.1185	1.09272	1.0146	0.07811
3.76E-4	1.56637	1.51071	1.42199	0.08872		3.75E-4	1.11962	1.09429	1.01613	0.07816
3.76E-4	1.56702	1.51291	1.42412	0.08879		3.76E-4	1.12073	1.09586	1.01765	0.07821
3.76E-4	1.56766	1.51512	1.42625	0.08887		3.76E-4	1.12184	1.09743	1.01918	0.07825
3.77E-4	1.56828	1.51732	1.42838	0.08894		3.76E-4	1.12295	1.09901	1.02071	0.0783
3.77E-4	1.56888	1.51953	1.43051	0.08901		3.76E-4	1.12406	1.10059	1.02224	0.07835
3.77E-4	1.56947	1.52173	1.43265	0.08908		3.77E-4	1.12517	1.10216	1.02376	0.0784
3.78E-4	1.57005	1.52394	1.43478	0.08916		3.77E-4	1.12627	1.10374	1.0253	0.07845
3.78E-4	1.57061	1.52615	1.43692	0.08923		3.77E-4	1.12737	1.10533	1.02683	0.0785
3.78E-4	1.57117	1.52836	1.43906	0.08929		3.77E-4	1.12847	1.10691	1.02836	0.07855
3.78E-4	1.57171	1.53056	1.4412	0.08936		3.78E-4	1.12957	1.10849	1.02989	0.0786
3.79E-4	1.57225	1.53278	1.44335	0.08943		3.78E-4	1.13066	1.11008	1.03143	0.07865
3.79E-4	1.57278	1.53499	1.44549	0.0895		3.78E-4	1.13175	1.11167	1.03297	0.0787
3.79E-4	1.57331	1.5372	1.44764	0.08956		3.79E-4	1.13284	1.11326	1.0345	0.07875
3.8E-4	1.57383	1.53941	1.44979	0.08962		3.79E-4	1.13392	1.11485	1.03604	0.0788
3.8E-4	1.57434	1.54162	1.45194	0.08969		3.79E-4	1.13501	1.11644	1.03758	0.07886
3.8E-4	1.57486	1.54384	1.45409	0.08975		3.79E-4	1.13608	1.11803	1.03912	0.07891
3.8E-4	1.57538	1.54605	1.45624	0.08981		3.8E-4	1.13716	1.11963	1.04066	0.07896
3.81E-4	1.5759	1.54827	1.4584	0.08987		3.8E-4	1.13823	1.12122	1.04221	0.07902
3.81E-4	1.57642	1.55048	1.46055	0.08993		3.8E-4	1.1393	1.12282	1.04375	0.07907
3.81E-4	1.57694	1.5527	1.46271	0.08999		3.81E-4	1.14036	1.12442	1.0453	0.07913
3.82E-4	1.57748	1.55492	1.46487	0.09004		3.81E-4	1.14142	1.12602	1.04684	0.07918
3.82E-4	1.57802	1.55714	1.46704	0.0901		3.81E-4	1.14248	1.12763	1.04839	0.07924
3.82E-4	1.57857	1.55935	1.4692	0.09015		3.81E-4	1.14353	1.12923	1.04994	0.07929
3.82E-4	1.57913	1.56157	1.47137	0.09021		3.82E-4	1.14458	1.13084	1.05149	0.07935
3.83E-4	1.5797	1.56379	1.47353	0.09026		3.82E-4	1.14562	1.13244	1.05304	0.07941
3.83E-4	1.58028	1.56602	1.4757	0.09031		3.82E-4	1.14666	1.13405	1.05459	0.07946
3.83E-4	1.58087	1.56824	1.47788	0.09036		3.83E-4	1.14769	1.13566	1.05614	0.07952
3.83E-4	1.58147	1.57046	1.48005	0.09041		3.83E-4	1.14872	1.13727	1.0577	0.07958
3.84E-4	1.58208	1.57269	1.48222	0.09046		3.83E-4	1.14975	1.13889	1.05925	0.07964
3.84E-4	1.5827	1.57491	1.4844	0.09051		3.83E-4	1.15077	1.1405	1.06081	0.07969
3.84E-4	1.58334	1.57714	1.48658	0.09056		3.84E-4	1.15178	1.14212	1.06236	0.07975
3.85E-4	1.58398	1.57936	1.48876	0.0906		3.84E-4	1.15279	1.14373	1.06392	0.07981
3.85E-4	1.58464	1.58159	1.49094	0.09065		3.84E-4	1.15379	1.14535	1.06548	0.07987
3.85E-4	1.58531	1.58382	1.49312	0.0907		3.84E-4	1.15479	1.14697	1.06704	0.07993
3.85E-4	1.58599	1.58605	1.49531	0.09074		3.85E-4	1.15578	1.14859	1.0686	0.07999
3.86E-4	1.58669	1.58828	1.49749	0.09078		3.85E-4	1.15676	1.15022	1.07016	0.08005
3.86E-4	1.5874	1.59051	1.49968	0.09083		3.85E-4	1.15774	1.15184	1.07173	0.08011
3.86E-4	1.58813	1.59274	1.50187	0.09087		3.86E-4	1.15871	1.15347	1.07329	0.08017
3.87E-4	1.58888	1.59498	1.50406	0.09091		3.86E-4	1.15968	1.15509	1.07486	0.08024
3.87E-4	1.58964	1.59721	1.50626	0.09095		3.86E-4	1.16063	1.15672	1.07642	0.0803
3.87E-4	1.59042	1.59945	1.50845	0.09099		3.86E-4	1.16159	1.15835	1.07799	0.08036
3.87E-4	1.59122	1.60168	1.51065	0.09103		3.87E-4	1.16253	1.15998	1.07956	0.08042
3.88E-4	1.59204	1.60392	1.51285	0.09107		3.87E-4	1.16347	1.16161	1.08113	0.08049
3.88E-4	1.59289	1.60616	1.51505	0.09111		3.87E-4	1.1644	1.16325	1.0827	0.08055
3.88E-4	1.59376	1.6084	1.51725	0.09115		3.88E-4	1.16532	1.16488	1.08427	0.08061
3.89E-4	1.59465	1.61064	1.51945	0.09119		3.88E-4	1.16624	1.16652	1.08585	0.08067
3.89E-4	1.59557	1.61288	1.52166	0.09123		3.88E-4	1.16715	1.16816	1.08742	0.08074
3.89E-4	1.59652	1.61513	1.52386	0.09126		3.88E-4	1.16805	1.1698	1.08899	0.0808
3.89E-4	1.59749	1.61737	1.52607	0.0913		3.89E-4	1.16895	1.17144	1.09057	0.08087
3.9E-4	1.5985	1.61962	1.52828	0.09134		3.89E-4	1.16983	1.17308	1.09215	0.08093
3.9E-4	1.59953	1.62187	1.53049	0.09137		3.89E-4	1.17071	1.17472	1.09373	0.08099
3.9E-4	1.60061	1.62412	1.5327	0.09141		3.9E-4	1.17159	1.17636	1.0953	0.08106
3.9E-4	1.60171	1.62637	1.53492	0.09145		3.9E-4	1.17246	1.17801	1.09688	0.08112
3.91E-4	1.60286	1.62862	1.53713	0.09149		3.9E-4	1.17332	1.17965	1.09847	0.08119
3.91E-4	1.60404	1.63087	1.53935	0.09152		3.9E-4	1.17417	1.1813	1.10005	0.08125
3.91E-4	1.60526	1.63313	1.54157	0.09156		3.91E-4	1.17501	1.18295	1.10163	0.08132
3.92E-4	1.60653	1.63539	1.54379	0.0916		3.91E-4	1.17585	1.1846	1.10322	0.08138
3.92E-4	1.60783	1.63765	1.54601	0.09164		3.91E-4	1.17668	1.18625	1.1048	0.08145
3.92E-4	1.60917	1.63991	1.54823	0.09168		3.92E-4	1.17751	1.1879	1.10639	0.08151
3.92E-4	1.61055	1.64217	1.55046	0.09172		3.92E-4	1.17833	1.18956	1.10798	0.08158
3.93E-4	1.61197	1.64444	1.55268	0.09176		3.92E-4	1.17914	1.19121	1.10956	0.08165
3.93E-4	1.61341	1.64671	1.55491	0.0918		3.92E-4	1.17994	1.19287	1.11115	0.08171
3.93E-4	1.6149	1.64897	1.55714	0.09184		3.93E-4	1.18074	1.19452	1.11275	0.08178
3.94E-4	1.6164	1.65125	1.55937	0.09188		3.93E-4	1.18153	1.19618	1.11434	0.08184
3.94E-4	1.61794	1.65352	1.5616	0.09192		3.93E-4	1.18231	1.19784	1.11593	0.08191
3.94E-4	1.6195	1.6558	1.56383	0.09197		3.93E-4	1.18309	1.1995	1.11752	0.08198
3.94E-4	1.62107	1.65807	1.56606	0.09201		3.94E-4	1.18386	1.20116	1.11912	0.08204
3.95E-4	1.62267	1.66035	1.5683	0.09205		3.94E-4	1.18463	1.20282	1.12072	0.08211
3.95E-4	1.62428	1.66264	1.57054	0.0921		3.94E-4	1.18539	1.20449	1.12231	0.08217
3.95E-4	1.6259	1.66492	1.57278	0.09215		3.95E-4	1.18614	1.20615	1.12391	0.08224
3.96E-4	1.62754	1.66721	1.57502	0.09219		3.95E-4	1.18688	1.20782	1.12551	0.0823
3.96E-4	1.62919	1.6695	1.57726	0.09224		3.95E-4	1.18762	1.20948	1.12711	0.08237
3.96E-4	1.63084	1.67179	1.5795	0.09229		3.95E-4	1.18835	1.21115	1.12871	0.08244
3.96E-4	1.6325	1.67408	1.58175	0.09234		3.96E-4	1.18908	1.21282	1.13032	0.0825
3.97E-4	1.63417	1.67638	1.58399	0.09239		3.96E-4	1.1898	1.21449	1.13192	0.08257
3.97E-4	1.63585	1.67868	1.58624	0.09244		3.96E-4	1.19051	1.21616	1.13352	0.08263
3.97E-4	1.63753	1.68098	1.58849	0.09249		3.97E-4	1.19122	1.21783	1.13513	0.0827
3.98E-4	1.63922	1.68328	1.59074	0.09254		3.97E-4	1.19192	1.2195	1.13674	0.08276
3.98E-4	1.64091	1.68559	1.593	0.09259		3.97E-4	1.19261	1.22117	1.13835	0.08283
3.98E-4	1.64261	1.6879	1.59525	0.09265		3.97E-4	1.1933	1.22285	1.13996	0.08289
3.98E-4	1.6443	1.69021	1.59751	0.0927		3.98E-4	1.19399	1.22452	1.14157	0.08296
3.99E-4	1.646	1.69252	1.59976	0.09276		3.98E-4	1.19466	1.2262	1.14318	0.08302
3.99E-4	1.64769	1.69484	1.60202	0.09281		3.98E-4	1.19534	1.22788	1.14479	0.08309
3.99E-4	1.64939	1.69715	1.60428	0.09287		3.99E-4	1.196	1.22956	1.1464	0.08315
3.99E-4	1.65108	1.69947	1.60655	0.09293		3.99E-4	1.19666	1.23123	1.14802	0.08321
4E-4	1.65277	1.7018	1.60881	0.09299		3.99E-4	1.19732	1.23291	1.14964	0.08328
4E-4	1.65446	1.70412	1.61108	0.09305		3.99E-4	1.19796	1.2346	1.15125	0.08334
4E-4	1.65614	1.70645	1.61334	0.09311		4E-4	1.19861	1.23628	1.15287	0.08341
4.01E-4	1.65782	1.70878	1.61561	0.09317		4E-4	1.19924	1.23796	1.15449	0.08347
4.01E-4	1.65949	1.71111	1.61788	0.09323		4E-4	1.19987	1.23964	1.15611	0.08353
4.01E-4	1.66116	1.71344	1.62015	0.09329		4E-4	1.2005	1.24133	1.15773	0.08359
4.01E-4	1.66283	1.71578	1.62242	0.09336		4.01E-4	1.20111	1.24301	1.15936	0.08366
4.02E-4	1.66449	1.71812	1.6247	0.09342		4.01E-4	1.20173	1.2447	1.16098	0.08372
4.02E-4	1.66614	1.72046	1.62697	0.09349		4.01E-4	1.20233	1.24639	1.16261	0.08378
4.02E-4	1.66779	1.7228	1.62925	0.09355		4.02E-4	1.20293	1.24807	1.16423	0.08384
4.03E-4	1.66944	1.72515	1.63153	0.09362		4.02E-4	1.20353	1.24976	1.16586	0.0839
4.03E-4	1.67107	1.7275	1.63381	0.09369		4.02E-4	1.20411	1.25145	1.16749	0.08396
4.03E-4	1.67271	1.72985	1.63609	0.09376		4.02E-4	1.2047	1.25314	1.16912	0.08402
4.03E-4	1.67433	1.7322	1.63838	0.09383		4.03E-4	1.20527	1.25483	1.17075	0.08408
4.04E-4	1.67595	1.73456	1.64066	0.0939		4.03E-4	1.20584	1.25653	1.17238	0.08414
4.04E-4	1.67756	1.73691	1.64295	0.09397		4.03E-4	1.20641	1.25822	1.17402	0.0842
4.04E-4	1.67916	1.73927	1.64523	0.09404		4.04E-4	1.20697	1.25991	1.17565	0.08426
4.05E-4	1.68076	1.74164	1.64752	0.09411		4.04E-4	1.20752	1.26161	1.17729	0.08432
4.05E-4	1.68235	1.744	1.64981	0.09419		4.04E-4	1.20807	1.2633	1.17893	0.08438
4.05E-4	1.68393	1.74637	1.65211	0.09426		4.04E-4	1.20861	1.265	1.18056	0.08443
4.05E-4	1.68549	1.74874	1.6544	0.09434		4.05E-4	1.20915	1.2667	1.1822	0.08449
4.06E-4	1.68705	1.75111	1.65669	0.09441		4.05E-4	1.20969	1.26839	1.18385	0.08455
4.06E-4	1.6886	1.75348	1.65899	0.09449		4.05E-4	1.21022	1.27009	1.18549	0.0846
4.06E-4	1.69014	1.75585	1.66129	0.09457		4.06E-4	1.21074	1.27179	1.18713	0.08466
4.07E-4	1.69167	1.75823	1.66359	0.09464		4.06E-4	1.21127	1.27349	1.18877	0.08472
4.07E-4	1.69319	1.76061	1.66589	0.09472		4.06E-4	1.21179	1.27519	1.19042	0.08477
4.07E-4	1.69469	1.76299	1.66819	0.0948		4.06E-4	1.2123	1.27689	1.19207	0.08482
4.07E-4	1.69619	1.76538	1.67049	0.09488		4.07E-4	1.21282	1.27859	1.19372	0.08488
4.08E-4	1.69767	1.76776	1.6728	0.09496		4.07E-4	1.21333	1.2803	1.19536	0.08493
4.08E-4	1.69915	1.77015	1.6751	0.09505		4.07E-4	1.21384	1.282	1.19701	0.08498
4.08E-4	1.7006	1.77254	1.67741	0.09513		4.08E-4	1.21434	1.2837	1.19867	0.08504
4.08E-4	1.70205	1.77493	1.67972	0.09521		4.08E-4	1.21485	1.28541	1.20032	0.08509
4.09E-4	1.70349	1.77733	1.68203	0.09529		4.08E-4	1.21536	1.28711	1.20197	0.08514
4.09E-4	1.70491	1.77972	1.68434	0.09538		4.08E-4	1.21587	1.28882	1.20363	0.08519
4.09E-4	1.70632	1.78212	1.68666	0.09546		4.09E-4	1.21638	1.29053	1.20528	0.08524
4.1E-4	1.70772	1.78452	1.68897	0.09555		4.09E-4	1.2169	1.29223	1.20694	0.08529
4.1E-4	1.70911	1.78692	1.69129	0.09563		4.09E-4	1.21744	1.29394	1.2086	0.08534
4.1E-4	1.71048	1.78933	1.69361	0.09572		4.09E-4	1.21799	1.29565	1.21026	0.08539
4.1E-4	1.71184	1.79173	1.69593	0.0958		4.1E-4	1.21856	1.29736	1.21192	0.08544
4.11E-4	1.71319	1.79414	1.69825	0.09589		4.1E-4	1.21915	1.29907	1.21359	0.08549
4.11E-4	1.71453	1.79655	1.70057	0.09598		4.1E-4	1.21977	1.30078	1.21525	0.08554
4.11E-4	1.71585	1.79896	1.70289	0.09607		4.11E-4	1.2204	1.3025	1.21691	0.08558
4.12E-4	1.71717	1.80137	1.70522	0.09616		4.11E-4	1.22106	1.30421	1.21858	0.08563
4.12E-4	1.71847	1.80379	1.70755	0.09624		4.11E-4	1.22174	1.30592	1.22025	0.08568
4.12E-4	1.71976	1.80621	1.70987	0.09633		4.11E-4	1.22243	1.30764	1.22192	0.08572
4.12E-4	1.72104	1.80862	1.7122	0.09642		4.12E-4	1.22314	1.30936	1.22359	0.08577
4.13E-4	1.7223	1.81105	1.71453	0.09651		4.12E-4	1.22387	1.31107	1.22526	0.08582
4.13E-4	1.72356	1.81347	1.71687	0.0966		4.12E-4	1.22462	1.31279	1.22693	0.08586
4.13E-4	1.7248	1.81589	1.7192	0.09669		4.13E-4	1.22537	1.31451	1.2286	0.08591
4.14E-4	1.72603	1.81832	1.72154	0.09678		4.13E-4	1.22614	1.31623	1.23028	0.08595
4.14E-4	1.72726	1.82075	1.72387	0.09687		4.13E-4	1.22692	1.31795	1.23195	0.086
4.14E-4	1.72847	1.82317	1.72621	0.09696		4.13E-4	1.22772	1.31967	1.23363	0.08605
4.14E-4	1.72967	1.82561	1.72855	0.09705		4.14E-4	1.22852	1.3214	1.23531	0.08609
4.15E-4	1.73086	1.82804	1.73089	0.09715		4.14E-4	1.22934	1.32312	1.23699	0.08614
4.15E-4	1.73203	1.83047	1.73324	0.09724		4.14E-4	1.23017	1.32485	1.23867	0.08618
4.15E-4	1.7332	1.83291	1.73558	0.09733		4.15E-4	1.231	1.32658	1.24035	0.08623
4.16E-4	1.73436	1.83535	1.73793	0.09742		4.15E-4	1.23185	1.3283	1.24203	0.08627
4.16E-4	1.73551	1.83779	1.74027	0.09751		4.15E-4	1.23271	1.33003	1.24372	0.08632
4.16E-4	1.73665	1.84023	1.74262	0.0976		4.15E-4	1.23357	1.33176	1.2454	0.08636
4.16E-4	1.73777	1.84267	1.74497	0.0977		4.16E-4	1.23444	1.3335	1.24709	0.08641
4.17E-4	1.73889	1.84511	1.74732	0.09779		4.16E-4	1.23532	1.33523	1.24878	0.08645
4.17E-4	1.74	1.84756	1.74968	0.09788		4.16E-4	1.23621	1.33696	1.25046	0.0865
4.17E-4	1.7411	1.85001	1.75203	0.09797		4.16E-4	1.23711	1.3387	1.25215	0.08655
4.17E-4	1.74218	1.85245	1.75439	0.09806		4.17E-4	1.23801	1.34044	1.25385	0.08659
4.18E-4	1.74326	1.8549	1.75675	0.09816		4.17E-4	1.23892	1.34218	1.25554	0.08664
4.18E-4	1.74433	1.85736	1.75911	0.09825		4.17E-4	1.23984	1.34391	1.25723	0.08668
4.18E-4	1.74539	1.85981	1.76147	0.09834		4.18E-4	1.24077	1.34566	1.25893	0.08673
4.19E-4	1.74644	1.86226	1.76384	0.09843		4.18E-4	1.2417	1.3474	1.26062	0.08678
4.19E-4	1.74749	1.86472	1.7662	0.09852		4.18E-4	1.24264	1.34914	1.26232	0.08682
4.19E-4	1.74852	1.86718	1.76857	0.09861		4.18E-4	1.24358	1.35089	1.26402	0.08687
4.19E-4	1.74955	1.86964	1.77094	0.0987		4.19E-4	1.24453	1.35263	1.26572	0.08692
4.2E-4	1.75057	1.8721	1.77331	0.09879		4.19E-4	1.24548	1.35438	1.26742	0.08696
4.2E-4	1.75158	1.87456	1.77568	0.09888		4.19E-4	1.24644	1.35613	1.26912	0.08701
4.2E-4	1.75258	1.87702	1.77805	0.09897		4.2E-4	1.2474	1.35788	1.27082	0.08706
4.21E-4	1.75358	1.87949	1.78043	0.09906		4.2E-4	1.24837	1.35963	1.27253	0.0871
4.21E-4	1.75456	1.88195	1.7828	0.09915		4.2E-4	1.24933	1.36138	1.27423	0.08715
4.21E-4	1.75554	1.88442	1.78518	0.09924		4.2E-4	1.2503	1.36314	1.27594	0.0872
4.21E-4	1.75651	1.88689	1.78756	0.09933		4.21E-4	1.25127	1.36489	1.27765	0.08725
4.22E-4	1.75747	1.88936	1.78995	0.09941		4.21E-4	1.25224	1.36665	1.27936	0.08729
4.22E-4	1.75842	1.89183	1.79233	0.0995		4.21E-4	1.25322	1.36841	1.28107	0.08734
4.22E-4	1.75936	1.89431	1.79472	0.09959		4.22E-4	1.25419	1.37017	1.28278	0.08739
4.23E-4	1.76029	1.89678	1.79711	0.09967		4.22E-4	1.25516	1.37193	1.28449	0.08744
4.23E-4	1.76121	1.89926	1.7995	0.09976		4.22E-4	1.25614	1.37369	1.2862	0.08749
4.23E-4	1.76212	1.90173	1.80189	0.09984		4.22E-4	1.25711	1.37545	1.28792	0.08754
4.23E-4	1.76301	1.90421	1.80428	0.09993		4.23E-4	1.25808	1.37722	1.28963	0.08758
4.24E-4	1.76388	1.90669	1.80668	0.10001		4.23E-4	1.25905	1.37899	1.29135	0.08763
4.24E-4	1.76474	1.90917	1.80908	0.10009		4.23E-4	1.26002	1.38075	1.29307	0.08768
4.24E-4	1.76558	1.91165	1.81148	0.10017		4.24E-4	1.26099	1.38252	1.29479	0.08773
4.25E-4	1.76641	1.91413	1.81388	0.10026		4.24E-4	1.26196	1.38429	1.29651	0.08778
4.25E-4	1.76722	1.91662	1.81628	0.10034		4.24E-4	1.26292	1.38606	1.29823	0.08783
4.25E-4	1.76802	1.9191	1.81869	0.10042		4.24E-4	1.26389	1.38784	1.29996	0.08788
4.25E-4	1.7688	1.92159	1.8211	0.10049		4.25E-4	1.26485	1.38961	1.30168	0.08793
4.26E-4	1.76956	1.92408	1.8235	0.10057		4.25E-4	1.26582	1.39139	1.3034	0.08798
4.26E-4	1.77031	1.92657	1.82592	0.10065		4.25E-4	1.26678	1.39317	1.30513	0.08804
4.26E-4	1.77104	1.92906	1.82833	0.10073		4.25E-4	1.26774	1.39494	1.30686	0.08809
4.26E-4	1.77176	1.93155	1.83074	0.1008		4.26E-4	1.26869	1.39672	1.30859	0.08814
4.27E-4	1.77246	1.93404	1.83316	0.10088		4.26E-4	1.26965	1.39851	1.31032	0.08819
4.27E-4	1.77314	1.93653	1.83558	0.10095		4.26E-4	1.27061	1.40029	1.31205	0.08824
4.27E-4	1.77382	1.93902	1.838	0.10103		4.27E-4	1.27156	1.40207	1.31378	0.08829
4.28E-4	1.77448	1.94152	1.84042	0.1011		4.27E-4	1.27251	1.40386	1.31551	0.08835
4.28E-4	1.77513	1.94401	1.84284	0.10117		4.27E-4	1.27346	1.40564	1.31724	0.0884
4.28E-4	1.77577	1.94651	1.84527	0.10124		4.27E-4	1.27441	1.40743	1.31898	0.08845
4.28E-4	1.7764	1.94901	1.8477	0.10131		4.28E-4	1.27536	1.40922	1.32072	0.08851
4.29E-4	1.77703	1.95151	1.85012	0.10138		4.28E-4	1.2763	1.41101	1.32245	0.08856
4.29E-4	1.77765	1.954	1.85255	0.10145		4.28E-4	1.27724	1.4128	1.32419	0.08861
4.29E-4	1.77826	1.9565	1.85499	0.10152		4.29E-4	1.27818	1.4146	1.32593	0.08867
4.3E-4	1.77888	1.959	1.85742	0.10158		4.29E-4	1.27912	1.41639	1.32767	0.08872
4.3E-4	1.77949	1.96151	1.85986	0.10165		4.29E-4	1.28005	1.41819	1.32941	0.08878
4.3E-4	1.7801	1.96401	1.86229	0.10171		4.29E-4	1.28098	1.41999	1.33116	0.08883
4.3E-4	1.78071	1.96651	1.86473	0.10178		4.3E-4	1.28191	1.42178	1.3329	0.08888
4.31E-4	1.78132	1.96902	1.86717	0.10184		4.3E-4	1.28284	1.42358	1.33464	0.08894
4.31E-4	1.78195	1.97152	1.86962	0.1019		4.3E-4	1.28376	1.42538	1.33639	0.089
4.31E-4	1.78257	1.97403	1.87206	0.10197		4.31E-4	1.28468	1.42719	1.33814	0.08905
4.32E-4	1.78321	1.97653	1.87451	0.10203		4.31E-4	1.2856	1.42899	1.33988	0.08911
4.32E-4	1.78386	1.97904	1.87695	0.10209		4.31E-4	1.28651	1.4308	1.34163	0.08916
4.32E-4	1.78451	1.98155	1.8794	0.10215		4.31E-4	1.28743	1.4326	1.34338	0.08922
4.32E-4	1.78517	1.98406	1.88186	0.1022		4.32E-4	1.28834	1.43441	1.34513	0.08928
4.33E-4	1.78585	1.98657	1.88431	0.10226		4.32E-4	1.28925	1.43622	1.34689	0.08933
4.33E-4	1.78653	1.98908	1.88676	0.10232		4.32E-4	1.29015	1.43803	1.34864	0.08939
4.33E-4	1.78722	1.99159	1.88922	0.10237		4.32E-4	1.29106	1.43984	1.35039	0.08945
4.34E-4	1.78793	1.99411	1.89168	0.10243		4.33E-4	1.29196	1.44165	1.35215	0.0895
4.34E-4	1.78864	1.99662	1.89414	0.10248		4.33E-4	1.29286	1.44347	1.35391	0.08956
4.34E-4	1.78936	1.99914	1.8966	0.10254		4.33E-4	1.29376	1.44528	1.35566	0.08962
4.34E-4	1.79009	2.00165	1.89906	0.10259		4.34E-4	1.29465	1.4471	1.35742	0.08968
4.35E-4	1.79083	2.00417	1.90153	0.10264		4.34E-4	1.29555	1.44892	1.35918	0.08973
4.35E-4	1.79158	2.00669	1.90399	0.1027		4.34E-4	1.29644	1.45074	1.36094	0.08979
4.35E-4	1.79234	2.00921	1.90646	0.10275		4.34E-4	1.29733	1.45256	1.3627	0.08985
4.35E-4	1.79311	2.01173	1.90893	0.1028		4.35E-4	1.29822	1.45438	1.36447	0.08991
4.36E-4	1.79389	2.01425	1.9114	0.10285		4.35E-4	1.2991	1.4562	1.36623	0.08997
4.36E-4	1.79469	2.01677	1.91387	0.1029		4.35E-4	1.29999	1.45802	1.36799	0.09003
4.36E-4	1.7955	2.0193	1.91635	0.10295		4.36E-4	1.30087	1.45985	1.36976	0.09009
4.37E-4	1.79632	2.02182	1.91882	0.103		4.36E-4	1.30175	1.46168	1.37153	0.09015
4.37E-4	1.79716	2.02435	1.9213	0.10305		4.36E-4	1.30262	1.4635	1.3733	0.09021
4.37E-4	1.79801	2.02687	1.92378	0.1031		4.36E-4	1.3035	1.46533	1.37506	0.09027
4.37E-4	1.79888	2.0294	1.92626	0.10314		4.37E-4	1.30438	1.46716	1.37683	0.09033
4.38E-4	1.79977	2.03193	1.92874	0.10319		4.37E-4	1.30525	1.46899	1.37861	0.09039
4.38E-4	1.80067	2.03446	1.93122	0.10324		4.37E-4	1.30612	1.47083	1.38038	0.09045
4.38E-4	1.80159	2.037	1.93371	0.10329		4.38E-4	1.30699	1.47266	1.38215	0.09051
4.39E-4	1.80254	2.03953	1.9362	0.10333		4.38E-4	1.30785	1.47449	1.38392	0.09057
4.39E-4	1.8035	2.04207	1.93869	0.10338		4.38E-4	1.30872	1.47633	1.3857	0.09063
4.39E-4	1.80448	2.0446	1.94118	0.10343		4.38E-4	1.30959	1.47817	1.38748	0.09069
4.39E-4	1.80549	2.04714	1.94367	0.10347		4.39E-4	1.31045	1.48001	1.38925	0.09075
4.4E-4	1.80653	2.04968	1.94616	0.10352		4.39E-4	1.31131	1.48185	1.39103	0.09082
4.4E-4	1.80759	2.05222	1.94865	0.10357		4.39E-4	1.31218	1.48369	1.39281	0.09088
4.4E-4	1.80869	2.05476	1.95115	0.10361		4.4E-4	1.31304	1.48553	1.39459	0.09094
4.41E-4	1.80982	2.05731	1.95365	0.10366		4.4E-4	1.3139	1.48737	1.39637	0.091
4.41E-4	1.81098	2.05985	1.95615	0.1037		4.4E-4	1.31476	1.48922	1.39815	0.09106
4.41E-4	1.81217	2.0624	1.95865	0.10375		4.4E-4	1.31562	1.49106	1.39994	0.09113
4.41E-4	1.8134	2.06495	1.96115	0.1038		4.41E-4	1.31648	1.49291	1.40172	0.09119
4.42E-4	1.81466	2.0675	1.96365	0.10384		4.41E-4	1.31733	1.49476	1.40351	0.09125
4.42E-4	1.81595	2.07005	1.96616	0.10389		4.41E-4	1.31819	1.49661	1.4053	0.09131
4.42E-4	1.81727	2.0726	1.96866	0.10394		4.41E-4	1.31905	1.49846	1.40708	0.09138
4.43E-4	1.81861	2.07516	1.97117	0.10399		4.42E-4	1.3199	1.50031	1.40887	0.09144
4.43E-4	1.81999	2.07772	1.97368	0.10404		4.42E-4	1.32076	1.50217	1.41066	0.0915
4.43E-4	1.82138	2.08028	1.97619	0.10409		4.42E-4	1.32161	1.50402	1.41245	0.09157
4.43E-4	1.8228	2.08284	1.9787	0.10414		4.43E-4	1.32247	1.50588	1.41424	0.09163
4.44E-4	1.82424	2.0854	1.98122	0.10419		4.43E-4	1.32332	1.50773	1.41604	0.09169
4.44E-4	1.82569	2.08797	1.98373	0.10424		4.43E-4	1.32417	1.50959	1.41783	0.09176
4.44E-4	1.82716	2.09054	1.98625	0.10429		4.43E-4	1.32502	1.51145	1.41963	0.09182
4.44E-4	1.82865	2.09311	1.98877	0.10434		4.44E-4	1.32586	1.51331	1.42142	0.09189
4.45E-4	1.83015	2.09568	1.99129	0.10439		4.44E-4	1.32671	1.51517	1.42322	0.09195
4.45E-4	1.83166	2.09825	1.99381	0.10444		4.44E-4	1.32755	1.51703	1.42502	0.09202
4.45E-4	1.83318	2.10083	1.99633	0.1045		4.45E-4	1.3284	1.5189	1.42682	0.09208
4.46E-4	1.83471	2.10341	1.99886	0.10455		4.45E-4	1.32924	1.52076	1.42862	0.09215
4.46E-4	1.83625	2.10599	2.00138	0.10461		4.45E-4	1.33007	1.52263	1.43042	0.09221
4.46E-4	1.8378	2.10857	2.00391	0.10466		4.45E-4	1.33091	1.5245	1.43222	0.09228
4.46E-4	1.83936	2.11116	2.00644	0.10472		4.46E-4	1.33174	1.52636	1.43402	0.09234
4.47E-4	1.84092	2.11374	2.00897	0.10477		4.46E-4	1.33257	1.52823	1.43583	0.09241
4.47E-4	1.8425	2.11633	2.0115	0.10483		4.46E-4	1.3334	1.53011	1.43763	0.09247
4.47E-4	1.84408	2.11892	2.01403	0.10489		4.47E-4	1.33423	1.53198	1.43944	0.09254
4.48E-4	1.84567	2.12152	2.01657	0.10495		4.47E-4	1.33505	1.53385	1.44125	0.0926
4.48E-4	1.84726	2.12411	2.01911	0.10501		4.47E-4	1.33586	1.53572	1.44306	0.09267
4.48E-4	1.84886	2.12671	2.02164	0.10507		4.47E-4	1.33668	1.5376	1.44487	0.09273
4.48E-4	1.85046	2.12931	2.02418	0.10513		4.48E-4	1.33749	1.53948	1.44668	0.0928
4.49E-4	1.85206	2.13191	2.02672	0.10519		4.48E-4	1.3383	1.54135	1.44849	0.09287
4.49E-4	1.85367	2.13452	2.02927	0.10525		4.48E-4	1.3391	1.54323	1.4503	0.09293
4.49E-4	1.85527	2.13713	2.03181	0.10532		4.48E-4	1.3399	1.54511	1.45212	0.093
4.5E-4	1.85687	2.13974	2.03436	0.10538		4.49E-4	1.3407	1.54699	1.45393	0.09306
4.5E-4	1.85847	2.14235	2.0369	0.10544		4.49E-4	1.34149	1.54888	1.45575	0.09313
4.5E-4	1.86007	2.14496	2.03945	0.10551		4.49E-4	1.34228	1.55076	1.45756	0.0932
4.5E-4	1.86167	2.14758	2.042	0.10558		4.5E-4	1.34307	1.55265	1.45938	0.09326
4.51E-4	1.86326	2.1502	2.04455	0.10564		4.5E-4	1.34385	1.55453	1.4612	0.09333
4.51E-4	1.86485	2.15282	2.04711	0.10571		4.5E-4	1.34463	1.55642	1.46302	0.0934
4.51E-4	1.86643	2.15544	2.04966	0.10578		4.5E-4	1.34541	1.55831	1.46484	0.09346
4.52E-4	1.86801	2.15807	2.05222	0.10585		4.51E-4	1.34619	1.56019	1.46666	0.09353
4.52E-4	1.86959	2.16069	2.05477	0.10592		4.51E-4	1.34696	1.56208	1.46849	0.0936
4.52E-4	1.87116	2.16332	2.05733	0.10599		4.51E-4	1.34772	1.56398	1.47031	0.09366
4.52E-4	1.87273	2.16596	2.05989	0.10606		4.52E-4	1.34849	1.56587	1.47214	0.09373
4.53E-4	1.87429	2.16859	2.06245	0.10613		4.52E-4	1.34925	1.56776	1.47396	0.0938
4.53E-4	1.87585	2.17123	2.06502	0.10621		4.52E-4	1.35001	1.56965	1.47579	0.09386
4.53E-4	1.8774	2.17386	2.06758	0.10628		4.52E-4	1.35077	1.57155	1.47762	0.09393
4.53E-4	1.87895	2.1765	2.07015	0.10636		4.53E-4	1.35152	1.57345	1.47945	0.094
4.54E-4	1.88049	2.17915	2.07271	0.10643		4.53E-4	1.35228	1.57534	1.48128	0.09406
4.54E-4	1.88202	2.18179	2.07528	0.10651		4.53E-4	1.35302	1.57724	1.48311	0.09413
4.54E-4	1.88355	2.18444	2.07785	0.10659		4.54E-4	1.35377	1.57914	1.48495	0.0942
4.55E-4	1.88508	2.18709	2.08043	0.10666		4.54E-4	1.35451	1.58104	1.48678	0.09426
4.55E-4	1.88659	2.18974	2.083	0.10674		4.54E-4	1.35526	1.58294	1.48862	0.09433
4.55E-4	1.8881	2.19239	2.08557	0.10682		4.54E-4	1.35599	1.58485	1.49045	0.0944
4.55E-4	1.88961	2.19505	2.08815	0.1069		4.55E-4	1.35673	1.58675	1.49229	0.09446
4.56E-4	1.8911	2.19771	2.09073	0.10698		4.55E-4	1.35746	1.58866	1.49413	0.09453
4.56E-4	1.89259	2.20037	2.0933	0.10706		4.55E-4	1.35819	1.59056	1.49597	0.09459
4.56E-4	1.89408	2.20303	2.09588	0.10714		4.56E-4	1.35891	1.59247	1.49781	0.09466
4.57E-4	1.89555	2.20569	2.09847	0.10723		4.56E-4	1.35964	1.59438	1.49965	0.09473
4.57E-4	1.89702	2.20836	2.10105	0.10731		4.56E-4	1.36036	1.59628	1.50149	0.09479
4.57E-4	1.89848	2.21103	2.10363	0.10739		4.56E-4	1.36108	1.59819	1.50334	0.09486
4.57E-4	1.89993	2.2137	2.10622	0.10748		4.57E-4	1.36179	1.60011	1.50518	0.09493
4.58E-4	1.90137	2.21637	2.10881	0.10756		4.57E-4	1.36251	1.60202	1.50703	0.09499
4.58E-4	1.90281	2.21904	2.11139	0.10765		4.57E-4	1.36321	1.60393	1.50887	0.09506
4.58E-4	1.90423	2.22172	2.11398	0.10774		4.57E-4	1.36392	1.60584	1.51072	0.09512
4.59E-4	1.90564	2.2244	2.11658	0.10782		4.58E-4	1.36461	1.60776	1.51257	0.09519
4.59E-4	1.90705	2.22708	2.11917	0.10791		4.58E-4	1.36531	1.60967	1.51442	0.09525
4.59E-4	1.90844	2.22976	2.12176	0.108		4.58E-4	1.36599	1.61159	1.51627	0.09532
4.59E-4	1.90983	2.23245	2.12436	0.10809		4.59E-4	1.36667	1.61351	1.51813	0.09538
4.6E-4	1.9112	2.23513	2.12696	0.10818		4.59E-4	1.36734	1.61543	1.51998	0.09545
4.6E-4	1.91256	2.23782	2.12955	0.10827		4.59E-4	1.36801	1.61735	1.52183	0.09551
4.6E-4	1.91391	2.24051	2.13215	0.10835		4.59E-4	1.36868	1.61927	1.52369	0.09558
4.61E-4	1.91525	2.2432	2.13476	0.10845		4.6E-4	1.36933	1.62119	1.52555	0.09564
4.61E-4	1.91658	2.2459	2.13736	0.10854		4.6E-4	1.36999	1.62311	1.52741	0.09571
4.61E-4	1.9179	2.24859	2.13996	0.10863		4.6E-4	1.37064	1.62504	1.52927	0.09577
4.61E-4	1.91921	2.25129	2.14257	0.10872		4.61E-4	1.37129	1.62696	1.53113	0.09583
4.62E-4	1.9205	2.25399	2.14518	0.10881		4.61E-4	1.37193	1.62888	1.53299	0.0959
4.62E-4	1.92179	2.25669	2.14779	0.1089		4.61E-4	1.37257	1.63081	1.53485	0.09596
4.62E-4	1.92306	2.25939	2.1504	0.10899		4.61E-4	1.37321	1.63274	1.53671	0.09602
4.62E-4	1.92433	2.2621	2.15301	0.10909		4.62E-4	1.37386	1.63467	1.53858	0.09609
4.63E-4	1.92558	2.2648	2.15562	0.10918		4.62E-4	1.3745	1.63659	1.54045	0.09615
4.63E-4	1.92682	2.26751	2.15824	0.10927		4.62E-4	1.37514	1.63852	1.54231	0.09621
4.63E-4	1.92805	2.27022	2.16085	0.10937		4.63E-4	1.37578	1.64045	1.54418	0.09627
4.64E-4	1.92928	2.27293	2.16347	0.10946		4.63E-4	1.37643	1.64239	1.54605	0.09633
4.64E-4	1.93049	2.27565	2.16609	0.10955		4.63E-4	1.37708	1.64432	1.54792	0.09639
4.64E-4	1.93169	2.27836	2.16871	0.10965		4.63E-4	1.37773	1.64625	1.5498	0.09646
4.64E-4	1.93289	2.28108	2.17134	0.10974		4.64E-4	1.37839	1.64819	1.55167	0.09652
4.65E-4	1.93407	2.2838	2.17396	0.10984		4.64E-4	1.37905	1.65012	1.55354	0.09658
4.65E-4	1.93524	2.28652	2.17659	0.10993		4.64E-4	1.37972	1.65206	1.55542	0.09664
4.65E-4	1.93641	2.28924	2.17921	0.11002		4.64E-4	1.3804	1.65399	1.5573	0.0967
4.66E-4	1.93756	2.29196	2.18184	0.11012		4.65E-4	1.38108	1.65593	1.55918	0.09676
4.66E-4	1.93871	2.29469	2.18447	0.11021		4.65E-4	1.38177	1.65787	1.56105	0.09682
4.66E-4	1.93985	2.29741	2.18711	0.11031		4.65E-4	1.38247	1.65981	1.56294	0.09688
4.66E-4	1.94097	2.30014	2.18974	0.1104		4.66E-4	1.38318	1.66175	1.56482	0.09693
4.67E-4	1.94209	2.30287	2.19238	0.1105		4.66E-4	1.3839	1.66369	1.5667	0.09699
4.67E-4	1.9432	2.3056	2.19501	0.11059		4.66E-4	1.38463	1.66564	1.56858	0.09705
4.67E-4	1.9443	2.30834	2.19765	0.11068		4.66E-4	1.38537	1.66758	1.57047	0.09711
4.68E-4	1.9454	2.31107	2.20029	0.11078		4.67E-4	1.38613	1.66953	1.57236	0.09717
4.68E-4	1.94648	2.31381	2.20293	0.11087		4.67E-4	1.38689	1.67147	1.57424	0.09723
4.68E-4	1.94755	2.31654	2.20558	0.11097		4.67E-4	1.38767	1.67342	1.57613	0.09728
4.68E-4	1.94862	2.31928	2.20822	0.11106		4.68E-4	1.38846	1.67537	1.57802	0.09734
4.69E-4	1.94968	2.32202	2.21087	0.11115		4.68E-4	1.38927	1.67732	1.57992	0.0974
4.69E-4	1.95073	2.32476	2.21352	0.11125		4.68E-4	1.39008	1.67927	1.58181	0.09746
4.69E-4	1.95178	2.32751	2.21617	0.11134		4.68E-4	1.39091	1.68122	1.5837	0.09752
4.7E-4	1.95282	2.33025	2.21882	0.11143		4.69E-4	1.39175	1.68317	1.5856	0.09757
4.7E-4	1.95385	2.333	2.22147	0.11152		4.69E-4	1.39261	1.68512	1.58749	0.09763
4.7E-4	1.95487	2.33575	2.22413	0.11162		4.69E-4	1.39347	1.68708	1.58939	0.09769
4.7E-4	1.95589	2.3385	2.22679	0.11171		4.7E-4	1.39434	1.68904	1.59129	0.09775
4.71E-4	1.9569	2.34125	2.22945	0.1118		4.7E-4	1.39522	1.69099	1.59319	0.0978
4.71E-4	1.95791	2.344	2.23211	0.11189		4.7E-4	1.3961	1.69295	1.59509	0.09786
4.71E-4	1.9589	2.34675	2.23477	0.11198		4.7E-4	1.39699	1.69491	1.597	0.09792
4.71E-4	1.95989	2.34951	2.23743	0.11207		4.71E-4	1.39788	1.69687	1.5989	0.09798
4.72E-4	1.96087	2.35226	2.2401	0.11216		4.71E-4	1.39877	1.69884	1.6008	0.09803
4.72E-4	1.96184	2.35502	2.24277	0.11225		4.71E-4	1.39967	1.7008	1.60271	0.09809
4.72E-4	1.9628	2.35778	2.24544	0.11234		4.72E-4	1.40056	1.70277	1.60462	0.09815
4.73E-4	1.96375	2.36054	2.24811	0.11243		4.72E-4	1.40146	1.70473	1.60653	0.09821
4.73E-4	1.9647	2.3633	2.25078	0.11252		4.72E-4	1.40236	1.7067	1.60844	0.09826
4.73E-4	1.96563	2.36607	2.25346	0.11261		4.72E-4	1.40326	1.70867	1.61035	0.09832
4.73E-4	1.96655	2.36883	2.25614	0.11269		4.73E-4	1.40416	1.71064	1.61226	0.09838
4.74E-4	1.96746	2.3716	2.25882	0.11278		4.73E-4	1.40507	1.71261	1.61417	0.09844
4.74E-4	1.96835	2.37436	2.2615	0.11286		4.73E-4	1.40597	1.71458	1.61609	0.0985
4.74E-4	1.96924	2.37713	2.26418	0.11295		4.73E-4	1.40688	1.71656	1.618	0.09855
4.75E-4	1.97011	2.3799	2.26687	0.11303		4.74E-4	1.40778	1.71853	1.61992	0.09861
4.75E-4	1.97097	2.38267	2.26955	0.11312		4.74E-4	1.40869	1.72051	1.62184	0.09867
4.75E-4	1.97183	2.38544	2.27224	0.1132		4.74E-4	1.4096	1.72249	1.62376	0.09873
4.75E-4	1.97266	2.38821	2.27493	0.11328		4.75E-4	1.41051	1.72447	1.62568	0.09879
4.76E-4	1.97349	2.39099	2.27763	0.11336		4.75E-4	1.41142	1.72645	1.6276	0.09884
4.76E-4	1.97431	2.39376	2.28032	0.11344		4.75E-4	1.41233	1.72843	1.62952	0.0989
4.76E-4	1.97511	2.39654	2.28302	0.11352		4.75E-4	1.41324	1.73041	1.63145	0.09896
4.77E-4	1.97591	2.39932	2.28572	0.1136		4.76E-4	1.41415	1.7324	1.63337	0.09902
4.77E-4	1.9767	2.4021	2.28842	0.11368		4.76E-4	1.41506	1.73438	1.6353	0.09908
4.77E-4	1.97747	2.40488	2.29112	0.11376		4.76E-4	1.41597	1.73637	1.63723	0.09914
4.77E-4	1.97824	2.40766	2.29382	0.11384		4.77E-4	1.41689	1.73836	1.63916	0.0992
4.78E-4	1.97899	2.41044	2.29653	0.11391		4.77E-4	1.4178	1.74034	1.64109	0.09926
4.78E-4	1.97974	2.41322	2.29923	0.11399		4.77E-4	1.41871	1.74234	1.64302	0.09932
4.78E-4	1.98048	2.41601	2.30194	0.11407		4.77E-4	1.41962	1.74433	1.64495	0.09938
4.79E-4	1.98122	2.41879	2.30465	0.11414		4.78E-4	1.42052	1.74632	1.64688	0.09944
4.79E-4	1.98195	2.42158	2.30736	0.11421		4.78E-4	1.42143	1.74831	1.64882	0.0995
4.79E-4	1.98268	2.42436	2.31008	0.11429		4.78E-4	1.42234	1.75031	1.65075	0.09956
4.79E-4	1.9834	2.42715	2.31279	0.11436		4.79E-4	1.42324	1.75231	1.65269	0.09962
4.8E-4	1.98412	2.42994	2.31551	0.11443		4.79E-4	1.42414	1.75431	1.65463	0.09968
4.8E-4	1.98483	2.43273	2.31823	0.1145		4.79E-4	1.42504	1.75631	1.65656	0.09974
4.8E-4	1.98555	2.43552	2.32095	0.11457		4.79E-4	1.42594	1.75831	1.6585	0.0998
4.8E-4	1.98626	2.43832	2.32367	0.11464		4.8E-4	1.42684	1.76031	1.66045	0.09986
4.81E-4	1.98698	2.44111	2.3264	0.11471		4.8E-4	1.42773	1.76231	1.66239	0.09992
4.81E-4	1.98769	2.4439	2.32912	0.11478		4.8E-4	1.42863	1.76432	1.66433	0.09999
4.81E-4	1.98841	2.4467	2.33185	0.11485		4.8E-4	1.42952	1.76632	1.66627	0.10005
4.82E-4	1.98913	2.44949	2.33458	0.11491		4.81E-4	1.43041	1.76833	1.66822	0.10011
4.82E-4	1.98985	2.45229	2.33731	0.11498		4.81E-4	1.4313	1.77034	1.67017	0.10017
4.82E-4	1.99058	2.45509	2.34004	0.11505		4.81E-4	1.43218	1.77235	1.67211	0.10023
4.82E-4	1.99132	2.45789	2.34278	0.11511		4.82E-4	1.43307	1.77436	1.67406	0.1003
4.83E-4	1.99206	2.46069	2.34551	0.11518		4.82E-4	1.43395	1.77637	1.67601	0.10036
4.83E-4	1.99281	2.46349	2.34825	0.11524		4.82E-4	1.43483	1.77838	1.67796	0.10042
4.83E-4	1.99357	2.46629	2.35099	0.1153		4.82E-4	1.43571	1.7804	1.67991	0.10048
4.84E-4	1.99433	2.4691	2.35373	0.11536		4.83E-4	1.43658	1.78241	1.68187	0.10055
4.84E-4	1.99511	2.4719	2.35648	0.11543		4.83E-4	1.43746	1.78443	1.68382	0.10061
4.84E-4	1.99589	2.47471	2.35922	0.11549		4.83E-4	1.43833	1.78645	1.68578	0.10067
4.84E-4	1.99668	2.47751	2.36197	0.11555		4.84E-4	1.4392	1.78847	1.68773	0.10074
4.85E-4	1.99748	2.48032	2.36471	0.11561		4.84E-4	1.44007	1.79049	1.68969	0.1008
4.85E-4	1.9983	2.48313	2.36746	0.11567		4.84E-4	1.44094	1.79251	1.69165	0.10086
4.85E-4	1.99912	2.48594	2.37021	0.11573		4.84E-4	1.4418	1.79453	1.69361	0.10093
4.86E-4	1.99996	2.48875	2.37297	0.11579		4.85E-4	1.44267	1.79656	1.69557	0.10099
4.86E-4	2.00081	2.49157	2.37572	0.11584		4.85E-4	1.44353	1.79858	1.69753	0.10105
4.86E-4	2.00167	2.49438	2.37848	0.1159		4.85E-4	1.44439	1.80061	1.69949	0.10112
4.86E-4	2.00254	2.49719	2.38123	0.11596		4.86E-4	1.44524	1.80264	1.70146	0.10118
4.87E-4	2.00343	2.50001	2.38399	0.11602		4.86E-4	1.4461	1.80467	1.70342	0.10125
4.87E-4	2.00433	2.50283	2.38675	0.11608		4.86E-4	1.44695	1.8067	1.70539	0.10131
4.87E-4	2.00524	2.50565	2.38951	0.11613		4.86E-4	1.4478	1.80873	1.70735	0.10137
4.88E-4	2.00616	2.50847	2.39228	0.11619		4.87E-4	1.44865	1.81076	1.70932	0.10144
4.88E-4	2.0071	2.51129	2.39504	0.11624		4.87E-4	1.4495	1.81279	1.71129	0.1015
4.88E-4	2.00806	2.51411	2.39781	0.1163		4.87E-4	1.45034	1.81483	1.71326	0.10157
4.88E-4	2.00903	2.51693	2.40058	0.11636		4.88E-4	1.45118	1.81687	1.71523	0.10163
4.89E-4	2.01002	2.51976	2.40335	0.11641		4.88E-4	1.45202	1.8189	1.71721	0.1017
4.89E-4	2.01103	2.52259	2.40612	0.11647		4.88E-4	1.45286	1.82094	1.71918	0.10176
4.89E-4	2.01206	2.52541	2.40889	0.11652		4.88E-4	1.45369	1.82298	1.72116	0.10183
4.89E-4	2.0131	2.52824	2.41167	0.11658		4.89E-4	1.45453	1.82502	1.72313	0.10189
4.9E-4	2.01417	2.53108	2.41444	0.11663		4.89E-4	1.45536	1.82706	1.72511	0.10196
4.9E-4	2.01526	2.53391	2.41722	0.11669		4.89E-4	1.45619	1.82911	1.72709	0.10202
4.9E-4	2.01637	2.53674	2.42	0.11674		4.89E-4	1.45701	1.83115	1.72907	0.10209
4.91E-4	2.0175	2.53958	2.42278	0.1168		4.9E-4	1.45784	1.8332	1.73105	0.10215
4.91E-4	2.01866	2.54242	2.42556	0.11685		4.9E-4	1.45866	1.83524	1.73303	0.10222
4.91E-4	2.01984	2.54525	2.42835	0.11691		4.9E-4	1.45948	1.83729	1.73501	0.10228
4.91E-4	2.02104	2.5481	2.43113	0.11696		4.91E-4	1.4603	1.83934	1.737	0.10235
4.92E-4	2.02228	2.55094	2.43392	0.11702		4.91E-4	1.46112	1.84139	1.73898	0.10241
4.92E-4	2.02353	2.55378	2.43671	0.11708		4.91E-4	1.46193	1.84344	1.74097	0.10248
4.92E-4	2.02481	2.55663	2.4395	0.11713		4.91E-4	1.46275	1.8455	1.74295	0.10254
4.93E-4	2.02611	2.55948	2.44229	0.11719		4.92E-4	1.46356	1.84755	1.74494	0.10261
4.93E-4	2.02744	2.56233	2.44508	0.11725		4.92E-4	1.46437	1.8496	1.74693	0.10267
4.93E-4	2.02878	2.56518	2.44787	0.1173		4.92E-4	1.46519	1.85166	1.74892	0.10274
4.93E-4	2.03014	2.56803	2.45067	0.11736		4.93E-4	1.466	1.85372	1.75091	0.10281
4.94E-4	2.03152	2.57089	2.45347	0.11742		4.93E-4	1.4668	1.85578	1.7529	0.10287
4.94E-4	2.03291	2.57374	2.45626	0.11748		4.93E-4	1.46761	1.85783	1.7549	0.10294
4.94E-4	2.03432	2.5766	2.45907	0.11754		4.93E-4	1.46842	1.8599	1.75689	0.103
4.95E-4	2.03574	2.57946	2.46187	0.1176		4.94E-4	1.46922	1.86196	1.75889	0.10307
4.95E-4	2.03717	2.58233	2.46467	0.11766		4.94E-4	1.47003	1.86402	1.76089	0.10313
4.95E-4	2.03861	2.58519	2.46748	0.11772		4.94E-4	1.47083	1.86608	1.76288	0.1032
4.95E-4	2.04007	2.58806	2.47028	0.11778		4.95E-4	1.47163	1.86815	1.76488	0.10327
4.96E-4	2.04153	2.59093	2.47309	0.11784		4.95E-4	1.47243	1.87021	1.76688	0.10333
4.96E-4	2.04301	2.5938	2.4759	0.1179		4.95E-4	1.47323	1.87228	1.76888	0.1034
4.96E-4	2.04449	2.59667	2.47871	0.11796		4.95E-4	1.47403	1.87435	1.77089	0.10346
4.97E-4	2.04598	2.59955	2.48152	0.11803		4.96E-4	1.47482	1.87642	1.77289	0.10353
4.97E-4	2.04748	2.60243	2.48434	0.11809		4.96E-4	1.47562	1.87849	1.77489	0.1036
4.97E-4	2.04899	2.60531	2.48715	0.11815		4.96E-4	1.47641	1.88056	1.7769	0.10366
4.97E-4	2.0505	2.60819	2.48997	0.11822		4.96E-4	1.47721	1.88263	1.77891	0.10373
4.98E-4	2.05203	2.61107	2.49279	0.11829		4.97E-4	1.478	1.88471	1.78091	0.10379
4.98E-4	2.05356	2.61396	2.49561	0.11835		4.97E-4	1.47879	1.88678	1.78292	0.10386
4.98E-4	2.05509	2.61685	2.49843	0.11842		4.97E-4	1.47958	1.88886	1.78493	0.10393
4.98E-4	2.05663	2.61974	2.50125	0.11849		4.98E-4	1.48036	1.89094	1.78695	0.10399
4.99E-4	2.05817	2.62263	2.50408	0.11855		4.98E-4	1.48115	1.89302	1.78896	0.10406
4.99E-4	2.05971	2.62552	2.5069	0.11862		4.98E-4	1.48193	1.89509	1.79097	0.10412
4.99E-4	2.06125	2.62842	2.50973	0.11869		4.98E-4	1.48272	1.89718	1.79299	0.10419
5E-4	2.06279	2.63132	2.51256	0.11876		4.99E-4	1.4835	1.89926	1.795	0.10426
5E-4	2.06432	2.63422	2.51539	0.11883		4.99E-4	1.48428	1.90134	1.79702	0.10432
5E-4	2.06586	2.63713	2.51822	0.11891		4.99E-4	1.48506	1.90342	1.79904	0.10439
5E-4	2.06739	2.64003	2.52105	0.11898		5E-4	1.48584	1.90551	1.80105	0.10445
5.01E-4	2.06892	2.64294	2.52389	0.11905		5E-4	1.48662	1.90759	1.80307	0.10452
5.01E-4	2.07045	2.64585	2.52672	0.11912		5E-4	1.4874	1.90968	1.8051	0.10459
5.01E-4	2.07198	2.64876	2.52956	0.1192		5E-4	1.48817	1.91177	1.80712	0.10465
5.02E-4	2.0735	2.65168	2.5324	0.11927		5.01E-4	1.48895	1.91386	1.80914	0.10472
5.02E-4	2.07502	2.65459	2.53524	0.11935		5.01E-4	1.48973	1.91595	1.81117	0.10478
5.02E-4	2.07653	2.65751	2.53808	0.11943		5.01E-4	1.4905	1.91804	1.81319	0.10485
5.02E-4	2.07804	2.66043	2.54093	0.1195		5.02E-4	1.49128	1.92013	1.81522	0.10492
5.03E-4	2.07955	2.66335	2.54377	0.11958		5.02E-4	1.49205	1.92223	1.81725	0.10498
5.03E-4	2.08105	2.66628	2.54662	0.11966		5.02E-4	1.49283	1.92432	1.81928	0.10505
5.03E-4	2.08254	2.66921	2.54947	0.11974		5.02E-4	1.4936	1.92642	1.82131	0.10511
5.04E-4	2.08404	2.67213	2.55232	0.11982		5.03E-4	1.49437	1.92851	1.82334	0.10518
5.04E-4	2.08552	2.67507	2.55517	0.1199		5.03E-4	1.49514	1.93061	1.82537	0.10524
5.04E-4	2.08701	2.678	2.55802	0.11998		5.03E-4	1.49592	1.93271	1.8274	0.10531
5.04E-4	2.08848	2.68093	2.56087	0.12006		5.04E-4	1.49669	1.93481	1.82944	0.10538
5.05E-4	2.08995	2.68387	2.56373	0.12015		5.04E-4	1.49746	1.93691	1.83147	0.10544
5.05E-4	2.09142	2.68681	2.56658	0.12023		5.04E-4	1.49823	1.93902	1.83351	0.10551
5.05E-4	2.09288	2.68975	2.56944	0.12031		5.04E-4	1.499	1.94112	1.83555	0.10557
5.06E-4	2.09434	2.6927	2.5723	0.1204		5.05E-4	1.49977	1.94322	1.83759	0.10564
5.06E-4	2.09579	2.69564	2.57516	0.12048		5.05E-4	1.50053	1.94533	1.83963	0.1057
5.06E-4	2.09723	2.69859	2.57802	0.12057		5.05E-4	1.5013	1.94744	1.84167	0.10577
5.06E-4	2.09867	2.70154	2.58089	0.12065		5.05E-4	1.50207	1.94954	1.84371	0.10584
5.07E-4	2.1001	2.70449	2.58375	0.12074		5.06E-4	1.50283	1.95165	1.84575	0.1059
5.07E-4	2.10152	2.70744	2.58662	0.12083		5.06E-4	1.50359	1.95376	1.8478	0.10597
5.07E-4	2.10294	2.7104	2.58948	0.12092		5.06E-4	1.50436	1.95587	1.84984	0.10603
5.07E-4	2.10435	2.71336	2.59235	0.121		5.07E-4	1.50512	1.95799	1.85189	0.1061
5.08E-4	2.10576	2.71632	2.59522	0.12109		5.07E-4	1.50588	1.9601	1.85394	0.10616
5.08E-4	2.10715	2.71928	2.5981	0.12118		5.07E-4	1.50664	1.96221	1.85599	0.10623
5.08E-4	2.10854	2.72224	2.60097	0.12127		5.07E-4	1.50739	1.96433	1.85804	0.10629
5.09E-4	2.10993	2.72521	2.60385	0.12136		5.08E-4	1.50815	1.96644	1.86009	0.10636
5.09E-4	2.1113	2.72818	2.60672	0.12145		5.08E-4	1.5089	1.96856	1.86214	0.10642
5.09E-4	2.11266	2.73115	2.6096	0.12155		5.08E-4	1.50965	1.97068	1.86419	0.10649
5.09E-4	2.11402	2.73412	2.61248	0.12164		5.09E-4	1.5104	1.9728	1.86625	0.10655
5.1E-4	2.11537	2.73709	2.61536	0.12173		5.09E-4	1.51115	1.97492	1.8683	0.10662
5.1E-4	2.11671	2.74007	2.61824	0.12182		5.09E-4	1.5119	1.97704	1.87036	0.10668
5.1E-4	2.11804	2.74304	2.62113	0.12192		5.09E-4	1.51264	1.97916	1.87242	0.10675
5.11E-4	2.11936	2.74602	2.62401	0.12201		5.1E-4	1.51338	1.98129	1.87448	0.10681
5.11E-4	2.12067	2.749	2.6269	0.1221		5.1E-4	1.51412	1.98341	1.87654	0.10688
5.11E-4	2.12197	2.75198	2.62979	0.1222		5.1E-4	1.51486	1.98554	1.8786	0.10694
5.11E-4	2.12326	2.75497	2.63268	0.12229		5.11E-4	1.5156	1.98766	1.88066	0.107
5.12E-4	2.12455	2.75796	2.63557	0.12239		5.11E-4	1.51633	1.98979	1.88272	0.10707
5.12E-4	2.12582	2.76094	2.63846	0.12248		5.11E-4	1.51706	1.99192	1.88479	0.10713
5.12E-4	2.12708	2.76393	2.64136	0.12258		5.11E-4	1.51779	1.99405	1.88686	0.1072
5.13E-4	2.12834	2.76692	2.64425	0.12267		5.12E-4	1.51851	1.99618	1.88892	0.10726
5.13E-4	2.12958	2.76992	2.64715	0.12277		5.12E-4	1.51924	1.99831	1.89099	0.10732
5.13E-4	2.13082	2.77291	2.65005	0.12286		5.12E-4	1.51996	2.00045	1.89306	0.10739
5.13E-4	2.13205	2.77591	2.65295	0.12296		5.12E-4	1.52067	2.00258	1.89513	0.10745
5.14E-4	2.13326	2.77891	2.65585	0.12306		5.13E-4	1.52139	2.00472	1.8972	0.10751
5.14E-4	2.13447	2.78191	2.65876	0.12315		5.13E-4	1.5221	2.00685	1.89928	0.10757
5.14E-4	2.13567	2.78491	2.66166	0.12325		5.13E-4	1.52281	2.00899	1.90135	0.10764
5.15E-4	2.13686	2.78791	2.66457	0.12334		5.14E-4	1.52352	2.01113	1.90343	0.1077
5.15E-4	2.13804	2.79092	2.66748	0.12344		5.14E-4	1.52423	2.01326	1.9055	0.10776
5.15E-4	2.13921	2.79393	2.67039	0.12354		5.14E-4	1.52493	2.0154	1.90758	0.10782
5.15E-4	2.14037	2.79693	2.6733	0.12363		5.14E-4	1.52563	2.01755	1.90966	0.10788
5.16E-4	2.14152	2.79994	2.67621	0.12373		5.15E-4	1.52634	2.01969	1.91174	0.10795
5.16E-4	2.14267	2.80296	2.67913	0.12383		5.15E-4	1.52704	2.02183	1.91382	0.10801
5.16E-4	2.1438	2.80597	2.68205	0.12393		5.15E-4	1.52774	2.02397	1.91591	0.10807
5.16E-4	2.14493	2.80899	2.68496	0.12402		5.16E-4	1.52843	2.02612	1.91799	0.10813
5.17E-4	2.14605	2.812	2.68788	0.12412		5.16E-4	1.52913	2.02826	1.92008	0.10819
5.17E-4	2.14716	2.81502	2.6908	0.12421		5.16E-4	1.52983	2.03041	1.92216	0.10825
5.17E-4	2.14826	2.81804	2.69373	0.12431		5.16E-4	1.53054	2.03256	1.92425	0.10831
5.18E-4	2.14935	2.82106	2.69665	0.12441		5.17E-4	1.53124	2.03471	1.92634	0.10837
5.18E-4	2.15044	2.82408	2.69958	0.1245		5.17E-4	1.53194	2.03686	1.92843	0.10843
5.18E-4	2.15152	2.82711	2.70251	0.1246		5.17E-4	1.53265	2.03901	1.93052	0.10849
5.18E-4	2.15259	2.83013	2.70544	0.1247		5.18E-4	1.53336	2.04116	1.93261	0.10855
5.19E-4	2.15365	2.83316	2.70837	0.12479		5.18E-4	1.53408	2.04331	1.93471	0.10861
5.19E-4	2.15471	2.83619	2.7113	0.12489		5.18E-4	1.53479	2.04547	1.9368	0.10867
5.19E-4	2.15576	2.83922	2.71424	0.12498		5.18E-4	1.53551	2.04762	1.9389	0.10873
5.2E-4	2.15681	2.84225	2.71717	0.12508		5.19E-4	1.53624	2.04978	1.94099	0.10878
5.2E-4	2.15784	2.84528	2.72011	0.12517		5.19E-4	1.53697	2.05193	1.94309	0.10884
5.2E-4	2.15888	2.84832	2.72305	0.12527		5.19E-4	1.5377	2.05409	1.94519	0.1089
5.2E-4	2.1599	2.85136	2.72599	0.12536		5.2E-4	1.53844	2.05625	1.94729	0.10896
5.21E-4	2.16093	2.85439	2.72894	0.12546		5.2E-4	1.53919	2.05841	1.94939	0.10902
5.21E-4	2.16194	2.85743	2.73188	0.12555		5.2E-4	1.53994	2.06057	1.9515	0.10908
5.21E-4	2.16295	2.86047	2.73483	0.12564		5.2E-4	1.5407	2.06273	1.9536	0.10913
5.22E-4	2.16394	2.86351	2.73778	0.12574		5.21E-4	1.54147	2.0649	1.95571	0.10919
5.22E-4	2.16494	2.86656	2.74073	0.12583		5.21E-4	1.54224	2.06706	1.95781	0.10925
5.22E-4	2.16592	2.8696	2.74368	0.12592		5.21E-4	1.54302	2.06923	1.95992	0.10931
5.22E-4	2.1669	2.87265	2.74664	0.12601		5.21E-4	1.54381	2.07139	1.96203	0.10936
5.23E-4	2.16787	2.8757	2.74959	0.1261		5.22E-4	1.5446	2.07356	1.96414	0.10942
5.23E-4	2.16883	2.87874	2.75255	0.12619		5.22E-4	1.5454	2.07573	1.96625	0.10948
5.23E-4	2.16979	2.88179	2.75551	0.12628		5.22E-4	1.5462	2.0779	1.96836	0.10953
5.24E-4	2.17073	2.88485	2.75847	0.12637		5.23E-4	1.54701	2.08007	1.97048	0.10959
5.24E-4	2.17167	2.8879	2.76144	0.12646		5.23E-4	1.54783	2.08224	1.97259	0.10965
5.24E-4	2.1726	2.89095	2.7644	0.12655		5.23E-4	1.54866	2.08441	1.97471	0.1097
5.24E-4	2.17352	2.89401	2.76737	0.12664		5.23E-4	1.5495	2.08659	1.97683	0.10976
5.25E-4	2.17443	2.89706	2.77034	0.12673		5.24E-4	1.55034	2.08876	1.97895	0.10982
5.25E-4	2.17533	2.90012	2.77331	0.12681		5.24E-4	1.55119	2.09094	1.98107	0.10987
5.25E-4	2.17622	2.90318	2.77628	0.1269		5.24E-4	1.55205	2.09312	1.98319	0.10993
5.25E-4	2.17711	2.90624	2.77926	0.12699		5.25E-4	1.55292	2.0953	1.98531	0.10999
5.26E-4	2.17798	2.9093	2.78223	0.12707		5.25E-4	1.55379	2.09748	1.98743	0.11004
5.26E-4	2.17885	2.91237	2.78521	0.12716		5.25E-4	1.55466	2.09966	1.98956	0.1101
5.26E-4	2.17971	2.91543	2.78819	0.12724		5.25E-4	1.55554	2.10184	1.99169	0.11016
5.27E-4	2.18057	2.9185	2.79117	0.12732		5.26E-4	1.55642	2.10402	1.99381	0.11021
5.27E-4	2.18142	2.92156	2.79416	0.12741		5.26E-4	1.5573	2.10621	1.99594	0.11027
5.27E-4	2.18226	2.92463	2.79714	0.12749		5.26E-4	1.55819	2.1084	1.99807	0.11032
5.27E-4	2.18309	2.9277	2.80013	0.12757		5.27E-4	1.55908	2.11058	2.00021	0.11038
5.28E-4	2.18392	2.93077	2.80312	0.12765		5.27E-4	1.55997	2.11277	2.00234	0.11043
5.28E-4	2.18475	2.93384	2.80611	0.12774		5.27E-4	1.56087	2.11496	2.00447	0.11049
5.28E-4	2.18557	2.93691	2.8091	0.12782		5.27E-4	1.56176	2.11715	2.00661	0.11055
5.29E-4	2.18639	2.93999	2.81209	0.1279		5.28E-4	1.56266	2.11935	2.00875	0.1106
5.29E-4	2.1872	2.94306	2.81509	0.12798		5.28E-4	1.56355	2.12154	2.01088	0.11066
5.29E-4	2.18801	2.94614	2.81808	0.12805		5.28E-4	1.56445	2.12374	2.01302	0.11071
5.29E-4	2.18882	2.94921	2.82108	0.12813		5.28E-4	1.56534	2.12593	2.01516	0.11077
5.3E-4	2.18963	2.95229	2.82408	0.12821		5.29E-4	1.56623	2.12813	2.01731	0.11083
5.3E-4	2.19043	2.95537	2.82708	0.12829		5.29E-4	1.56713	2.13033	2.01945	0.11088
5.3E-4	2.19124	2.95845	2.83009	0.12836		5.29E-4	1.56801	2.13253	2.02159	0.11094
5.31E-4	2.19205	2.96153	2.83309	0.12844		5.3E-4	1.5689	2.13473	2.02374	0.11099
5.31E-4	2.19286	2.96462	2.8361	0.12852		5.3E-4	1.56978	2.13693	2.02589	0.11105
5.31E-4	2.19366	2.9677	2.83911	0.12859		5.3E-4	1.57067	2.13914	2.02803	0.1111
5.31E-4	2.19448	2.97078	2.84212	0.12867		5.3E-4	1.57155	2.14134	2.03018	0.11116
5.32E-4	2.19529	2.97387	2.84513	0.12874		5.31E-4	1.57242	2.14355	2.03233	0.11122
5.32E-4	2.19611	2.97696	2.84814	0.12881		5.31E-4	1.5733	2.14576	2.03449	0.11127
5.32E-4	2.19692	2.98005	2.85116	0.12889		5.31E-4	1.57418	2.14797	2.03664	0.11133
5.33E-4	2.19775	2.98314	2.85418	0.12896		5.32E-4	1.57505	2.15018	2.03879	0.11138
5.33E-4	2.19857	2.98623	2.8572	0.12903		5.32E-4	1.57592	2.15239	2.04095	0.11144
5.33E-4	2.1994	2.98932	2.86022	0.1291		5.32E-4	1.57679	2.1546	2.0431	0.1115
5.33E-4	2.20024	2.99241	2.86324	0.12917		5.32E-4	1.57766	2.15681	2.04526	0.11155
5.34E-4	2.20107	2.99551	2.86626	0.12924		5.33E-4	1.57853	2.15903	2.04742	0.11161
5.34E-4	2.20192	2.9986	2.86929	0.12931		5.33E-4	1.5794	2.16125	2.04958	0.11167
5.34E-4	2.20277	3.0017	2.87231	0.12938		5.33E-4	1.58026	2.16346	2.05174	0.11172
5.34E-4	2.20362	3.00479	2.87534	0.12945		5.34E-4	1.58113	2.16568	2.0539	0.11178
5.35E-4	2.20448	3.00789	2.87837	0.12952		5.34E-4	1.58199	2.1679	2.05607	0.11183
5.35E-4	2.20535	3.01099	2.8814	0.12959		5.34E-4	1.58285	2.17012	2.05823	0.11189
5.35E-4	2.20622	3.0141	2.88444	0.12966		5.34E-4	1.58371	2.17234	2.0604	0.11195
5.36E-4	2.2071	3.0172	2.88747	0.12972		5.35E-4	1.58457	2.17457	2.06256	0.112
5.36E-4	2.20799	3.0203	2.89051	0.12979		5.35E-4	1.58542	2.17679	2.06473	0.11206
5.36E-4	2.20888	3.02341	2.89355	0.12986		5.35E-4	1.58628	2.17902	2.0669	0.11212
5.36E-4	2.20979	3.02651	2.89659	0.12993		5.36E-4	1.58713	2.18125	2.06907	0.11218
5.37E-4	2.2107	3.02962	2.89963	0.12999		5.36E-4	1.58798	2.18347	2.07124	0.11223
5.37E-4	2.21163	3.03273	2.90267	0.13006		5.36E-4	1.58884	2.1857	2.07341	0.11229
5.37E-4	2.21257	3.03584	2.90572	0.13012		5.36E-4	1.58969	2.18793	2.07559	0.11235
5.38E-4	2.21352	3.03895	2.90876	0.13019		5.37E-4	1.59054	2.19017	2.07776	0.1124
5.38E-4	2.21449	3.04206	2.91181	0.13025		5.37E-4	1.59139	2.1924	2.07994	0.11246
5.38E-4	2.21547	3.04518	2.91486	0.13032		5.37E-4	1.59224	2.19463	2.08211	0.11252
5.38E-4	2.21647	3.04829	2.91791	0.13038		5.37E-4	1.59309	2.19687	2.08429	0.11258
5.39E-4	2.21748	3.05141	2.92096	0.13045		5.38E-4	1.59394	2.19911	2.08647	0.11263
5.39E-4	2.21851	3.05453	2.92402	0.13051		5.38E-4	1.59479	2.20134	2.08865	0.11269
5.39E-4	2.21955	3.05765	2.92707	0.13058		5.38E-4	1.59564	2.20358	2.09083	0.11275
5.4E-4	2.22061	3.06077	2.93013	0.13064		5.39E-4	1.59649	2.20582	2.09301	0.11281
5.4E-4	2.22169	3.06389	2.93319	0.13071		5.39E-4	1.59734	2.20806	2.0952	0.11287
5.4E-4	2.22278	3.06702	2.93625	0.13077		5.39E-4	1.59819	2.21031	2.09738	0.11292
5.4E-4	2.22389	3.07015	2.93931	0.13083		5.39E-4	1.59904	2.21255	2.09957	0.11298
5.41E-4	2.22502	3.07327	2.94237	0.1309		5.4E-4	1.59988	2.2148	2.10175	0.11304
5.41E-4	2.22617	3.0764	2.94544	0.13096		5.4E-4	1.60073	2.21704	2.10394	0.1131
5.41E-4	2.22734	3.07953	2.94851	0.13103		5.4E-4	1.60157	2.21929	2.10613	0.11316
5.42E-4	2.22853	3.08267	2.95157	0.13109		5.41E-4	1.6024	2.22154	2.10832	0.11322
5.42E-4	2.22973	3.0858	2.95464	0.13116		5.41E-4	1.60324	2.22379	2.11051	0.11327
5.42E-4	2.23096	3.08894	2.95771	0.13122		5.41E-4	1.60408	2.22604	2.1127	0.11333
5.42E-4	2.2322	3.09207	2.96079	0.13129		5.41E-4	1.60491	2.22829	2.1149	0.11339
5.43E-4	2.23347	3.09521	2.96386	0.13135		5.42E-4	1.60575	2.23054	2.11709	0.11345
5.43E-4	2.23475	3.09835	2.96693	0.13142		5.42E-4	1.60658	2.2328	2.11929	0.11351
5.43E-4	2.23604	3.1015	2.97001	0.13149		5.42E-4	1.60741	2.23505	2.12148	0.11357
5.43E-4	2.23736	3.10464	2.97309	0.13155		5.43E-4	1.60823	2.23731	2.12368	0.11363
5.44E-4	2.23868	3.10779	2.97617	0.13162		5.43E-4	1.60906	2.23957	2.12588	0.11369
5.44E-4	2.24003	3.11094	2.97925	0.13169		5.43E-4	1.60988	2.24183	2.12808	0.11375
5.44E-4	2.24138	3.11409	2.98233	0.13175		5.43E-4	1.6107	2.24409	2.13028	0.1138
5.45E-4	2.24275	3.11724	2.98542	0.13182		5.44E-4	1.61152	2.24635	2.13248	0.11386
5.45E-4	2.24413	3.12039	2.98851	0.13189		5.44E-4	1.61234	2.24861	2.13469	0.11392
5.45E-4	2.24552	3.12355	2.99159	0.13196		5.44E-4	1.61315	2.25087	2.13689	0.11398
5.45E-4	2.24693	3.12671	2.99468	0.13203		5.44E-4	1.61396	2.25314	2.1391	0.11404
5.46E-4	2.24834	3.12987	2.99777	0.1321		5.45E-4	1.61477	2.2554	2.1413	0.1141
5.46E-4	2.24977	3.13303	3.00087	0.13217		5.45E-4	1.61558	2.25767	2.14351	0.11416
5.46E-4	2.2512	3.13619	3.00396	0.13224		5.45E-4	1.61639	2.25994	2.14572	0.11422
5.47E-4	2.25264	3.13936	3.00705	0.13231		5.46E-4	1.6172	2.26221	2.14793	0.11428
5.47E-4	2.25409	3.14253	3.01015	0.13238		5.46E-4	1.61801	2.26448	2.15014	0.11434
5.47E-4	2.25555	3.1457	3.01325	0.13245		5.46E-4	1.61881	2.26675	2.15235	0.1144
5.47E-4	2.25702	3.14887	3.01635	0.13252		5.46E-4	1.61962	2.26902	2.15457	0.11446
5.48E-4	2.25848	3.15205	3.01945	0.1326		5.47E-4	1.62043	2.2713	2.15678	0.11451
5.48E-4	2.25996	3.15522	3.02255	0.13267		5.47E-4	1.62123	2.27357	2.159	0.11457
5.48E-4	2.26143	3.1584	3.02566	0.13274		5.47E-4	1.62204	2.27585	2.16122	0.11463
5.49E-4	2.2629	3.16158	3.02876	0.13282		5.48E-4	1.62284	2.27813	2.16343	0.11469
5.49E-4	2.26438	3.16476	3.03187	0.13289		5.48E-4	1.62364	2.2804	2.16565	0.11475
5.49E-4	2.26585	3.16795	3.03498	0.13297		5.48E-4	1.62445	2.28268	2.16787	0.11481
5.49E-4	2.26733	3.17114	3.03809	0.13305		5.48E-4	1.62525	2.28497	2.1701	0.11487
5.5E-4	2.2688	3.17433	3.0412	0.13312		5.49E-4	1.62605	2.28725	2.17232	0.11493
5.5E-4	2.27027	3.17752	3.04432	0.1332		5.49E-4	1.62686	2.28953	2.17454	0.11499
5.5E-4	2.27174	3.18071	3.04743	0.13328		5.49E-4	1.62766	2.29181	2.17677	0.11505
5.51E-4	2.27321	3.1839	3.05055	0.13336		5.5E-4	1.62846	2.2941	2.17899	0.1151
5.51E-4	2.27467	3.1871	3.05366	0.13344		5.5E-4	1.62926	2.29639	2.18122	0.11516
5.51E-4	2.27614	3.1903	3.05678	0.13352		5.5E-4	1.63006	2.29867	2.18345	0.11522
5.51E-4	2.2776	3.1935	3.0599	0.1336		5.5E-4	1.63086	2.30096	2.18568	0.11528
5.52E-4	2.27905	3.19671	3.06303	0.13368		5.51E-4	1.63166	2.30325	2.18791	0.11534
5.52E-4	2.28051	3.19991	3.06615	0.13376		5.51E-4	1.63246	2.30554	2.19014	0.1154
5.52E-4	2.28196	3.20312	3.06927	0.13384		5.51E-4	1.63326	2.30783	2.19238	0.11546
5.52E-4	2.28341	3.20633	3.0724	0.13393		5.52E-4	1.63406	2.31013	2.19461	0.11552
5.53E-4	2.28485	3.20954	3.07553	0.13401		5.52E-4	1.63486	2.31242	2.19684	0.11558
5.53E-4	2.28629	3.21275	3.07866	0.13409		5.52E-4	1.63566	2.31472	2.19908	0.11563
5.53E-4	2.28773	3.21597	3.08179	0.13418		5.52E-4	1.63646	2.31701	2.20132	0.11569
5.54E-4	2.28917	3.21919	3.08492	0.13426		5.53E-4	1.63726	2.31931	2.20356	0.11575
5.54E-4	2.2906	3.22241	3.08806	0.13435		5.53E-4	1.63806	2.32161	2.2058	0.11581
5.54E-4	2.29202	3.22563	3.09119	0.13444		5.53E-4	1.63886	2.32391	2.20804	0.11587
5.54E-4	2.29344	3.22885	3.09433	0.13452		5.53E-4	1.63966	2.32621	2.21028	0.11593
5.55E-4	2.29486	3.23208	3.09747	0.13461		5.54E-4	1.64046	2.32851	2.21252	0.11599
5.55E-4	2.29627	3.2353	3.1006	0.1347		5.54E-4	1.64125	2.33081	2.21477	0.11605
5.55E-4	2.29768	3.23853	3.10375	0.13479		5.54E-4	1.64205	2.33312	2.21701	0.11611
5.56E-4	2.29908	3.24177	3.10689	0.13488		5.55E-4	1.64284	2.33542	2.21926	0.11616
5.56E-4	2.30048	3.245	3.11003	0.13497		5.55E-4	1.64364	2.33773	2.22151	0.11622
5.56E-4	2.30187	3.24823	3.11318	0.13506		5.55E-4	1.64443	2.34004	2.22376	0.11628
5.56E-4	2.30326	3.25147	3.11632	0.13515		5.55E-4	1.64522	2.34235	2.22601	0.11634
5.57E-4	2.30464	3.25471	3.11947	0.13524		5.56E-4	1.64601	2.34466	2.22826	0.1164
5.57E-4	2.30602	3.25795	3.12262	0.13533		5.56E-4	1.6468	2.34697	2.23051	0.11646
5.57E-4	2.30739	3.2612	3.12577	0.13542		5.56E-4	1.64759	2.34928	2.23276	0.11652
5.58E-4	2.30876	3.26444	3.12893	0.13551		5.57E-4	1.64838	2.35159	2.23502	0.11658
5.58E-4	2.31012	3.26769	3.13208	0.13561		5.57E-4	1.64916	2.35391	2.23727	0.11664
5.58E-4	2.31147	3.27094	3.13524	0.1357		5.57E-4	1.64994	2.35622	2.23953	0.11669
5.58E-4	2.31282	3.27419	3.13839	0.13579		5.57E-4	1.65073	2.35854	2.24179	0.11675
5.59E-4	2.31416	3.27744	3.14155	0.13589		5.58E-4	1.65151	2.36086	2.24404	0.11681
5.59E-4	2.31549	3.2807	3.14471	0.13598		5.58E-4	1.65229	2.36317	2.2463	0.11687
5.59E-4	2.31682	3.28395	3.14787	0.13608		5.58E-4	1.65306	2.36549	2.24856	0.11693
5.6E-4	2.31814	3.28721	3.15104	0.13617		5.59E-4	1.65384	2.36781	2.25083	0.11699
5.6E-4	2.31945	3.29047	3.1542	0.13627		5.59E-4	1.65461	2.37014	2.25309	0.11705
5.6E-4	2.32076	3.29373	3.15737	0.13637		5.59E-4	1.65539	2.37246	2.25535	0.1171
5.6E-4	2.32206	3.297	3.16053	0.13646		5.59E-4	1.65616	2.37478	2.25762	0.11716
5.61E-4	2.32335	3.30026	3.1637	0.13656		5.6E-4	1.65692	2.37711	2.25989	0.11722
5.61E-4	2.32464	3.30353	3.16687	0.13666		5.6E-4	1.65769	2.37943	2.26215	0.11728
5.61E-4	2.32592	3.3068	3.17005	0.13675		5.6E-4	1.65846	2.38176	2.26442	0.11734
5.61E-4	2.32719	3.31007	3.17322	0.13685		5.6E-4	1.65922	2.38409	2.26669	0.1174
[truncated: 28,798 more rows]
